# Supplementary material for: Single-cell RNA sequencing reveals distinct chondrocyte states in femoral cartilage under weight-bearing load in Rheumatoid arthritis
Source: Front Immunol. 2023 Aug 16;14:1247355. doi: 10.3389/fimmu.2023.1247355 (PMC10467429; doi:10.3389/fimmu.2023.1247355)
Supplement: Supplementary file 6 [file Table_1.xlsx]

## Sheet: Sheet1
id_cp_interaction	interacting_pair	partner_a	partner_b	gene_a	gene_b	secreted	receptor_a	receptor_b	annotation_strategy	is_integrin	rank	IrC|IrC	IrC|CPC	IrC|EC	IrC|FC	IrC|MC	IrC|RegC	CPC|IrC	CPC|CPC	CPC|EC	CPC|FC	CPC|MC	CPC|RegC	EC|IrC	EC|CPC	EC|EC	EC|FC	EC|MC	EC|RegC	FC|IrC	FC|CPC	FC|EC	FC|FC	FC|MC	FC|RegC	MC|IrC	MC|CPC	MC|EC	MC|FC	MC|MC	MC|RegC	RegC|IrC	RegC|CPC	RegC|EC	RegC|FC	RegC|MC	RegC|RegC
CPI-CS0F6EF74BE	FZD9_LRP6_WNT5B	complex:FZD9_LRP6	simple:Q9H1J7		ENSG00000111186	True	False	False	curated	False	0.028														0.119
CPI-SS004A55455	FRZB_WNT5B	simple:Q92765	simple:Q9H1J7	ENSG00000162998	ENSG00000111186	True	False	False	curated	False	0.028														0.732
CPI-CS04EC47889	CNTF_1R_CLCF1	complex:CNTF_1R	simple:Q9UBD9		ENSG00000175505	True	True	False	curated	False	0.028														0.136
CPI-CC054A62E24	RAreceptor_RARB_RXRB_atRetinoicAcid_byALDH1A1	complex:RAreceptor_RARB_RXRB	complex:atRetinoicAcid_byALDH1A1			True	True	False	curated	False	0.028																																			0.137
CPI-CC08CA59D0F	RAreceptor_RARB_atRetinoicAcid_byALDH1A1	complex:RAreceptor_RARB	complex:atRetinoicAcid_byALDH1A1			True	True	False	curated	False	0.028																																			0.137
CPI-SS02682D84C	WNT5B_WIF1	simple:Q9H1J7	simple:Q9Y5W5	ENSG00000111186	ENSG00000156076	True	False	False	curated	False	0.028									0.128
CPI-SC0943ECD6E	ICAM2_integrin_aLb2_complex	simple:P13598	complex:integrin_aLb2_complex	ENSG00000108622		False	False	False	curated	True	0.028																															0.177
CPI-CC03D29A57A	RAreceptor_RARB_atRetinoicAcid_byALDH1A3	complex:RAreceptor_RARB	complex:atRetinoicAcid_byALDH1A3			True	True	False	curated	False	0.028																																0.084
CPI-SS0E134097C	FGF18_FGFR3	simple:O76093	simple:P22607	ENSG00000156427	ENSG00000068078	True	False	True	I2D	False	0.028																																	0.268
CPI-SS0E292C126	KLRB1_CLEC2D	simple:Q12918	simple:Q9UHP7	ENSG00000111796	ENSG00000069493	False	True	True	curated	False	0.028	0.505
CPI-CC03F4523A8	RAreceptor_RXRA_atRetinoicAcid_byALDH1A3	complex:RAreceptor_RXRA	complex:atRetinoicAcid_byALDH1A3			True	True	False	curated	False	0.028								0.167
CPI-CC02DA10AF1	RAreceptor_RARB_RXRB_atRetinoicAcid_byALDH1A3	complex:RAreceptor_RARB_RXRB	complex:atRetinoicAcid_byALDH1A3			True	True	False	curated	False	0.028																																0.084
CPI-SS0483CE4ED	PTHLH_PTH1R	simple:P12272	simple:Q03431	ENSG00000087494	ENSG00000160801	True	False	True	curated	False	0.028									0.277
CPI-SS00561BBD7	PVR_TIGIT	simple:P15151	simple:Q495A1	ENSG00000073008	ENSG00000181847	True	True	False	curated	False	0.028							0.193
CPI-SS02E513EE6	SFRP1_WNT5B	simple:Q8N474	simple:Q9H1J7	ENSG00000104332	ENSG00000111186	True	False	False	curated	False	0.028																				0.215
CPI-SS00A8596B5	PVR_TNFSF9	simple:P15151	simple:P41273	ENSG00000073008	ENSG00000125657	True	True	False	InnateDB-All	False	0.028								0.072
CPI-SS0B84DAE3D	PVR_CD96	simple:P15151	simple:P40200	ENSG00000073008	ENSG00000153283	True	True	True	curated	False	0.028							0.214
CPI-CS0DBD5CD16	CD8_receptor_LCK	complex:CD8_receptor	simple:P06239		ENSG00000182866	False	True	False	curated	False	0.028	0.336
CPI-SS0544D2759	ICAM2_CD209	simple:P13598	simple:Q9NNX6	ENSG00000108622	ENSG00000090659	True	False	True	curated	False	0.028																																			0.13
CPI-SS079728E8B	ADORA2B_ENTPD1	simple:P29275	simple:P49961	ENSG00000170425	ENSG00000138185	False	True	False	curated	False	0.028											0.132
CPI-SS05A26A1DE	PDGFB_PDGFRB	simple:P01127	simple:P09619	ENSG00000100311	ENSG00000113721	True	False	True	curated	False	0.056																										0.304		0.465
CPI-SS076D8415B	CCL3_IDE	simple:P10147	simple:P14735	ENSG00000277632	ENSG00000119912	True	False	True	IMEx,InnateDB-All,MINT	False	0.056								0.2																		0.588
CPI-SS041751A4D	CCR1_CCL18	simple:P32246	simple:P55774	ENSG00000163823	ENSG00000275385	True	True	False	guidetopharmacology.org	False	0.056											0.348																		0.569
CPI-SS0E5AF12B6	NOTCH1_NOV	simple:P46531	simple:P48745	ENSG00000148400	ENSG00000136999	True	True	False	I2D,InnateDB-All	False	0.056								0.122		0.164
CPI-SS0A932EB77	SLIT2_ROBO1	simple:O94813	simple:Q9Y6N7	ENSG00000145147	ENSG00000169855	True	False	True	curated	False	0.056								0.141		0.137
CPI-SS0FF55B42C	EPHB3_EFNB1	simple:P54753	simple:P98172	ENSG00000182580	ENSG00000090776	False	True	False	curated	False	0.056								0.087			0.145
CPI-SC0F0D82E23	PTGFR_ProstaglandinF2a_byPRXL2B	simple:P43088	complex:ProstaglandinF2a_byPRXL2B	ENSG00000122420		True	True	False	curated	False	0.056								0.121												0.159
CPI-SS0DBA4D668	DPP4_CXCL12	simple:P27487	simple:P48061	ENSG00000197635	ENSG00000107562	True	True	False	curated	False	0.056										0.212												0.24
CPI-SS0B887F7AC	CCR1_CCL13	simple:P32246	simple:Q99616	ENSG00000163823	ENSG00000181374	True	True	False	guidetopharmacology.org	False	0.056											0.331																		0.552
CPI-CC07740C2C7	RAreceptor_RARB_atRetinoicAcid_byALDH1A2	complex:RAreceptor_RARB	complex:atRetinoicAcid_byALDH1A2			True	True	False	curated	False	0.056																																	0.12			0.106
CPI-SS08991B378	CD6_ALCAM	simple:P30203	simple:Q13740	ENSG00000013725	ENSG00000170017	True	False	False	curated	False	0.056		0.262			0.401
CPI-SS0C93E48D7	THBS1_CD36	simple:P07996	simple:P16671	ENSG00000137801	ENSG00000135218	False	False	True	curated	False	0.056																	0.455																		0.434
CPI-SS0331C5A49	GDF11_ANTXR1	simple:O95390	simple:Q9H6X2	ENSG00000135414	ENSG00000169604	True	False	True	InnateDB-All	False	0.056										0.316												0.322
CPI-SC00DF4C861	PDGFB_PDGFR_complex	simple:P01127	complex:PDGFR_complex	ENSG00000100311		True	False	True	curated	False	0.056																										0.304		0.465
CPI-CS01D8707DF	FZD1_LRP6_WNT5B	complex:FZD1_LRP6	simple:Q9H1J7		ENSG00000111186	True	False	False	curated	False	0.056																				0.132												0.123
CPI-SC050CC3A3F	COL9A1_integrin_a10b1_complex	simple:P20849	complex:integrin_a10b1_complex	ENSG00000112280		True	False	False	curated	True	0.056															0.663			0.534
CPI-CC0D18F107A	RAreceptor_RXRB_atRetinoicAcid_byALDH1A3	complex:RAreceptor_RXRB	complex:atRetinoicAcid_byALDH1A3			True	True	False	curated	False	0.056								0.101												0.102
CPI-CC08FFD9783	RAreceptor_RARG_atRetinoicAcid_byALDH1A3	complex:RAreceptor_RARG	complex:atRetinoicAcid_byALDH1A3			True	True	False	curated	False	0.056								0.144												0.174
CPI-CC034CDFF5A	RAreceptor_RARA_RXRA_atRetinoicAcid_byALDH1A3	complex:RAreceptor_RARA_RXRA	complex:atRetinoicAcid_byALDH1A3			True	True	False	curated	False	0.056								0.099												0.098
CPI-CC019B04ACA	RAreceptor_RARA_atRetinoicAcid_byALDH1A3	complex:RAreceptor_RARA	complex:atRetinoicAcid_byALDH1A3			True	True	False	curated	False	0.056								0.099												0.098
CPI-SS028784FC6	HLA-DPA1_TNFSF9	simple:HLADPA1	simple:P41273	ENSG00000231389	ENSG00000125657	True	True	False	InnateDB-All	False	0.056								0.367																		1.462
CPI-SS015819E65	FGF1_FGFR3	simple:P05230	simple:P22607	ENSG00000113578	ENSG00000068078	True	False	True	curated	False	0.056															0.221																		0.193
CPI-SS0D4BF6CA3	CD27_CD70	simple:P26842	simple:P32970	ENSG00000139193	ENSG00000125726	True	True	False	curated	False	0.056		0.415		0.243
CPI-SS0BEAB521F	EPHA3_EFNA5	simple:P29320	simple:P52803	ENSG00000044524	ENSG00000184349	True	True	False	curated	False	0.056																					0.105			0.104
CPI-SS0D636A374	FGF2_FGFR3	simple:P09038	simple:P22607	ENSG00000138685	ENSG00000068078	True	False	True	curated	False	0.056															0.71																		0.521
CPI-SS006EED1C5	CD36_THBS2	simple:P16671	simple:P35442	ENSG00000135218	ENSG00000186340	False	True	False	curated	False	0.056																										0.278		0.452
CPI-CC0033B8550	RAreceptor_RARB_RXRB_atRetinoicAcid_byALDH1A2	complex:RAreceptor_RARB_RXRB	complex:atRetinoicAcid_byALDH1A2			True	True	False	curated	False	0.056																																	0.12			0.106
CPI-SS09C4988F8	PROS1_TYRO3	simple:P07225	simple:Q06418	ENSG00000184500	ENSG00000092445	True	False	True	guidetopharmacology.org	False	0.056																				0.183												0.158
CPI-SS00577086D	FTL_SCARA5	simple:P02792	simple:Q6ZMJ2	ENSG00000087086	ENSG00000168079	False	False	True	curated	False	0.056																										2.917		2.932
CPI-SS085195142	TYRO3_GAS6	simple:Q06418	simple:Q14393	ENSG00000092445	ENSG00000183087	True	True	False	curated	False	0.056									0.395	0.409
CPI-SC046AFCFE9	CLU_TREM2_receptor	simple:P10909	complex:TREM2_receptor	ENSG00000120885		True	False	True	curated	False	0.056																	2.707																		3
CPI-SS0D954EA1C	PDGFRB_PDGFD	simple:P09619	simple:Q9GZP0	ENSG00000113721	ENSG00000170962	True	True	False	curated	False	0.083																					0.458	0.465		0.493
CPI-SS0FEEB187C	PDGFB_PDGFRA	simple:P01127	simple:P16234	ENSG00000100311	ENSG00000134853	True	False	True	curated	False	0.083																										0.341		0.482		0.317
CPI-CS0F6E83D4B	Kremen1_LRP6_DKK1	complex:Kremen1_LRP6	simple:O94907		ENSG00000107984	True	False	False	curated	False	0.083									0.134												0.156												0.156
CPI-SC06C75F978	APOE_TREM2_receptor	simple:P02649	complex:TREM2_receptor	ENSG00000130203		True	False	True	curated	False	0.083											0.374												0.291						0.82
CPI-SS0A28DCA72	CXCL12_CXCR4	simple:P48061	simple:P61073	ENSG00000107562	ENSG00000121966	True	False	True	curated	False	0.083																			0.681	0.228			0.439
CPI-SS0F6A7A4DF	FGF18_FGFR2	simple:O76093	simple:P21802	ENSG00000156427	ENSG00000066468	True	False	True	I2D	False	0.083																																	0.291	0.216		0.265
CPI-SC074D3FFBC	TGFB3_TGFbeta_receptor2	simple:P10600	complex:TGFbeta_receptor2	ENSG00000119699		True	False	True	curated	False	0.083																						0.147		0.147										0.126
CPI-SS0A19E9C34	EGFR_BTC	simple:P00533	simple:P35070	ENSG00000146648	ENSG00000174808	True	True	False	curated	False	0.083												0.107												0.131												0.095
CPI-SS08B7D54A3	TNF_FAS	simple:P01375	simple:P25445	ENSG00000232810	ENSG00000026103	True	False	True	InnateDB-All	False	0.083		0.284						0.134																		0.213
CPI-CS061152023	PDGFR_complex_PDGFD	complex:PDGFR_complex	simple:Q9GZP0		ENSG00000170962	True	True	False	curated	False	0.083																					0.458	0.465		0.493
CPI-SS0BF3ED143	FGFR2_FGFR3	simple:P21802	simple:P22607	ENSG00000066468	ENSG00000068078	True	True	True	IMEx,InnateDB-All	False	0.083															0.227						0.152												0.201
CPI-SS00E68BB92	FGF7_FGFR3	simple:P21781	simple:P22607	ENSG00000140285	ENSG00000068078	True	False	True	I2D	False	0.083															0.194						0.229												0.166
CPI-SS0481D83A4	EGFR_AREG	simple:P00533	simple:P15514	ENSG00000146648	ENSG00000109321	True	True	False	curated	False	0.083							0.336												0.36												0.325
CPI-SS02928C71A	PDGFB_LRP1	simple:P01127	simple:Q07954	ENSG00000100311	ENSG00000123384	True	False	True	I2D,InnateDB-All	False	0.083																											0.832	0.816		0.852
CPI-SS006C6537E	MDK_LRP1	simple:P21741	simple:Q07954	ENSG00000110492	ENSG00000123384	True	False	True	I2D,InnateDB-All	False	0.083																					0.897	0.88		0.916
CPI-SC0C1E494D6	COL21A1_integrin_a11b1_complex	simple:Q96P44	complex:integrin_a11b1_complex	ENSG00000124749		True	False	False	curated	True	0.083																					0.257	0.293		0.231
CPI-SS0ED2573CA	TNFSF11_TNFRSF11A	simple:O14788	simple:Q9Y6Q6	ENSG00000120659	ENSG00000141655	True	True	True	curated	False	0.083											0.121												0.137												0.135
CPI-SS059EC4FAE	PTPRC_SEMA4D	simple:P08575	simple:Q92854	ENSG00000081237	ENSG00000187764	False	False	True	curated	False	0.083	0.886						0.304																		0.777
CPI-CS0B9A4CA4D	BMPR1A_BMPR2_GDF6	complex:BMPR1A_BMPR2	simple:Q6KF10		ENSG00000156466	True	True	False	curated	False	0.083												0.154												0.165												0.152
CPI-CS0AE8152FD	FZD8_LRP6_WNT5B	complex:FZD8_LRP6	simple:Q9H1J7		ENSG00000111186	True	False	False	curated	False	0.083														0.16						0.132												0.132
CPI-CC08689D69E	RAreceptor_RXRA_atRetinoicAcid_byALDH1A1	complex:RAreceptor_RXRA	complex:atRetinoicAcid_byALDH1A1			True	True	False	curated	False	0.083											0.221												0.168												0.138
CPI-CC065EAD131	RAreceptor_RARG_atRetinoicAcid_byALDH1A1	complex:RAreceptor_RARG	complex:atRetinoicAcid_byALDH1A1			True	True	False	curated	False	0.083											0.198												0.227												0.138
CPI-CC0DACB3814	RAreceptor_RXRB_atRetinoicAcid_byALDH1A1	complex:RAreceptor_RXRB	complex:atRetinoicAcid_byALDH1A1			True	True	False	curated	False	0.083											0.155												0.155												0.138
CPI-CC0C0E5D3E6	RAreceptor_RARA_RXRA_atRetinoicAcid_byALDH1A1	complex:RAreceptor_RARA_RXRA	complex:atRetinoicAcid_byALDH1A1			True	True	False	curated	False	0.083											0.153												0.151												0.136
CPI-CC08F908F82	RAreceptor_RARA_atRetinoicAcid_byALDH1A1	complex:RAreceptor_RARA	complex:atRetinoicAcid_byALDH1A1			True	True	False	curated	False	0.083											0.153												0.151												0.136
CPI-SS07155793F	ACKR3_CXCL12	simple:P25106	simple:P48061	ENSG00000144476	ENSG00000107562	True	True	False	guidetopharmacology.org	False	0.083										0.258												0.311												0.297
CPI-CS0F6CFB979	BMPR1A_BMPR2_BMP6	complex:BMPR1A_BMPR2	simple:P22004		ENSG00000153162	True	True	False	curated	False	0.083												0.128												0.139												0.126
CPI-CS0613E3AB7	FZD7_LRP6_WNT5B	complex:FZD7_LRP6	simple:Q9H1J7		ENSG00000111186	True	False	False	curated	False	0.083								0.096												0.105												0.106
CPI-SS02EBC1BB0	TNF_NOTCH1	simple:P01375	simple:P46531	ENSG00000232810	ENSG00000148400	True	False	True	I2D	False	0.083		0.267						0.117																		0.196
CPI-SS0889E281D	CADM1_CADM1	simple:Q9BY67	simple:Q9BY67	ENSG00000182985	ENSG00000182985	False	False	False	curated	False	0.083										0.265										0.265		0.381
CPI-SS0795802F6	CCL4_SLC7A1	simple:P13236	simple:P30825	ENSG00000275302	ENSG00000139514	True	False	True	IMEx,IntAct	False	0.083		0.439						0.152																		0.4
CPI-SS03859E16F	TIGIT_NECTIN3	simple:Q495A1	simple:Q9NQS3	ENSG00000181847	ENSG00000177707	False	False	False	curated	False	0.111		0.22	0.219	0.22		0.215
CPI-SS0178F5C45	TGFB2_TGFBR3	simple:P61812	simple:Q03167	ENSG00000092969	ENSG00000069702	True	False	True	curated	False	0.111																0.183					0.18	0.2												0.193
CPI-SS0F1A060D4	PVR_NECTIN3	simple:P15151	simple:Q9NQS3	ENSG00000073008	ENSG00000177707	True	True	False	curated	False	0.111								0.097	0.096	0.097		0.092
CPI-SC06F3DDF90	COL11A1_integrin_a11b1_complex	simple:P12107	complex:integrin_a11b1_complex	ENSG00000060718		True	False	False	curated	True	0.111														1.148	1.175	1.21		1.148
CPI-SS0B990492C	CADM1_NECTIN3	simple:Q9BY67	simple:Q9NQS3	ENSG00000182985	ENSG00000177707	False	False	False	curated	False	0.111																				0.252	0.251	0.253		0.248
CPI-SS01560CA22	CD99_PILRA	simple:P14209	simple:Q9UKJ1	ENSG00000002586	ENSG00000085514	True	False	True	curated	False	0.111											1.358												1.36						1.296						1.024
CPI-SS04641FE5F	CCL3L1_DPP4	simple:P16619	simple:P27487	ENSG00000276085	ENSG00000197635	True	False	True	I2D	False	0.111								0.209		0.236																0.385		0.412
CPI-SC0756B421F	COL4A1_integrin_a10b1_complex	simple:P02462	complex:integrin_a10b1_complex	ENSG00000187498		True	False	False	curated	True	0.111									0.753			0.624									0.77			0.642
CPI-SC03760D980	COL8A1_integrin_a1b1_complex	simple:P27658	complex:integrin_a1b1_complex	ENSG00000144810		True	False	False	curated	True	0.111																				0.284	0.265	0.296		0.305
CPI-SC076898564	COL21A1_integrin_a10b1_complex	simple:Q96P44	complex:integrin_a10b1_complex	ENSG00000124749		True	False	False	curated	True	0.111									0.597			0.468									0.664			0.535
CPI-SS0111AAD26	EPHB2_EFNB1	simple:P29323	simple:P98172	ENSG00000133216	ENSG00000090776	False	True	False	curated	False	0.111								0.088			0.146															0.129			0.187
CPI-SS019C98396	TNFSF14_TNFRSF14	simple:O43557	simple:Q92956	ENSG00000125735	ENSG00000157873	True	False	True	curated	False	0.111	0.288	0.225		0.215	0.302
CPI-SC0AB5FBF10	COL14A1_integrin_a1b1_complex	simple:Q05707	complex:integrin_a1b1_complex	ENSG00000187955		True	False	False	curated	True	0.111																				0.678	0.659	0.69		0.699
CPI-SS0CDAC688B	CXCL2_DPP4	simple:P19875	simple:P27487	ENSG00000081041	ENSG00000197635	True	False	True	curated	False	0.111								0.235		0.262																0.612		0.64
CPI-SC0B6D93CD4	COL14A1_integrin_a10b1_complex	simple:Q05707	complex:integrin_a10b1_complex	ENSG00000187955		True	False	False	curated	True	0.111															0.763						1.161	0.847		1.032
CPI-SS0586F2596	EPHB2_EFNA5	simple:P29323	simple:P52803	ENSG00000133216	ENSG00000184349	False	True	False	curated	False	0.111									0.084			0.083															0.125			0.124
CPI-SS0415CC75D	MERTK_GAS6	simple:Q12866	simple:Q14393	ENSG00000153208	ENSG00000183087	True	True	False	curated	False	0.111																											0.456	0.471	0.431	0.437
CPI-SS0E2431C09	PDCD1_FAM3C	simple:Q15116	simple:Q92520	ENSG00000188389	ENSG00000196937	True	True	False	InnateDB-All	False	0.111		0.353	0.339	0.374		0.327
CPI-SC0B4771D76	COL7A1_integrin_a10b1_complex	simple:Q02388	complex:integrin_a10b1_complex	ENSG00000114270		True	False	False	curated	True	0.111									0.611			0.482																					0.608			0.479
CPI-SC0DC74CBE5	COL9A3_integrin_a1b1_complex	simple:Q14050	complex:integrin_a1b1_complex	ENSG00000092758		True	False	False	curated	True	0.111														1.276	1.258	1.288		1.298
CPI-SC0270AA5D9	COL9A2_integrin_a1b1_complex	simple:Q14055	complex:integrin_a1b1_complex	ENSG00000049089		True	False	False	curated	True	0.111														0.75	0.731	0.761		0.771
CPI-SS02A0FF87F	FAM3C_CLEC2D	simple:Q92520	simple:Q9UHP7	ENSG00000196937	ENSG00000069493	True	False	True	IMEx,InnateDB-All,IntAct	False	0.111							0.441						0.427						0.462												0.415
CPI-SS0D46E2B45	TGFB3_TGFBR3	simple:P10600	simple:Q03167	ENSG00000119699	ENSG00000069702	True	False	True	curated	False	0.111																					0.176	0.197		0.167										0.175
CPI-SS06D13FCD3	DSC2_DSG2	simple:Q02487	simple:Q14126	ENSG00000134755	ENSG00000046604	False	False	False	curated	False	0.111																										0.242	0.23	0.229		0.255
CPI-SS0D5A3EC0A	LCN2_SLC22A17	simple:P80188	simple:Q8WUG5	ENSG00000148346	ENSG00000092096	True	False	True	curated	False	0.111																																0.221	0.304	0.246		0.285
CPI-SS070BE6035	NTRK2_NTN4	simple:Q16620	simple:Q9HB63	ENSG00000148053	ENSG00000074527	True	True	False	curated	False	0.111														0.155	0.139	0.185		0.216
CPI-SS0B87FE6E0	NOTCH1_JAG1	simple:P46531	simple:P78504	ENSG00000148400	ENSG00000101384	False	True	False	curated	False	0.111								0.117	0.104	0.115		0.128
CPI-SS067BA9202	LAIR1_LILRB4	simple:Q6GTX8	simple:Q8NHJ6	ENSG00000167613	ENSG00000186818	False	True	True	curated	False	0.111								0.158			0.394															0.353			0.59
CPI-SC070BECDC9	COL9A1_integrin_a1b1_complex	simple:P20849	complex:integrin_a1b1_complex	ENSG00000112280		True	False	False	curated	True	0.111														0.181	0.162	0.192		0.202
CPI-SC037038602	COL7A1_integrin_a11b1_complex	simple:Q02388	complex:integrin_a11b1_complex	ENSG00000114270		True	False	False	curated	True	0.111									0.204	0.24																							0.201	0.236
CPI-SC071163509	COL11A2_integrin_a1b1_complex	simple:P13942	complex:integrin_a1b1_complex	ENSG00000204248		True	False	False	curated	True	0.111														0.832	0.813	0.844		0.853
CPI-SC092A2325E	COL14A1_integrin_a11b1_complex	simple:Q05707	complex:integrin_a11b1_complex	ENSG00000187955		True	False	False	curated	True	0.111																				0.727	0.754	0.789		0.727
CPI-SS0817CE2B3	CCL3L1_CCR1	simple:P16619	simple:P32246	ENSG00000276085	ENSG00000163823	True	False	True	I2D,InnateDB-All	False	0.111								0.208			0.429															0.384			0.605
CPI-SS0E1735D13	CCL3L1_CCR1	simple:CCL3L1	simple:P32246	ENSG00000276085	ENSG00000163823	True	False	True	curated	False	0.111								0.208			0.429															0.384			0.605
CPI-SS0A021DB6E	CCL5_CCR1	simple:P13501	simple:P32246	ENSG00000271503	ENSG00000163823	True	False	True	curated	False	0.111		0.79			1.011			0.124			0.345
CPI-SS08DA48A5A	CCL3_CCR1	simple:P10147	simple:P32246	ENSG00000277632	ENSG00000163823	True	False	True	curated	False	0.111								0.225			0.446															0.613			0.834
CPI-SS03105D292	CSF1_SLC7A1	simple:P09603	simple:P30825	ENSG00000184371	ENSG00000139514	True	False	True	I2D	False	0.111		0.191						0.253												0.158												0.112
CPI-SS0E23CEB91	LGALS9_HAVCR2	simple:O00182	simple:Q8TDQ0	ENSG00000168961	ENSG00000135077	True	False	True	curated	False	0.111								0.128			0.33															0.289			0.491
CPI-SC086D7EC73	COL9A3_integrin_a11b1_complex	simple:Q14050	complex:integrin_a11b1_complex	ENSG00000092758		True	False	False	curated	True	0.111														1.325	1.352	1.387		1.325
CPI-CC0B7305040	RAreceptor_RARG_atRetinoicAcid_byALDH1A2	complex:RAreceptor_RARG	complex:atRetinoicAcid_byALDH1A2			True	True	False	curated	False	0.111									0.181			0.166									0.21			0.195
CPI-SC0C155763A	COL9A2_integrin_a11b1_complex	simple:Q14055	complex:integrin_a11b1_complex	ENSG00000049089		True	False	False	curated	True	0.111														0.798	0.825	0.861		0.798
CPI-CC03471D12E	RAreceptor_RXRA_atRetinoicAcid_byALDH1A2	complex:RAreceptor_RXRA	complex:atRetinoicAcid_byALDH1A2			True	True	False	curated	False	0.111									0.203			0.189									0.151			0.137
CPI-SC0E53A238E	COL11A1_integrin_a1b1_complex	simple:P12107	complex:integrin_a1b1_complex	ENSG00000060718		True	False	False	curated	True	0.111														1.099	1.08	1.111		1.12
CPI-SS0A9FB762A	LGALS9_PTPRK	simple:O00182	simple:Q15262	ENSG00000168961	ENSG00000152894	True	False	True	InnateDB-All	False	0.111										0.12		0.099																0.281		0.26
CPI-SS0BC7CD11B	LGALS9_MET	simple:O00182	simple:P08581	ENSG00000168961	ENSG00000105976	True	False	True	InnateDB-All	False	0.111								0.109				0.102														0.27				0.263
CPI-SC0A3722F1F	COL12A1_integrin_a11b1_complex	simple:Q99715	complex:integrin_a11b1_complex	ENSG00000111799		True	False	False	curated	True	0.111																				0.596	0.623	0.659		0.596
CPI-SC0EFDBED2D	THY1_integrin_aXb2_complex	simple:P04216	complex:integrin_aXb2_complex	ENSG00000154096		False	False	False	curated	True	0.111								0.482			0.629									0.725			0.871
CPI-SS0D68CB038	LRP6_DKK1	simple:O75581	simple:O94907	ENSG00000070018	ENSG00000107984	True	True	False	curated	False	0.111									0.134						0.185						0.156												0.156
CPI-SS09C52F54E	LGALS9_SORL1	simple:O00182	simple:Q92673	ENSG00000168961	ENSG00000137642	True	False	True	InnateDB-All	False	0.111								0.096			0.142															0.257			0.303
CPI-SS016B7C7D6	BMP2_SMO	simple:P12643	simple:Q99835	ENSG00000125845	ENSG00000128602	True	False	True	I2D	False	0.111															0.346			0.323															0.324			0.301
CPI-SC0E83A4B71	COL12A1_integrin_a1b1_complex	simple:Q99715	complex:integrin_a1b1_complex	ENSG00000111799		True	False	False	curated	True	0.111																				0.548	0.529	0.559		0.569
CPI-SC065DB6486	COL21A1_integrin_a1b1_complex	simple:Q96P44	complex:integrin_a1b1_complex	ENSG00000124749		True	False	False	curated	True	0.111																				0.182	0.163	0.193		0.203
CPI-SS077D7365D	CD28_CD86	simple:P10747	simple:P42081	ENSG00000178562	ENSG00000114013	False	False	True	curated	False	0.111		0.204			0.396																					0.155			0.347
CPI-SS0F739D3DB	ANXA1_FPR1	simple:P04083	simple:P21462	ENSG00000135046	ENSG00000171051	True	False	True	guidetopharmacology.org	False	0.111											1.526												1.468						1.421						1.355
CPI-SC0E8C3A996	COL9A1_integrin_a11b1_complex	simple:P20849	complex:integrin_a11b1_complex	ENSG00000112280		True	False	False	curated	True	0.111														0.229	0.256	0.292		0.23
CPI-SS0EDAE16B6	EPOR_KITLG	simple:P19235	simple:P21583	ENSG00000187266	ENSG00000049130	True	True	False	I2D	False	0.111								0.086	0.105	0.102		0.096
CPI-SC06DCE672A	COL11A2_integrin_a11b1_complex	simple:P13942	complex:integrin_a11b1_complex	ENSG00000204248		True	False	False	curated	True	0.111														0.881	0.908	0.943		0.881
CPI-SC050F64BB5	COL27A1_integrin_a1b1_complex	simple:Q8IZC6	complex:integrin_a1b1_complex	ENSG00000196739		True	False	False	curated	True	0.111														0.335	0.316	0.346		0.356
CPI-SC034EE8AAA	FN1_integrin_a4b7_complex	simple:P02751	complex:integrin_a4b7_complex	ENSG00000115414		True	False	False	curated	True	0.111							2.232						2.134						2.16												2.514
CPI-SS0E41702C1	IGF1_IGF1R	simple:P05019	simple:P08069	ENSG00000017427	ENSG00000140443	True	False	True	curated	False	0.111																				0.175	0.162	0.175		0.172
CPI-SC06C0A2080	VCAM1_integrin_a4b7_complex	simple:P19320	complex:integrin_a4b7_complex	ENSG00000162692		False	False	False	curated	True	0.111							0.297						0.201						0.34												0.373
CPI-SS098F416C1	FGFR2_XPR1	simple:P21802	simple:Q9UBH6	ENSG00000066468	ENSG00000143324	True	True	True	InnateDB-All	False	0.111														0.172				0.166														0.146				0.139
CPI-SC04FF0CDA1	COL8A1_integrin_a11b1_complex	simple:P27658	complex:integrin_a11b1_complex	ENSG00000144810		True	False	False	curated	True	0.111																				0.333	0.36	0.395		0.333
CPI-SC0CC30CEC0	COL8A2_integrin_a11b1_complex	simple:P25067	complex:integrin_a11b1_complex	ENSG00000171812		True	False	False	curated	True	0.111																					0.316	0.351											0.3	0.335
CPI-SS018AC8F36	FTH1_SCARA5	simple:P02794	simple:Q6ZMJ2	ENSG00000167996	ENSG00000168079	False	False	True	curated	False	0.139																						1.935				2.61		2.625				1.979		1.995
CPI-SS0D3C90DDA	WISP3_SORL1	simple:O95389	simple:Q92673	ENSG00000112761	ENSG00000137642	True	False	True	InnateDB-All	False	0.139														0.385			0.432						0.246									0.349			0.395
CPI-CS0D238C22B	PlexinA2_complex1_SEMA3A	complex:PlexinA2_complex1	simple:Q14563		ENSG00000075213	True	True	False	curated	False	0.139												0.142									0.108			0.154			0.111			0.157
CPI-CS0C16967C6	ACVR1_BMPR2_BMP6	complex:ACVR1_BMPR2	simple:P22004		ENSG00000153162	True	True	False	curated	False	0.139												0.148						0.129						0.163						0.135						0.163
CPI-SS09A3FA737	NAMPT_P2RY6	simple:P43490	simple:Q15077	ENSG00000105835	ENSG00000171631	True	False	True	IMEx,IntAct	False	0.139																		0.226						0.25		0.38				0.437						0.276
CPI-SS076940BCD	LGALS3_MERTK	simple:P17931	simple:Q12866	ENSG00000131981	ENSG00000153208	True	False	True	curated	False	0.139											1.226						1.135						1.257						1.147						1.202
CPI-CS0D81115C8	Cholesterol_byDHCR24_RORA	complex:Cholesterol_byDHCR24	simple:P35398		ENSG00000069667	True	False	True	curated	False	0.139							0.33	0.273	0.281	0.309		0.258
CPI-SS0A5DF05C0	TIGIT_NECTIN2	simple:Q495A1	simple:Q92692	ENSG00000181847	ENSG00000130202	False	False	True	curated	False	0.139		0.287	0.225	0.246	0.311	0.223
CPI-SC034D4CF73	COL11A2_integrin_a10b1_complex	simple:P13942	complex:integrin_a10b1_complex	ENSG00000204248		True	False	False	curated	True	0.139														0.875	1.314	1.001		1.186															0.716
CPI-SC0F36DD437	TGFB2_TGFbeta_receptor2	simple:P61812	complex:TGFbeta_receptor2	ENSG00000092969		True	False	True	curated	False	0.139																0.133						0.15		0.15										0.144		0.143
CPI-SS00B1BEE64	CD2_CD58	simple:P06729	simple:P19256	ENSG00000116824	ENSG00000116815	False	True	False	curated	False	0.139	0.553	0.586		0.538	0.628	0.537
CPI-SS03CC15FF3	PDGFRA_PDGFC	simple:P16234	simple:Q9NRA1	ENSG00000134853	ENSG00000145431	True	True	False	curated	False	0.139																				0.519	0.461	0.503	0.528	0.448
CPI-SC0202406F0	TGFB3_integrin_aVb8_complex	simple:P10600	complex:integrin_aVb8_complex	ENSG00000119699		True	False	False	curated	True	0.139										0.305												0.331		0.257										0.31		0.235
CPI-SC0E89A4EF0	APP_TREM2_receptor	simple:P05067	complex:TREM2_receptor	ENSG00000142192		False	False	True	curated	False	0.139											0.597						0.494						0.652						0.523						0.539
CPI-SS083CBFACD	MDK_SORL1	simple:P21741	simple:Q92673	ENSG00000110492	ENSG00000137642	True	False	True	InnateDB-All	False	0.139											0.163						0.133			0.217			0.263												0.139
CPI-SS080419763	RAMP3_ADM	simple:O60896	simple:P35318	ENSG00000122679	ENSG00000148926	True	True	False	curated	False	0.139														0.302	0.293	0.325	0.319	0.3
CPI-SS0A2949959	ICAM3_CD209	simple:P32942	simple:Q9NNX6	ENSG00000076662	ENSG00000090659	True	False	True	curated	False	0.139					0.345						0.174						0.139						0.164												0.153
CPI-SS065F7DA2A	COPA_P2RY6	simple:P53621	simple:Q15077	ENSG00000122218	ENSG00000171631	True	False	True	IMEx,IntAct	False	0.139												0.334						0.338						0.333						0.318						0.325
CPI-SS06CBC985C	LTBR_LTB	simple:P36941	simple:Q06643	ENSG00000111321	ENSG00000227507	False	True	False	curated	False	0.139							0.549						0.484						0.555						0.566						0.505
CPI-SC0FC6454F5	COL27A1_integrin_a11b1_complex	simple:Q8IZC6	complex:integrin_a11b1_complex	ENSG00000196739		True	False	False	curated	True	0.139														0.384	0.41	0.446		0.384				0.311
CPI-SS0D4C221B8	ICAM1_AREG	simple:P05362	simple:P15514	ENSG00000090339	ENSG00000109321	True	True	False	InnateDB-All	False	0.139							0.388						0.348						0.355						0.48						0.398
CPI-SS087B53ABF	JAM2_JAM3	simple:P57087	simple:Q9BX67	ENSG00000154721	ENSG00000166086	True	False	False	curated	False	0.139										0.137										0.134	0.115	0.143		0.127
CPI-SS0C6448B94	IL1B_ADRB2	simple:P01584	simple:P07550	ENSG00000125538	ENSG00000169252	True	False	True	I2D	False	0.139																										0.194	0.182	0.137	0.194	0.149
CPI-SS0859C173B	TNFSF14_LTBR	simple:O43557	simple:P36941	ENSG00000125735	ENSG00000111321	True	False	True	curated	False	0.139		0.278	0.213	0.284	0.295	0.234
CPI-SC0A210DC1F	COL9A2_integrin_a10b1_complex	simple:Q14055	complex:integrin_a10b1_complex	ENSG00000049089		True	False	False	curated	True	0.139														0.792	1.232	0.919		1.103															0.663
CPI-SS088A0A760	EGFR_COPA	simple:P00533	simple:P53621	ENSG00000146648	ENSG00000122218	True	True	False	InnateDB-All	False	0.139																				0.326	0.33	0.324	0.309	0.317
CPI-SS08FAC0A55	PLXNB2_SEMA4D	simple:O15031	simple:Q92854	ENSG00000196576	ENSG00000187764	False	True	True	curated	False	0.139							0.305						0.202						0.236						0.427						0.215
CPI-SC0A5E87289	COL2A1_integrin_a11b1_complex	simple:P02458	complex:integrin_a11b1_complex	ENSG00000139219		True	False	False	curated	True	0.139														1.907	1.934	1.97		1.907																0.941
CPI-SC0C739EDCE	COL18A1_integrin_a1b1_complex	simple:P39060	complex:integrin_a1b1_complex	ENSG00000182871		True	False	False	curated	True	0.139												0.189								0.228	0.21	0.24		0.25
CPI-SC0755F1632	COL18A1_integrin_a11b1_complex	simple:P39060	complex:integrin_a11b1_complex	ENSG00000182871		True	False	False	curated	True	0.139										0.279										0.277	0.304	0.34		0.277
CPI-SC09DC9200A	ICAM3_integrin_aLb2_complex	simple:P32942	complex:integrin_aLb2_complex	ENSG00000076662		False	False	False	curated	True	0.139	0.393						0.221						0.187						0.212												0.201
CPI-SC00035437A	ICAM1_integrin_aLb2_complex	simple:P05362	complex:integrin_aLb2_complex	ENSG00000090339		False	True	False	curated	True	0.139							0.234						0.194						0.201						0.326						0.244
CPI-SC0DA063880	COL5A3_integrin_a10b1_complex	simple:P25940	complex:integrin_a10b1_complex	ENSG00000080573		True	False	False	curated	True	0.139									0.758	0.445		0.629									0.64			0.511
CPI-SS0E9A581F8	ICAM1_ITGAL	simple:P05362	simple:P20701	ENSG00000090339	ENSG00000005844	False	True	True	curated	False	0.139							0.234						0.194						0.201						0.326						0.244
CPI-SS00150FB64	HLA-F_LILRB1	simple:P30511	simple:Q8NHL6	ENSG00000204642	ENSG00000104972	True	False	True	curated	False	0.139					0.29						0.199												0.171						0.246						0.167
CPI-SS0DD9B3D49	NGF_SORT1	simple:P01138	simple:Q99523	ENSG00000134259	ENSG00000134243	True	False	True	curated	False	0.139																																0.201	0.141	0.14	0.227	0.157
CPI-SC0EA8ABCFD	COL2A1_integrin_a1b1_complex	simple:P02458	complex:integrin_a1b1_complex	ENSG00000139219		True	False	False	curated	True	0.167														1.858	1.84	1.87		1.88																0.842		0.851
CPI-CC0EE65B390	RAreceptor_RXRB_atRetinoicAcid_byALDH1A2	complex:RAreceptor_RXRB	complex:atRetinoicAcid_byALDH1A2			True	True	False	curated	False	0.167									0.138			0.123									0.138			0.124									0.121			0.106
CPI-CC006FA0683	RAreceptor_RARA_RXRA_atRetinoicAcid_byALDH1A2	complex:RAreceptor_RARA_RXRA	complex:atRetinoicAcid_byALDH1A2			True	True	False	curated	False	0.167									0.136			0.121									0.134			0.119									0.119			0.104
CPI-CC026C4A350	RAreceptor_RARA_atRetinoicAcid_byALDH1A2	complex:RAreceptor_RARA	complex:atRetinoicAcid_byALDH1A2			True	True	False	curated	False	0.167									0.136			0.121									0.134			0.119									0.119			0.104
CPI-CS0B41A1AAE	IL11_receptor_IL11	complex:IL11_receptor	simple:P20809		ENSG00000095752	True	True	False	curated	False	0.167												0.164		0.141				0.179		0.153				0.191												0.151
CPI-SC003905460	THY1_integrin_aMb2_complex	simple:P04216	complex:integrin_aMb2_complex	ENSG00000154096		False	False	False	curated	True	0.167								0.554			0.842						0.547			0.797			1.085												0.572
CPI-SS08083B141	NRP1_SEMA3A	simple:O14786	simple:Q14563	ENSG00000099250	ENSG00000075213	True	True	False	curated	False	0.167									0.27			0.316									0.19			0.236			0.417			0.463
CPI-SS0E928B8C8	FGF7_FGFR2	simple:P21781	simple:P21802	ENSG00000140285	ENSG00000066468	True	False	True	curated	False	0.167															0.217			0.191			0.253	0.178		0.226									0.19
CPI-SS079DDF890	TNFSF12_TNFRSF25	simple:O43508	simple:Q93038	ENSG00000239697	ENSG00000215788	True	False	True	curated	False	0.167	0.173						0.211						0.158						0.239						0.28						0.188
CPI-SC09A33C92E	PLA2G2A_integrin_a4b1_complex	simple:P14555	complex:integrin_a4b1_complex	ENSG00000188257		True	False	False	curated	True	0.167													1.882	1.686			1.714														1.488	1.292			1.321
CPI-SS04A97448D	FGF1_FGFR2	simple:P05230	simple:P21802	ENSG00000113578	ENSG00000066468	True	False	True	curated	False	0.167															0.244	0.169		0.218															0.216	0.142		0.19
CPI-SS05A94DE17	FGF2_FGFR2	simple:P09038	simple:P21802	ENSG00000138685	ENSG00000066468	True	False	True	curated	False	0.167															0.733	0.658		0.707															0.545	0.47		0.518
CPI-SS09D5B5F9C	LRP1_ERFE	simple:Q07954	simple:Q4G0M1	ENSG00000123384	ENSG00000178752	True	True	False	InnateDB-All	False	0.167														0.765				0.777		0.749				0.76								0.785				0.796
CPI-SS0C10824C7	EGFR_HBEGF	simple:P00533	simple:Q99075	ENSG00000146648	ENSG00000113070	True	True	True	curated	False	0.167											0.275										0.255	0.264	0.299	0.263											0.263
CPI-SS016FD0C8A	RNASET2_TLR8	simple:O00584	simple:Q9NR97	ENSG00000026297	ENSG00000101916	True	False	True	curated	False	0.167					0.216						0.219						0.218						0.191						0.559						0.189
CPI-SC01633DC81	COL16A1_integrin_a11b1_complex	simple:Q07092	complex:integrin_a11b1_complex	ENSG00000084636		True	False	False	curated	True	0.167														0.346	0.373	0.409		0.346			0.332	0.368
CPI-SS00C9DE87A	NTN1_UNC5B	simple:O95631	simple:Q8IZJ1	ENSG00000065320	ENSG00000107731	True	False	True	curated	False	0.167																				0.156		0.153										0.241	0.216	0.237		0.217
CPI-SS07ACDDCD6	APP_SORL1	simple:P05067	simple:Q92673	ENSG00000142192	ENSG00000137642	True	False	True	curated	False	0.167								0.425			0.471									0.48			0.526						0.397						0.413
CPI-SS073811AB3	TNFRSF11B_TNFSF11	simple:O00300	simple:O14788	ENSG00000164761	ENSG00000120659	True	False	True	curated	False	0.167														0.627		0.643		0.642														0.703		0.719		0.717
CPI-SC0C2126F8E	JAM2_integrin_a4b1_complex	simple:P57087	complex:integrin_a4b1_complex	ENSG00000154721		False	False	False	curated	True	0.167							0.299	0.103			0.131								0.304	0.108			0.137
CPI-SC0AE4F5BAB	FN1_integrin_a11b1_complex	simple:P02751	complex:integrin_a11b1_complex	ENSG00000115414		True	False	False	curated	True	0.167										2.297												2.224										2.516	2.543	2.578		2.516
CPI-SS0B70EB09E	PDGFA_PDGFRA	simple:P04085	simple:P16234	ENSG00000197461	ENSG00000134853	True	False	True	curated	False	0.167								0.437		0.578						0.459						0.549						0.433						0.511
CPI-CS0E5D1ECCE	PlexinA1_complex3_SEMA3A	complex:PlexinA1_complex3	simple:Q14563		ENSG00000075213	True	True	False	curated	False	0.167									0.163			0.209									0.116			0.162			0.115			0.161
CPI-SC068FFC547	COL8A1_integrin_a10b1_complex	simple:P27658	complex:integrin_a10b1_complex	ENSG00000144810		True	False	False	curated	True	0.167									0.644			0.515			0.655			0.526			0.766			0.638
CPI-CS0AA769F5B	PlexinA3_complex1_SEMA3A	complex:PlexinA3_complex1	simple:Q14563		ENSG00000075213	True	True	False	curated	False	0.167									0.121			0.167			0.102			0.148			0.106			0.152
CPI-SC0AA90A03B	COL2A1_integrin_a10b1_complex	simple:P02458	complex:integrin_a10b1_complex	ENSG00000139219		True	False	False	curated	True	0.167														1.901	2.341	2.028		2.212															1.313			1.184
CPI-SC0A7864078	COL3A1_integrin_a10b1_complex	simple:P02461	complex:integrin_a10b1_complex	ENSG00000168542		True	False	False	curated	True	0.167									2.449			2.32								2.389	2.829	2.515		2.7
CPI-CS0E54FF657	BMPR1A_BMPR2_BMP4	complex:BMPR1A_BMPR2	simple:P12644		ENSG00000125378	True	True	False	curated	False	0.167										0.116		0.134										0.126		0.145										0.114		0.132
CPI-SC024FAED24	LAMC1_integrin_a6b1_complex	simple:P11047	complex:integrin_a6b1_complex	ENSG00000135862		True	False	False	curated	True	0.167								0.239												0.283		0.22	0.216	0.203								0.197
CPI-SS0822AEF5F	PTPRC_MRC1	simple:P08575	simple:P22897	ENSG00000081237	ENSG00000260314	False	False	True	curated	False	0.167		0.853			1.329			0.271			0.747															0.744			1.22
CPI-SC039737584	COL18A1_integrin_a10b1_complex	simple:P39060	complex:integrin_a10b1_complex	ENSG00000182871		True	False	False	curated	True	0.167									0.65			0.522									0.711			0.582									0.591			0.462
CPI-CS0E4E75E3B	BMPR1A_BMPR2_BMP2	complex:BMPR1A_BMPR2	simple:P12643		ENSG00000125845	True	True	False	curated	False	0.167									0.331			0.309									0.342			0.32									0.329			0.307
CPI-SC0B991F6B1	COL11A1_integrin_a10b1_complex	simple:P12107	complex:integrin_a10b1_complex	ENSG00000060718		True	False	False	curated	True	0.167														1.142	1.582	1.269		1.453															0.964			0.835
CPI-SC0FD500AF3	COL9A3_integrin_a10b1_complex	simple:Q14050	complex:integrin_a10b1_complex	ENSG00000092758		True	False	False	curated	True	0.167														1.319	1.759	1.446		1.63															0.926			0.797
CPI-SS0735F5C3A	TIMP1_FGFR2	simple:P01033	simple:P21802	ENSG00000102265	ENSG00000066468	True	False	True	InnateDB-All	False	0.194									1.638												1.716	1.641		1.689									1.841	1.766		1.815
CPI-SC0096917A2	COL4A2_integrin_a10b1_complex	simple:P08572	complex:integrin_a10b1_complex	ENSG00000134871		True	False	False	curated	True	0.194									0.853	0.54		0.725									0.844	0.531		0.715									0.596
CPI-SS02371A6D6	VEGFA_EPHB2	simple:P15692	simple:P29323	ENSG00000112715	ENSG00000133216	True	False	True	I2D	False	0.194								0.358			0.399						0.373			0.343			0.384									0.343			0.384
CPI-SS0419B80C4	LGALS9_LRP1	simple:O00182	simple:Q07954	ENSG00000168961	ENSG00000123384	True	False	True	InnateDB-All	False	0.194									0.775	0.759		0.795														0.756	0.936	0.92		0.956
CPI-SC0453131F6	COL8A2_integrin_a1b1_complex	simple:P25067	complex:integrin_a1b1_complex	ENSG00000171812		True	False	False	curated	True	0.194																				0.24	0.221	0.252		0.261								0.224		0.236		0.246
CPI-SS07AD626C8	VDR_HBEGF	simple:P11473	simple:Q99075	ENSG00000111424	ENSG00000113070	True	True	True	InnateDB	False	0.194										0.217	0.252	0.216															0.245	0.253	0.288	0.253
CPI-SS048346C2B	LGALS9_MRC2	simple:O00182	simple:Q9UBG0	ENSG00000168961	ENSG00000011028	True	False	True	InnateDB-All	False	0.194								0.388		0.456		0.391														0.549	0.497	0.617		0.552
CPI-SC06AD39F88	COL16A1_integrin_a1b1_complex	simple:Q07092	complex:integrin_a1b1_complex	ENSG00000084636		True	False	False	curated	True	0.194														0.297	0.279	0.309		0.319		0.257		0.268		0.278
CPI-SC07707E049	COL1A2_integrin_a10b1_complex	simple:P08123	complex:integrin_a10b1_complex	ENSG00000164692		True	False	False	curated	True	0.194									2.342	2.029		2.213								2.219	2.659	2.346		2.53
CPI-SS07D56EB05	CMKLR1_RARRES2	simple:Q99788	simple:Q99969	ENSG00000174600	ENSG00000106538	True	True	False	curated	False	0.194									0.375	0.284											0.342	0.25					0.428	0.336					0.324
CPI-SC0D0BFC9F7	COL5A3_integrin_a11b1_complex	simple:P25940	complex:integrin_a11b1_complex	ENSG00000080573		True	False	False	curated	True	0.194								0.324	0.351	0.386		0.324									0.233	0.268		0.206
CPI-SS0F9D53834	JAM3_JAM3	simple:Q9BX67	simple:Q9BX67	ENSG00000166086	ENSG00000166086	True	False	False	curated	False	0.194										0.184						0.166				0.184	0.166	0.194		0.178										0.178
CPI-SS08CA619FE	EGFR_GRN	simple:P00533	simple:P28799	ENSG00000146648	ENSG00000030582	True	True	False	InnateDB-All	False	0.194								0.675			1.099									0.7		0.522	1.123									0.664			1.087
CPI-SC0EC720659	COL12A1_integrin_a10b1_complex	simple:Q99715	complex:integrin_a10b1_complex	ENSG00000111799		True	False	False	curated	True	0.194									0.783						0.864			0.735			1.03	0.717		0.901									0.739
CPI-SS0755A26DD	FGF1_FGFR1	simple:P05230	simple:P11362	ENSG00000113578	ENSG00000077782	True	False	True	curated	False	0.194														0.51	0.619	0.506		0.452														0.483	0.591	0.478
CPI-SS0F3A089DE	SEMA3E_PLXND1	simple:O15041	simple:Q9Y4D7	ENSG00000170381	ENSG00000004399	True	False	True	curated	False	0.194														0.322		0.265	0.467						0.313									0.286		0.229	0.431
CPI-SS068C742A1	FGF1_TGFBR3	simple:P05230	simple:Q03167	ENSG00000113578	ENSG00000069702	True	False	True	InnateDB-All	False	0.194														0.185	0.227	0.247		0.218															0.199	0.219		0.19
CPI-SC08932F30D	PTGER2_ProstaglandinE2_byPTGES	simple:P43116	complex:ProstaglandinE2_byPTGES	ENSG00000125384		True	True	False	curated	False	0.194								0.319		0.379		0.504										0.367		0.492										0.333		0.459
CPI-SC09DB9D20A	COL1A2_integrin_a1b1_complex	simple:P08123	complex:integrin_a1b1_complex	ENSG00000164692		True	False	False	curated	True	0.222								1.86	1.841	1.871		1.881								2.176	2.157	2.188		2.197
CPI-SC03F728659	COL4A2_integrin_a1b1_complex	simple:P08572	complex:integrin_a1b1_complex	ENSG00000134871		True	False	False	curated	True	0.222								0.371	0.352	0.383		0.392								0.362	0.343	0.373		0.383
CPI-SC0549A759B	COL6A1_integrin_a1b1_complex	simple:P12109	complex:integrin_a1b1_complex	ENSG00000142156		True	False	False	curated	True	0.222								1.42	1.401	1.431		1.441								1.532	1.514	1.544		1.554
CPI-SS0AA4D8EF3	TFRC_TF	simple:P02786	simple:P02787	ENSG00000072274	ENSG00000091513	True	True	False	curated	False	0.222			0.318						0.266						0.336			0.216			0.256						0.384			0.264			0.266
CPI-SC037A0554C	COL5A2_integrin_a1b1_complex	simple:P05997	complex:integrin_a1b1_complex	ENSG00000204262		True	False	False	curated	True	0.222								1.023	1.004	1.035		1.044								1.147	1.128	1.158		1.168
CPI-SC0744E13CB	COL4A1_integrin_a1b1_complex	simple:P02462	complex:integrin_a1b1_complex	ENSG00000187498		True	False	False	curated	True	0.222								0.27	0.252	0.282		0.292								0.288	0.269	0.3		0.309
CPI-SS036B08188	PLAU_PLAUR	simple:P00749	simple:Q03405	ENSG00000122861	ENSG00000011422	True	False	True	curated	False	0.222								0.573		0.395	0.58	0.421														0.627		0.449	0.634	0.475
CPI-SC0ECDD1074	COL6A3_integrin_a1b1_complex	simple:P12111	complex:integrin_a1b1_complex	ENSG00000163359		True	False	False	curated	True	0.222								1.275	1.256	1.286		1.296								1.327	1.308	1.338		1.348
CPI-SS0BD9F32BA	LGALS9_DAG1	simple:O00182	simple:Q14118	ENSG00000168961	ENSG00000173402	True	False	True	InnateDB-All	False	0.222								0.213	0.1	0.141		0.117														0.374	0.261	0.302		0.278
CPI-SC00367777A	COL3A1_integrin_a1b1_complex	simple:P02461	complex:integrin_a1b1_complex	ENSG00000168542		True	False	False	curated	True	0.222								1.966	1.947	1.978		1.988								2.346	2.327	2.358		2.367
CPI-SS0CE693E3E	LGALS9_P4HB	simple:O00182	simple:P07237	ENSG00000168961	ENSG00000185624	True	False	False	curated	False	0.222								0.96	0.776	0.819		0.763														1.121	0.937	0.98		0.924
CPI-SC08DBCCFF0	COL1A1_integrin_a1b1_complex	simple:P02452	complex:integrin_a1b1_complex	ENSG00000108821		True	False	False	curated	True	0.222								1.807	1.788	1.818		1.828								2.042	2.023	2.054		2.064
CPI-SS0B01CF3AB	CSF1R_CSF1	simple:P07333	simple:P09603	ENSG00000182578	ENSG00000184371	True	True	False	curated	False	0.222							0.235	0.297		0.202		0.156													0.708	0.77		0.675		0.629
CPI-SC0FCB8DFBB	COL8A2_integrin_a10b1_complex	simple:P25067	complex:integrin_a10b1_complex	ENSG00000171812		True	False	False	curated	True	0.222									0.678			0.549			0.642			0.513			0.723			0.594									0.707			0.578
CPI-SC05590EDD3	COL5A1_integrin_a10b1_complex	simple:P20908	complex:integrin_a10b1_complex	ENSG00000130635		True	False	False	curated	True	0.222									1.31	0.997		1.181			0.91						1.295	0.982		1.166									0.985
CPI-SS0B99F22A2	JAG1_NOTCH3	simple:P78504	simple:Q9UM47	ENSG00000101384	ENSG00000074181	False	False	True	curated	False	0.222								0.139		0.145						0.132				0.136		0.142										0.15		0.156		0.123
CPI-SC027EF0F68	COL16A1_integrin_a10b1_complex	simple:Q07092	complex:integrin_a10b1_complex	ENSG00000084636		True	False	False	curated	True	0.222									0.687			0.558			0.78			0.651			0.739			0.61									0.651			0.522
CPI-SC0CED85DDE	COL5A2_integrin_a10b1_complex	simple:P05997	complex:integrin_a10b1_complex	ENSG00000204262		True	False	False	curated	True	0.222									1.505	1.192		1.377			1.184					1.189	1.629	1.316		1.5
CPI-SC0E509A5C6	COL7A1_integrin_a1b1_complex	simple:Q02388	complex:integrin_a1b1_complex	ENSG00000114270		True	False	False	curated	True	0.222								0.129	0.11	0.14		0.15																				0.125	0.107	0.137		0.147
CPI-SC092FFAABA	PTGFR_ProstaglandinF2a_byCBR1	simple:P43088	complex:ProstaglandinF2a_byCBR1	ENSG00000122420		True	True	False	curated	False	0.222								0.377		0.298	0.307									0.415		0.336	0.344	0.289								0.331
CPI-SC00EAD4C47	COL5A3_integrin_a1b1_complex	simple:P25940	complex:integrin_a1b1_complex	ENSG00000080573		True	False	False	curated	True	0.222								0.275	0.256	0.287		0.297								0.157	0.139	0.169		0.179
CPI-SC0AD2341AF	COL1A1_integrin_a11b1_complex	simple:P02452	complex:integrin_a11b1_complex	ENSG00000108821		True	False	False	curated	True	0.222								1.855	1.882	1.918		1.856								2.091	2.118	2.153		2.091
CPI-SC028882919	COL1A1_integrin_a10b1_complex	simple:P02452	complex:integrin_a10b1_complex	ENSG00000108821		True	False	False	curated	True	0.222								1.85	2.289	1.976		2.16								2.085	2.525	2.212		2.396
CPI-SS005F1054E	UNC5B_NTN4	simple:Q8IZJ1	simple:Q9HB63	ENSG00000107731	ENSG00000074527	True	True	False	curated	False	0.222										0.181		0.213				0.157		0.189				0.178		0.21										0.158		0.19
CPI-SC0C061DC28	COL3A1_integrin_a11b1_complex	simple:P02461	complex:integrin_a11b1_complex	ENSG00000168542		True	False	False	curated	True	0.222								2.015	2.042	2.077		2.015								2.395	2.422	2.457		2.395
CPI-SC075489ADB	COL5A2_integrin_a11b1_complex	simple:P05997	complex:integrin_a11b1_complex	ENSG00000204262		True	False	False	curated	True	0.222								1.072	1.099	1.134		1.072								1.195	1.222	1.258		1.195
CPI-SC015ECCD97	COL1A2_integrin_a11b1_complex	simple:P08123	complex:integrin_a11b1_complex	ENSG00000164692		True	False	False	curated	True	0.222								1.908	1.935	1.971		1.908								2.225	2.252	2.287		2.225
CPI-SC09AE93F66	COL4A2_integrin_a11b1_complex	simple:P08572	complex:integrin_a11b1_complex	ENSG00000134871		True	False	False	curated	True	0.222								0.42	0.446	0.482		0.42								0.41	0.437	0.473		0.411
CPI-SC0FB1817EE	COL6A1_integrin_a11b1_complex	simple:P12109	complex:integrin_a11b1_complex	ENSG00000142156		True	False	False	curated	True	0.222								1.469	1.495	1.531		1.469								1.581	1.608	1.643		1.581
CPI-SC044916391	COL6A3_integrin_a11b1_complex	simple:P12111	complex:integrin_a11b1_complex	ENSG00000163359		True	False	False	curated	True	0.222								1.323	1.35	1.386		1.324								1.375	1.402	1.438		1.376
CPI-SC08821B0D2	COL5A1_integrin_a11b1_complex	simple:P20908	complex:integrin_a11b1_complex	ENSG00000130635		True	False	False	curated	True	0.222								0.876	0.903	0.939		0.876								0.861	0.888	0.924		0.861
CPI-SS0CB6968B9	FGF2_FGFRL1	simple:P09038	simple:Q8N441	ENSG00000138685	ENSG00000127418	True	False	True	I2D	False	0.222														0.764	0.885	0.717		0.823														0.576	0.697	0.528		0.634
CPI-SC0592501EA	COL5A1_integrin_a1b1_complex	simple:P20908	complex:integrin_a1b1_complex	ENSG00000130635		True	False	False	curated	True	0.222								0.828	0.809	0.839		0.849								0.812	0.794	0.824		0.834
CPI-SC071B77A18	JAM3_integrin_aMb2_complex	simple:Q9BX67	complex:integrin_aMb2_complex	ENSG00000166086		True	False	False	curated	True	0.222								0.204			0.492			0.185			0.473			0.213			0.501									0.197			0.485
CPI-SC0C351F7DF	COL4A1_integrin_a11b1_complex	simple:P02462	complex:integrin_a11b1_complex	ENSG00000187498		True	False	False	curated	True	0.222								0.319	0.346	0.382		0.319								0.337	0.364	0.399		0.337
CPI-SS044C72D0D	SEMA4A_PLXND1	simple:Q9H3S1	simple:Q9Y4D7	ENSG00000196189	ENSG00000004399	False	False	True	curated	False	0.25		0.193		0.136	0.338			0.151		0.094	0.296															0.187		0.13	0.332
CPI-SC0FE04B899	PTGER2_ProstaglandinE2_byPTGES2	simple:P43116	complex:ProstaglandinE2_byPTGES2	ENSG00000125384		True	True	False	curated	False	0.25								0.175	0.144	0.181	0.18	0.168								0.162		0.168	0.167	0.156
CPI-SC08CB03AD8	ICAM1_integrin_aXb2_complex	simple:P05362	complex:integrin_aXb2_complex	ENSG00000090339		False	True	False	curated	True	0.25								0.154			0.301						0.26			0.121			0.268			0.246			0.392			0.164			0.311
CPI-SS01F67987A	FGF2_FGFR1	simple:P09038	simple:P11362	ENSG00000138685	ENSG00000077782	True	False	True	curated	False	0.25														0.999	1.108	0.995	0.789	0.941														0.811	0.919	0.807		0.752
CPI-SS00D9A0644	FGFR2_CD83	simple:P21802	simple:Q01151	ENSG00000066468	ENSG00000112149	True	True	True	InnateDB-All	False	0.25													0.251	0.29			0.799		0.177	0.215			0.724								0.225	0.264			0.773
CPI-SS014958F32	LGALS9_CD47	simple:O00182	simple:Q08722	ENSG00000168961	ENSG00000196776	True	False	True	InnateDB-All	False	0.25								0.522		0.397	0.382														0.383	0.683	0.427	0.558	0.543	0.479
CPI-SC090152EEE	COL27A1_integrin_a10b1_complex	simple:Q8IZC6	complex:integrin_a10b1_complex	ENSG00000196739		True	False	False	curated	True	0.25									0.657			0.529			0.817	0.504		0.688			0.683			0.554									0.68			0.551
CPI-SC0C5B4E222	COL6A2_integrin_a11b1_complex	simple:P12110	complex:integrin_a11b1_complex	ENSG00000142173		True	False	False	curated	True	0.25								1.546	1.573	1.609		1.546								1.746	1.773	1.809		1.747										1.478
CPI-SS00EDDD458	EGFR_MIF	simple:P00533	simple:P14174	ENSG00000146648	ENSG00000240972	True	True	False	IMEx,InnateDB-All	False	0.25								0.723		0.609		0.675								0.747		0.634		0.7								0.711		0.598		0.664
CPI-SC01BE5E1F7	COL15A1_integrin_a10b1_complex	simple:P39059	complex:integrin_a10b1_complex	ENSG00000204291		True	False	False	curated	True	0.25									1.163	0.849		1.034			0.734						0.958			0.829									1.097	0.784		0.968
CPI-SC059D160BE	COL6A3_integrin_a10b1_complex	simple:P12111	complex:integrin_a10b1_complex	ENSG00000163359		True	False	False	curated	True	0.25								1.317	1.757	1.444		1.628								1.37	1.809	1.496		1.68									1.269
CPI-SC07F654CB3	COL6A2_integrin_a10b1_complex	simple:P12110	complex:integrin_a10b1_complex	ENSG00000142173		True	False	False	curated	True	0.25									1.98	1.667		1.851								1.74	2.18	1.867		2.051									1.85			1.721
CPI-SC0251EEF61	COL6A1_integrin_a10b1_complex	simple:P12109	complex:integrin_a10b1_complex	ENSG00000142156		True	False	False	curated	True	0.25									1.902	1.589		1.773								1.575	2.015	1.702		1.886									1.626			1.497
CPI-SC051FC855D	TGFB3_TGFbeta_receptor1	simple:P10600	complex:TGFbeta_receptor1	ENSG00000119699		True	False	True	curated	False	0.25								0.221			0.202									0.248	0.213	0.195	0.229	0.205								0.227			0.208
CPI-SS08A1F8C22	TGFB1_VDR	simple:P01137	simple:P11473	ENSG00000105329	ENSG00000111424	True	False	True	InnateDB-All	False	0.25		0.484			0.52			0.406			0.442						0.3			0.27			0.307			0.424			0.46
CPI-SS0703338F5	LGALS9_CD44	simple:O00182	simple:P16070	ENSG00000168961	ENSG00000026508	True	False	True	InnateDB	False	0.25							0.818	0.986		0.688	1.032														0.979	1.147		0.849	1.193	0.681
CPI-SC00B50273B	TNC_integrin_a4b1_complex	simple:P24821	complex:integrin_a4b1_complex	ENSG00000041982		True	False	False	curated	True	0.25							1.018	0.822			0.851								1.174	0.978			1.007								0.897	0.701			0.73
CPI-SS0E7D5974D	TNF_TNFRSF1B	simple:P01375	simple:P20333	ENSG00000232810	ENSG00000028137	True	False	True	curated	False	0.25	0.446	0.285			0.463		0.295	0.135			0.313														0.375	0.215			0.392
CPI-SS05D23BCE8	HLA-DPB1_TNFSF13B	simple:HLADPB1	simple:Q9Y275	ENSG00000223865	ENSG00000102524	True	True	False	InnateDB-All	False	0.25		0.333			0.628			0.414			0.71						0.454						0.446			1.539			1.835						0.468
CPI-SS03133B4F2	TFRC_TNFSF13B	simple:P02786	simple:Q9Y275	ENSG00000072274	ENSG00000102524	True	True	False	IMEx,IntAct	False	0.25		0.221			0.517						0.465			0.24			0.535						0.455			0.287			0.583						0.465
CPI-SS0F00D756A	CD40_TNFSF13B	simple:P25942	simple:Q9Y275	ENSG00000101017	ENSG00000102524	True	True	False	I2D,InnateDB	False	0.25											0.415			0.125			0.421			0.111			0.406			0.184			0.479			0.125			0.42
CPI-SC07B698B76	PTGFR_ProstaglandinF2a_byAKR1B1	simple:P43088	complex:ProstaglandinF2a_byAKR1B1	ENSG00000122420		True	True	False	curated	False	0.25								0.354		0.307		0.311								0.392		0.345		0.348								0.308		0.261		0.264
CPI-SS08877A081	LGALS9_COLEC12	simple:O00182	simple:Q5KU26	ENSG00000168961	ENSG00000158270	True	False	True	InnateDB-All	False	0.25									0.369	0.351	0.579	0.398														0.484	0.53	0.512	0.74	0.559
CPI-SS099ACF7FB	IGFBP3_TMEM219	simple:P17936	simple:Q86XT9	ENSG00000146674	ENSG00000149932	True	False	True	curated	False	0.278								0.456	0.468	0.468		0.503										0.415		0.45								0.448	0.459	0.46		0.495
CPI-SS060B82BBC	JAG1_NOTCH2	simple:P78504	simple:Q04721	ENSG00000101384	ENSG00000134250	False	False	True	curated	False	0.278								0.292		0.29				0.278		0.276				0.289		0.287		0.264								0.303		0.301		0.278
CPI-SC0B2557C9D	VCAM1_integrin_a4b1_complex	simple:P19320	complex:integrin_a4b1_complex	ENSG00000162692		False	False	False	curated	True	0.278							0.44	0.244			0.273		0.344						0.484	0.288			0.316								0.517	0.321			0.35
CPI-SC0C91660AB	FN1_integrin_a10b1_complex	simple:P02751	complex:integrin_a10b1_complex	ENSG00000115414		True	False	False	curated	True	0.278									2.668			2.539			2.57			2.441			2.595			2.466								2.51	2.95	2.637		2.821
CPI-SS002DF6C31	LGALS9_SLC1A5	simple:O00182	simple:Q15758	ENSG00000168961	ENSG00000105281	True	False	True	I2D,InnateDB-All	False	0.278								0.272	0.222	0.184		0.25													0.335	0.433	0.382	0.345	0.319	0.411
CPI-SS0A76A8E97	HLA-F_LILRB2	simple:P30511	simple:Q8N423	ENSG00000204642	ENSG00000131042	False	False	True	curated	False	0.278		0.225			0.429			0.134			0.338									0.106			0.31			0.182			0.385			0.103			0.306
CPI-SS06CCF5A54	ANXA1_FPR3	simple:P04083	simple:P25089	ENSG00000135046	ENSG00000187474	True	False	True	curated	False	0.278					1.544			1.484			1.868						1.565			1.425			1.809			1.378			1.762			1.312			1.696
CPI-SS0AD0ED887	TNFRSF11B_TNFSF10	simple:O00300	simple:P50591	ENSG00000164761	ENSG00000121858	True	False	False	curated	False	0.278													0.715	0.662		0.662	0.668	0.697													0.79	0.737		0.738	0.743	0.772
CPI-SC0F9FB6DCB	COL6A2_integrin_a1b1_complex	simple:P12110	complex:integrin_a1b1_complex	ENSG00000142173		True	False	False	curated	True	0.278								1.497	1.479	1.509		1.519								1.698	1.679	1.709		1.719										1.379		1.388
CPI-SS0D2539AEB	FPR3_HEBP1	simple:P25089	simple:Q9NRV9	ENSG00000187474	ENSG00000013583	False	True	False	curated	False	0.278								0.277	0.282	0.298	0.257	0.272														0.661	0.666	0.682	0.641	0.656
CPI-SS03A4F7DC8	AXL_GAS6	simple:P30530	simple:Q14393	ENSG00000167601	ENSG00000183087	True	True	False	curated	False	0.278									0.587	0.602	0.563	0.569									0.571	0.586	0.547	0.553									0.54	0.555
CPI-SS098425155	ADRB2_VEGFB	simple:P07550	simple:P49765	ENSG00000169252	ENSG00000173511	True	True	False	InnateDB-All	False	0.278								0.449		0.44				0.438		0.428				0.392		0.382				0.449		0.44				0.405		0.395
CPI-SC0C09120F1	ICAM1_integrin_aMb2_complex	simple:P05362	complex:integrin_aMb2_complex	ENSG00000090339		False	True	False	curated	True	0.278								0.226			0.514			0.186			0.474			0.193			0.481			0.318			0.606			0.236			0.525
CPI-SC08F3F7DC6	PLA2G2A_integrin_a5b1_complex	simple:P14555	complex:integrin_a5b1_complex	ENSG00000188257		True	False	False	curated	True	0.278														2.064	1.749	1.861	1.855	1.86														1.67	1.356	1.468	1.462	1.467
CPI-SS02FBD007E	NECTIN2_NECTIN3	simple:Q92692	simple:Q9NQS3	ENSG00000130202	ENSG00000177707	False	True	False	curated	False	0.306								0.191	0.19	0.191		0.186									0.149	0.15		0.145		0.214	0.214	0.215		0.21
CPI-SS0C85BC9AF	PROS1_AXL	simple:P07225	simple:P30530	ENSG00000184500	ENSG00000167601	True	False	True	guidetopharmacology.org	False	0.306								0.318						0.314		0.298				0.376		0.36		0.328		0.315		0.299				0.351		0.335		0.303
CPI-SS01A07768A	CD46_JAG1	simple:P15529	simple:P78504	ENSG00000117335	ENSG00000101384	False	True	False	curated	False	0.306								0.338	0.324	0.335		0.349										0.308		0.321		0.332	0.318	0.329		0.342						0.305
CPI-SC081B8028B	PTGER4_ProstaglandinE2_byPTGES	simple:P35408	complex:ProstaglandinE2_byPTGES	ENSG00000171522		True	True	False	curated	False	0.306		0.395		0.456		0.581		0.312		0.372		0.498										0.341		0.467		0.394		0.454		0.579
CPI-SC09B45FB39	FN1_integrin_aVb5_complex	simple:P02751	complex:integrin_aVb5_complex	ENSG00000115414		True	False	False	curated	True	0.306								2.45		2.438				2.351		2.339				2.377		2.365										2.731	2.532	2.719	2.533	2.623
CPI-SS0055264F3	EGFR_TGFB1	simple:P00533	simple:P01137	ENSG00000146648	ENSG00000105329	True	True	False	IMEx,InnateDB-All,MINT	False	0.306							0.507	0.429			0.447								0.531	0.453	0.311	0.317	0.471								0.495	0.417			0.435
CPI-SC070741884	TGFB2_TGFbeta_receptor1	simple:P61812	complex:TGFbeta_receptor1	ENSG00000092969		True	False	True	curated	False	0.306								0.24			0.221			0.234			0.215			0.251	0.216		0.232	0.208								0.245	0.209		0.225
CPI-SS055E061C9	LAMP1_FAM3C	simple:P11279	simple:Q92520	ENSG00000185896	ENSG00000196937	True	True	False	InnateDB-All	False	0.306								0.611	0.596	0.632		0.585									0.547	0.582				0.74	0.726	0.761	0.566	0.714
CPI-SC08F923F07	FN1_integrin_aVb1_complex	simple:P02751	complex:integrin_aVb1_complex	ENSG00000115414		True	False	False	curated	True	0.306								2.45		2.438				2.351		2.339				2.377		2.365										2.731	2.585	2.719	2.533	2.623
CPI-CS0406B0B69	Cholesterol_byLIPA_RORA	complex:Cholesterol_byLIPA	simple:P35398		ENSG00000069667	True	False	True	curated	False	0.306							0.357		0.308	0.335									0.327		0.278	0.305			0.52	0.463	0.471	0.499		0.448
CPI-SS06B86672A	CD44_FGFR2	simple:P16070	simple:P21802	ENSG00000026508	ENSG00000066468	True	True	True	InnateDB-All	False	0.333			0.887	0.812		0.86			1.055	0.98		1.028									0.757	0.682		0.73			1.101	1.026		1.074
CPI-SC027893337	COL15A1_integrin_a1b1_complex	simple:P39059	complex:integrin_a1b1_complex	ENSG00000204291		True	False	False	curated	True	0.333								0.68	0.661	0.692		0.701								0.476	0.457	0.487		0.497								0.615	0.596	0.626		0.636
CPI-SS04F3A1E5C	COPA_SORT1	simple:P53621	simple:Q99523	ENSG00000122218	ENSG00000134243	True	False	True	IMEx,InnateDB-All,IntAct,MatrixDB	False	0.333								0.347			0.373			0.351			0.377	0.307		0.346			0.372	0.302		0.33			0.356			0.338			0.364
CPI-SC0F96CE387	FN1_integrin_a4b1_complex	simple:P02751	complex:integrin_a4b1_complex	ENSG00000115414		True	False	False	curated	True	0.333							2.376	2.18			2.209		2.277	2.081			2.11		2.303	2.107			2.136								2.657	2.461			2.49
CPI-SS052C9BB74	NR3C1_CXCL8	simple:P04150	simple:P10145	ENSG00000113580	ENSG00000169429	True	True	False	I2D,InnateDB	False	0.333		0.461			0.93			0.514			0.983			0.537			1.006			0.544			1.013			0.487			0.957			0.499			0.968
CPI-SS0F8EFEECF	TNF_DAG1	simple:P01375	simple:Q14118	ENSG00000232810	ENSG00000173402	True	False	True	InnateDB-All	False	0.333		0.385	0.272	0.313		0.289		0.234	0.122	0.163		0.139														0.314	0.201	0.242		0.218
CPI-SC0BCE0B954	COL15A1_integrin_a11b1_complex	simple:P39059	complex:integrin_a11b1_complex	ENSG00000204291		True	False	False	curated	True	0.333								0.729	0.756	0.791		0.729								0.524	0.551	0.587		0.524								0.664	0.69	0.726		0.664
CPI-SC0ABE9B7D2	FBN1_integrin_a5b1_complex	simple:P35555	complex:integrin_a5b1_complex	ENSG00000166147		True	False	False	curated	True	0.333								0.966	0.652	0.764	0.758	0.762		0.649						0.929	0.615	0.727	0.721	0.725								0.69
CPI-SC0AC1EFC2A	PTGER2_ProstaglandinE2_byPTGES3	simple:P43116	complex:ProstaglandinE2_byPTGES3	ENSG00000125384		True	True	False	curated	False	0.333							0.72	0.807	0.701		0.673	0.672							0.708	0.794	0.689		0.661	0.66								0.761	0.655
CPI-SS0BFB29A42	PLXNB2_PTN	simple:O15031	simple:P21246	ENSG00000196576	ENSG00000105894	True	True	False	I2D,IMEx,InnateDB-All,IntAct	False	0.361								0.568	0.357	0.396				0.465		0.293				0.499		0.327				0.69	0.479	0.518		0.39		0.478		0.306
CPI-SS0EF0750A7	HLA-DRB1_OGN	simple:HLADRB1	simple:P20774	ENSG00000196126	ENSG00000106809	True	True	False	InnateDB-All	False	0.361			1.24	1.443		1.369			1.253	1.457		1.383										1.114			1.814	2.302	2.547	2.751	1.828	2.677
CPI-SS0241A1F57	NRP2_SEMA3C	simple:O60462	simple:Q99985	ENSG00000118257	ENSG00000075223	True	True	False	curated	False	0.361								0.793	0.627	0.829		0.724								0.587		0.622				0.724	0.558	0.76		0.655		0.68		0.716		0.611
CPI-SS0C4E86714	TNFRSF1B_GRN	simple:P20333	simple:P28799	ENSG00000028137	ENSG00000030582	True	True	False	IMEx,InnateDB-All,MINT	False	0.361		0.835	0.506	0.657	1.258	0.599		0.675		0.497	1.098															0.852	0.523	0.675	1.275	0.616
CPI-SS0DA033F03	TNFRSF1A_GRN	simple:P19438	simple:P28799	ENSG00000067182	ENSG00000030582	True	True	False	IMEx,InnateDB-All,MINT	False	0.361								0.892		0.714	1.315			0.803			1.226			0.898		0.721	1.321			0.888		0.71	1.311			0.843			1.266
CPI-SC0E029AB31	PLAUR_integrin_a4b1_complex	simple:Q03405	complex:integrin_a4b1_complex	ENSG00000011422		True	True	False	curated	True	0.361							0.719	0.523			0.552		0.371						0.541	0.345			0.374		0.726	0.53			0.559		0.567	0.371			0.4
CPI-SS059EEFDC6	MIF_TNFRSF10D	simple:P14174	simple:Q9UBN6	ENSG00000240972	ENSG00000173530	True	False	True	I2D,IntAct	False	0.361								0.741	0.754	0.729	0.731	0.766									0.641	0.616		0.653								0.694	0.707	0.682	0.683	0.719
CPI-SC06C3BA86F	FN1_integrin_a5b1_complex	simple:P02751	complex:integrin_a5b1_complex	ENSG00000115414		True	False	False	curated	True	0.361								2.558		2.356	2.349	2.354		2.46						2.485		2.283		2.281								2.839	2.525	2.637	2.631	2.636
CPI-SS0A84B95C5	NR3C1_CCL2	simple:P04150	simple:P13500	ENSG00000113580	ENSG00000108691	True	True	False	InnateDB	False	0.389		0.499			0.735			0.552			0.789			0.575		0.474	0.811			0.582		0.481	0.818			0.525			0.762			0.537			0.773
CPI-SS02ACCF1F7	MIF_TNFRSF14	simple:P14174	simple:Q92956	ENSG00000240972	ENSG00000157873	True	False	True	I2D,IntAct	False	0.389							0.799	0.737		0.727	0.813		0.634				0.648		0.686	0.623		0.613	0.7								0.752	0.689		0.679	0.766
CPI-SS033E6DE7E	NRP1_VEGFB	simple:O14786	simple:P49765	ENSG00000099250	ENSG00000173511	True	True	False	curated	False	0.389								0.557		0.547	0.404	0.413		0.402		0.392				0.477		0.467			0.459	0.704	0.489	0.695	0.551	0.56
CPI-SS02EF3E1BA	TNFSF12_TNFRSF12A	simple:O43508	simple:Q9NP84	ENSG00000239697	ENSG00000006327	True	False	True	curated	False	0.389		0.524						0.562	0.376			0.379		0.508						0.589	0.404	0.397		0.406		0.631	0.445	0.438		0.448		0.538
CPI-SC0C81483EA	SPP1_integrin_a4b1_complex	simple:P10451	complex:integrin_a4b1_complex	ENSG00000118785		True	False	False	curated	True	0.389	0.458						0.676	0.48			0.509		0.491	0.295			0.324		0.37						1.403	1.207			1.236		0.587	0.391			0.42
CPI-SS0F3D40856	PGRMC2_CCL4L2	simple:O15173	simple:Q8NHW4	ENSG00000164040	ENSG00000276070	True	True	False	IMEx,IntAct	False	0.389							0.388	0.27			0.461		0.367	0.249			0.439		0.403	0.284			0.475		0.285				0.357		0.357	0.239			0.429
CPI-SS02A53F29E	LRPAP1_SORT1	simple:P30533	simple:Q99523	ENSG00000163956	ENSG00000134243	False	False	True	curated	False	0.389								0.509			0.535			0.484			0.51			0.51	0.45	0.449	0.536	0.466								0.521	0.461	0.46	0.547	0.477
CPI-SS04B4619D0	TNF_TNFRSF1A	simple:P01375	simple:P19438	ENSG00000232810	ENSG00000067182	True	False	True	curated	False	0.389		0.503	0.414	0.509	0.498	0.454		0.352		0.359	0.348	0.304														0.432	0.343	0.438	0.428	0.383
CPI-SS0DE0A486F	NRP1_VEGFA	simple:O14786	simple:P15692	ENSG00000099250	ENSG00000112715	True	True	False	curated	False	0.389								0.531	0.506	0.516		0.516								0.451	0.426	0.436		0.436	0.449	0.679	0.653	0.663	0.564	0.664
CPI-SS07CCAD9BF	GRN_SORT1	simple:P28799	simple:Q99523	ENSG00000030582	ENSG00000134243	True	False	True	IMEx,InnateDB-All,MINT	False	0.389								0.721	0.661	0.66	0.747	0.677								0.544			0.57	0.5		1.144	1.084	1.084	1.17	1.1					0.512
CPI-SS085EE60B1	TGFB1_TGFBR3	simple:P01137	simple:Q03167	ENSG00000105329	ENSG00000069702	True	False	True	curated	False	0.389		0.515	0.557	0.577		0.547		0.437	0.479	0.499		0.47				0.357						0.363				0.455	0.497	0.517		0.487
CPI-SS02DA892C8	BSG_PPIA	simple:P35613	simple:P62937	ENSG00000172270	ENSG00000196262	True	False	False	curated	False	0.417							1.487	1.801	1.472	1.537	1.574	1.515		1.586						1.716		1.452	1.489	1.43		1.529						1.661		1.397	1.434
CPI-SS09808DEAE	CD74_APP	simple:P04233	simple:P05067	ENSG00000019582	ENSG00000142192	False	True	False	curated	False	0.417		0.892	0.789	0.947	0.818	0.834		0.937	0.834	0.992	0.863	0.88														2.481	2.378	2.536	2.406	2.423
CPI-SS0C1BD22BC	SPP1_PTGER4	simple:P10451	simple:P35408	ENSG00000118785	ENSG00000171522	True	False	True	IMEx,MINT	False	0.417							0.589	0.506		0.474	0.587		0.404	0.321			0.402								1.316	1.232		1.201	1.314		0.5	0.417		0.386	0.498
CPI-SS048A2311A	TNF_RIPK1	simple:P01375	simple:Q13546	ENSG00000232810	ENSG00000137275	True	False	True	I2D,IMEx,InnateDB,InnateDB-All,IntAct,MINT	False	0.417		0.3	0.28	0.294	0.301	0.282		0.15	0.13	0.143	0.15	0.132														0.229	0.209	0.223	0.23	0.212
CPI-SS014C07723	TYROBP_CD44	simple:O43914	simple:P16070	ENSG00000011600	ENSG00000026508	False	False	True	curated	False	0.417	0.928	1.096		0.798	1.142		1.023	1.191		0.894	1.237	0.725													2.194	2.362	1.703	2.064	2.408	1.896
CPI-SS0ABC5C1B8	CD74_MIF	simple:P04233	simple:P14174	ENSG00000019582	ENSG00000240972	True	True	False	I2D,InnateDB-All	False	0.444		1.171	1.007	1.058		1.124		1.217	1.052	1.103	0.894	1.169								0.822					2.361	2.76	2.595	2.647	2.438	2.713
CPI-SS095E52E66	TNFSF10_TNFRSF10D	simple:P50591	simple:Q9UBN6	ENSG00000121858	ENSG00000173530	True	False	True	curated	False	0.444		0.219	0.232	0.207	0.209	0.244			0.179			0.191									0.18			0.192			0.185			0.197		0.201	0.214	0.189	0.191	0.226
CPI-SS068C129D6	CSF1_SIRPA	simple:P09603	simple:P78324	ENSG00000184371	ENSG00000198053	True	False	True	I2D	False	0.444		0.249	0.183	0.2	0.402	0.235		0.311	0.245	0.262	0.464	0.297								0.215		0.166	0.369	0.202								0.169			0.322
CPI-SS03DA2A820	FGF2_CD44	simple:P09038	simple:P16070	ENSG00000138685	ENSG00000026508	True	False	True	I2D,InnateDB-All	False	0.444								1.047			1.094		1.369	1.537	0.878	1.24	1.583	1.071	0.883	1.051			1.097								1.181	1.349		1.051	1.395	0.883
CPI-SS0A42A3690	CCL4L2_VSIR	simple:Q8NHW4	simple:Q9H7M9	ENSG00000276070	ENSG00000107738	True	False	True	IMEx,IntAct	False	0.444	0.301	0.359	0.278	0.39	0.386	0.405		0.241		0.271	0.268	0.287													0.373	0.432	0.351	0.462	0.459	0.478
CPI-SS03FA58286	TNF_VSIR	simple:P01375	simple:Q9H7M9	ENSG00000232810	ENSG00000107738	True	False	True	IMEx,IntAct	False	0.444	0.332	0.39	0.309	0.421	0.417	0.436		0.24		0.27	0.267	0.286													0.261	0.319	0.238	0.35	0.346	0.366
CPI-SC09484F060	PTGER4_ProstaglandinE2_byPTGES2	simple:P35408	complex:ProstaglandinE2_byPTGES2	ENSG00000171522		True	True	False	curated	False	0.472		0.251	0.22	0.257	0.256	0.245		0.168		0.174	0.173	0.162										0.143	0.142	0.131		0.249	0.218	0.255	0.254	0.243
CPI-SS0339AE950	SIRPA_CD47	simple:P78324	simple:Q08722	ENSG00000198053	ENSG00000196776	False	True	True	curated	False	0.472								0.588		0.463	0.448			0.522		0.397				0.539		0.414	0.399		0.442	0.741	0.485	0.617	0.601	0.537		0.575		0.45	0.435
CPI-SS034D36D2F	HLA-C_FAM3C	simple:HLAC	simple:Q92520	ENSG00000204525	ENSG00000196937	True	True	False	InnateDB-All	False	0.472	1.284	1.458	1.444	1.479	1.284	1.433		1.282	1.268	1.303		1.256										1.16			1.232	1.407	1.393	1.428	1.233	1.381
CPI-SC01AADFEB3	TGFB1_TGFbeta_receptor2	simple:P01137	complex:TGFbeta_receptor2	ENSG00000105329		True	False	True	curated	False	0.472		0.512	0.493	0.527	0.499	0.527		0.434	0.415	0.449	0.421	0.449										0.314		0.313		0.452	0.433	0.467	0.439	0.467
CPI-SS0DEDA3567	TNFSF10_RIPK1	simple:P50591	simple:Q13546	ENSG00000121858	ENSG00000137275	True	False	True	InnateDB-All	False	0.5		0.215	0.195	0.208	0.215	0.197		0.162			0.162									0.162		0.155	0.162			0.168		0.161	0.168			0.197	0.177	0.19	0.197	0.179
CPI-SS061A7E099	CD55_ADGRE5	simple:P08174	simple:P48960	ENSG00000196352	ENSG00000123146	True	True	True	curated	False	0.5					0.55		0.616	0.681			0.731		0.519	0.584			0.635		0.537	0.603			0.653		0.552	0.618			0.668		0.803	0.869		0.662	0.919	0.649
CPI-SS0302E8E8F	CD74_COPA	simple:P04233	simple:P53621	ENSG00000019582	ENSG00000122218	True	True	False	IMEx,IntAct	False	0.5	0.661	0.75	0.754	0.749	0.733	0.741	0.707	0.796	0.799	0.794	0.779	0.786													2.25	2.339	2.343	2.338	2.322	2.33
CPI-SS0E00478B4	NRP2_VEGFA	simple:O60462	simple:P15692	ENSG00000118257	ENSG00000112715	True	True	False	curated	False	0.528								0.894	0.869	0.879	0.779	0.879								0.687	0.662	0.672		0.673		0.825	0.8	0.81	0.71	0.81		0.781	0.756	0.766	0.666	0.766
CPI-SC0DABCC4B5	TGFB1_TGFbeta_receptor1	simple:P01137	complex:TGFbeta_receptor1	ENSG00000105329		True	False	True	curated	False	0.556		0.628	0.593	0.575	0.609	0.585		0.551	0.515	0.497	0.531	0.508		0.409			0.389			0.415	0.379		0.396			0.568	0.533	0.515	0.549	0.525
CPI-SS0898D7F7F	TNFRSF10B_TNFSF10	simple:O14763	simple:P50591	ENSG00000120889	ENSG00000121858	True	True	False	curated	False	0.583							0.242	0.189		0.19	0.195	0.224	0.197			0.145	0.15	0.179	0.202			0.149	0.155	0.184	0.204			0.152	0.157	0.186	0.198			0.145	0.151	0.18
CPI-SC063B0B7DD	PTGER4_ProstaglandinE2_byPTGES3	simple:P35408	complex:ProstaglandinE2_byPTGES3	ENSG00000171522		True	True	False	curated	False	0.611	0.797	0.883	0.778	0.713	0.75	0.749	0.714	0.8	0.695		0.667	0.666							0.683	0.769	0.663		0.636	0.634	0.795	0.881	0.776	0.712	0.748	0.747
CPI-SS0632A027A	CD44_HBEGF	simple:P16070	simple:Q99075	ENSG00000026508	ENSG00000113070	True	True	True	I2D,InnateDB-All	False	0.639	0.858	0.926	0.935	0.943	0.978	0.943	1.026	1.094	1.103	1.111	1.146	1.111								0.796	0.805	0.813	0.848	0.813	1.072	1.14	1.149	1.157	1.192	1.157
CPI-SS02AB0C3E0	SPP1_CD44	simple:P10451	simple:P16070	ENSG00000118785	ENSG00000026508	True	False	True	I2D,IMEx,InnateDB-All,IntAct	False	0.694	0.961	1.129			1.175		1.179	1.347		1.05	1.393	0.881	0.995	1.163		0.865	1.209		0.874	1.042			1.088		1.906	2.074	1.415	1.777	2.12	1.608	1.091	1.259		0.961	1.305
CPI-SS0F81DBF22	EFNA4_EPHA7	simple:P52798	simple:Q15375	ENSG00000243364	ENSG00000135333	True	False	True	curated	False	1.694
CPI-SS0CC898553	FGFR2_PTPRR	simple:P21802	simple:Q15256	ENSG00000066468	ENSG00000153233	True	True	True	InnateDB-All	False	1.694
CPI-SS0EE9E214A	FGFR2_FGF22	simple:P21802	simple:Q9HCT0	ENSG00000066468	ENSG00000070388	True	True	False	curated	False	1.694
CPI-SS02E314589	FGFR2_NECTIN1	simple:P21802	simple:Q15223	ENSG00000066468	ENSG00000110400	True	True	True	InnateDB-All	False	1.694
CPI-SS03F821467	CD96_NECTIN1	simple:P40200	simple:Q15223	ENSG00000153283	ENSG00000110400	True	True	True	curated	False	1.694
CPI-SS02C29C238	FGFR3_NECTIN1	simple:P22607	simple:Q15223	ENSG00000068078	ENSG00000110400	True	True	True	InnateDB-All	False	1.694
CPI-SS0D4F593F1	WNT5A_EPHA7	simple:P41221	simple:Q15375	ENSG00000114251	ENSG00000135333	True	False	True	InnateDB-All	False	1.694
CPI-SS028688B7B	EFNA5_EPHA7	simple:P52803	simple:Q15375	ENSG00000184349	ENSG00000135333	False	False	True	curated	False	1.694
CPI-SS01DCC7684	EFNA2_EPHA7	simple:O43921	simple:Q15375	ENSG00000099617	ENSG00000135333	False	False	True	curated	False	1.694
CPI-SS0F1E79A03	WNT5A_SFRP1	simple:P41221	simple:Q8N474	ENSG00000114251	ENSG00000104332	True	False	False	curated	False	1.694
CPI-SS03E450F99	EFNA1_EPHA7	simple:P20827	simple:Q15375	ENSG00000169242	ENSG00000135333	True	False	True	curated	False	1.694
CPI-SS0BE5B4FCD	FGFR3_FGF20	simple:P22607	simple:Q9NP95	ENSG00000068078	ENSG00000078579	True	True	False	curated	False	1.694
CPI-SS0D5DBB634	EFNA3_EPHA7	simple:P52797	simple:Q15375	ENSG00000143590	ENSG00000135333	False	False	True	curated	False	1.694
CPI-SS0008137B6	EFNA4_EPHA5	simple:P52798	simple:P54756	ENSG00000243364	ENSG00000145242	True	False	True	curated	False	1.694
CPI-SS0FF49C823	EFNA1_EPHA1	simple:P20827	simple:P21709	ENSG00000169242	ENSG00000146904	True	False	True	curated	False	1.694
CPI-SS02879E156	WNT3A_SFRP4	simple:P56704	simple:Q6FHJ7	ENSG00000154342	ENSG00000106483	True	False	False	curated	False	1.694
CPI-CS0C94B5884	LipoxinA4_byALOX12_FPR2	complex:LipoxinA4_byALOX12	simple:P25090		ENSG00000171049	True	False	True	curated	False	1.694
CPI-CS0FC36F030	LipoxinA4_byALOX5_FPR2	complex:LipoxinA4_byALOX5	simple:P25090		ENSG00000171049	True	False	True	curated	False	1.694
CPI-SS0E161B905	WNT7B_SFRP5	simple:P56706	simple:Q5T4F7	ENSG00000188064	ENSG00000120057	True	False	False	curated	False	1.694
CPI-SS030BB46BB	ANXA1_FPR2	simple:P04083	simple:P25090	ENSG00000135046	ENSG00000171049	True	False	True	curated	False	1.694
CPI-SS0F66EA6BE	APP_FPR2	simple:P05067	simple:P25090	ENSG00000142192	ENSG00000171049	False	False	True	curated	False	1.694
CPI-SS05F45873A	SAA1_FPR2	simple:P0DJI8	simple:P25090	ENSG00000173432	ENSG00000171049	True	False	True	curated	False	1.694
CPI-SS0D5AAA463	WNT4_SFRP5	simple:P56705	simple:Q5T4F7	ENSG00000162552	ENSG00000120057	True	False	False	curated	False	1.694
CPI-SC0FE3CE9D1	APOA1_TREM2_receptor	simple:P02647	complex:TREM2_receptor	ENSG00000118137		True	False	True	curated	False	1.694
CPI-SS0D2044B87	WNT3_SFRP5	simple:P56703	simple:Q5T4F7	ENSG00000108379	ENSG00000120057	True	False	False	curated	False	1.694
CPI-SC0412566F3	APOA2_TREM2_receptor	simple:P02652	complex:TREM2_receptor	ENSG00000158874		True	False	True	curated	False	1.694
CPI-SS001BD48FB	WNT2_SFRP5	simple:P09544	simple:Q5T4F7	ENSG00000105989	ENSG00000120057	True	False	False	curated	False	1.694
CPI-SC0EFFE8ACB	APOB_TREM2_receptor	simple:P04114	complex:TREM2_receptor	ENSG00000084674		True	False	True	curated	False	1.694
CPI-SS07447802E	WNT1_SFRP5	simple:P04628	simple:Q5T4F7	ENSG00000125084	ENSG00000120057	True	False	False	curated	False	1.694
CPI-SS0102731DE	WNT11_SFRP5	simple:O96014	simple:Q5T4F7	ENSG00000085741	ENSG00000120057	True	False	False	curated	False	1.694
CPI-SS050876F99	WNT9B_SFRP5	simple:O14905	simple:Q5T4F7	ENSG00000158955	ENSG00000120057	True	False	False	curated	False	1.694
CPI-SS027E12A36	MDK_PTPRZ1	simple:P21741	simple:P23471	ENSG00000110492	ENSG00000106278	True	False	False	curated	False	1.694
CPI-SS04E690D72	PTN_PTPRZ1	simple:P21246	simple:P23471	ENSG00000105894	ENSG00000106278	True	False	False	curated	False	1.694
CPI-SS012AFC842	MDK_ALK	simple:P21741	simple:Q9UM73	ENSG00000110492	ENSG00000171094	True	False	True	curated	False	1.694
CPI-SS05D7900BF	PTN_ALK	simple:P21246	simple:Q9UM73	ENSG00000105894	ENSG00000171094	True	False	True	curated	False	1.694
CPI-SS0F103D7A7	WNT9A_SFRP5	simple:O14904	simple:Q5T4F7	ENSG00000143816	ENSG00000120057	True	False	False	curated	False	1.694
CPI-SS0BF15C2D4	WNT7A_SFRP5	simple:O00755	simple:Q5T4F7	ENSG00000154764	ENSG00000120057	True	False	False	curated	False	1.694
CPI-SS0734D2DA8	WNT5A_SFRP5	simple:P41221	simple:Q5T4F7	ENSG00000114251	ENSG00000120057	True	False	False	curated	False	1.694
CPI-SS01F46C4AB	WNT3A_SFRP5	simple:P56704	simple:Q5T4F7	ENSG00000154342	ENSG00000120057	True	False	False	curated	False	1.694
CPI-CS0245870E9	Lthyroxine_byTPO_THRB	complex:Lthyroxine_byTPO	simple:P10828		ENSG00000151090	True	False	False	curated	False	1.694
CPI-CS034170CC8	Ldopa_byTYR_GPR143	complex:Ldopa_byTYR	simple:P51810		ENSG00000101850	True	False	True	curated	False	1.694
CPI-SS001D0E553	WNT7A_SFRP4	simple:O00755	simple:Q6FHJ7	ENSG00000154764	ENSG00000106483	True	False	False	curated	False	1.694
CPI-SS042439610	WNT9A_SFRP4	simple:O14904	simple:Q6FHJ7	ENSG00000143816	ENSG00000106483	True	False	False	curated	False	1.694
CPI-SS02AF6643F	WNT9B_SFRP4	simple:O14905	simple:Q6FHJ7	ENSG00000158955	ENSG00000106483	True	False	False	curated	False	1.694
CPI-SS08A54963F	EFNA2_EPHA2	simple:O43921	simple:P29317	ENSG00000099617	ENSG00000142627	False	False	True	curated	False	1.694
CPI-SS00E2C8381	WNT3A_SFRP1	simple:P56704	simple:Q8N474	ENSG00000154342	ENSG00000104332	True	False	False	curated	False	1.694
CPI-SS050373228	WNT7B_SFRP4	simple:P56706	simple:Q6FHJ7	ENSG00000188064	ENSG00000106483	True	False	False	curated	False	1.694
CPI-SS046F6F0C1	EFNA1_EPHA2	simple:P20827	simple:P29317	ENSG00000169242	ENSG00000142627	True	False	True	curated	False	1.694
CPI-SS0C875BA24	EFNA2_EPHA3	simple:O43921	simple:P29320	ENSG00000099617	ENSG00000044524	True	False	True	curated	False	1.694
CPI-SS09CA492BA	EFNA1_EPHA3	simple:P20827	simple:P29320	ENSG00000169242	ENSG00000044524	True	False	True	curated	False	1.694
CPI-SS0514C14A6	WNT4_SFRP4	simple:P56705	simple:Q6FHJ7	ENSG00000162552	ENSG00000106483	True	False	False	curated	False	1.694
CPI-SS0830C7910	EFNA2_EPHA8	simple:O43921	simple:P29322	ENSG00000099617	ENSG00000070886	False	False	True	curated	False	1.694
CPI-SS037E6BEDF	EFNA1_EPHA8	simple:P20827	simple:P29322	ENSG00000169242	ENSG00000070886	True	False	True	curated	False	1.694
CPI-SS0851A1599	WNT3_SFRP4	simple:P56703	simple:Q6FHJ7	ENSG00000108379	ENSG00000106483	True	False	False	curated	False	1.694
CPI-SS0D81D9F5E	EFNA2_EPHA5	simple:O43921	simple:P54756	ENSG00000099617	ENSG00000145242	False	False	True	curated	False	1.694
CPI-SS0762B455F	EFNA1_EPHA5	simple:P20827	simple:P54756	ENSG00000169242	ENSG00000145242	True	False	True	curated	False	1.694
CPI-SS0B34CBA4B	EFNA2_EPHA1	simple:O43921	simple:P21709	ENSG00000099617	ENSG00000146904	False	False	True	curated	False	1.694
CPI-SS079EF5D9C	EFNA3_EPHA5	simple:P52797	simple:P54756	ENSG00000143590	ENSG00000145242	False	False	True	curated	False	1.694
CPI-SS09E3F5044	EFNA5_EPHA5	simple:P52803	simple:P54756	ENSG00000184349	ENSG00000145242	False	False	True	curated	False	1.694
CPI-SS08D0F9109	EFNB2_EPHB4	simple:P52799	simple:P54760	ENSG00000125266	ENSG00000196411	False	True	True	curated	False	1.694
CPI-SS0A0DE9CD6	EPO_EPHB4	simple:P01588	simple:P54760	ENSG00000130427	ENSG00000196411	True	False	True	IMEx,InnateDB-All,IntAct	False	1.694
CPI-SS082ABF1EA	EFNB2_EPHB3	simple:P52799	simple:P54753	ENSG00000125266	ENSG00000182580	False	True	True	curated	False	1.694
CPI-SS05E7290A6	WNT2_SFRP4	simple:P09544	simple:Q6FHJ7	ENSG00000105989	ENSG00000106483	True	False	False	curated	False	1.694
CPI-SS0BFD8E056	EFNB2_EPHB1	simple:P52799	simple:P54762	ENSG00000125266	ENSG00000154928	False	True	True	curated	False	1.694
CPI-CS0E661878B	LIFR_OSM	complex:LIFR	simple:P13725		ENSG00000099985	True	True	False	curated	False	1.694
CPI-CS06D50EBF8	OSMR_OSM	complex:OSMR	simple:P13725		ENSG00000099985	True	True	False	curated	False	1.694
CPI-CS07B61574B	LIFR_LIF	complex:LIFR	simple:P15018		ENSG00000128342	True	True	False	curated	False	1.694
CPI-CS04D748A7D	LRP4_MUSK_complex_AGRN	complex:LRP4_MUSK_complex	simple:O00468		ENSG00000188157	True	True	False	curated	False	1.694
CPI-SS02CFD3215	WNT1_SFRP4	simple:P04628	simple:Q6FHJ7	ENSG00000125084	ENSG00000106483	True	False	False	curated	False	1.694
CPI-SS062CEFDBE	WNT11_SFRP4	simple:O96014	simple:Q6FHJ7	ENSG00000085741	ENSG00000106483	True	False	False	curated	False	1.694
CPI-SS00BE17C71	APOB_APOBR	simple:P04114	simple:Q0VD83	ENSG00000084674	ENSG00000184730	True	False	True	curated	False	1.694
CPI-SS0A21B9682	WNT5A_SFRP4	simple:P41221	simple:Q6FHJ7	ENSG00000114251	ENSG00000106483	True	False	False	curated	False	1.694
CPI-CS0A5B6BD7A	12oxoLeukotrieneB4_byPTGR1_LTB4R	complex:12oxoLeukotrieneB4_byPTGR1	simple:Q15722		ENSG00000213903	True	False	True	curated	False	1.694
CPI-SS07BA4A3B7	FGFR2_FGF8	simple:P21802	simple:P55075	ENSG00000066468	ENSG00000107831	True	True	False	I2D,IMEx,InnateDB-All,IntAct	False	1.694
CPI-SS04D1D0B92	LRP6_DKK2	simple:O75581	simple:Q9UBU2	ENSG00000070018	ENSG00000155011	True	True	False	curated	False	1.694
CPI-CS0730C30B0	Kremen2_LRP6_DKK2	complex:Kremen2_LRP6	simple:Q9UBU2		ENSG00000155011	True	False	False	curated	False	1.694
CPI-CS0AD5A758B	IL20_receptor_Type_II_IL24	complex:IL20_receptor_Type_II	simple:Q13007		ENSG00000162892	True	True	False	curated	False	1.694
CPI-CS0BB947675	IL20_receptor_Type_I_IL24	complex:IL20_receptor_Type_I	simple:Q13007		ENSG00000162892	True	True	False	curated	False	1.694
CPI-SS07D71C546	NOTCH2_IL24	simple:Q04721	simple:Q13007	ENSG00000134250	ENSG00000162892	True	True	False	IMEx,InnateDB-All,MINT	False	1.694
CPI-CS0837F11F9	PlexinA2_complex1_SEMA6A	complex:PlexinA2_complex1	simple:Q9H2E6		ENSG00000092421	False	True	False	curated	False	1.694
CPI-SS0F15C1AB3	NRP2_SEMA3F	simple:O60462	simple:Q13275	ENSG00000118257	ENSG00000001617	True	True	False	curated	False	1.694
CPI-CS0AB19226A	PlexinA4_complex1_SEMA3A	complex:PlexinA4_complex1	simple:Q14563		ENSG00000075213	True	True	False	curated	False	1.694
CPI-SS0947A8549	FLT1_VEGFB	simple:P17948	simple:P49765	ENSG00000102755	ENSG00000173511	True	True	False	curated	False	1.694
CPI-CS0C0193ABB	FLT1_complex_VEGFB	complex:FLT1_complex	simple:P49765		ENSG00000173511	True	True	False	curated	False	1.694
CPI-SS01699C465	LRP5_SOSTDC1	simple:O75197	simple:Q6X4U4	ENSG00000162337	ENSG00000171243	True	True	False	curated	False	1.694
CPI-SS0E61DB5DF	FLT1_PGF	simple:P17948	simple:P49763	ENSG00000102755	ENSG00000119630	True	True	False	curated	False	1.694
CPI-SS0855C0353	NRP1_PGF	simple:O14786	simple:P49763	ENSG00000099250	ENSG00000119630	True	True	False	curated	False	1.694
CPI-CS0E0B6C700	FLT1_complex_PGF	complex:FLT1_complex	simple:P49763		ENSG00000119630	True	True	False	curated	False	1.694
CPI-CS086E88801	FLT1_complex_VEGFA	complex:FLT1_complex	simple:P15692		ENSG00000112715	True	True	False	curated	False	1.694
CPI-SS01BCB9360	NCAM1_BDNF	simple:P13591	simple:P23560	ENSG00000149294	ENSG00000176697	True	True	False	I2D	False	1.694
CPI-SS0A93C11C8	NGFR_BDNF	simple:P08138	simple:P23560	ENSG00000064300	ENSG00000176697	True	True	False	curated	False	1.694
CPI-SS002522356	ESR1_BDNF	simple:P03372	simple:P23560	ENSG00000091831	ENSG00000176697	True	True	False	I2D	False	1.694
CPI-SS0CECFE864	ESR1_CXCL1	simple:P03372	simple:P09341	ENSG00000091831	ENSG00000163739	True	True	False	IMEx,InnateDB-All,MINT	False	1.694
CPI-CS06418F542	IL17_receptor_AB_IL25	complex:IL17_receptor_AB	simple:Q9H293		ENSG00000166090	True	True	False	curated	False	1.694
CPI-SS0633A5251	ESR1_IL25	simple:P03372	simple:Q9H293	ENSG00000091831	ENSG00000166090	True	True	False	I2D,IMEx,IntAct	False	1.694
CPI-SS02D4E44C7	AVP_AVPR1B	simple:P01185	simple:P47901	ENSG00000101200	ENSG00000198049	True	False	True	curated	False	1.694
CPI-SS0D22A09AD	NRP2_PGF	simple:O60462	simple:P49763	ENSG00000118257	ENSG00000119630	True	True	False	curated	False	1.694
CPI-SS0AC2DA159	LRP6_SOSTDC1	simple:O75581	simple:Q6X4U4	ENSG00000070018	ENSG00000171243	True	True	False	curated	False	1.694
CPI-CS0FC62E03D	FcRn_complex_ALB	complex:FcRn_complex	simple:P02768		ENSG00000163631	True	True	False	curated	False	1.694
CPI-CS0210859AB	GMCSFR_CSF2	complex:GMCSFR	simple:P04141		ENSG00000164400	True	True	False	curated	False	1.694
CPI-SS0F8C664D9	CXCR3_CCL20	simple:P49682	simple:P78556	ENSG00000186810	ENSG00000115009	True	True	False	guidetopharmacology.org	False	1.694
CPI-SS098EFF959	CCR7_CCL19	simple:P32248	simple:Q99731	ENSG00000126353	ENSG00000172724	True	True	False	curated	False	1.694
CPI-SS056BE1011	CCRL2_CCL19	simple:O00421	simple:Q99731	ENSG00000121797	ENSG00000172724	True	True	False	curated	False	1.694
CPI-SS003610FF9	CXCR3_CCL19	simple:P49682	simple:Q99731	ENSG00000186810	ENSG00000172724	True	True	False	guidetopharmacology.org	False	1.694
CPI-SS0EA96C304	CCK_CCKAR	simple:P06307	simple:P32238	ENSG00000187094	ENSG00000163394	True	False	True	curated	False	1.694
CPI-SS034B442CE	TNF_CELSR2	simple:P01375	simple:Q9HCU4	ENSG00000232810	ENSG00000143126	True	False	True	InnateDB-All	False	1.694
CPI-SS0D5C54214	LTA_RIPK1	simple:P01374	simple:Q13546	ENSG00000226979	ENSG00000137275	True	False	True	IMEx,InnateDB-All,MINT	False	1.694
CPI-SS07D9A48A2	LTA_TNFRSF1B	simple:P01374	simple:P20333	ENSG00000226979	ENSG00000028137	True	False	True	curated	False	1.694
CPI-SS0A83A7E30	TNFSF13_FAS	simple:O75888	simple:P25445	ENSG00000161955	ENSG00000026103	True	False	True	I2D,InnateDB-All	False	1.694
CPI-SS0F9B3B259	TNFSF13_TNFRSF1A	simple:O75888	simple:P19438	ENSG00000161955	ENSG00000067182	True	False	True	I2D,InnateDB-All	False	1.694
CPI-SS084BE3E4B	LTA_TNFRSF1A	simple:P01374	simple:P19438	ENSG00000226979	ENSG00000067182	True	False	True	curated	False	1.694
CPI-SS0E4B1484B	ICOSLG_ICOS	simple:O75144	simple:Q9Y6W8	ENSG00000160223	ENSG00000163600	True	False	True	curated	False	1.694
CPI-SS03B8E2D7A	TNF_ICOS	simple:P01375	simple:Q9Y6W8	ENSG00000232810	ENSG00000163600	True	False	True	InnateDB-All	False	1.694
CPI-SS0D883FFF1	VEGFD_FLT4	simple:O43915	simple:P35916	ENSG00000165197	ENSG00000037280	True	False	True	curated	False	1.694
CPI-SS09C917D22	TNF_FLT4	simple:P01375	simple:P35916	ENSG00000232810	ENSG00000037280	True	False	True	InnateDB-All	False	1.694
CPI-SS0AB21032D	PLXNB2_SEMA4C	simple:O15031	simple:Q9C0C4	ENSG00000196576	ENSG00000168758	False	True	True	curated	False	1.694
CPI-SS0B81F1BF5	TNF_SEMA4C	simple:P01375	simple:Q9C0C4	ENSG00000232810	ENSG00000168758	True	False	True	InnateDB-All	False	1.694
CPI-SS04A5D6B6F	DLL1_NOTCH1	simple:O00548	simple:P46531	ENSG00000198719	ENSG00000148400	False	False	True	curated	False	1.694
CPI-SS0593F278B	AGRN_PTPRS	simple:O00468	simple:Q13332	ENSG00000188157	ENSG00000105426	True	False	True	curated	False	1.694
CPI-SS00F4DDF4B	PTN_PTPRS	simple:P21246	simple:Q13332	ENSG00000105894	ENSG00000105426	True	False	True	I2D,IMEx,InnateDB-All,IntAct	False	1.694
CPI-SS0FBC9234C	TNF_PTPRS	simple:P01375	simple:Q13332	ENSG00000232810	ENSG00000105426	True	False	True	InnateDB-All	False	1.694
CPI-SS0987A89AE	HLA-B_KIR3DL2	simple:HLAB	simple:P43630	ENSG00000234745	ENSG00000240403	False	True	True	curated	False	1.694
CPI-SS0BDD10277	HLA-F_KIR3DL2	simple:P30511	simple:P43630	ENSG00000204642	ENSG00000240403	False	False	True	curated	False	1.694
CPI-SS0FCF733EA	AVP_AVPR2	simple:P01185	simple:P30518	ENSG00000101200	ENSG00000126895	True	False	True	curated	False	1.694
CPI-CS086A43130	Noradrenaline_byDBH_ADRA1B	complex:Noradrenaline_byDBH	simple:P35368		ENSG00000170214	True	False	True	curated	False	1.694
CPI-CS0D33FF37B	Epinephrine_byPNMT_ADRA1B	complex:Epinephrine_byPNMT	simple:P35368		ENSG00000170214	True	False	True	curated	False	1.694
CPI-CS092C03024	Noradrenaline_byDBH_ADRA1A	complex:Noradrenaline_byDBH	simple:P35348		ENSG00000120907	True	False	True	curated	False	1.694
CPI-SS0A1C1F5A7	NPPA_ESR1	simple:P01160	simple:P03372	ENSG00000175206	ENSG00000091831	True	False	True	I2D,InnateDB-All	False	1.694
CPI-CS0168A25C9	Estradiol_byHSD17B1_ESR1	complex:Estradiol_byHSD17B1	simple:P03372		ENSG00000091831	True	False	True	curated	False	1.694
CPI-CS029C8858F	Estradiol_byCYP19A1_ESR1	complex:Estradiol_byCYP19A1	simple:P03372		ENSG00000091831	True	False	True	curated	False	1.694
CPI-CS09B8977D7	Dehydroepiandrosterone_bySTS_ESR1	complex:Dehydroepiandrosterone_bySTS	simple:P03372		ENSG00000091831	True	False	True	curated	False	1.694
CPI-CS0EF401B5F	Estradiol_byHSD17B1_NR1I2	complex:Estradiol_byHSD17B1	simple:O75469		ENSG00000144852	True	False	True	curated	False	1.694
CPI-CS0669F64A4	Estradiol_byCYP19A1_NR1I2	complex:Estradiol_byCYP19A1	simple:O75469		ENSG00000144852	True	False	True	curated	False	1.694
CPI-CS05760BB78	Dehydroepiandrosterone_bySTS_NR1I2	complex:Dehydroepiandrosterone_bySTS	simple:O75469		ENSG00000144852	True	False	True	curated	False	1.694
CPI-CS0259A0EB4	Dehydroepiandrosterone_bySTS_PPARA	complex:Dehydroepiandrosterone_bySTS	simple:Q07869		ENSG00000186951	True	False	True	curated	False	1.694
CPI-CS099F73A95	DHEAsulfate_bySULT2B_PPARA	complex:DHEAsulfate_bySULT2B	simple:Q07869		ENSG00000186951	True	False	True	curated	False	1.694
CPI-CS0FF565F1C	DHEAsulfate_bySULT2A1_PPARA	complex:DHEAsulfate_bySULT2A1	simple:Q07869		ENSG00000186951	True	False	True	curated	False	1.694
CPI-CS0F71EE8D0	DHEAsulfate_bySULT1E1_PPARA	complex:DHEAsulfate_bySULT1E1	simple:Q07869		ENSG00000186951	True	False	True	curated	False	1.694
CPI-CS0D89E7C19	DHEAsulfate_bySULT2B_PPARD	complex:DHEAsulfate_bySULT2B	simple:Q03181		ENSG00000112033	True	False	False	curated	False	1.694
CPI-CS04A65DD62	DHEAsulfate_bySULT2A1_PPARD	complex:DHEAsulfate_bySULT2A1	simple:Q03181		ENSG00000112033	True	False	False	curated	False	1.694
CPI-CS06B596CD2	DHEAsulfate_bySULT1E1_PPARD	complex:DHEAsulfate_bySULT1E1	simple:Q03181		ENSG00000112033	True	False	False	curated	False	1.694
CPI-CS0412B081A	DHEAsulfate_bySULT2B_PPARG	complex:DHEAsulfate_bySULT2B	simple:P37231		ENSG00000132170	True	False	True	curated	False	1.694
CPI-CS0006C277B	DHEAsulfate_bySULT2A1_PPARG	complex:DHEAsulfate_bySULT2A1	simple:P37231		ENSG00000132170	True	False	True	curated	False	1.694
CPI-CS0917E42F5	DHEAsulfate_bySULT1E1_PPARG	complex:DHEAsulfate_bySULT1E1	simple:P37231		ENSG00000132170	True	False	True	curated	False	1.694
CPI-SS04C8BC444	KLRF2_CLEC2A	simple:D3W0D1	simple:Q6UVW9	ENSG00000256797	ENSG00000188393	False	True	True	curated	False	1.694
CPI-CS0F51152EA	Cholesterol_byLIPA_RORC	complex:Cholesterol_byLIPA	simple:P51449		ENSG00000143365	True	False	True	curated	False	1.694
CPI-CS0BEF10547	Cholesterol_byDHCR7_RORC	complex:Cholesterol_byDHCR7	simple:P51449		ENSG00000143365	True	False	True	curated	False	1.694
CPI-CS03D61E885	Cholesterol_byDHCR24_RORC	complex:Cholesterol_byDHCR24	simple:P51449		ENSG00000143365	True	False	True	curated	False	1.694
CPI-CS0CDFC0C7D	Cholesterol_byCEL_RORC	complex:Cholesterol_byCEL	simple:P51449		ENSG00000143365	True	False	True	curated	False	1.694
CPI-CS06C6527F4	Cholesterol_byDHCR7_RORA	complex:Cholesterol_byDHCR7	simple:P35398		ENSG00000069667	True	False	True	curated	False	1.694
CPI-CS0B87D36A1	Estradiol_byCYP19A1_ESR2	complex:Estradiol_byCYP19A1	simple:Q92731		ENSG00000140009	True	False	True	curated	False	1.694
CPI-SS0FAF4BB9E	DPP4_CCL11	simple:P27487	simple:P51671	ENSG00000197635	ENSG00000172156	True	True	False	curated	False	1.694
CPI-CS0A04F7238	Estradiol_byHSD17B1_ESR2	complex:Estradiol_byHSD17B1	simple:Q92731		ENSG00000140009	True	False	True	curated	False	1.694
CPI-SS02D8C453C	IL24_ESR2	simple:Q13007	simple:Q92731	ENSG00000162892	ENSG00000140009	True	False	True	IMEx,InnateDB-All,MINT	False	1.694
CPI-CS05F96EA59	Epinephrine_byPNMT_ADRA1A	complex:Epinephrine_byPNMT	simple:P35348		ENSG00000120907	True	False	True	curated	False	1.694
CPI-CS0AAB81D2A	Noradrenaline_byDBH_ADRA1D	complex:Noradrenaline_byDBH	simple:P25100		ENSG00000171873	True	False	True	curated	False	1.694
CPI-CS0A5499A2C	Epinephrine_byPNMT_ADRA1D	complex:Epinephrine_byPNMT	simple:P25100		ENSG00000171873	True	False	True	curated	False	1.694
CPI-CS0965866AD	Noradrenaline_byDBH_ADRA2C	complex:Noradrenaline_byDBH	simple:P18825		ENSG00000184160	True	False	True	curated	False	1.694
CPI-CS0D4E32D9D	Epinephrine_byPNMT_ADRA2C	complex:Epinephrine_byPNMT	simple:P18825		ENSG00000184160	True	False	True	curated	False	1.694
CPI-CS03367AA19	Noradrenaline_byDBH_ADRA2B	complex:Noradrenaline_byDBH	simple:P18089		ENSG00000274286	True	False	True	curated	False	1.694
CPI-CS07947C107	Epinephrine_byPNMT_ADRA2B	complex:Epinephrine_byPNMT	simple:P18089		ENSG00000274286	True	False	True	curated	False	1.694
CPI-CS0567F5A28	Noradrenaline_byDBH_ADRB3	complex:Noradrenaline_byDBH	simple:P13945		ENSG00000188778	True	False	True	curated	False	1.694
CPI-CS09342A843	Epinephrine_byPNMT_ADRB3	complex:Epinephrine_byPNMT	simple:P13945		ENSG00000188778	True	False	True	curated	False	1.694
CPI-CS0F38E0E82	Noradrenaline_byDBH_ADRA2A	complex:Noradrenaline_byDBH	simple:P08913		ENSG00000150594	True	False	True	curated	False	1.694
CPI-CS0AB9AD0C3	Epinephrine_byPNMT_ADRA2A	complex:Epinephrine_byPNMT	simple:P08913		ENSG00000150594	True	False	True	curated	False	1.694
CPI-CS0C2C1436F	Noradrenaline_byDBH_ADRB1	complex:Noradrenaline_byDBH	simple:P08588		ENSG00000043591	True	False	True	curated	False	1.694
CPI-CS043102EAA	Epinephrine_byPNMT_ADRB1	complex:Epinephrine_byPNMT	simple:P08588		ENSG00000043591	True	False	True	curated	False	1.694
CPI-CS0B163FBF9	Noradrenaline_byDBH_ADRB2	complex:Noradrenaline_byDBH	simple:P07550		ENSG00000169252	True	False	True	curated	False	1.694
CPI-CS09918B680	Epinephrine_byPNMT_ADRB2	complex:Epinephrine_byPNMT	simple:P07550		ENSG00000169252	True	False	True	curated	False	1.694
CPI-CS0DC57DE37	Desmosterol_byDHCR7_NR1H3	complex:Desmosterol_byDHCR7	simple:Q13133		ENSG00000025434	True	False	True	curated	False	1.694
CPI-CS086D3E39F	Desmosterol_byDHCR7_NR1H2	complex:Desmosterol_byDHCR7	simple:P55055		ENSG00000131408	True	False	True	curated	False	1.694
CPI-SS0C916344D	AVP_OXTR	simple:P01185	simple:P30559	ENSG00000101200	ENSG00000180914	True	False	True	I2D	False	1.694
CPI-SS04B547174	OXT_OXTR	simple:P01178	simple:P30559	ENSG00000101405	ENSG00000180914	True	False	True	curated	False	1.694
CPI-SS039AB02F2	NPPA_RORB	simple:P01160	simple:Q92753	ENSG00000175206	ENSG00000198963	True	False	True	I2D,InnateDB-All	False	1.694
CPI-SS032AD1183	NPPA_NPR1	simple:P01160	simple:P16066	ENSG00000175206	ENSG00000169418	True	False	True	curated	False	1.694
CPI-CS0B08AEA2D	Estradiol_byHSD17B1_GPER1	complex:Estradiol_byHSD17B1	simple:Q99527		ENSG00000164850	True	False	True	curated	False	1.694
CPI-CS0DAC88EFA	Estradiol_byCYP19A1_GPER1	complex:Estradiol_byCYP19A1	simple:Q99527		ENSG00000164850	True	False	True	curated	False	1.694
CPI-SS08123AFFE	OXT_ESR2	simple:P01178	simple:Q92731	ENSG00000101405	ENSG00000140009	True	False	True	I2D	False	1.694
CPI-SS0CCBF8F8D	NR3C1_CCL11	simple:P04150	simple:P51671	ENSG00000113580	ENSG00000172156	True	True	False	InnateDB	False	1.694
CPI-SS08E13FAF2	ACKR2_CCL11	simple:O00590	simple:P51671	ENSG00000144648	ENSG00000172156	True	True	False	curated	False	1.694
CPI-SS079E99652	PPARG_CCL11	simple:P37231	simple:P51671	ENSG00000132170	ENSG00000172156	True	True	False	InnateDB	False	1.694
CPI-CS065C78487	IL20_receptor_Type_II_IL20	complex:IL20_receptor_Type_II	simple:Q9NYY1		ENSG00000162891	True	True	False	curated	False	1.694
CPI-CS033FF1896	IL20_receptor_Type_I_IL20	complex:IL20_receptor_Type_I	simple:Q9NYY1		ENSG00000162891	True	True	False	curated	False	1.694
CPI-CS0A13FF479	IL1_receptor_inhibitor_IL1RN	complex:IL1_receptor_inhibitor	simple:P18510		ENSG00000136689	True	True	False	curated	False	1.694
CPI-CS01C6805BA	IL1_receptor_IL1RN	complex:IL1_receptor	simple:P18510		ENSG00000136689	True	True	False	curated	False	1.694
CPI-CS09CDFC0C5	IL1_receptor_inhibitor_IL1B	complex:IL1_receptor_inhibitor	simple:P01584		ENSG00000125538	True	True	False	curated	False	1.694
CPI-CS093EA33BE	IL1_receptor_IL1B	complex:IL1_receptor	simple:P01584		ENSG00000125538	True	True	False	curated	False	1.694
CPI-CS05F37AC7A	IL1_receptor_inhibitor_IL1A	complex:IL1_receptor_inhibitor	simple:P01583		ENSG00000115008	True	True	False	curated	False	1.694
CPI-CS0465E25F9	IL1_receptor_IL1A	complex:IL1_receptor	simple:P01583		ENSG00000115008	True	True	False	curated	False	1.694
CPI-CS09E0127D2	IL18_receptor_IL18	complex:IL18_receptor	simple:Q14116		ENSG00000150782	True	True	False	curated	False	1.694
CPI-CS02C7E2FBB	IL17_receptor_AE_IL17C	complex:IL17_receptor_AE	simple:Q9P0M4		ENSG00000124391	True	True	False	curated	False	1.694
CPI-CS0F68F25D3	IL17_receptor_AC_IL17F	complex:IL17_receptor_AC	simple:Q96PD4		ENSG00000112116	True	True	False	curated	False	1.694
CPI-SS0C23EF34B	NCAM1_GDNF	simple:P13591	simple:P39905	ENSG00000149294	ENSG00000168621	True	True	False	I2D	False	1.694
CPI-SS0BA3A1C3A	NGFR_NTF4	simple:P08138	simple:P34130	ENSG00000064300	ENSG00000225950	True	True	False	curated	False	1.694
CPI-CC06B463FFC	IL17_AF_IL17_receptor_AC	complex:IL17_AF	complex:IL17_receptor_AC			True	False	True	curated	False	1.694
CPI-CS068959EAB	IL15_receptor_IL15	complex:IL15_receptor	simple:P40933		ENSG00000164136	True	True	False	curated	False	1.694
CPI-CS02010E82F	IL13_receptor_IL13	complex:IL13_receptor	simple:P35225		ENSG00000169194	True	True	False	curated	False	1.694
CPI-CS0239634F6	IL4_receptor_IL4	complex:IL4_receptor	simple:P05112		ENSG00000113520	True	True	False	curated	False	1.694
CPI-CS0D2432398	IL13_receptor_IL4	complex:IL13_receptor	simple:P05112		ENSG00000113520	True	True	False	curated	False	1.694
CPI-CC025CA2E0D	IL12_IL12_receptor	complex:IL12	complex:IL12_receptor			True	False	True	curated	False	1.694
CPI-SS01ECFDA18	TNFRSF10C_TNFSF10	simple:O14798	simple:P50591	ENSG00000173535	ENSG00000121858	True	True	False	curated	False	1.694
CPI-SS0179FBFD3	TNFRSF10A_TNFSF10	simple:O00220	simple:P50591	ENSG00000104689	ENSG00000121858	True	True	False	curated	False	1.694
CPI-SS006C89002	CCR3_CCL15	simple:P51677	simple:Q16663	ENSG00000183625	ENSG00000275718	True	True	False	curated	False	1.694
CPI-SS0C84DF380	CCR1_CCL15	simple:P32246	simple:Q16663	ENSG00000163823	ENSG00000275718	True	True	False	curated	False	1.694
CPI-CS07DF0B644	IL20_receptor_Type_I_IL19	complex:IL20_receptor_Type_I	simple:Q9UHD0		ENSG00000142224	True	True	False	curated	False	1.694
CPI-SS03188FD02	CCR8_CCL18	simple:P51685	simple:P55774	ENSG00000179934	ENSG00000275385	True	True	False	curated	False	1.694
CPI-CS08C1C42FF	IL21_receptor_IL21	complex:IL21_receptor	simple:Q9HBE4		ENSG00000138684	True	True	False	curated	False	1.694
CPI-CS0F1386400	IL26_receptor_IL26	complex:IL26_receptor	simple:Q9NPH9		ENSG00000111536	True	True	False	curated	False	1.694
CPI-SS07A9A501C	FGFR3_FGF9	simple:P22607	simple:P31371	ENSG00000068078	ENSG00000102678	True	True	False	curated	False	1.694
CPI-SS0907A7598	FGFR2_FGF9	simple:P21802	simple:P31371	ENSG00000066468	ENSG00000102678	True	True	False	I2D,InnateDB-All	False	1.694
CPI-SS087E0E3FB	EFNB2_EPHA4	simple:P52799	simple:P54764	ENSG00000125266	ENSG00000116106	False	True	True	curated	False	1.694
CPI-SS0FC01B947	EFNA5_EPHA4	simple:P52803	simple:P54764	ENSG00000184349	ENSG00000116106	False	False	True	curated	False	1.694
CPI-SS0659DBE72	EFNA4_EPHA4	simple:P52798	simple:P54764	ENSG00000243364	ENSG00000116106	True	False	True	curated	False	1.694
CPI-SS05B4EB419	EFNA3_EPHA4	simple:P52797	simple:P54764	ENSG00000143590	ENSG00000116106	False	False	True	curated	False	1.694
CPI-SS0EBFE1854	EFNA1_EPHA4	simple:P20827	simple:P54764	ENSG00000169242	ENSG00000116106	True	False	True	curated	False	1.694
CPI-SS0E63AB61E	EFNA2_EPHA4	simple:O43921	simple:P54764	ENSG00000099617	ENSG00000116106	False	False	True	curated	False	1.694
CPI-SS0D1AE5C79	FGFR3_EPHA4	simple:P22607	simple:P54764	ENSG00000068078	ENSG00000116106	True	True	True	I2D,InnateDB-All	False	1.694
CPI-SS06A0B20BD	FGFR2_EPHA4	simple:P21802	simple:P54764	ENSG00000066468	ENSG00000116106	True	True	True	I2D,InnateDB-All	False	1.694
CPI-SS0883B7EE4	FGFR3_FGF23	simple:P22607	simple:Q9GZV9	ENSG00000068078	ENSG00000118972	True	True	False	I2D	False	1.694
CPI-SS01D785DBA	FGFR2_FGF23	simple:P21802	simple:Q9GZV9	ENSG00000066468	ENSG00000118972	True	True	False	I2D,IMEx,InnateDB-All,IntAct	False	1.694
CPI-CS0E318EE6C	Klotho_FGFR1_FGF23	complex:Klotho_FGFR1	simple:Q9GZV9		ENSG00000118972	True	False	False	curated	False	1.694
CPI-CS08B606C20	IL7_receptor_IL7	complex:IL7_receptor	simple:P13232		ENSG00000104432	True	True	False	curated	False	1.694
CPI-CS023BD53E7	IL6_receptor_IL6	complex:IL6_receptor	simple:P05231		ENSG00000136244	True	True	False	curated	False	1.694
CPI-CS0EF619259	IL37_receptor_IL37	complex:IL37_receptor	simple:Q9NZH6		ENSG00000125571	True	True	False	curated	False	1.694
CPI-CS05ACBE25B	IL36_receptor_IL36A	complex:IL36_receptor	simple:Q9UHA7		ENSG00000136694	True	True	False	curated	False	1.694
CPI-CS09B4A8389	IL36_receptor_IL36RN	complex:IL36_receptor	simple:Q9UBH0		ENSG00000136695	True	True	False	curated	False	1.694
CPI-CS03959C2DF	IL36_receptor_IL36G	complex:IL36_receptor	simple:Q9NZH8		ENSG00000136688	True	True	False	curated	False	1.694
CPI-CS0A84CCCDB	IL36_receptor_IL36B	complex:IL36_receptor	simple:Q9NZH7		ENSG00000136696	True	True	False	curated	False	1.694
CPI-CC0D8A77C69	IL35_IL35_receptor	complex:IL35	complex:IL35_receptor			True	False	True	curated	False	1.694
CPI-CS0552A7387	IL33_receptor_IL33	complex:IL33_receptor	simple:O95760		ENSG00000137033	True	True	False	curated	False	1.694
CPI-CC0B5110FC9	IL27_IL27_receptor	complex:IL27	complex:IL27_receptor			True	False	True	curated	False	1.694
CPI-CC08EF3C145	IL23_IL23_receptor	complex:IL23	complex:IL23_receptor			True	False	True	curated	False	1.694
CPI-SS0D99CC068	FGFR3_FGF8	simple:P22607	simple:P55075	ENSG00000068078	ENSG00000107831	True	True	False	curated	False	1.694
CPI-SS0D57FCA8C	IDE_CCL23	simple:P14735	simple:P55773	ENSG00000119912	ENSG00000274736	True	True	False	InnateDB-All	False	1.694
CPI-SS09199F78C	CCR1_CCL23	simple:P32246	simple:P55773	ENSG00000163823	ENSG00000274736	True	True	False	curated	False	1.694
CPI-SS008EB600F	CCR2_CCL7	simple:P41597	simple:P80098	ENSG00000121807	ENSG00000108688	True	True	False	curated	False	1.694
CPI-SS0ADA38C78	ACKR2_CCL7	simple:O00590	simple:P80098	ENSG00000144648	ENSG00000108688	True	True	False	curated	False	1.694
CPI-SS020734335	NR3C1_CCL7	simple:P04150	simple:P80098	ENSG00000113580	ENSG00000108688	True	True	False	InnateDB	False	1.694
CPI-SS03165AD8C	ACKR2_CCL2	simple:O00590	simple:P13500	ENSG00000144648	ENSG00000108691	True	True	False	curated	False	1.694
CPI-CS089A1A4BF	IL5_receptor_IL5	complex:IL5_receptor	simple:P05113		ENSG00000113525	True	True	False	curated	False	1.694
CPI-SS00EE35551	NR3C1_IL5	simple:P04150	simple:P05113	ENSG00000113580	ENSG00000113525	True	True	False	InnateDB	False	1.694
CPI-SS0FBFBF63E	NR3C1_IL10	simple:P04150	simple:P22301	ENSG00000113580	ENSG00000136634	True	True	False	InnateDB-All	False	1.694
CPI-CS090610CD1	IL10_receptor_IL10	complex:IL10_receptor	simple:P22301		ENSG00000136634	True	True	False	curated	False	1.694
CPI-CS099D829B9	IGF1R_enhancerComGPC3_IGF1	complex:IGF1R_enhancerComGPC3	simple:P05019		ENSG00000017427	True	True	False	curated	False	1.694
CPI-SS01E4E32AC	C4A_C5AR2	simple:P0C0L4	simple:Q9P296	ENSG00000244731	ENSG00000134830	True	False	True	curated	False	1.694
CPI-SS0A7E3A1AF	C5_C5AR2	simple:P01031	simple:Q9P296	ENSG00000106804	ENSG00000134830	True	False	True	curated	False	1.694
CPI-SS00F4019EA	C3_C5AR2	simple:P01024	simple:Q9P296	ENSG00000125730	ENSG00000134830	True	False	True	curated	False	1.694
CPI-SS03E48EFEA	C3_C3AR1	simple:P01024	simple:Q16581	ENSG00000125730	ENSG00000171860	True	False	True	curated	False	1.694
CPI-SS023ABAE18	XCL1_ADGRV1	simple:P47992	simple:Q8WXG9	ENSG00000143184	ENSG00000164199	True	False	True	InnateDB-All	False	1.694
CPI-SS0CB4F2FE4	PDGFB_ADGRV1	simple:P01127	simple:Q8WXG9	ENSG00000100311	ENSG00000164199	True	False	True	InnateDB-All	False	1.694
CPI-SS03D887978	IFNE_ADGRV1	simple:Q86WN2	simple:Q8WXG9	ENSG00000184995	ENSG00000164199	True	False	True	InnateDB-All	False	1.694
CPI-SS026776C89	HLA-DQB2_PRL	simple:HLADQB2	simple:P01236	ENSG00000232629	ENSG00000172179	True	True	False	InnateDB-All	False	1.694
CPI-SS05834E385	CD40_INSL3	simple:P25942	simple:P51460	ENSG00000101017	ENSG00000248099	True	True	False	I2D	False	1.694
CPI-SS083296041	CD40_CD40LG	simple:P25942	simple:P29965	ENSG00000101017	ENSG00000102245	True	True	False	curated	False	1.694
CPI-SS0651A6E1F	TFRC_HFE	simple:P02786	simple:Q30201	ENSG00000072274	ENSG00000010704	True	True	False	curated	False	1.694
CPI-SS0AA47D179	TNFRSF13B_CD70	simple:O14836	simple:P32970	ENSG00000240505	ENSG00000125726	True	True	False	InnateDB-All	False	1.694
CPI-SS0DCA69916	TNFRSF13B_TNFSF13	simple:O14836	simple:O75888	ENSG00000240505	ENSG00000161955	True	True	False	curated	False	1.694
CPI-SS0DD547726	CCR2_CCL11	simple:P41597	simple:P51671	ENSG00000121807	ENSG00000172156	True	True	False	guidetopharmacology.org	False	1.694
CPI-SS08B91FD2A	CCR1_CCL7	simple:P32246	simple:P80098	ENSG00000163823	ENSG00000108688	True	True	False	curated	False	1.694
CPI-SS0F3DB0252	FPR2_CCL23	simple:P25090	simple:P55773	ENSG00000171049	ENSG00000274736	True	True	False	curated	False	1.694
CPI-SS0CBA3DA0D	CCR3_CCL7	simple:P51677	simple:P80098	ENSG00000183625	ENSG00000108688	True	True	False	curated	False	1.694
CPI-SS0638E0E29	CCR10_CCL7	simple:P46092	simple:P80098	ENSG00000184451	ENSG00000108688	True	True	False	I2D	False	1.694
CPI-SS0815A0EE0	CCR3_CCL26	simple:P51677	simple:Q9Y258	ENSG00000183625	ENSG00000006606	True	True	False	curated	False	1.694
CPI-SS04EE957D8	CCR1_CCL26	simple:P32246	simple:Q9Y258	ENSG00000163823	ENSG00000006606	True	True	False	curated	False	1.694
CPI-SS092C1B321	CCR2_CCL26	simple:P41597	simple:Q9Y258	ENSG00000121807	ENSG00000006606	True	True	False	curated	False	1.694
CPI-SS0D34B5517	ACKR2_CCL27	simple:O00590	simple:Q9Y4X3	ENSG00000144648	ENSG00000213927	True	True	False	I2D	False	1.694
CPI-SS064C772FE	CCR10_CCL28	simple:P46092	simple:Q9NRJ3	ENSG00000184451	ENSG00000151882	True	True	False	curated	False	1.694
CPI-SS05B92CCC4	CCR3_CCL28	simple:P51677	simple:Q9NRJ3	ENSG00000183625	ENSG00000151882	True	True	False	guidetopharmacology.org	False	1.694
CPI-SS091B461CB	ACKR2_CCL28	simple:O00590	simple:Q9NRJ3	ENSG00000144648	ENSG00000151882	True	True	False	I2D	False	1.694
CPI-SS0EDD062F7	CCR3_CCL13	simple:P51677	simple:Q99616	ENSG00000183625	ENSG00000181374	True	True	False	curated	False	1.694
CPI-SS0C98C08DA	CCR2_CCL13	simple:P41597	simple:Q99616	ENSG00000121807	ENSG00000181374	True	True	False	curated	False	1.694
CPI-SS06B0861F1	ACKR2_CCL13	simple:O00590	simple:Q99616	ENSG00000144648	ENSG00000181374	True	True	False	curated	False	1.694
CPI-SS0FA7A69D9	CCR3_CCL14	simple:P51677	simple:Q16627	ENSG00000183625	ENSG00000276409	True	True	False	curated	False	1.694
CPI-SS059CC19A3	CCR1_CCL14	simple:P32246	simple:Q16627	ENSG00000163823	ENSG00000276409	True	True	False	curated	False	1.694
CPI-SS045A5FC60	ACKR2_CCL14	simple:O00590	simple:Q16627	ENSG00000144648	ENSG00000276409	True	True	False	curated	False	1.694
CPI-SS0DFAF1FE2	CCR5_CCL8	simple:P51681	simple:P80075	ENSG00000160791	ENSG00000108700	True	True	False	curated	False	1.694
CPI-SS0E7EDE823	CCR3_CCL8	simple:P51677	simple:P80075	ENSG00000183625	ENSG00000108700	True	True	False	curated	False	1.694
CPI-SS0F8C2FA91	CCR1_CCL8	simple:P32246	simple:P80075	ENSG00000163823	ENSG00000108700	True	True	False	curated	False	1.694
CPI-SS09AFCF898	CCR2_CCL8	simple:P41597	simple:P80075	ENSG00000121807	ENSG00000108700	True	True	False	curated	False	1.694
CPI-SS0BE8BE8E9	ACKR2_CCL8	simple:O00590	simple:P80075	ENSG00000144648	ENSG00000108700	True	True	False	curated	False	1.694
CPI-SS073B0CE7A	ACKR2_CCL3L1	simple:O00590	simple:P16619	ENSG00000144648	ENSG00000276085	True	True	False	I2D	False	1.694
CPI-SS0DA291AD9	GPR75_CCL5	simple:O95800	simple:P13501	ENSG00000119737	ENSG00000271503	True	True	False	curated	False	1.694
CPI-SS0AE4CF4E7	ACKR2_CCL5	simple:O00590	simple:P13501	ENSG00000144648	ENSG00000271503	True	True	False	curated	False	1.694
CPI-SS0AFE077D8	ACKR2_CCL4	simple:O00590	simple:P13236	ENSG00000144648	ENSG00000275302	True	True	False	curated	False	1.694
CPI-SS04318D03E	ACKR2_CCL3	simple:O00590	simple:P10147	ENSG00000144648	ENSG00000277632	True	True	False	curated	False	1.694
CPI-SS0B186A32C	CCR5_CCL7	simple:P51681	simple:P80098	ENSG00000160791	ENSG00000108688	True	True	False	curated	False	1.694
CPI-SS0B2979A10	CCR10_CCL27	simple:P46092	simple:Q9Y4X3	ENSG00000184451	ENSG00000213927	True	True	False	curated	False	1.694
CPI-CS0F32EB9F1	MIS_receptor_2_AMH	complex:MIS_receptor_2	simple:P03971		ENSG00000104899	True	True	False	curated	False	1.694
CPI-SS0A93EEAEB	WNT9A_SFRP1	simple:O14904	simple:Q8N474	ENSG00000143816	ENSG00000104332	True	False	False	curated	False	1.694
CPI-SS087321EB5	SELL_SELPLG	simple:P14151	simple:Q14242	ENSG00000188404	ENSG00000110876	False	False	True	curated	False	1.694
CPI-SS015E1E2C6	SELP_CD34	simple:P16109	simple:P28906	ENSG00000174175	ENSG00000174059	False	False	False	curated	False	1.694
CPI-SS0EB5AEC83	SELL_CD34	simple:P14151	simple:P28906	ENSG00000188404	ENSG00000174059	False	False	False	curated	False	1.694
CPI-SS03339363E	HLA-E_KLRK1	simple:P13747	simple:P26718	ENSG00000204592	ENSG00000213809	False	False	True	curated	False	1.694
CPI-SS0C4FA643F	HLA-E_KLRC2	simple:P13747	simple:P26717	ENSG00000204592	ENSG00000205809	False	False	True	curated	False	1.694
CPI-SS03EF699C7	HLA-E_KLRC1	simple:P13747	simple:P26715	ENSG00000204592	ENSG00000134545	False	False	True	curated	False	1.694
CPI-SC0AEDA1E97	THRB_Triiodothyronine_byDIO3	simple:P10828	complex:Triiodothyronine_byDIO3	ENSG00000151090		True	False	False	curated	False	1.694
CPI-SC0D782CD93	THRA_Triiodothyronine_byDIO3	simple:P10827	complex:Triiodothyronine_byDIO3	ENSG00000126351		True	True	False	curated	False	1.694
CPI-SS0B0E09B1C	CTLA4_CD86	simple:P16410	simple:P42081	ENSG00000163599	ENSG00000114013	False	False	True	curated	False	1.694
CPI-SS0320FFAFC	CTLA4_CD80	simple:P16410	simple:P33681	ENSG00000163599	ENSG00000121594	False	False	True	curated	False	1.694
CPI-SS07327E587	CD28_CD80	simple:P10747	simple:P33681	ENSG00000178562	ENSG00000121594	False	False	True	curated	False	1.694
CPI-SS02D7A1DDE	KIT_KITLG	simple:P10721	simple:P21583	ENSG00000157404	ENSG00000049130	True	True	False	curated	False	1.694
CPI-SC0F0F8F51F	AR_Testosterone_byHSD17B3	simple:P10275	complex:Testosterone_byHSD17B3	ENSG00000169083		True	True	False	curated	False	1.694
CPI-SC09F8C9859	AR_Testosterone_byHSD17B12	simple:P10275	complex:Testosterone_byHSD17B12	ENSG00000169083		True	True	False	curated	False	1.694
CPI-SC0FC822E8D	AR_Testosterone_byAKR1D1	simple:P10275	complex:Testosterone_byAKR1D1	ENSG00000169083		True	True	False	curated	False	1.694
CPI-SS08719F19E	APELA_APLNR	simple:P0DMC3	simple:P35414	ENSG00000248329	ENSG00000134817	True	False	True	curated	False	1.694
CPI-SS08376F0E6	CSF3_CSF3R	simple:P09919	simple:Q99062	ENSG00000108342	ENSG00000119535	True	False	True	curated	False	1.694
CPI-SS056FF4363	CD48_CD244	simple:P09326	simple:Q9BZW8	ENSG00000117091	ENSG00000122223	False	False	True	curated	False	1.694
CPI-SS0EAF7B072	NMB_NMBR	simple:P08949	simple:P28336	ENSG00000197696	ENSG00000135577	True	False	True	curated	False	1.694
CPI-SS07F60834D	MET_HGF	simple:P08581	simple:P14210	ENSG00000105976	ENSG00000019991	True	True	False	curated	False	1.694
CPI-SS0DFA98A14	CSF1R_IL34	simple:P07333	simple:Q6ZMJ4	ENSG00000182578	ENSG00000157368	True	True	False	curated	False	1.694
CPI-SS05BE83BC6	CSF1R_CSF3	simple:P07333	simple:P09919	ENSG00000182578	ENSG00000108342	True	True	False	guidetopharmacology.org	False	1.694
CPI-SS0E654708F	UCN_CRHR2	simple:P55089	simple:Q13324	ENSG00000163794	ENSG00000106113	True	False	True	curated	False	1.694
CPI-SS02B7540B0	SELP_SELPLG	simple:P16109	simple:Q14242	ENSG00000174175	ENSG00000110876	False	False	True	curated	False	1.694
CPI-SS0A05319F5	CRH_CRHR2	simple:P06850	simple:Q13324	ENSG00000147571	ENSG00000106113	True	False	True	curated	False	1.694
CPI-SS086A1C18B	SELE_SELPLG	simple:P16581	simple:Q14242	ENSG00000007908	ENSG00000110876	False	False	True	curated	False	1.694
CPI-SS0C2C89A41	SELP_PODXL2	simple:P16109	simple:Q9NZ53	ENSG00000174175	ENSG00000114631	False	False	False	curated	False	1.694
CPI-SS07E8BC756	FPR1_FAM19A4	simple:P21462	simple:Q96LR4	ENSG00000171051	ENSG00000163377	True	True	False	curated	False	1.694
CPI-SS056AA08CF	EDN2_EDNRA	simple:P20800	simple:P25101	ENSG00000127129	ENSG00000151617	True	False	True	guidetopharmacology.org	False	1.694
CPI-SS00F69C501	TRH_TRHR	simple:P20396	simple:P34981	ENSG00000170893	ENSG00000174417	True	False	True	curated	False	1.694
CPI-SS0362EFFDE	PMCH_MCHR1	simple:P20382	simple:Q99705	ENSG00000183395	ENSG00000128285	True	False	True	curated	False	1.694
CPI-SS029B74C35	PMCH_MCHR2	simple:P20382	simple:Q969V1	ENSG00000183395	ENSG00000152034	True	False	True	curated	False	1.694
CPI-SS02A8BD654	TAC1_TACR1	simple:P20366	simple:P25103	ENSG00000006128	ENSG00000115353	True	False	True	curated	False	1.694
CPI-SS061ED1543	TAC1_TACR2	simple:P20366	simple:P21452	ENSG00000006128	ENSG00000075073	True	False	True	curated	False	1.694
CPI-SS0EE09A201	CDH2_CDH2	simple:P19022	simple:P19022	ENSG00000170558	ENSG00000170558	False	False	False	curated	False	1.694
CPI-SS0CE7506A6	LAG3_FGL1	simple:P18627	simple:Q08830	ENSG00000089692	ENSG00000104760	True	False	False	curated	False	1.694
CPI-SC06E1D6120	TSHR_Thyrotropin	simple:P16473	complex:Thyrotropin	ENSG00000165409		True	True	False	curated	False	1.694
CPI-SS081AD39D7	PECAM1_CD177	simple:P16284	simple:Q8N6Q3	ENSG00000261371	ENSG00000204936	False	True	False	curated	False	1.694
CPI-SS0E0DEA7D5	PECAM1_CD38	simple:P16284	simple:P28907	ENSG00000261371	ENSG00000004468	False	True	True	curated	False	1.694
CPI-SS0273C9AED	KDR_VEGFC	simple:P35968	simple:P49767	ENSG00000128052	ENSG00000150630	True	True	False	curated	False	1.694
CPI-SS0F972435E	FLT4_VEGFC	simple:P35916	simple:P49767	ENSG00000037280	ENSG00000150630	True	True	False	curated	False	1.694
CPI-SS03A3EE72E	FLT4_PDGFC	simple:P35916	simple:Q9NRA1	ENSG00000037280	ENSG00000145431	True	True	False	guidetopharmacology.org	False	1.694
CPI-SS02A170A99	SPN_SIGLEC1	simple:P16150	simple:Q9BZZ2	ENSG00000197471	ENSG00000088827	True	False	False	curated	False	1.694
CPI-SS05F0AFA81	NPR3_OSTN	simple:P17342	simple:P61366	ENSG00000113389	ENSG00000188729	True	True	False	guidetopharmacology.org	False	1.694
CPI-SS06B94F144	NPR2_NPPC	simple:P20594	simple:P23582	ENSG00000159899	ENSG00000163273	True	True	False	guidetopharmacology.org	False	1.694
CPI-SS0EB4002A2	NPR3_NPPC	simple:P17342	simple:P23582	ENSG00000113389	ENSG00000163273	True	True	False	I2D,InnateDB-All	False	1.694
CPI-SS0A1864A37	NPR1_NPPC	simple:P16066	simple:P23582	ENSG00000169418	ENSG00000163273	True	True	False	InnateDB-All	False	1.694
CPI-SS04F90EE0D	SELE_GLG1	simple:P16581	simple:Q92896	ENSG00000007908	ENSG00000090863	False	False	False	curated	False	1.694
CPI-SS06ABF2F5A	SELP_CD24	simple:P16109	simple:P25063	ENSG00000174175	ENSG00000272398	False	False	False	curated	False	1.694
CPI-SS0CA6FD8ED	SELE_PODXL2	simple:P16581	simple:Q9NZ53	ENSG00000007908	ENSG00000114631	False	False	False	curated	False	1.694
CPI-SS0D8CC2248	SELL_PODXL2	simple:P14151	simple:Q9NZ53	ENSG00000188404	ENSG00000114631	False	False	False	curated	False	1.694
CPI-SS07E8BC756	FPR1_TAFA4	simple:P21462	simple:Q96LR4	ENSG00000171051	ENSG00000163377	True	True	False	curated	False	1.694
CPI-SS06B1216BE	CRH_CRHR1	simple:P06850	simple:P34998	ENSG00000147571	ENSG00000120088	True	False	True	curated	False	1.694
CPI-SS0431D2256	TNFSF9_TNFRSF9	simple:P41273	simple:Q07011	ENSG00000125657	ENSG00000049249	True	False	True	curated	False	1.694
CPI-SS03E273233	ADORA2A_ENTPD1	simple:P29274	simple:P49961	ENSG00000128271	ENSG00000138185	False	True	False	curated	False	1.694
CPI-SS00EC753E6	GLP2R_GCG	simple:O95838	simple:P01275	ENSG00000065325	ENSG00000115263	True	True	False	curated	False	1.694
CPI-SS0503D8A55	NTN1_UNC5A	simple:O95631	simple:Q6ZN44	ENSG00000065320	ENSG00000113763	True	False	True	curated	False	1.694
CPI-SS04F1CBF06	NTN1_DCC	simple:O95631	simple:P43146	ENSG00000065320	ENSG00000187323	True	False	True	curated	False	1.694
CPI-SS04FB6F38D	PROK1_PROKR1	simple:P58294	simple:Q8TCW9	ENSG00000143125	ENSG00000169618	True	False	True	curated	False	1.694
CPI-SS01D36DDFA	PTPRS_NTRK3	simple:Q13332	simple:Q16288	ENSG00000105426	ENSG00000140538	False	True	True	curated	False	1.694
CPI-SS05162C56B	NTF3_NTRK3	simple:P20783	simple:Q16288	ENSG00000185652	ENSG00000140538	True	False	True	curated	False	1.694
CPI-SC0A55A6FA0	NR1I2_Pregnenolone_byCYP11A1	simple:O75469	complex:Pregnenolone_byCYP11A1	ENSG00000144852		True	True	False	curated	False	1.694
CPI-SS0D0235DCE	SLIT2_ROBO2	simple:O94813	simple:Q9HCK4	ENSG00000145147	ENSG00000185008	True	False	True	curated	False	1.694
CPI-SS027028983	SLIT1_ROBO1	simple:O75093	simple:Q9Y6N7	ENSG00000187122	ENSG00000169855	True	False	True	curated	False	1.694
CPI-SS02B567BC7	PLXNC1_SEMA7A	simple:O60486	simple:O75326	ENSG00000136040	ENSG00000138623	False	True	False	curated	False	1.694
CPI-SS0EB74F3FF	UNC5C_NTN1	simple:O95185	simple:O95631	ENSG00000182168	ENSG00000065320	True	True	False	curated	False	1.694
CPI-SS06301158F	DSCAM_NTN1	simple:O60469	simple:O95631	ENSG00000171587	ENSG00000065320	True	False	False	curated	False	1.694
CPI-SC0FDB4B6D9	GDF9_TGFR_BMPR2	simple:O60383	complex:TGFR_BMPR2	ENSG00000164404		True	False	True	curated	False	1.694
CPI-SS0C694CB44	VEGFA_GRIN2B	simple:P15692	simple:Q13224	ENSG00000112715	ENSG00000273079	True	False	True	I2D	False	1.694
CPI-SS0B9B3870A	VEGFA_FLT1	simple:P15692	simple:P17948	ENSG00000112715	ENSG00000102755	True	False	True	curated	False	1.694
CPI-SS02461AE98	HCRT_HCRTR2	simple:O43612	simple:O43614	ENSG00000161610	ENSG00000137252	True	False	True	curated	False	1.694
CPI-SS08A819670	CD70_GPRC5B	simple:P32970	simple:Q9NZH0	ENSG00000125726	ENSG00000167191	True	False	True	InnateDB-All	False	1.694
CPI-SS0B0CF0EDF	TNFSF15_TNFRSF25	simple:O95150	simple:Q93038	ENSG00000181634	ENSG00000215788	True	False	True	curated	False	1.694
CPI-SS0F7A89A4F	SHH_HHIP	simple:Q15465	simple:Q96QV1	ENSG00000164690	ENSG00000164161	True	False	False	curated	False	1.694
CPI-SS055233B99	IHH_HHIP	simple:Q14623	simple:Q96QV1	ENSG00000163501	ENSG00000164161	True	False	False	curated	False	1.694
CPI-SS07C846DEE	DHH_HHIP	simple:O43323	simple:Q96QV1	ENSG00000139549	ENSG00000164161	True	False	False	curated	False	1.694
CPI-SC03021510C	DHH_PTCH_GAS1_transmembrane_receptor	simple:O43323	complex:PTCH_GAS1_transmembrane_receptor	ENSG00000139549		True	False	True	curated	False	1.694
CPI-SS0FF6CFDCA	ADORA3_ENTPD1	simple:P0DMS8	simple:P49961	ENSG00000282608	ENSG00000138185	False	True	False	curated	False	1.694
CPI-SS047CD2E9F	TNFSF9_ADGRG5	simple:P41273	simple:Q8IZF4	ENSG00000125657	ENSG00000159618	True	False	True	InnateDB-All	False	1.694
CPI-SS03E7587E4	ADORA1_ENTPD1	simple:P30542	simple:P49961	ENSG00000163485	ENSG00000138185	False	True	False	curated	False	1.694
CPI-SS0E5593D5C	BMP8B_PLAUR	simple:P34820	simple:Q03405	ENSG00000116985	ENSG00000011422	True	False	True	InnateDB-All	False	1.694
CPI-SS0073098F3	IL13_TMEM219	simple:P35225	simple:Q86XT9	ENSG00000169194	ENSG00000149932	True	False	True	IMEx,IntAct	False	1.694
CPI-SS0291D3D2E	PROC_PROCR	simple:P04070	simple:Q9UNN8	ENSG00000115718	ENSG00000101000	True	False	True	curated	False	1.694
CPI-SS0A6D0C1BA	TF_TFR2	simple:P02787	simple:Q9UP52	ENSG00000091513	ENSG00000106327	True	False	True	curated	False	1.694
CPI-SS0ABEE4D3D	RBP4_STRA6	simple:P02753	simple:Q9BX79	ENSG00000138207	ENSG00000137868	True	False	True	curated	False	1.694
CPI-SC02DEB4893	IFNG_Type_II_IFNR	simple:P01579	complex:Type_II_IFNR	ENSG00000111537		True	False	True	curated	False	1.694
CPI-SS058E608D0	PTHLH_PRLHR	simple:P12272	simple:P49683	ENSG00000087494	ENSG00000119973	True	False	True	guidetopharmacology.org	False	1.694
CPI-SS012B216F6	PTHLH_PTH2R	simple:P12272	simple:P49190	ENSG00000087494	ENSG00000144407	True	False	True	curated	False	1.694
CPI-SC02CD655EB	CALCB_RAMP1_complex	simple:P10092	complex:RAMP1_complex	ENSG00000175868		True	False	True	curated	False	1.694
CPI-SC00EA503F2	CALCA_RAMP1_complex	simple:P01258	complex:RAMP1_complex	ENSG00000110680		True	False	True	curated	False	1.694
CPI-SS015B2F961	CALCA_CALCR	simple:P01258	simple:P30988	ENSG00000110680	ENSG00000004948	True	False	True	curated	False	1.694
CPI-SS0DB45E7DF	GH2_GHR	simple:P01242	simple:P10912	ENSG00000136487	ENSG00000112964	True	False	True	curated	False	1.694
CPI-SS0ACD3CCEE	GH1_GHR	simple:P01241	simple:P10912	ENSG00000259384	ENSG00000112964	True	False	True	curated	False	1.694
CPI-SS0A606E2DA	GH1_PRLR	simple:P01241	simple:P16471	ENSG00000259384	ENSG00000113494	True	False	True	I2D,InnateDB-All,IntAct	False	1.694
CPI-SS00689751B	PRL_PRLR	simple:P01236	simple:P16471	ENSG00000172179	ENSG00000113494	True	False	True	curated	False	1.694
CPI-SS0186F8AED	TNFSF9_IL13RA2	simple:P41273	simple:Q14627	ENSG00000125657	ENSG00000123496	True	False	True	InnateDB-All	False	1.694
CPI-SS066FBE098	IL13_IL13RA2	simple:P35225	simple:Q14627	ENSG00000169194	ENSG00000123496	True	False	True	curated	False	1.694
CPI-SS01AD399A0	IL4_IL13RA2	simple:P05112	simple:Q14627	ENSG00000113520	ENSG00000123496	True	False	True	I2D	False	1.694
CPI-SS0BCCDFA7A	NAMPT_IL13RA2	simple:P43490	simple:Q14627	ENSG00000105835	ENSG00000123496	True	False	True	InnateDB-All	False	1.694
CPI-SS08EEE96C2	KNG1_RXFP4	simple:P01042	simple:Q8TDU9	ENSG00000113889	ENSG00000173080	True	False	True	curated	False	1.694
CPI-SS075D9B9AD	KNG1_BDKRB1	simple:P01042	simple:P46663	ENSG00000113889	ENSG00000100739	True	False	True	curated	False	1.694
CPI-SS0F21F1570	KNG1_BDKRB2	simple:P01042	simple:P30411	ENSG00000113889	ENSG00000168398	True	False	True	curated	False	1.694
CPI-SS069924427	AGT_AGTR2	simple:P01019	simple:P50052	ENSG00000135744	ENSG00000180772	True	False	True	curated	False	1.694
CPI-SS05996C8FD	AGT_AGTR1	simple:P01019	simple:P30556	ENSG00000135744	ENSG00000144891	True	False	True	curated	False	1.694
CPI-SS00581282E	C5_C5AR1	simple:P01031	simple:P21730	ENSG00000106804	ENSG00000197405	True	False	True	curated	False	1.694
CPI-SS03F56D290	LEPR_FAM19A4	simple:P48357	simple:Q96LR4	ENSG00000116678	ENSG00000163377	True	True	False	InnateDB-All	False	1.694
CPI-SS03F56D290	LEPR_TAFA4	simple:P48357	simple:Q96LR4	ENSG00000116678	ENSG00000163377	True	True	False	InnateDB-All	False	1.694
CPI-SS009610E3D	TGFBR3_FAM19A4	simple:Q03167	simple:Q96LR4	ENSG00000069702	ENSG00000163377	True	True	False	InnateDB-All	False	1.694
CPI-SS07DFEBFA8	GPR19_ENHO	simple:Q15760	simple:Q6UWT2	ENSG00000183150	ENSG00000168913	True	True	False	guidetopharmacology.org	False	1.694
CPI-SS0F856A80F	KISS1_KISS1R	simple:Q15726	simple:Q969F8	ENSG00000170498	ENSG00000116014	True	False	True	guidetopharmacology.org	False	1.694
CPI-SS0893BD6B6	IL16_GRIN2C	simple:Q14005	simple:Q14957	ENSG00000172349	ENSG00000161509	True	False	True	I2D	False	1.694
CPI-SS0D00AAD2F	SEMA5A_PLXNB3	simple:Q13591	simple:Q9ULL4	ENSG00000112902	ENSG00000198753	False	False	True	curated	False	1.694
CPI-SS083E7D88C	CRHR2_UCN2	simple:Q13324	simple:Q96RP3	ENSG00000106113	ENSG00000145040	True	True	False	curated	False	1.694
CPI-SC05C71E348	CD47_SIRB1_complex	simple:Q08722	complex:SIRB1_complex	ENSG00000196776		False	True	True	curated	False	1.694
CPI-SS0E9015902	CD47_SIRPG	simple:Q08722	simple:Q9P1W8	ENSG00000196776	ENSG00000089012	False	True	False	curated	False	1.694
CPI-SS00BBA318F	TEK_ANGPT4	simple:Q02763	simple:Q9Y264	ENSG00000120156	ENSG00000101280	True	True	False	curated	False	1.694
CPI-SS0B337B316	TEK_ANGPT1	simple:Q02763	simple:Q15389	ENSG00000120156	ENSG00000154188	True	True	False	curated	False	1.694
CPI-SS08B94BEB2	DSC1_DSG2	simple:Q08554	simple:Q14126	ENSG00000134765	ENSG00000046604	False	False	False	curated	False	1.694
CPI-SS0B6F0C894	DSG2_DSC3	simple:Q14126	simple:Q14574	ENSG00000046604	ENSG00000134762	False	False	False	curated	False	1.694
CPI-SS09000F32A	DSG1_DSC3	simple:Q02413	simple:Q14574	ENSG00000134760	ENSG00000134762	False	False	False	curated	False	1.694
CPI-SS062307CFE	DSG1_DSC1	simple:Q02413	simple:Q08554	ENSG00000134760	ENSG00000134765	False	False	False	curated	False	1.694
CPI-SS036437279	DSG1_DSC2	simple:Q02413	simple:Q02487	ENSG00000134760	ENSG00000134755	False	False	False	curated	False	1.694
CPI-CS09C48BE1A	ProstaglandinD2_byAKR1C3_PTGDR2	complex:ProstaglandinD2_byAKR1C3	simple:Q9Y5Y4		ENSG00000183134	True	False	True	curated	False	1.694
CPI-CS0F3C15BCC	ProstaglandinD2_byAKR1C3_PTGDR	complex:ProstaglandinD2_byAKR1C3	simple:Q13258		ENSG00000168229	True	False	True	curated	False	1.694
CPI-CS0123BC66C	PlexinA1_complex2_SEMA6D	complex:PlexinA1_complex2	simple:Q8NFY4		ENSG00000137872	False	True	False	curated	False	1.694
CPI-CS0C57A3081	PlexinA1_complex1_SEMA6D	complex:PlexinA1_complex1	simple:Q8NFY4		ENSG00000137872	False	True	False	curated	False	1.694
CPI-CS0BF157CD2	PTCH_GAS1_transmembrane_receptor_IHH	complex:PTCH_GAS1_transmembrane_receptor	simple:Q14623		ENSG00000163501	True	True	False	curated	False	1.694
CPI-CS09B610A66	PTCH_CDON_transmembrane_receptor_IHH	complex:PTCH_CDON_transmembrane_receptor	simple:Q14623		ENSG00000163501	True	True	False	curated	False	1.694
CPI-CS057F72411	PTCH_BOC_transmembrane_receptor_IHH	complex:PTCH_BOC_transmembrane_receptor	simple:Q14623		ENSG00000163501	True	True	False	curated	False	1.694
CPI-CS03FEC2D68	PTCH_GAS1_transmembrane_receptor_SHH	complex:PTCH_GAS1_transmembrane_receptor	simple:Q15465		ENSG00000164690	True	True	False	curated	False	1.694
CPI-CS0F34B5B7B	PTCH_CDON_transmembrane_receptor_SHH	complex:PTCH_CDON_transmembrane_receptor	simple:Q15465		ENSG00000164690	True	True	False	curated	False	1.694
CPI-SS0A1028EF5	UNC5D_NTN4	simple:Q6UXZ4	simple:Q9HB63	ENSG00000156687	ENSG00000074527	True	True	False	curated	False	1.694
CPI-CS07CECBD31	PTCH_BOC_transmembrane_receptor_SHH	complex:PTCH_BOC_transmembrane_receptor	simple:Q15465		ENSG00000164690	True	True	False	curated	False	1.694
CPI-SS0762B39A3	TREML2_CD276	simple:Q5T2D2	simple:Q5ZPR3	ENSG00000112195	ENSG00000103855	False	True	False	curated	False	1.694
CPI-SS0327E1782	IGFL3_IGFLR1	simple:Q6UXB1	simple:Q9H665	ENSG00000188624	ENSG00000126246	True	False	True	curated	False	1.694
CPI-SC060C69786	NRTN_RET_receptor_2	simple:Q99748	complex:RET_receptor_2	ENSG00000171119		True	False	True	curated	False	1.694
CPI-SS0F2FBF1F6	ROBO3_NELL2	simple:Q96MS0	simple:Q99435	ENSG00000154134	ENSG00000184613	True	True	False	curated	False	1.694
CPI-SC053A6A748	NXNL1_SLC16A1_complex	simple:Q96CM4	complex:SLC16A1_complex	ENSG00000171773		False	False	False	curated	False	1.694
CPI-SS04C672963	ESAM_ESAM	simple:Q96AP7	simple:Q96AP7	ENSG00000149564	ENSG00000149564	False	False	False	curated	False	1.694
CPI-SC047CEF2DD	CRLF2_TSLPR	simple:Q9HC73	complex:TSLPR	ENSG00000205755		True	True	True	curated	False	1.694
CPI-SC090068F7B	TSLP_TSLPR	simple:Q969D9	complex:TSLPR	ENSG00000145777		True	False	True	curated	False	1.694
CPI-SS05A8552D7	EDA_EDAR	simple:Q92838	simple:Q9UNE0	ENSG00000158813	ENSG00000135960	True	False	True	guidetopharmacology.org	False	1.694
CPI-SS00797FD15	EDA_EDA2R	simple:Q92838	simple:Q9HAV5	ENSG00000158813	ENSG00000131080	True	False	True	guidetopharmacology.org	False	1.694
CPI-CC07EB70E9C	RAreceptor_RXRG_atRetinoicAcid_byALDH1A3	complex:RAreceptor_RXRG	complex:atRetinoicAcid_byALDH1A3			True	True	False	curated	False	1.694
CPI-CC0DB92A7C7	RAreceptor_RARG_RXRG_atRetinoicAcid_byALDH1A3	complex:RAreceptor_RARG_RXRG	complex:atRetinoicAcid_byALDH1A3			True	True	False	curated	False	1.694
CPI-SC061B08F44	RORB_atRetinoicAcid_byALDH1A3	simple:Q92753	complex:atRetinoicAcid_byALDH1A3	ENSG00000198963		True	True	False	curated	False	1.694
CPI-CC0B0EE8B92	RAreceptor_RXRG_atRetinoicAcid_byALDH1A2	complex:RAreceptor_RXRG	complex:atRetinoicAcid_byALDH1A2			True	True	False	curated	False	1.694
CPI-CC04D4A2639	RAreceptor_RARG_RXRG_atRetinoicAcid_byALDH1A2	complex:RAreceptor_RARG_RXRG	complex:atRetinoicAcid_byALDH1A2			True	True	False	curated	False	1.694
CPI-SC0AD976083	RORB_atRetinoicAcid_byALDH1A2	simple:Q92753	complex:atRetinoicAcid_byALDH1A2	ENSG00000198963		True	True	False	curated	False	1.694
CPI-CC01013C167	RAreceptor_RXRG_atRetinoicAcid_byALDH1A1	complex:RAreceptor_RXRG	complex:atRetinoicAcid_byALDH1A1			True	True	False	curated	False	1.694
CPI-CC0C253E5C0	RAreceptor_RARG_RXRG_atRetinoicAcid_byALDH1A1	complex:RAreceptor_RARG_RXRG	complex:atRetinoicAcid_byALDH1A1			True	True	False	curated	False	1.694
CPI-SC0A1E8C5F6	RORB_atRetinoicAcid_byALDH1A1	simple:Q92753	complex:atRetinoicAcid_byALDH1A1	ENSG00000198963		True	True	False	curated	False	1.694
CPI-SS025C8F785	CLEC2B_KLRF1	simple:Q92478	simple:Q9NZS2	ENSG00000110852	ENSG00000150045	False	True	True	curated	False	1.694
CPI-SS0799949D7	RXFP4_INSL5	simple:Q8TDU9	simple:Q9Y5Q6	ENSG00000173080	ENSG00000172410	True	True	False	curated	False	1.694
CPI-SS01CE67526	PROKR1_PROK2	simple:Q8TCW9	simple:Q9HC23	ENSG00000169618	ENSG00000163421	True	True	False	curated	False	1.694
CPI-SC09F9339AD	IFNL1_Type_III_IFNR	simple:Q8IU54	complex:Type_III_IFNR	ENSG00000182393		True	False	True	curated	False	1.694
CPI-SS08C995EB4	CXCL17_GPR35	simple:Q6UXB2	simple:Q9HC97	ENSG00000189377	ENSG00000178623	True	False	True	guidetopharmacology.org	False	1.694
CPI-SS045D94D48	C10orf99_SUSD2	simple:Q6UWK7	simple:Q9UGT4	ENSG00000188373	ENSG00000099994	True	False	True	curated	False	1.694
CPI-SS08EDE5442	IGFL2_IGFLR1	simple:Q6UWQ7	simple:Q9H665	ENSG00000204866	ENSG00000126246	True	False	True	curated	False	1.694
CPI-CS0E63C11C2	PTCH2_GAS1_transmembrane_receptor_SHH	complex:PTCH2_GAS1_transmembrane_receptor	simple:Q15465		ENSG00000164690	True	True	False	curated	False	1.694
CPI-CS0E91836A4	PTCH2_CDON_transmembrane_receptor_SHH	complex:PTCH2_CDON_transmembrane_receptor	simple:Q15465		ENSG00000164690	True	True	False	curated	False	1.694
CPI-CS07D2364C3	PTCH2_BOC_transmembrane_receptor_SHH	complex:PTCH2_BOC_transmembrane_receptor	simple:Q15465		ENSG00000164690	True	True	False	curated	False	1.694
CPI-SS083319328	NTSR1_NTS	simple:P30989	simple:P30990	ENSG00000101188	ENSG00000133636	True	True	False	guidetopharmacology.org	False	1.694
CPI-SS0708F743A	SSTR5_SST	simple:P35346	simple:P61278	ENSG00000162009	ENSG00000157005	True	True	False	curated	False	1.694
CPI-SS0A489DE67	SSTR3_SST	simple:P32745	simple:P61278	ENSG00000278195	ENSG00000157005	True	True	False	curated	False	1.694
CPI-SS0ED38D1E3	SSTR2_SST	simple:P30874	simple:P61278	ENSG00000180616	ENSG00000157005	True	True	False	curated	False	1.694
CPI-SS0412C803A	TNFRSF8_TNFSF8	simple:P28908	simple:P32971	ENSG00000120949	ENSG00000106952	False	True	False	curated	False	1.694
CPI-SS00E3F772A	GDF1_HTR4	simple:P27539	simple:Q13639	ENSG00000130283	ENSG00000164270	True	False	True	IMEx,MINT	False	1.694
CPI-SS099C401F7	ACVR2A_INHBE	simple:P27037	simple:P58166	ENSG00000121989	ENSG00000139269	True	True	False	curated	False	1.694
CPI-SS0D53B88CC	ACVR2A_INHBC	simple:P27037	simple:P55103	ENSG00000121989	ENSG00000175189	True	True	False	curated	False	1.694
CPI-SS03EACE0E0	MST1_MST1R	simple:P26927	simple:Q04912	ENSG00000173531	ENSG00000164078	True	False	True	curated	False	1.694
CPI-SS09A3A441F	GUCY2C_GUCA2A	simple:P25092	simple:Q02747	ENSG00000070019	ENSG00000197273	True	True	False	guidetopharmacology.org	False	1.694
CPI-SS0C7915758	CXCR2_CXCL6	simple:P25025	simple:P80162	ENSG00000180871	ENSG00000124875	True	True	False	curated	False	1.694
CPI-SS0288E42FB	CXCR1_CXCL6	simple:P25024	simple:P80162	ENSG00000163464	ENSG00000124875	True	True	False	curated	False	1.694
CPI-SS0C7012011	CXCR1_YARS	simple:P25024	simple:P54577	ENSG00000163464	ENSG00000134684	False	True	False	guidetopharmacology.org	False	1.694
CPI-SS087BD262F	CXCR2_CXCL5	simple:P25025	simple:P42830	ENSG00000180871	ENSG00000163735	True	True	False	curated	False	1.694
CPI-SS05E63FBEC	CXCR1_CXCL5	simple:P25024	simple:P42830	ENSG00000163464	ENSG00000163735	True	True	False	curated	False	1.694
CPI-SS04456F441	TNFSF4_TNFRSF4	simple:P23510	simple:P43489	ENSG00000117586	ENSG00000186827	False	False	True	curated	False	1.694
CPI-SC0A1D80869	LHCGR_glyco_Lutropin	simple:P22888	complex:glyco_Lutropin	ENSG00000138039		True	True	False	curated	False	1.694
CPI-SS0DA0F5556	CDH3_CDH3	simple:P22223	simple:P22223	ENSG00000062038	ENSG00000062038	False	False	False	curated	False	1.694
CPI-SS03643B85A	PTPRU_TAFA4	simple:Q92729	simple:Q96LR4	ENSG00000060656	ENSG00000163377	True	True	False	InnateDB-All	False	1.694
CPI-SS03643B85A	PTPRU_FAM19A4	simple:Q92729	simple:Q96LR4	ENSG00000060656	ENSG00000163377	True	True	False	InnateDB-All	False	1.694
CPI-SS0CBC37434	SORL1_TAFA4	simple:Q92673	simple:Q96LR4	ENSG00000137642	ENSG00000163377	True	True	False	InnateDB-All	False	1.694
CPI-SS0CBC37434	SORL1_FAM19A4	simple:Q92673	simple:Q96LR4	ENSG00000137642	ENSG00000163377	True	True	False	InnateDB-All	False	1.694
CPI-SS009610E3D	TGFBR3_TAFA4	simple:Q03167	simple:Q96LR4	ENSG00000069702	ENSG00000163377	True	True	False	InnateDB-All	False	1.694
CPI-SS073C1B796	CD52_SIGLEC10	simple:P31358	simple:Q96LC7	ENSG00000169442	ENSG00000142512	True	False	False	curated	False	1.694
CPI-SS00C24ED50	CDH5_CDH5	simple:P33151	simple:P33151	ENSG00000179776	ENSG00000179776	False	False	False	curated	False	1.694
CPI-SS07D6A511D	CRHR1_UCN	simple:P34998	simple:P55089	ENSG00000120088	ENSG00000163794	True	True	False	curated	False	1.694
CPI-SS0D8148841	APLNR_APLN	simple:P35414	simple:Q9ULZ1	ENSG00000134817	ENSG00000171388	True	True	False	curated	False	1.694
CPI-SS0BC884A75	QRFP_QRFPR	simple:P83859	simple:Q96P65	ENSG00000188710	ENSG00000186867	True	False	True	guidetopharmacology.org	False	1.694
CPI-SS0AD2A36FE	RELN_LRP8	simple:P78509	simple:Q14114	ENSG00000189056	ENSG00000157193	True	False	True	curated	False	1.694
CPI-SS06DF3325D	RELN_VLDLR	simple:P78509	simple:P98155	ENSG00000189056	ENSG00000147852	True	False	True	curated	False	1.694
CPI-SS0C53F7672	CDH6_CDH6	simple:P55285	simple:P55285	ENSG00000113361	ENSG00000113361	False	False	False	curated	False	1.694
CPI-SS09CCC0451	INHBE_ACVR2B	simple:P58166	simple:Q13705	ENSG00000139269	ENSG00000114739	True	False	True	curated	False	1.694
CPI-SS04BE14432	INHBC_ACVR2B	simple:P55103	simple:Q13705	ENSG00000175189	ENSG00000114739	True	False	True	curated	False	1.694
CPI-SS0974EB232	ACKR1_CCL17	simple:Q16570	simple:Q92583	ENSG00000213088	ENSG00000102970	True	True	False	I2D	False	1.694
CPI-SS0EF1A7415	CCR4_CCL17	simple:P51679	simple:Q92583	ENSG00000183813	ENSG00000102970	True	True	False	curated	False	1.694
CPI-SS007A30888	GPR15_C10orf99	simple:P49685	simple:Q6UWK7	ENSG00000154165	ENSG00000188373	True	True	False	curated	False	1.694
CPI-SS04ACF8F99	PRLHR_PRLH	simple:P49683	simple:P81277	ENSG00000119973	ENSG00000071677	True	True	False	curated	False	1.694
CPI-SS032E9A219	CX3CR1_CX3CL1	simple:P49238	simple:P78423	ENSG00000168329	ENSG00000006210	True	True	False	curated	False	1.694
CPI-SC0ABE55781	DHH_PTCH_CDON_transmembrane_receptor	simple:O43323	complex:PTCH_CDON_transmembrane_receptor	ENSG00000139549		True	False	True	curated	False	1.694
CPI-SS0A75BD839	PTH1R_PTH2	simple:Q03431	simple:Q96A98	ENSG00000160801	ENSG00000142538	True	True	False	curated	False	1.694
CPI-SS018BD4882	NMU_NMUR1	simple:P48645	simple:Q9HB89	ENSG00000109255	ENSG00000171596	True	False	True	curated	False	1.694
CPI-SS052D34F0B	XCR1_XCL2	simple:P46094	simple:Q9UBD3	ENSG00000173578	ENSG00000143185	True	True	False	curated	False	1.694
CPI-SS0B6643F31	XCR1_XCL1	simple:P46094	simple:P47992	ENSG00000173578	ENSG00000143184	True	True	False	curated	False	1.694
CPI-SS066FE05CA	LEP_LEPR	simple:P41159	simple:P48357	ENSG00000174697	ENSG00000116678	True	False	True	curated	False	1.694
CPI-SS09B2D63C8	OPRL1_PNOC	simple:P41146	simple:Q13519	ENSG00000125510	ENSG00000168081	True	True	False	curated	False	1.694
CPI-SS0DC2DD9D7	THPO_MPL	simple:P40225	simple:P40238	ENSG00000090534	ENSG00000117400	True	False	True	curated	False	1.694
CPI-SC03B346136	ARTN_RET_receptor_3	simple:Q5T4W7	complex:RET_receptor_3	ENSG00000117407		True	False	True	curated	False	1.694
CPI-SC08032972C	ARTN_RET_receptor_1	simple:Q5T4W7	complex:RET_receptor_1	ENSG00000117407		True	False	True	curated	False	1.694
CPI-SC0BDF87EA3	GDNF_RET_receptor_1	simple:P39905	complex:RET_receptor_1	ENSG00000168621		True	False	True	curated	False	1.694
CPI-SS076FEB261	FLT3_FLT3LG	simple:P36888	simple:P49771	ENSG00000122025	ENSG00000090554	True	True	False	curated	False	1.694
CPI-SS08833E2DA	CHRNA7_SLURP1	simple:P36544	simple:P55000	ENSG00000175344	ENSG00000126233	True	True	False	IMEx,InnateDB-All,UniProt	False	1.694
CPI-SS0B6A4E8BC	PTH2R_PTH2	simple:P49190	simple:Q96A98	ENSG00000144407	ENSG00000142538	True	True	False	curated	False	1.694
CPI-SS02ADD742C	WNT7A_SFRP1	simple:O00755	simple:Q8N474	ENSG00000154764	ENSG00000104332	True	False	False	curated	False	1.694
CPI-SC006556DF8	DHH_PTCH_BOC_transmembrane_receptor	simple:O43323	complex:PTCH_BOC_transmembrane_receptor	ENSG00000139549		True	False	True	curated	False	1.694
CPI-SC01BCB453C	PTGIR_Prostacyclin_byPTGIS	simple:P43119	complex:Prostacyclin_byPTGIS	ENSG00000160013		True	True	False	curated	False	1.694
CPI-SS0938C6980	DLL4_NOTCH3	simple:Q9NR61	simple:Q9UM47	ENSG00000128917	ENSG00000074181	False	False	True	curated	False	1.694
CPI-SS0F21DBF93	SCGB3A1_NOTCH3	simple:Q96QR1	simple:Q9UM47	ENSG00000161055	ENSG00000074181	True	False	True	InnateDB-All	False	1.694
CPI-SS007AA9FDE	DLK1_NOTCH3	simple:P80370	simple:Q9UM47	ENSG00000185559	ENSG00000074181	False	False	True	curated	False	1.694
CPI-SS047232C64	DLL1_NOTCH3	simple:O00548	simple:Q9UM47	ENSG00000198719	ENSG00000074181	False	False	True	curated	False	1.694
CPI-SS0D37C7C70	DLK1_NOTCH4	simple:P80370	simple:Q99466	ENSG00000185559	ENSG00000204301	False	False	True	curated	False	1.694
CPI-SS0837E9F59	JAG1_NOTCH4	simple:P78504	simple:Q99466	ENSG00000101384	ENSG00000204301	False	False	True	curated	False	1.694
CPI-SS0FB5FE587	DLL1_NOTCH4	simple:O00548	simple:Q99466	ENSG00000198719	ENSG00000204301	False	False	True	curated	False	1.694
CPI-SS0E1A8414D	DLK1_NOTCH2	simple:P80370	simple:Q04721	ENSG00000185559	ENSG00000134250	False	False	True	curated	False	1.694
CPI-SS0423580E5	DLL1_NOTCH2	simple:O00548	simple:Q04721	ENSG00000198719	ENSG00000134250	False	False	True	curated	False	1.694
CPI-SS039799099	FGFR1_NCAM1	simple:P11362	simple:P13591	ENSG00000077782	ENSG00000149294	True	True	True	curated	False	1.694
CPI-SS075189979	AGRN_NCAM1	simple:O00468	simple:P13591	ENSG00000188157	ENSG00000149294	True	False	True	curated	False	1.694
CPI-SS0A69F13A3	WNT4_SMO	simple:P56705	simple:Q99835	ENSG00000162552	ENSG00000128602	True	False	True	I2D	False	1.694
CPI-SS0A81A3626	WNT7A_LDLR	simple:O00755	simple:P01130	ENSG00000154764	ENSG00000130164	True	False	True	InnateDB-All	False	1.694
CPI-CS02FBABE5A	NODAL_receptor_IcIIb_TDGF1_NODAL	complex:NODAL_receptor_IcIIb_TDGF1	simple:Q96S42		ENSG00000156574	True	True	False	curated	False	1.694
CPI-CS06D37E6BE	NODAL_receptor_IcIIb_CFC1_NODAL	complex:NODAL_receptor_IcIIb_CFC1	simple:Q96S42		ENSG00000156574	True	True	False	curated	False	1.694
CPI-CS05AEAC684	NODAL_receptor_IbIIb_TDGF1_NODAL	complex:NODAL_receptor_IbIIb_TDGF1	simple:Q96S42		ENSG00000156574	True	True	False	curated	False	1.694
CPI-CS0BF9CBA6B	NODAL_receptor_IbIIb_CFC1_NODAL	complex:NODAL_receptor_IbIIb_CFC1	simple:Q96S42		ENSG00000156574	True	True	False	curated	False	1.694
CPI-CS060B4E81F	NODAL_receptor_IbIIa_TDGF1_NODAL	complex:NODAL_receptor_IbIIa_TDGF1	simple:Q96S42		ENSG00000156574	True	True	False	curated	False	1.694
CPI-CS0A862F965	NODAL_receptor_IbIIa_CFC1_NODAL	complex:NODAL_receptor_IbIIa_CFC1	simple:Q96S42		ENSG00000156574	True	True	False	curated	False	1.694
CPI-CS036E570BB	NKG2D_II_receptor_ULBP1	complex:NKG2D_II_receptor	simple:Q9BZM6		ENSG00000111981	False	True	True	curated	False	1.694
CPI-CS0CF4B0B76	NKG2D_II_receptor_ULBP2	complex:NKG2D_II_receptor	simple:Q9BZM5		ENSG00000131015	True	True	False	curated	False	1.694
CPI-CS04AC85773	NKG2D_II_receptor_ULBP3	complex:NKG2D_II_receptor	simple:Q9BZM4		ENSG00000131019	False	True	False	curated	False	1.694
CPI-CS0900D8465	NKG2D_II_receptor_RAET1E	complex:NKG2D_II_receptor	simple:Q8TD07		ENSG00000164520	True	True	False	curated	False	1.694
CPI-SS035E5A708	DLL3_NOTCH3	simple:Q9NYJ7	simple:Q9UM47	ENSG00000090932	ENSG00000074181	False	False	True	curated	False	1.694
CPI-CS0EFC3DBAF	NKG2D_II_receptor_RAET1G	complex:NKG2D_II_receptor	simple:Q6H3X3		ENSG00000203722	True	True	False	curated	False	1.694
CPI-SS0CCCF7C69	PLXNB1_SEMA4D	simple:O43157	simple:Q92854	ENSG00000164050	ENSG00000187764	True	True	True	curated	False	1.694
CPI-SS0C0A61F92	PLXNB2_SEMA4G	simple:O15031	simple:Q9NTN9	ENSG00000196576	ENSG00000095539	False	True	False	curated	False	1.694
CPI-SS0CC136A8D	AGRP_MC5R	simple:O00253	simple:P33032	ENSG00000159723	ENSG00000176136	True	False	True	guidetopharmacology.org	False	1.694
CPI-SS098F8DB82	POMC_MC4R	simple:P01189	simple:P32245	ENSG00000115138	ENSG00000166603	True	False	True	curated	False	1.694
CPI-SS09CF5B145	AGRP_MC4R	simple:O00253	simple:P32245	ENSG00000159723	ENSG00000166603	True	False	True	curated	False	1.694
CPI-SC01AD532CA	ADM2_RAMP2_complex	simple:Q7Z4H4	complex:RAMP2_complex	ENSG00000128165		True	False	True	curated	False	1.694
CPI-SC0C396EE2C	ADM2_RAMP3_complex	simple:Q7Z4H4	complex:RAMP3_complex	ENSG00000128165		True	False	True	curated	False	1.694
CPI-SC063148F3A	ADM_RAMP3_complex	simple:P35318	complex:RAMP3_complex	ENSG00000148926		True	False	True	curated	False	1.694
CPI-SS00E5D7E39	CORT_GHSR	simple:O00230	simple:Q92847	ENSG00000241563	ENSG00000121853	True	False	True	I2D	False	1.694
CPI-SS0A7FB677C	CORT_SSTR5	simple:O00230	simple:P35346	ENSG00000241563	ENSG00000162009	True	False	True	curated	False	1.694
CPI-SS0AB20B9AD	CORT_SSTR3	simple:O00230	simple:P32745	ENSG00000241563	ENSG00000278195	True	False	True	curated	False	1.694
CPI-SS0C272BD3D	CORT_SSTR2	simple:O00230	simple:P30874	ENSG00000241563	ENSG00000180616	True	False	True	curated	False	1.694
CPI-SC08968AFE6	MSTN_TGFR_AVR2B	simple:O14793	complex:TGFR_AVR2B	ENSG00000138379		True	False	True	curated	False	1.694
CPI-SC017215F7F	GDF11_TGFR_AVR2B	simple:O95390	complex:TGFR_AVR2B	ENSG00000135414		True	False	True	curated	False	1.694
CPI-SC023986FB9	MSTN_TGFR_AVR2A	simple:O14793	complex:TGFR_AVR2A	ENSG00000138379		True	False	True	curated	False	1.694
CPI-SC001669E22	GDF11_TGFR_AVR2A	simple:O95390	complex:TGFR_AVR2A	ENSG00000135414		True	False	True	curated	False	1.694
CPI-SS0C412B7DE	CD70_TNFRSF17	simple:P32970	simple:Q02223	ENSG00000125726	ENSG00000048462	True	False	True	InnateDB-All	False	1.694
CPI-SS0B89DD8C1	TNFSF13_TNFRSF17	simple:O75888	simple:Q02223	ENSG00000161955	ENSG00000048462	True	False	True	curated	False	1.694
CPI-SS08330207B	BTLA_TNFRSF14	simple:Q7Z6A9	simple:Q92956	ENSG00000186265	ENSG00000157873	False	True	True	curated	False	1.694
CPI-SS0879B8E95	CD160_TNFRSF14	simple:O95971	simple:Q92956	ENSG00000117281	ENSG00000157873	False	True	True	curated	False	1.694
CPI-SS0C28FEC7D	TNFSF13_TNFRSF14	simple:O75888	simple:Q92956	ENSG00000161955	ENSG00000157873	True	False	True	I2D,InnateDB-All	False	1.694
CPI-SS0110361CB	LTA_TNFRSF14	simple:P01374	simple:Q92956	ENSG00000226979	ENSG00000157873	True	False	True	curated	False	1.694
CPI-SS03156A825	LTA_LTBR	simple:P01374	simple:P36941	ENSG00000226979	ENSG00000111321	True	False	True	I2D	False	1.694
CPI-SS0C03F7CDC	VEGFA_KDR	simple:P15692	simple:P35968	ENSG00000112715	ENSG00000128052	True	False	True	curated	False	1.694
CPI-SS0EBA5A4D8	VEGFD_KDR	simple:O43915	simple:P35968	ENSG00000165197	ENSG00000128052	True	False	True	curated	False	1.694
CPI-SS06AA638A8	CD72_SEMA4D	simple:P21854	simple:Q92854	ENSG00000137101	ENSG00000187764	False	False	True	curated	False	1.694
CPI-SS0BE6DBE1A	POMC_MC5R	simple:P01189	simple:P33032	ENSG00000115138	ENSG00000176136	True	False	True	curated	False	1.694
CPI-CS06BF2DA72	NKG2D_II_receptor_RAET1L	complex:NKG2D_II_receptor	simple:Q5VY80		ENSG00000155918	False	True	False	curated	False	1.694
CPI-CS088059426	NKG2D_II_receptor_MICB	complex:NKG2D_II_receptor	simple:Q29980		ENSG00000204516	False	True	False	curated	False	1.694
CPI-SS0ED630027	WNT9B_SFRP2	simple:O14905	simple:Q96HF1	ENSG00000158955	ENSG00000145423	True	False	False	curated	False	1.694
CPI-SS00877D499	WNT9A_SFRP2	simple:O14904	simple:Q96HF1	ENSG00000143816	ENSG00000145423	True	False	False	curated	False	1.694
CPI-SS0F41AC8EC	WNT7A_SFRP2	simple:O00755	simple:Q96HF1	ENSG00000154764	ENSG00000145423	True	False	False	curated	False	1.694
CPI-SS03F33B34C	WNT5A_SFRP2	simple:P41221	simple:Q96HF1	ENSG00000114251	ENSG00000145423	True	False	False	curated	False	1.694
CPI-SS0F05B138C	WNT3A_SFRP2	simple:P56704	simple:Q96HF1	ENSG00000154342	ENSG00000145423	True	False	False	curated	False	1.694
CPI-SS03BC3A729	WNT7B_FRZB	simple:P56706	simple:Q92765	ENSG00000188064	ENSG00000162998	True	False	False	curated	False	1.694
CPI-SS0EE63435D	WNT4_FRZB	simple:P56705	simple:Q92765	ENSG00000162552	ENSG00000162998	True	False	False	curated	False	1.694
CPI-SS0A10C2A8F	WNT3_FRZB	simple:P56703	simple:Q92765	ENSG00000108379	ENSG00000162998	True	False	False	curated	False	1.694
CPI-SS02704D1B8	WNT2_FRZB	simple:P09544	simple:Q92765	ENSG00000105989	ENSG00000162998	True	False	False	curated	False	1.694
CPI-SS0961DD05D	WNT1_FRZB	simple:P04628	simple:Q92765	ENSG00000125084	ENSG00000162998	True	False	False	curated	False	1.694
CPI-SS01072357C	WNT11_FRZB	simple:O96014	simple:Q92765	ENSG00000085741	ENSG00000162998	True	False	False	curated	False	1.694
CPI-SS0AC8C45C5	WNT9B_FRZB	simple:O14905	simple:Q92765	ENSG00000158955	ENSG00000162998	True	False	False	curated	False	1.694
CPI-SS0EBBBD522	WNT9A_FRZB	simple:O14904	simple:Q92765	ENSG00000143816	ENSG00000162998	True	False	False	curated	False	1.694
CPI-SS0123EE122	WNT7A_FRZB	simple:O00755	simple:Q92765	ENSG00000154764	ENSG00000162998	True	False	False	curated	False	1.694
CPI-SS007954822	WNT5A_FRZB	simple:P41221	simple:Q92765	ENSG00000114251	ENSG00000162998	True	False	False	curated	False	1.694
CPI-SS0CCE526F7	WNT3A_FRZB	simple:P56704	simple:Q92765	ENSG00000154342	ENSG00000162998	True	False	False	curated	False	1.694
CPI-SS0FE9D6F11	WNT7B_SFRP1	simple:P56706	simple:Q8N474	ENSG00000188064	ENSG00000104332	True	False	False	curated	False	1.694
CPI-SS036707F4C	WNT4_SFRP1	simple:P56705	simple:Q8N474	ENSG00000162552	ENSG00000104332	True	False	False	curated	False	1.694
CPI-SS0DF9024C0	WNT3_SFRP1	simple:P56703	simple:Q8N474	ENSG00000108379	ENSG00000104332	True	False	False	curated	False	1.694
CPI-SS01E6C2BB8	WNT2_SFRP1	simple:P09544	simple:Q8N474	ENSG00000105989	ENSG00000104332	True	False	False	curated	False	1.694
CPI-SS002CC4C02	WNT1_SFRP1	simple:P04628	simple:Q8N474	ENSG00000125084	ENSG00000104332	True	False	False	curated	False	1.694
CPI-SS0429E615A	WNT11_SFRP1	simple:O96014	simple:Q8N474	ENSG00000085741	ENSG00000104332	True	False	False	curated	False	1.694
CPI-SS0648E8525	WNT9B_SFRP1	simple:O14905	simple:Q8N474	ENSG00000158955	ENSG00000104332	True	False	False	curated	False	1.694
CPI-SS0C283076A	WNT11_SFRP2	simple:O96014	simple:Q96HF1	ENSG00000085741	ENSG00000145423	True	False	False	curated	False	1.694
CPI-CS0125C709C	NKG2D_II_receptor_MICA	complex:NKG2D_II_receptor	simple:Q29983		ENSG00000204520	False	True	False	curated	False	1.694
CPI-SS0D861FC88	WNT1_SFRP2	simple:P04628	simple:Q96HF1	ENSG00000125084	ENSG00000145423	True	False	False	curated	False	1.694
CPI-SS0E9BE6A4E	WNT3_SFRP2	simple:P56703	simple:Q96HF1	ENSG00000108379	ENSG00000145423	True	False	False	curated	False	1.694
CPI-CS05C6F5BDD	Melatonin_byASMT_MTNR1A	complex:Melatonin_byASMT	simple:P48039		ENSG00000168412	True	False	True	curated	False	1.694
CPI-CS0B5D1E156	MIS_receptor_3_AMH	complex:MIS_receptor_3	simple:P03971		ENSG00000104899	True	True	False	curated	False	1.694
CPI-CS0724C54D2	MIS_receptor_1_AMH	complex:MIS_receptor_1	simple:P03971		ENSG00000104899	True	True	False	curated	False	1.694
CPI-SS0E7CBFD03	WNT5A_ROR2	simple:P41221	simple:Q01974	ENSG00000114251	ENSG00000169071	True	False	True	curated	False	1.694
CPI-SS073F3FAD5	WNT5A_ROR1	simple:P41221	simple:Q01973	ENSG00000114251	ENSG00000185483	True	False	True	curated	False	1.694
CPI-SS0C56C483F	WNT5A_ANTXR1	simple:P41221	simple:Q9H6X2	ENSG00000114251	ENSG00000169604	True	False	True	InnateDB-All	False	1.694
CPI-SS0097929A7	BMP7_SLAMF1	simple:P18075	simple:Q13291	ENSG00000101144	ENSG00000117090	True	False	True	InnateDB-All	False	1.694
CPI-SS0D192A275	WNT16_WIF1	simple:Q9UBV4	simple:Q9Y5W5	ENSG00000002745	ENSG00000156076	True	False	False	curated	False	1.694
CPI-SS010F961E8	WNT2B_WIF1	simple:Q93097	simple:Q9Y5W5	ENSG00000134245	ENSG00000156076	True	False	False	curated	False	1.694
CPI-SS0D10CE481	WNT7B_WIF1	simple:P56706	simple:Q9Y5W5	ENSG00000188064	ENSG00000156076	True	False	False	curated	False	1.694
CPI-SS068E97BDA	WNT4_WIF1	simple:P56705	simple:Q9Y5W5	ENSG00000162552	ENSG00000156076	True	False	False	curated	False	1.694
CPI-SS0146C75AD	WNT3_WIF1	simple:P56703	simple:Q9Y5W5	ENSG00000108379	ENSG00000156076	True	False	False	curated	False	1.694
CPI-SS017D5AA63	WNT2_WIF1	simple:P09544	simple:Q9Y5W5	ENSG00000105989	ENSG00000156076	True	False	False	curated	False	1.694
CPI-SS0BE97E181	WNT1_WIF1	simple:P04628	simple:Q9Y5W5	ENSG00000125084	ENSG00000156076	True	False	False	curated	False	1.694
CPI-SS09BDB5618	WNT11_WIF1	simple:O96014	simple:Q9Y5W5	ENSG00000085741	ENSG00000156076	True	False	False	curated	False	1.694
CPI-SS0CCD1017B	WNT9B_WIF1	simple:O14905	simple:Q9Y5W5	ENSG00000158955	ENSG00000156076	True	False	False	curated	False	1.694
CPI-SS04662DF1A	WNT9A_WIF1	simple:O14904	simple:Q9Y5W5	ENSG00000143816	ENSG00000156076	True	False	False	curated	False	1.694
CPI-SS0F5CC57E2	WNT7A_WIF1	simple:O00755	simple:Q9Y5W5	ENSG00000154764	ENSG00000156076	True	False	False	curated	False	1.694
CPI-SS03C93A8FE	WNT5A_WIF1	simple:P41221	simple:Q9Y5W5	ENSG00000114251	ENSG00000156076	True	False	False	curated	False	1.694
CPI-SS0CD97BA9B	WNT3A_WIF1	simple:P56704	simple:Q9Y5W5	ENSG00000154342	ENSG00000156076	True	False	False	curated	False	1.694
CPI-SS08643DD8A	WNT2B_SFRP2	simple:Q93097	simple:Q96HF1	ENSG00000134245	ENSG00000145423	True	False	False	curated	False	1.694
CPI-SS08F783A87	WNT7B_SFRP2	simple:P56706	simple:Q96HF1	ENSG00000188064	ENSG00000145423	True	False	False	curated	False	1.694
CPI-SS0661CE946	WNT4_SFRP2	simple:P56705	simple:Q96HF1	ENSG00000162552	ENSG00000145423	True	False	False	curated	False	1.694
CPI-SS0C95AC883	WNT2_SFRP2	simple:P09544	simple:Q96HF1	ENSG00000105989	ENSG00000145423	True	False	False	curated	False	1.694
CPI-SS034C2FBA9	AGRP_MC3R	simple:O00253	simple:P41968	ENSG00000159723	ENSG00000124089	True	False	True	curated	False	1.694
CPI-SS0B1F94CD2	POMC_MC3R	simple:P01189	simple:P41968	ENSG00000115138	ENSG00000124089	True	False	True	curated	False	1.694
CPI-SS0F1F74938	POMC_OPRM1	simple:P01189	simple:P35372	ENSG00000115138	ENSG00000112038	True	False	True	curated	False	1.694
CPI-SS02B285B4D	EPHA8_EFNA4	simple:P29322	simple:P52798	ENSG00000070886	ENSG00000243364	True	True	False	curated	False	1.694
CPI-SS041888D39	EPHA3_EFNA4	simple:P29320	simple:P52798	ENSG00000044524	ENSG00000243364	True	True	False	curated	False	1.694
CPI-SS09F973C1A	EPHA2_EFNA4	simple:P29317	simple:P52798	ENSG00000142627	ENSG00000243364	True	True	False	curated	False	1.694
CPI-SS05E6D620E	EPHA1_EFNA4	simple:P21709	simple:P52798	ENSG00000146904	ENSG00000243364	True	True	False	curated	False	1.694
CPI-SS0DF162C10	EPHA8_EFNA3	simple:P29322	simple:P52797	ENSG00000070886	ENSG00000143590	False	True	False	curated	False	1.694
CPI-SS0AB0604B5	EPHA3_EFNA3	simple:P29320	simple:P52797	ENSG00000044524	ENSG00000143590	True	True	False	curated	False	1.694
CPI-SS07BECB892	EPHA2_EFNA3	simple:P29317	simple:P52797	ENSG00000142627	ENSG00000143590	False	True	False	curated	False	1.694
CPI-SS01A8F745A	EPHA1_EFNA3	simple:P21709	simple:P52797	ENSG00000146904	ENSG00000143590	False	True	False	curated	False	1.694
CPI-SS012CCE326	EPHA8_EFNA5	simple:P29322	simple:P52803	ENSG00000070886	ENSG00000184349	False	True	False	curated	False	1.694
CPI-SS02AFCED82	EPHA2_EFNA5	simple:P29317	simple:P52803	ENSG00000142627	ENSG00000184349	False	True	False	curated	False	1.694
CPI-SS03A2EFDD5	EPHA1_EFNA5	simple:P21709	simple:P52803	ENSG00000146904	ENSG00000184349	False	True	False	curated	False	1.694
CPI-SS087A17AD6	EPO_EPOR	simple:P01588	simple:P19235	ENSG00000130427	ENSG00000187266	True	False	True	curated	False	1.694
CPI-SS07CA5A6F1	EPHA4_EFNB3	simple:P54764	simple:Q15768	ENSG00000116106	ENSG00000108947	False	True	True	curated	False	1.694
CPI-SS0D41C7AF5	EPHB1_EFNB3	simple:P54762	simple:Q15768	ENSG00000154928	ENSG00000108947	False	True	True	curated	False	1.694
CPI-SS0865716E5	EPHB4_EFNB3	simple:P54760	simple:Q15768	ENSG00000196411	ENSG00000108947	False	True	True	curated	False	1.694
CPI-SS0A5B945E3	EPHB3_EFNB3	simple:P54753	simple:Q15768	ENSG00000182580	ENSG00000108947	False	True	True	curated	False	1.694
CPI-SS0DA366C78	EPHB2_EFNB3	simple:P29323	simple:Q15768	ENSG00000133216	ENSG00000108947	False	True	True	curated	False	1.694
CPI-SS08718E4FB	EPHB6_EFNB3	simple:O15197	simple:Q15768	ENSG00000106123	ENSG00000108947	True	True	True	curated	False	1.694
CPI-SS00046DCF3	EPHA4_EFNB1	simple:P54764	simple:P98172	ENSG00000116106	ENSG00000090776	False	True	False	curated	False	1.694
CPI-SS0470AF83E	EPHB1_EFNB1	simple:P54762	simple:P98172	ENSG00000154928	ENSG00000090776	False	True	False	curated	False	1.694
CPI-SS0F21D6CA0	EPHB4_EFNB1	simple:P54760	simple:P98172	ENSG00000196411	ENSG00000090776	False	True	False	curated	False	1.694
CPI-SS0DC4D593E	EPHB6_EFNB1	simple:O15197	simple:P98172	ENSG00000106123	ENSG00000090776	True	True	False	curated	False	1.694
CPI-SS0B9E8C0DE	EPHB2_EFNB2	simple:P29323	simple:P52799	ENSG00000133216	ENSG00000125266	False	True	True	curated	False	1.694
CPI-SS04C396C5D	VGF_NTRK1	simple:O15240	simple:P04629	ENSG00000128564	ENSG00000198400	True	False	True	InnateDB-All	False	1.694
CPI-SS04124F4E1	EPO_EFNB2	simple:P01588	simple:P52799	ENSG00000130427	ENSG00000125266	True	False	True	IMEx,IntAct	False	1.694
CPI-SS052127A00	NGF_NTRK1	simple:P01138	simple:P04629	ENSG00000134259	ENSG00000198400	True	False	True	curated	False	1.694
CPI-SS08B85996F	TTR_NGFR	simple:P02766	simple:P08138	ENSG00000118271	ENSG00000064300	True	False	True	IMEx,InnateDB-All,MINT	False	1.694
CPI-SC0EA880BEF	PTGER1_ProstaglandinE2_byPTGES3	simple:P34995	complex:ProstaglandinE2_byPTGES3	ENSG00000160951		True	True	False	curated	False	1.694
CPI-SC0976EF8E9	PTGER3_ProstaglandinE2_byPTGES3	simple:P43115	complex:ProstaglandinE2_byPTGES3	ENSG00000050628		True	True	False	curated	False	1.694
CPI-SC00A2075DC	PTGER1_ProstaglandinE2_byPTGES2	simple:P34995	complex:ProstaglandinE2_byPTGES2	ENSG00000160951		True	True	False	curated	False	1.694
CPI-SC0588019E6	PTGER3_ProstaglandinE2_byPTGES2	simple:P43115	complex:ProstaglandinE2_byPTGES2	ENSG00000050628		True	True	False	curated	False	1.694
CPI-SC0BE9FDD60	PTGER1_ProstaglandinE2_byPTGES	simple:P34995	complex:ProstaglandinE2_byPTGES	ENSG00000160951		True	True	False	curated	False	1.694
CPI-SC08252842D	PTGER3_ProstaglandinE2_byPTGES	simple:P43115	complex:ProstaglandinE2_byPTGES	ENSG00000050628		True	True	False	curated	False	1.694
CPI-SC0236D0574	TBXA2R_ThromboxaneA2_byTBXAS1	simple:P21731	complex:ThromboxaneA2_byTBXAS1	ENSG00000006638		True	True	False	curated	False	1.694
CPI-SS07D40A3F3	GHSR_GHRL	simple:Q92847	simple:Q9UBU3	ENSG00000121853	ENSG00000157017	True	True	False	guidetopharmacology.org	False	1.694
CPI-SS090987D9C	GHRHR_GHRL	simple:Q02643	simple:Q9UBU3	ENSG00000106128	ENSG00000157017	True	True	False	curated	False	1.694
CPI-SS05D406038	PTGIR_GHRL	simple:P43119	simple:Q9UBU3	ENSG00000160013	ENSG00000157017	True	True	False	InnateDB-All	False	1.694
CPI-SS043E0F61D	PTGER3_GHRL	simple:P43115	simple:Q9UBU3	ENSG00000050628	ENSG00000157017	True	True	False	InnateDB-All	False	1.694
CPI-SS042EB8C7A	TBXA2R_GHRL	simple:P21731	simple:Q9UBU3	ENSG00000006638	ENSG00000157017	True	True	False	InnateDB-All	False	1.694
CPI-SS0D449DE26	MLNR_GHRL	simple:O43193	simple:Q9UBU3	ENSG00000102539	ENSG00000157017	True	True	False	I2D,InnateDB-All	False	1.694
CPI-SS055B305F1	CEACAM1_CD209	simple:P13688	simple:Q9NNX6	ENSG00000079385	ENSG00000090659	True	False	True	curated	False	1.694
CPI-SS0D529E576	GRIN2B_IL16	simple:Q13224	simple:Q14005	ENSG00000273079	ENSG00000172349	True	True	False	I2D	False	1.694
CPI-SS070B0E458	GRIN2A_IL16	simple:Q12879	simple:Q14005	ENSG00000183454	ENSG00000172349	True	True	False	I2D	False	1.694
CPI-SS0A915097A	GRIN2D_IL16	simple:O15399	simple:Q14005	ENSG00000105464	ENSG00000172349	True	True	False	I2D	False	1.694
CPI-SS082900482	GPR37L1_PSAP	simple:O60883	simple:P07602	ENSG00000170075	ENSG00000197746	True	True	False	curated	False	1.694
CPI-SS0AB647854	GPR37_PSAP	simple:O15354	simple:P07602	ENSG00000170775	ENSG00000197746	True	True	False	curated	False	1.694
CPI-SS00F979E99	ICAM3_CLEC4M	simple:P32942	simple:Q9H2X3	ENSG00000076662	ENSG00000104938	True	False	True	curated	False	1.694
CPI-SS0829B8FD2	GRN_CLEC4M	simple:P28799	simple:Q9H2X3	ENSG00000030582	ENSG00000104938	True	False	True	InnateDB-All	False	1.694
CPI-SS06006F870	TTR_AGER	simple:P02766	simple:Q15109	ENSG00000118271	ENSG00000204305	True	False	True	I2D,IMEx,InnateDB-All,MINT	False	1.694
CPI-SS00D3CD86E	TTR_DDR1	simple:P02766	simple:Q08345	ENSG00000118271	ENSG00000204580	True	False	True	I2D,IMEx,InnateDB-All,IntAct	False	1.694
CPI-SS0EDD4928A	NGF_NGFR	simple:P01138	simple:P08138	ENSG00000134259	ENSG00000064300	True	False	True	curated	False	1.694
CPI-SS090FC28E1	EPHB6_EFNB2	simple:O15197	simple:P52799	ENSG00000106123	ENSG00000125266	True	True	True	curated	False	1.694
CPI-SS0BAB460FF	ANGPT2_TEK	simple:O15123	simple:Q02763	ENSG00000091879	ENSG00000120156	True	False	True	curated	False	1.694
CPI-SS0CBC7840D	PTPRC_CD22	simple:P08575	simple:P20273	ENSG00000081237	ENSG00000012124	False	False	True	curated	False	1.694
CPI-SS078D3318D	GPR37_FAM19A5	simple:O15354	simple:Q7Z5A7	ENSG00000170775	ENSG00000219438	True	True	False	IMEx,MINT	False	1.694
CPI-SS0BBA3F8DC	FPR2_TAFA5	simple:P25090	simple:Q7Z5A7	ENSG00000171049	ENSG00000219438	True	True	False	curated	False	1.694
CPI-SS0BBA3F8DC	FPR2_FAM19A5	simple:P25090	simple:Q7Z5A7	ENSG00000171049	ENSG00000219438	True	True	False	curated	False	1.694
CPI-SS00F282936	CXCR6_CXCL16	simple:O00574	simple:Q9H2A7	ENSG00000172215	ENSG00000161921	True	True	True	curated	False	1.694
CPI-SS0DF5E47DB	SCGB3A1_MARCO	simple:Q96QR1	simple:Q9UEW3	ENSG00000161055	ENSG00000019169	True	False	True	I2D,InnateDB-All	False	1.694
CPI-SS0E0BCE16F	FGFR1_FGF5	simple:P11362	simple:P12034	ENSG00000077782	ENSG00000138675	True	True	False	curated	False	1.694
CPI-SS00F776249	GPR1_TAFA1	simple:P46091	simple:Q7Z5A9	ENSG00000183671	ENSG00000183662	True	True	False	curated	False	1.694
CPI-SS00F776249	GPR1_FAM19A1	simple:P46091	simple:Q7Z5A9	ENSG00000183671	ENSG00000183662	True	True	False	curated	False	1.694
CPI-SS04CD88411	GPR1_RARRES2	simple:P46091	simple:Q99969	ENSG00000183671	ENSG00000106538	True	True	False	curated	False	1.694
CPI-SS095463C07	CCRL2_RARRES2	simple:O00421	simple:Q99969	ENSG00000121797	ENSG00000106538	True	True	False	curated	False	1.694
CPI-SS0E9F23560	TULP1_TYRO3	simple:O00294	simple:Q06418	ENSG00000112041	ENSG00000092445	True	False	True	curated	False	1.694
CPI-SS0E9F84F1F	LEFTY1_TDGF1	simple:O75610	simple:P13385	ENSG00000243709	ENSG00000241186	True	False	False	curated	False	1.694
CPI-SS033A27302	LEFTY2_TDGF1	simple:O00292	simple:P13385	ENSG00000143768	ENSG00000241186	True	False	False	curated	False	1.694
CPI-SS019ABECEC	ASIP_MC1R	simple:P42127	simple:Q01726	ENSG00000101440	ENSG00000258839	True	False	True	curated	False	1.694
CPI-SS00BD8FF72	POMC_MC1R	simple:P01189	simple:Q01726	ENSG00000115138	ENSG00000258839	True	False	True	curated	False	1.694
CPI-SS0AFFDEC0B	PDYN_OPRK1	simple:P01213	simple:P41145	ENSG00000101327	ENSG00000082556	True	False	True	curated	False	1.694
CPI-SS0D1EF9598	PENK_OPRK1	simple:P01210	simple:P41145	ENSG00000181195	ENSG00000082556	True	False	True	curated	False	1.694
CPI-SS08A803A29	POMC_OPRK1	simple:P01189	simple:P41145	ENSG00000115138	ENSG00000082556	True	False	True	curated	False	1.694
CPI-SS0CD40D735	PDYN_OPRD1	simple:P01213	simple:P41143	ENSG00000101327	ENSG00000116329	True	False	True	curated	False	1.694
CPI-SS0BD6EE954	PENK_OPRD1	simple:P01210	simple:P41143	ENSG00000181195	ENSG00000116329	True	False	True	curated	False	1.694
CPI-SS073232B30	POMC_OPRD1	simple:P01189	simple:P41143	ENSG00000115138	ENSG00000116329	True	False	True	curated	False	1.694
CPI-SS0D0DC29DB	PDYN_OPRM1	simple:P01213	simple:P35372	ENSG00000101327	ENSG00000112038	True	False	True	curated	False	1.694
CPI-SS0D97012FB	PENK_OPRM1	simple:P01210	simple:P35372	ENSG00000181195	ENSG00000112038	True	False	True	curated	False	1.694
CPI-SS078D3318D	GPR37_TAFA5	simple:O15354	simple:Q7Z5A7	ENSG00000170775	ENSG00000219438	True	True	False	IMEx,MINT	False	1.694
CPI-SS041C01EC0	S1PR2_FAM19A5	simple:O95136	simple:Q7Z5A7	ENSG00000267534	ENSG00000219438	True	True	False	curated	False	1.694
CPI-SS041C01EC0	S1PR2_TAFA5	simple:O95136	simple:Q7Z5A7	ENSG00000267534	ENSG00000219438	True	True	False	curated	False	1.694
CPI-SS0C321CE6D	FPR2_CAMP	simple:P25090	simple:P49913	ENSG00000171049	ENSG00000164047	True	True	False	guidetopharmacology.org	False	1.694
CPI-SS06A999D25	PLD2_ARF1	simple:O14939	simple:P84077	ENSG00000129219	ENSG00000143761	False	False	False	guidetopharmacology.org	False	1.694
CPI-SS0F94547B2	NCR3_NCR3LG1	simple:O14931	simple:Q68D85	ENSG00000204475	ENSG00000188211	False	True	False	curated	False	1.694
CPI-SS027AFFC0E	NCR3_BAG6	simple:O14931	simple:P46379	ENSG00000204475	ENSG00000204463	False	True	False	curated	False	1.694
CPI-SS0EB5364D4	RSPO3_LGR6	simple:Q9BXY4	simple:Q9HBX8	ENSG00000146374	ENSG00000133067	True	False	True	curated	False	1.694
CPI-SS019104E2E	RSPO2_LGR6	simple:Q6UXX9	simple:Q9HBX8	ENSG00000147655	ENSG00000133067	True	False	True	curated	False	1.694
CPI-SS0E5397537	RSPO1_LGR6	simple:Q2MKA7	simple:Q9HBX8	ENSG00000169218	ENSG00000133067	True	False	True	curated	False	1.694
CPI-SS0609FCF76	RSPO4_LGR6	simple:Q2I0M5	simple:Q9HBX8	ENSG00000101282	ENSG00000133067	True	False	True	curated	False	1.694
CPI-SS01E3453DB	RSPO2_LGR4	simple:Q6UXX9	simple:Q9BXB1	ENSG00000147655	ENSG00000205213	True	False	True	curated	False	1.694
CPI-SS0057AB387	RSPO1_LGR4	simple:Q2MKA7	simple:Q9BXB1	ENSG00000169218	ENSG00000205213	True	False	True	curated	False	1.694
CPI-SS034D3988F	RSPO4_LGR4	simple:Q2I0M5	simple:Q9BXB1	ENSG00000101282	ENSG00000205213	True	False	True	curated	False	1.694
CPI-SS02572E1EF	NRG1_LGR4	simple:Q02297	simple:Q9BXB1	ENSG00000157168	ENSG00000205213	True	True	True	InnateDB-All	False	1.694
CPI-SS0EB3C2743	GHSR_LEAP2	simple:Q92847	simple:Q969E1	ENSG00000121853	ENSG00000164406	True	True	False	guidetopharmacology.org	False	1.694
CPI-SS0978D28AB	NRG1_MS4A4A	simple:Q02297	simple:Q96JQ5	ENSG00000157168	ENSG00000110079	True	True	True	IMEx,IntAct	False	1.694
CPI-SS0708FE6FF	NRG1_LSR	simple:Q02297	simple:Q86X29	ENSG00000157168	ENSG00000105699	True	True	True	InnateDB-All	False	1.694
CPI-SS004C23DCE	EREG_EGFR	simple:O14944	simple:P00533	ENSG00000124882	ENSG00000146648	True	False	True	curated	False	1.694
CPI-SS0BD5C2A23	NRG1_ERBB4	simple:Q02297	simple:Q15303	ENSG00000157168	ENSG00000178568	True	True	True	curated	False	1.694
CPI-SS0D5E30C6C	NRG3_ERBB4	simple:P56975	simple:Q15303	ENSG00000185737	ENSG00000178568	True	False	True	curated	False	1.694
CPI-SS0F0D7F25C	BTC_ERBB4	simple:P35070	simple:Q15303	ENSG00000174808	ENSG00000178568	True	False	True	curated	False	1.694
CPI-SS0FC42EC80	EREG_ERBB4	simple:O14944	simple:Q15303	ENSG00000124882	ENSG00000178568	True	False	True	curated	False	1.694
CPI-SS0E063192D	NRG2_ERBB4	simple:O14511	simple:Q15303	ENSG00000158458	ENSG00000178568	True	False	True	curated	False	1.694
CPI-SS053613259	NRG2_ERBB3	simple:O14511	simple:P21860	ENSG00000158458	ENSG00000065361	True	False	True	curated	False	1.694
CPI-SS074050495	GHRH_GHRHR	simple:P01286	simple:Q02643	ENSG00000118702	ENSG00000106128	True	False	True	curated	False	1.694
CPI-SS0669CC233	CXCL14_CXCR4	simple:O95715	simple:P61073	ENSG00000145824	ENSG00000121966	True	False	True	curated	False	1.694
CPI-SS08920B6FF	PODXL_SELL	simple:O00592	simple:P14151	ENSG00000128567	ENSG00000188404	False	False	False	curated	False	1.694
CPI-SS0E075E5AF	NRG1_NETO2	simple:Q02297	simple:Q8NC67	ENSG00000157168	ENSG00000171208	True	True	True	InnateDB-All	False	1.694
CPI-CS06A0713BD	Cholesterol_byCEL_RORA	complex:Cholesterol_byCEL	simple:P35398		ENSG00000069667	True	False	True	curated	False	1.694
CPI-SS0FDAB7BA8	CXCL10_DPP4	simple:P02778	simple:P27487	ENSG00000169245	ENSG00000197635	True	False	True	curated	False	1.694
CPI-CS037E41952	CUBN_AMN_complex_APOA1	complex:CUBN_AMN_complex	simple:P02647		ENSG00000118137	True	True	False	curated	False	1.694
CPI-CS0CD3AB1EE	FZD5_LRP5_WNT9B	complex:FZD5_LRP5	simple:O14905		ENSG00000158955	True	False	False	curated	False	1.694
CPI-CS05EBA46D7	FZD4_LRP6_WNT9B	complex:FZD4_LRP6	simple:O14905		ENSG00000158955	True	False	False	curated	False	1.694
CPI-CS00EE75FE1	FZD4_LRP5_WNT9B	complex:FZD4_LRP5	simple:O14905		ENSG00000158955	True	False	False	curated	False	1.694
CPI-CS081ABF0EB	FZD3_LRP6_WNT9B	complex:FZD3_LRP6	simple:O14905		ENSG00000158955	True	False	False	curated	False	1.694
CPI-CS0A7409D74	FZD3_LRP5_WNT9B	complex:FZD3_LRP5	simple:O14905		ENSG00000158955	True	False	False	curated	False	1.694
CPI-CS0E9D2EC7B	FZD2_LRP6_WNT9B	complex:FZD2_LRP6	simple:O14905		ENSG00000158955	True	False	False	curated	False	1.694
CPI-CS0483ECD06	FZD2_LRP5_WNT9B	complex:FZD2_LRP5	simple:O14905		ENSG00000158955	True	False	False	curated	False	1.694
CPI-CS0C050DC99	FZD1_LRP6_WNT9B	complex:FZD1_LRP6	simple:O14905		ENSG00000158955	True	False	False	curated	False	1.694
CPI-CS093B9AF93	FZD1_LRP5_WNT9B	complex:FZD1_LRP5	simple:O14905		ENSG00000158955	True	False	False	curated	False	1.694
CPI-CS0EB060BA3	FZD10_LRP6_WNT9B	complex:FZD10_LRP6	simple:O14905		ENSG00000158955	True	False	False	curated	False	1.694
CPI-CS0FF5F9AAF	FZD5_LRP6_WNT9B	complex:FZD5_LRP6	simple:O14905		ENSG00000158955	True	False	False	curated	False	1.694
CPI-CS00E8E68AA	FZD10_LRP5_WNT9B	complex:FZD10_LRP5	simple:O14905		ENSG00000158955	True	False	False	curated	False	1.694
CPI-CS09D520908	FZD9_LRP5_WNT9A	complex:FZD9_LRP5	simple:O14904		ENSG00000143816	True	False	False	curated	False	1.694
CPI-CS0ACA88C98	FZD8_LRP6_WNT9A	complex:FZD8_LRP6	simple:O14904		ENSG00000143816	True	False	False	curated	False	1.694
CPI-CS06879CDAE	FZD8_LRP5_WNT9A	complex:FZD8_LRP5	simple:O14904		ENSG00000143816	True	False	False	curated	False	1.694
CPI-CS0E1E8DC79	FZD7_LRP6_WNT9A	complex:FZD7_LRP6	simple:O14904		ENSG00000143816	True	False	False	curated	False	1.694
CPI-CS0AACBB208	FZD7_LRP5_WNT9A	complex:FZD7_LRP5	simple:O14904		ENSG00000143816	True	False	False	curated	False	1.694
CPI-CS0EA6AE0F7	FZD6_LRP6_WNT9A	complex:FZD6_LRP6	simple:O14904		ENSG00000143816	True	False	False	curated	False	1.694
CPI-CS0C8354279	FZD6_LRP5_WNT9A	complex:FZD6_LRP5	simple:O14904		ENSG00000143816	True	False	False	curated	False	1.694
CPI-CS0725C2185	FZD5_LRP6_WNT9A	complex:FZD5_LRP6	simple:O14904		ENSG00000143816	True	False	False	curated	False	1.694
CPI-CS0C263D269	FZD5_LRP5_WNT9A	complex:FZD5_LRP5	simple:O14904		ENSG00000143816	True	False	False	curated	False	1.694
CPI-CS04D0A3F59	FZD4_LRP6_WNT9A	complex:FZD4_LRP6	simple:O14904		ENSG00000143816	True	False	False	curated	False	1.694
CPI-CS0CCD3D0A1	FZD9_LRP6_WNT9A	complex:FZD9_LRP6	simple:O14904		ENSG00000143816	True	False	False	curated	False	1.694
CPI-CS0C93912BC	FZD6_LRP5_WNT9B	complex:FZD6_LRP5	simple:O14905		ENSG00000158955	True	False	False	curated	False	1.694
CPI-CS07A47FD47	FZD6_LRP6_WNT9B	complex:FZD6_LRP6	simple:O14905		ENSG00000158955	True	False	False	curated	False	1.694
CPI-CS01C2D7CF3	FZD7_LRP5_WNT9B	complex:FZD7_LRP5	simple:O14905		ENSG00000158955	True	False	False	curated	False	1.694
CPI-CS0890C1FEE	FZD8_LRP6_WNT2	complex:FZD8_LRP6	simple:P09544		ENSG00000105989	True	False	False	curated	False	1.694
CPI-CS03DB6EA2A	FZD8_LRP5_WNT2	complex:FZD8_LRP5	simple:P09544		ENSG00000105989	True	False	False	curated	False	1.694
CPI-CS03C03A2E0	FZD7_LRP6_WNT2	complex:FZD7_LRP6	simple:P09544		ENSG00000105989	True	False	False	curated	False	1.694
CPI-CS0ADD1BA62	FZD7_LRP5_WNT2	complex:FZD7_LRP5	simple:P09544		ENSG00000105989	True	False	False	curated	False	1.694
CPI-CS0E9155EA2	FZD6_LRP6_WNT2	complex:FZD6_LRP6	simple:P09544		ENSG00000105989	True	False	False	curated	False	1.694
CPI-CS01903DA09	FZD6_LRP5_WNT2	complex:FZD6_LRP5	simple:P09544		ENSG00000105989	True	False	False	curated	False	1.694
CPI-CS092A988FB	FZD5_LRP6_WNT2	complex:FZD5_LRP6	simple:P09544		ENSG00000105989	True	False	False	curated	False	1.694
CPI-CS05A78F361	FZD5_LRP5_WNT2	complex:FZD5_LRP5	simple:P09544		ENSG00000105989	True	False	False	curated	False	1.694
CPI-CS0149222E6	FZD4_LRP6_WNT2	complex:FZD4_LRP6	simple:P09544		ENSG00000105989	True	False	False	curated	False	1.694
CPI-CS070C94FC9	FZD4_LRP5_WNT2	complex:FZD4_LRP5	simple:P09544		ENSG00000105989	True	False	False	curated	False	1.694
CPI-CS096783D6D	FZD3_LRP6_WNT2	complex:FZD3_LRP6	simple:P09544		ENSG00000105989	True	False	False	curated	False	1.694
CPI-CS0CBE51948	FZD3_LRP5_WNT2	complex:FZD3_LRP5	simple:P09544		ENSG00000105989	True	False	False	curated	False	1.694
CPI-CS01E56069F	FZD2_LRP6_WNT2	complex:FZD2_LRP6	simple:P09544		ENSG00000105989	True	False	False	curated	False	1.694
CPI-CS0E502BB1F	FZD2_LRP5_WNT2	complex:FZD2_LRP5	simple:P09544		ENSG00000105989	True	False	False	curated	False	1.694
CPI-CS05CFD8AFA	FZD1_LRP6_WNT2	complex:FZD1_LRP6	simple:P09544		ENSG00000105989	True	False	False	curated	False	1.694
CPI-CS0A8032B7C	FZD1_LRP5_WNT2	complex:FZD1_LRP5	simple:P09544		ENSG00000105989	True	False	False	curated	False	1.694
CPI-CS01A368203	FZD10_LRP6_WNT2	complex:FZD10_LRP6	simple:P09544		ENSG00000105989	True	False	False	curated	False	1.694
CPI-CS088ED962D	FZD10_LRP5_WNT2	complex:FZD10_LRP5	simple:P09544		ENSG00000105989	True	False	False	curated	False	1.694
CPI-CS05FC0F405	FZD9_LRP6_WNT9B	complex:FZD9_LRP6	simple:O14905		ENSG00000158955	True	False	False	curated	False	1.694
CPI-CS09B942EAA	FZD9_LRP5_WNT9B	complex:FZD9_LRP5	simple:O14905		ENSG00000158955	True	False	False	curated	False	1.694
CPI-CS0580F59AA	FZD8_LRP6_WNT9B	complex:FZD8_LRP6	simple:O14905		ENSG00000158955	True	False	False	curated	False	1.694
CPI-CS07C7FE1E6	FZD8_LRP5_WNT9B	complex:FZD8_LRP5	simple:O14905		ENSG00000158955	True	False	False	curated	False	1.694
CPI-CS05835BB8A	FZD7_LRP6_WNT9B	complex:FZD7_LRP6	simple:O14905		ENSG00000158955	True	False	False	curated	False	1.694
CPI-CS0BEEA9AA1	FZD4_LRP5_WNT9A	complex:FZD4_LRP5	simple:O14904		ENSG00000143816	True	False	False	curated	False	1.694
CPI-CS05594052B	FZD3_LRP6_WNT9A	complex:FZD3_LRP6	simple:O14904		ENSG00000143816	True	False	False	curated	False	1.694
CPI-CS09A9BAC7F	FZD3_LRP5_WNT9A	complex:FZD3_LRP5	simple:O14904		ENSG00000143816	True	False	False	curated	False	1.694
CPI-CS0E53563BA	FZD2_LRP6_WNT9A	complex:FZD2_LRP6	simple:O14904		ENSG00000143816	True	False	False	curated	False	1.694
CPI-CS041FF105F	FZD9_LRP5_WNT3A	complex:FZD9_LRP5	simple:P56704		ENSG00000154342	True	False	False	curated	False	1.694
CPI-CS0873A3572	FZD8_LRP6_WNT3A	complex:FZD8_LRP6	simple:P56704		ENSG00000154342	True	False	False	curated	False	1.694
CPI-CS02A1759A7	FZD8_LRP5_WNT3A	complex:FZD8_LRP5	simple:P56704		ENSG00000154342	True	False	False	curated	False	1.694
CPI-CS0F6C6BD92	FZD7_LRP6_WNT3A	complex:FZD7_LRP6	simple:P56704		ENSG00000154342	True	False	False	curated	False	1.694
CPI-CS04DDE3B6A	FZD7_LRP5_WNT3A	complex:FZD7_LRP5	simple:P56704		ENSG00000154342	True	False	False	curated	False	1.694
CPI-CS00F608BF1	FZD6_LRP6_WNT3A	complex:FZD6_LRP6	simple:P56704		ENSG00000154342	True	False	False	curated	False	1.694
CPI-CS053132A17	FZD6_LRP5_WNT3A	complex:FZD6_LRP5	simple:P56704		ENSG00000154342	True	False	False	curated	False	1.694
CPI-CS0557988CE	FZD5_LRP6_WNT3A	complex:FZD5_LRP6	simple:P56704		ENSG00000154342	True	False	False	curated	False	1.694
CPI-CS0A15628EE	FZD5_LRP5_WNT3A	complex:FZD5_LRP5	simple:P56704		ENSG00000154342	True	False	False	curated	False	1.694
CPI-CS07E36B000	FZD4_LRP6_WNT3A	complex:FZD4_LRP6	simple:P56704		ENSG00000154342	True	False	False	curated	False	1.694
CPI-CS0B7C50AF8	FZD4_LRP5_WNT3A	complex:FZD4_LRP5	simple:P56704		ENSG00000154342	True	False	False	curated	False	1.694
CPI-CS0C5CBB4DA	FZD3_LRP6_WNT3A	complex:FZD3_LRP6	simple:P56704		ENSG00000154342	True	False	False	curated	False	1.694
CPI-CS04185CD17	FZD3_LRP5_WNT3A	complex:FZD3_LRP5	simple:P56704		ENSG00000154342	True	False	False	curated	False	1.694
CPI-CS0A038267C	FZD2_LRP6_WNT3A	complex:FZD2_LRP6	simple:P56704		ENSG00000154342	True	False	False	curated	False	1.694
CPI-CS087B1A2AD	FZD2_LRP5_WNT3A	complex:FZD2_LRP5	simple:P56704		ENSG00000154342	True	False	False	curated	False	1.694
CPI-CS03744A892	FZD1_LRP6_WNT3A	complex:FZD1_LRP6	simple:P56704		ENSG00000154342	True	False	False	curated	False	1.694
CPI-CS08C5D4CC5	FZD1_LRP5_WNT3A	complex:FZD1_LRP5	simple:P56704		ENSG00000154342	True	False	False	curated	False	1.694
CPI-CS0C7005FD1	FZD10_LRP6_WNT3A	complex:FZD10_LRP6	simple:P56704		ENSG00000154342	True	False	False	curated	False	1.694
CPI-CS02B0C68A5	FZD10_LRP5_WNT3A	complex:FZD10_LRP5	simple:P56704		ENSG00000154342	True	False	False	curated	False	1.694
CPI-CS0DC43F5B8	FDZ8_RYK_WNT3	complex:FDZ8_RYK	simple:P56703		ENSG00000108379	True	True	False	curated	False	1.694
CPI-CS0CD275AB1	FZD9_LRP6_WNT3	complex:FZD9_LRP6	simple:P56703		ENSG00000108379	True	False	False	curated	False	1.694
CPI-CS0F1D971DE	FZD9_LRP5_WNT3	complex:FZD9_LRP5	simple:P56703		ENSG00000108379	True	False	False	curated	False	1.694
CPI-CS04B8D01CF	FZD8_LRP6_WNT3	complex:FZD8_LRP6	simple:P56703		ENSG00000108379	True	False	False	curated	False	1.694
CPI-CS073016411	FZD9_LRP6_WNT3A	complex:FZD9_LRP6	simple:P56704		ENSG00000154342	True	False	False	curated	False	1.694
CPI-CS075091014	FZD9_LRP5_WNT2	complex:FZD9_LRP5	simple:P09544		ENSG00000105989	True	False	False	curated	False	1.694
CPI-CS0B440E124	FDZ8_RYK_WNT3A	complex:FDZ8_RYK	simple:P56704		ENSG00000154342	True	True	False	curated	False	1.694
CPI-CS05C98A8D6	FZD10_LRP6_WNT7A	complex:FZD10_LRP6	simple:O00755		ENSG00000154764	True	False	False	curated	False	1.694
CPI-CS0969BC04B	FZD2_LRP5_WNT9A	complex:FZD2_LRP5	simple:O14904		ENSG00000143816	True	False	False	curated	False	1.694
CPI-CS0C85FC57D	FZD1_LRP6_WNT9A	complex:FZD1_LRP6	simple:O14904		ENSG00000143816	True	False	False	curated	False	1.694
CPI-CS001CB9814	FZD1_LRP5_WNT9A	complex:FZD1_LRP5	simple:O14904		ENSG00000143816	True	False	False	curated	False	1.694
CPI-CS010FE7150	FZD10_LRP6_WNT9A	complex:FZD10_LRP6	simple:O14904		ENSG00000143816	True	False	False	curated	False	1.694
CPI-CS08CEA5F29	FZD10_LRP5_WNT9A	complex:FZD10_LRP5	simple:O14904		ENSG00000143816	True	False	False	curated	False	1.694
CPI-CS0DFEE920D	FZD9_LRP6_WNT7A	complex:FZD9_LRP6	simple:O00755		ENSG00000154764	True	False	False	curated	False	1.694
CPI-CS0244B7A6E	FZD9_LRP5_WNT7A	complex:FZD9_LRP5	simple:O00755		ENSG00000154764	True	False	False	curated	False	1.694
CPI-CS08643D43B	FZD8_LRP6_WNT7A	complex:FZD8_LRP6	simple:O00755		ENSG00000154764	True	False	False	curated	False	1.694
CPI-CS09AF6EAE2	FZD8_LRP5_WNT7A	complex:FZD8_LRP5	simple:O00755		ENSG00000154764	True	False	False	curated	False	1.694
CPI-CS0D35A8B40	FZD7_LRP6_WNT7A	complex:FZD7_LRP6	simple:O00755		ENSG00000154764	True	False	False	curated	False	1.694
CPI-CS08F2F1471	FZD7_LRP5_WNT7A	complex:FZD7_LRP5	simple:O00755		ENSG00000154764	True	False	False	curated	False	1.694
CPI-CS06F5B58EC	FZD6_LRP6_WNT7A	complex:FZD6_LRP6	simple:O00755		ENSG00000154764	True	False	False	curated	False	1.694
CPI-CS0C4B40F75	FZD6_LRP5_WNT7A	complex:FZD6_LRP5	simple:O00755		ENSG00000154764	True	False	False	curated	False	1.694
CPI-CS06703B08B	FZD5_LRP6_WNT7A	complex:FZD5_LRP6	simple:O00755		ENSG00000154764	True	False	False	curated	False	1.694
CPI-CS035E6950E	FZD5_LRP5_WNT7A	complex:FZD5_LRP5	simple:O00755		ENSG00000154764	True	False	False	curated	False	1.694
CPI-CS0F73F8631	FZD4_LRP6_WNT7A	complex:FZD4_LRP6	simple:O00755		ENSG00000154764	True	False	False	curated	False	1.694
CPI-CS0864EE3DE	FZD4_LRP5_WNT7A	complex:FZD4_LRP5	simple:O00755		ENSG00000154764	True	False	False	curated	False	1.694
CPI-CS02B24ACED	FZD3_LRP6_WNT7A	complex:FZD3_LRP6	simple:O00755		ENSG00000154764	True	False	False	curated	False	1.694
CPI-CS0A94347F7	FZD3_LRP5_WNT7A	complex:FZD3_LRP5	simple:O00755		ENSG00000154764	True	False	False	curated	False	1.694
CPI-CS0DB31673B	FZD2_LRP6_WNT7A	complex:FZD2_LRP6	simple:O00755		ENSG00000154764	True	False	False	curated	False	1.694
CPI-CS0B5273C72	FZD2_LRP5_WNT7A	complex:FZD2_LRP5	simple:O00755		ENSG00000154764	True	False	False	curated	False	1.694
CPI-CS07B775F8D	FZD1_LRP6_WNT7A	complex:FZD1_LRP6	simple:O00755		ENSG00000154764	True	False	False	curated	False	1.694
CPI-CS0CD56A2CC	FZD1_LRP5_WNT7A	complex:FZD1_LRP5	simple:O00755		ENSG00000154764	True	False	False	curated	False	1.694
CPI-CS0A63FEF59	FZD10_LRP5_WNT7A	complex:FZD10_LRP5	simple:O00755		ENSG00000154764	True	False	False	curated	False	1.694
CPI-CS01757E3CC	FZD9_LRP6_WNT2	complex:FZD9_LRP6	simple:P09544		ENSG00000105989	True	False	False	curated	False	1.694
CPI-CS06BD08CC7	FZD10_LRP5_WNT4	complex:FZD10_LRP5	simple:P56705		ENSG00000162552	True	False	False	curated	False	1.694
CPI-CS01FAD232C	FZD10_LRP6_WNT4	complex:FZD10_LRP6	simple:P56705		ENSG00000162552	True	False	False	curated	False	1.694
CPI-CS0A16E48B6	FZD6_LRP6_WNT16	complex:FZD6_LRP6	simple:Q9UBV4		ENSG00000002745	True	False	False	curated	False	1.694
CPI-CS0252398E9	FZD6_LRP5_WNT16	complex:FZD6_LRP5	simple:Q9UBV4		ENSG00000002745	True	False	False	curated	False	1.694
CPI-CS0CC6D5AFF	FZD5_LRP6_WNT16	complex:FZD5_LRP6	simple:Q9UBV4		ENSG00000002745	True	False	False	curated	False	1.694
CPI-CS0E193F054	FZD5_LRP5_WNT16	complex:FZD5_LRP5	simple:Q9UBV4		ENSG00000002745	True	False	False	curated	False	1.694
CPI-CS0B6EFDA1A	FZD4_LRP6_WNT16	complex:FZD4_LRP6	simple:Q9UBV4		ENSG00000002745	True	False	False	curated	False	1.694
CPI-CS0E63C18DF	FZD4_LRP5_WNT16	complex:FZD4_LRP5	simple:Q9UBV4		ENSG00000002745	True	False	False	curated	False	1.694
CPI-CS0EA080D52	FZD3_LRP6_WNT16	complex:FZD3_LRP6	simple:Q9UBV4		ENSG00000002745	True	False	False	curated	False	1.694
CPI-CS0CDD4E649	FZD3_LRP5_WNT16	complex:FZD3_LRP5	simple:Q9UBV4		ENSG00000002745	True	False	False	curated	False	1.694
CPI-CS01E9D00D4	FZD2_LRP6_WNT16	complex:FZD2_LRP6	simple:Q9UBV4		ENSG00000002745	True	False	False	curated	False	1.694
CPI-CS0798E7707	FZD2_LRP5_WNT16	complex:FZD2_LRP5	simple:Q9UBV4		ENSG00000002745	True	False	False	curated	False	1.694
CPI-CS0BCEC27D8	FZD1_LRP6_WNT16	complex:FZD1_LRP6	simple:Q9UBV4		ENSG00000002745	True	False	False	curated	False	1.694
CPI-CS0054A1D8F	FZD1_LRP5_WNT16	complex:FZD1_LRP5	simple:Q9UBV4		ENSG00000002745	True	False	False	curated	False	1.694
CPI-CS0F27DF509	FZD10_LRP6_WNT16	complex:FZD10_LRP6	simple:Q9UBV4		ENSG00000002745	True	False	False	curated	False	1.694
CPI-CS0FC4EF8DD	FZD10_LRP5_WNT16	complex:FZD10_LRP5	simple:Q9UBV4		ENSG00000002745	True	False	False	curated	False	1.694
CPI-SS04ABF9207	FRZB_WNT2B	simple:Q92765	simple:Q93097	ENSG00000162998	ENSG00000134245	True	False	False	curated	False	1.694
CPI-SS086608DC8	SFRP1_WNT2B	simple:Q8N474	simple:Q93097	ENSG00000104332	ENSG00000134245	True	False	False	curated	False	1.694
CPI-SS026F29267	SFRP4_WNT2B	simple:Q6FHJ7	simple:Q93097	ENSG00000106483	ENSG00000134245	True	False	False	curated	False	1.694
CPI-SS018DF4043	SFRP5_WNT2B	simple:Q5T4F7	simple:Q93097	ENSG00000120057	ENSG00000134245	True	False	False	curated	False	1.694
CPI-CS0F9D91F7C	FZD9_LRP6_WNT2B	complex:FZD9_LRP6	simple:Q93097		ENSG00000134245	True	False	False	curated	False	1.694
CPI-CS0B512D5C5	FZD9_LRP5_WNT2B	complex:FZD9_LRP5	simple:Q93097		ENSG00000134245	True	False	False	curated	False	1.694
CPI-CS024EB9593	FZD8_LRP6_WNT2B	complex:FZD8_LRP6	simple:Q93097		ENSG00000134245	True	False	False	curated	False	1.694
CPI-CS023DB57C8	FZD8_LRP5_WNT2B	complex:FZD8_LRP5	simple:Q93097		ENSG00000134245	True	False	False	curated	False	1.694
CPI-CS0A13F16D1	FZD7_LRP6_WNT2B	complex:FZD7_LRP6	simple:Q93097		ENSG00000134245	True	False	False	curated	False	1.694
CPI-CS066C7EA9C	FZD7_LRP5_WNT16	complex:FZD7_LRP5	simple:Q9UBV4		ENSG00000002745	True	False	False	curated	False	1.694
CPI-CS0CA549059	FZD7_LRP5_WNT2B	complex:FZD7_LRP5	simple:Q93097		ENSG00000134245	True	False	False	curated	False	1.694
CPI-CS0003E8838	FZD7_LRP6_WNT16	complex:FZD7_LRP6	simple:Q9UBV4		ENSG00000002745	True	False	False	curated	False	1.694
CPI-CS0420BF1AD	FZD8_LRP6_WNT16	complex:FZD8_LRP6	simple:Q9UBV4		ENSG00000002745	True	False	False	curated	False	1.694
CPI-CS037DFC929	FZD7_LRP6_WNT6	complex:FZD7_LRP6	simple:Q9Y6F9		ENSG00000115596	True	False	False	curated	False	1.694
CPI-CS069C5C656	FZD7_LRP5_WNT6	complex:FZD7_LRP5	simple:Q9Y6F9		ENSG00000115596	True	False	False	curated	False	1.694
CPI-CS035AE34D1	FZD6_LRP6_WNT6	complex:FZD6_LRP6	simple:Q9Y6F9		ENSG00000115596	True	False	False	curated	False	1.694
CPI-CS01377664E	FZD6_LRP5_WNT6	complex:FZD6_LRP5	simple:Q9Y6F9		ENSG00000115596	True	False	False	curated	False	1.694
CPI-CS01E2B7EF5	FZD5_LRP6_WNT6	complex:FZD5_LRP6	simple:Q9Y6F9		ENSG00000115596	True	False	False	curated	False	1.694
CPI-CS00AE5010A	FZD5_LRP5_WNT6	complex:FZD5_LRP5	simple:Q9Y6F9		ENSG00000115596	True	False	False	curated	False	1.694
CPI-CS0EBC9A333	FZD4_LRP6_WNT6	complex:FZD4_LRP6	simple:Q9Y6F9		ENSG00000115596	True	False	False	curated	False	1.694
CPI-CS02127BCCA	FZD4_LRP5_WNT6	complex:FZD4_LRP5	simple:Q9Y6F9		ENSG00000115596	True	False	False	curated	False	1.694
CPI-CS0035C50D6	FZD3_LRP6_WNT6	complex:FZD3_LRP6	simple:Q9Y6F9		ENSG00000115596	True	False	False	curated	False	1.694
CPI-CS056A2EEC7	FZD3_LRP5_WNT6	complex:FZD3_LRP5	simple:Q9Y6F9		ENSG00000115596	True	False	False	curated	False	1.694
CPI-CS06AA33194	FZD2_LRP6_WNT6	complex:FZD2_LRP6	simple:Q9Y6F9		ENSG00000115596	True	False	False	curated	False	1.694
CPI-CS08BFBF46D	FZD2_LRP5_WNT6	complex:FZD2_LRP5	simple:Q9Y6F9		ENSG00000115596	True	False	False	curated	False	1.694
CPI-CS034FCACC9	FZD1_LRP6_WNT6	complex:FZD1_LRP6	simple:Q9Y6F9		ENSG00000115596	True	False	False	curated	False	1.694
CPI-CS0E97FB627	FZD1_LRP5_WNT6	complex:FZD1_LRP5	simple:Q9Y6F9		ENSG00000115596	True	False	False	curated	False	1.694
CPI-CS099B83C18	FZD10_LRP6_WNT6	complex:FZD10_LRP6	simple:Q9Y6F9		ENSG00000115596	True	False	False	curated	False	1.694
CPI-CS07C91771E	FZD10_LRP5_WNT6	complex:FZD10_LRP5	simple:Q9Y6F9		ENSG00000115596	True	False	False	curated	False	1.694
CPI-SS0A51CC035	SFRP2_WNT16	simple:Q96HF1	simple:Q9UBV4	ENSG00000145423	ENSG00000002745	True	False	False	curated	False	1.694
CPI-SS0EEC04FC1	FRZB_WNT16	simple:Q92765	simple:Q9UBV4	ENSG00000162998	ENSG00000002745	True	False	False	curated	False	1.694
CPI-SS0DB2845AD	SFRP1_WNT16	simple:Q8N474	simple:Q9UBV4	ENSG00000104332	ENSG00000002745	True	False	False	curated	False	1.694
CPI-SS0C7624041	SFRP4_WNT16	simple:Q6FHJ7	simple:Q9UBV4	ENSG00000106483	ENSG00000002745	True	False	False	curated	False	1.694
CPI-SS04C671343	SFRP5_WNT16	simple:Q5T4F7	simple:Q9UBV4	ENSG00000120057	ENSG00000002745	True	False	False	curated	False	1.694
CPI-CS03B3709D5	FZD9_LRP6_WNT16	complex:FZD9_LRP6	simple:Q9UBV4		ENSG00000002745	True	False	False	curated	False	1.694
CPI-CS0702C5FFF	FZD9_LRP5_WNT16	complex:FZD9_LRP5	simple:Q9UBV4		ENSG00000002745	True	False	False	curated	False	1.694
CPI-CS0E7FD3233	FZD8_LRP5_WNT16	complex:FZD8_LRP5	simple:Q9UBV4		ENSG00000002745	True	False	False	curated	False	1.694
CPI-CS08B0C4086	FZD8_LRP5_WNT3	complex:FZD8_LRP5	simple:P56703		ENSG00000108379	True	False	False	curated	False	1.694
CPI-CS09F32EE7D	FZD6_LRP6_WNT2B	complex:FZD6_LRP6	simple:Q93097		ENSG00000134245	True	False	False	curated	False	1.694
CPI-CS05C76711D	FZD5_LRP6_WNT2B	complex:FZD5_LRP6	simple:Q93097		ENSG00000134245	True	False	False	curated	False	1.694
CPI-CS064EF7C8D	FZD1_LRP6_WNT7B	complex:FZD1_LRP6	simple:P56706		ENSG00000188064	True	False	False	curated	False	1.694
CPI-CS08A2C42C8	FZD1_LRP5_WNT7B	complex:FZD1_LRP5	simple:P56706		ENSG00000188064	True	False	False	curated	False	1.694
CPI-CS08DE07AC9	FZD10_LRP6_WNT7B	complex:FZD10_LRP6	simple:P56706		ENSG00000188064	True	False	False	curated	False	1.694
CPI-CS07AFD4EEE	FZD10_LRP5_WNT7B	complex:FZD10_LRP5	simple:P56706		ENSG00000188064	True	False	False	curated	False	1.694
CPI-SS0B42AD9EF	NOTCH1_WNT4	simple:P46531	simple:P56705	ENSG00000148400	ENSG00000162552	True	True	False	I2D	False	1.694
CPI-CS000EEBB11	FZD9_LRP6_WNT4	complex:FZD9_LRP6	simple:P56705		ENSG00000162552	True	False	False	curated	False	1.694
CPI-CS02E7B3383	FZD9_LRP5_WNT4	complex:FZD9_LRP5	simple:P56705		ENSG00000162552	True	False	False	curated	False	1.694
CPI-CS0CFE5516F	FZD8_LRP6_WNT4	complex:FZD8_LRP6	simple:P56705		ENSG00000162552	True	False	False	curated	False	1.694
CPI-CS0534F02DF	FZD8_LRP5_WNT4	complex:FZD8_LRP5	simple:P56705		ENSG00000162552	True	False	False	curated	False	1.694
CPI-CS0BDB8F8B9	FZD7_LRP6_WNT4	complex:FZD7_LRP6	simple:P56705		ENSG00000162552	True	False	False	curated	False	1.694
CPI-CS035CDF184	FZD7_LRP5_WNT4	complex:FZD7_LRP5	simple:P56705		ENSG00000162552	True	False	False	curated	False	1.694
CPI-CS0A5EAECEB	FZD6_LRP6_WNT4	complex:FZD6_LRP6	simple:P56705		ENSG00000162552	True	False	False	curated	False	1.694
CPI-CS0EFD1729B	FZD6_LRP5_WNT4	complex:FZD6_LRP5	simple:P56705		ENSG00000162552	True	False	False	curated	False	1.694
CPI-CS0C2B25B68	FZD5_LRP6_WNT4	complex:FZD5_LRP6	simple:P56705		ENSG00000162552	True	False	False	curated	False	1.694
CPI-CS0306D4D86	FZD5_LRP5_WNT4	complex:FZD5_LRP5	simple:P56705		ENSG00000162552	True	False	False	curated	False	1.694
CPI-CS0B3531507	FZD4_LRP6_WNT4	complex:FZD4_LRP6	simple:P56705		ENSG00000162552	True	False	False	curated	False	1.694
CPI-CS0A3B15C33	FZD4_LRP5_WNT4	complex:FZD4_LRP5	simple:P56705		ENSG00000162552	True	False	False	curated	False	1.694
CPI-CS067ECB5FE	FZD3_LRP6_WNT4	complex:FZD3_LRP6	simple:P56705		ENSG00000162552	True	False	False	curated	False	1.694
CPI-CS012C395FB	FZD3_LRP5_WNT4	complex:FZD3_LRP5	simple:P56705		ENSG00000162552	True	False	False	curated	False	1.694
CPI-CS0AF09AF14	FZD2_LRP6_WNT4	complex:FZD2_LRP6	simple:P56705		ENSG00000162552	True	False	False	curated	False	1.694
CPI-CS0639A2C96	FZD2_LRP5_WNT4	complex:FZD2_LRP5	simple:P56705		ENSG00000162552	True	False	False	curated	False	1.694
CPI-CS04F856260	FZD1_LRP6_WNT4	complex:FZD1_LRP6	simple:P56705		ENSG00000162552	True	False	False	curated	False	1.694
CPI-CS044C72075	FZD1_LRP5_WNT4	complex:FZD1_LRP5	simple:P56705		ENSG00000162552	True	False	False	curated	False	1.694
CPI-CS057093E9E	FZD2_LRP5_WNT7B	complex:FZD2_LRP5	simple:P56706		ENSG00000188064	True	False	False	curated	False	1.694
CPI-CS0FB43E17E	FZD6_LRP5_WNT2B	complex:FZD6_LRP5	simple:Q93097		ENSG00000134245	True	False	False	curated	False	1.694
CPI-CS0B92EA5EA	FZD2_LRP6_WNT7B	complex:FZD2_LRP6	simple:P56706		ENSG00000188064	True	False	False	curated	False	1.694
CPI-CS039773901	FZD3_LRP6_WNT7B	complex:FZD3_LRP6	simple:P56706		ENSG00000188064	True	False	False	curated	False	1.694
CPI-CS07AD29D6C	FZD5_LRP5_WNT2B	complex:FZD5_LRP5	simple:Q93097		ENSG00000134245	True	False	False	curated	False	1.694
CPI-CS0AF64B48C	FZD4_LRP6_WNT2B	complex:FZD4_LRP6	simple:Q93097		ENSG00000134245	True	False	False	curated	False	1.694
CPI-CS03BC3B437	FZD4_LRP5_WNT2B	complex:FZD4_LRP5	simple:Q93097		ENSG00000134245	True	False	False	curated	False	1.694
CPI-CS096856900	FZD3_LRP6_WNT2B	complex:FZD3_LRP6	simple:Q93097		ENSG00000134245	True	False	False	curated	False	1.694
CPI-CS0B52EC069	FZD3_LRP5_WNT2B	complex:FZD3_LRP5	simple:Q93097		ENSG00000134245	True	False	False	curated	False	1.694
CPI-CS0F53060BB	FZD2_LRP6_WNT2B	complex:FZD2_LRP6	simple:Q93097		ENSG00000134245	True	False	False	curated	False	1.694
CPI-CS0E68F5752	FZD2_LRP5_WNT2B	complex:FZD2_LRP5	simple:Q93097		ENSG00000134245	True	False	False	curated	False	1.694
CPI-CS0CF3656D2	FZD1_LRP6_WNT2B	complex:FZD1_LRP6	simple:Q93097		ENSG00000134245	True	False	False	curated	False	1.694
CPI-CS07135653F	FZD1_LRP5_WNT2B	complex:FZD1_LRP5	simple:Q93097		ENSG00000134245	True	False	False	curated	False	1.694
CPI-CS0F9D292EC	FZD10_LRP6_WNT2B	complex:FZD10_LRP6	simple:Q93097		ENSG00000134245	True	False	False	curated	False	1.694
CPI-CS07C041B69	FZD10_LRP5_WNT2B	complex:FZD10_LRP5	simple:Q93097		ENSG00000134245	True	False	False	curated	False	1.694
CPI-CS05DE238C6	FZD9_LRP6_WNT7B	complex:FZD9_LRP6	simple:P56706		ENSG00000188064	True	False	False	curated	False	1.694
CPI-CS01A382EA4	FZD9_LRP5_WNT7B	complex:FZD9_LRP5	simple:P56706		ENSG00000188064	True	False	False	curated	False	1.694
CPI-CS044E2BF6D	FZD8_LRP6_WNT7B	complex:FZD8_LRP6	simple:P56706		ENSG00000188064	True	False	False	curated	False	1.694
CPI-CS02C36592B	FZD8_LRP5_WNT7B	complex:FZD8_LRP5	simple:P56706		ENSG00000188064	True	False	False	curated	False	1.694
CPI-CS0542286CC	FZD7_LRP6_WNT7B	complex:FZD7_LRP6	simple:P56706		ENSG00000188064	True	False	False	curated	False	1.694
CPI-CS011A5A5AB	FZD7_LRP5_WNT7B	complex:FZD7_LRP5	simple:P56706		ENSG00000188064	True	False	False	curated	False	1.694
CPI-CS01C37C086	FZD6_LRP6_WNT7B	complex:FZD6_LRP6	simple:P56706		ENSG00000188064	True	False	False	curated	False	1.694
CPI-CS0F96B32B8	FZD6_LRP5_WNT7B	complex:FZD6_LRP5	simple:P56706		ENSG00000188064	True	False	False	curated	False	1.694
CPI-CS0854644B2	FZD5_LRP6_WNT7B	complex:FZD5_LRP6	simple:P56706		ENSG00000188064	True	False	False	curated	False	1.694
CPI-CS0722E870D	FZD5_LRP5_WNT7B	complex:FZD5_LRP5	simple:P56706		ENSG00000188064	True	False	False	curated	False	1.694
CPI-CS096FD79C8	FZD4_LRP6_WNT7B	complex:FZD4_LRP6	simple:P56706		ENSG00000188064	True	False	False	curated	False	1.694
CPI-CS0AF87C2AB	FZD4_LRP5_WNT7B	complex:FZD4_LRP5	simple:P56706		ENSG00000188064	True	False	False	curated	False	1.694
CPI-CS0D38CFA9D	FZD3_LRP5_WNT7B	complex:FZD3_LRP5	simple:P56706		ENSG00000188064	True	False	False	curated	False	1.694
CPI-CS084A7C9BE	FZD8_LRP5_WNT6	complex:FZD8_LRP5	simple:Q9Y6F9		ENSG00000115596	True	False	False	curated	False	1.694
CPI-CS086CDC104	FZD7_LRP6_WNT3	complex:FZD7_LRP6	simple:P56703		ENSG00000108379	True	False	False	curated	False	1.694
CPI-CS0A2518705	FZD6_LRP6_WNT3	complex:FZD6_LRP6	simple:P56703		ENSG00000108379	True	False	False	curated	False	1.694
CPI-SS01A29DD97	GCG_IDE	simple:P01275	simple:P14735	ENSG00000115263	ENSG00000119912	True	False	True	IMEx	False	1.694
CPI-SS0A3569604	IGF2_IDE	simple:P01344	simple:P14735	ENSG00000167244	ENSG00000119912	True	False	True	I2D,InnateDB-All	False	1.694
CPI-SS0A3569604	IGF2_IDE	simple:P01344	simple:P14735	ENSG00000284779	ENSG00000119912	True	False	True	I2D,InnateDB-All	False	1.694
CPI-SC06DAFCB1D	IFNE_Type_I_IFNR	simple:Q86WN2	complex:Type_I_IFNR	ENSG00000184995		True	False	True	curated	False	1.694
CPI-SC08152E49A	IFNA5_Type_I_IFNR	simple:P01569	complex:Type_I_IFNR	ENSG00000147873		True	False	True	curated	False	1.694
CPI-SC010EA0527	IFNA2_Type_I_IFNR	simple:P01563	complex:Type_I_IFNR	ENSG00000188379		True	False	True	curated	False	1.694
CPI-SC0B4C33BBC	IFNA1_Type_I_IFNR	simple:IFNA1	complex:Type_I_IFNR	ENSG00000197919		True	False	True	curated	False	1.694
CPI-SS00AD71822	CCK_CCKBR	simple:P06307	simple:P32239	ENSG00000187094	ENSG00000110148	True	False	True	curated	False	1.694
CPI-SS0830AF8E6	GAST_CCKBR	simple:P01350	simple:P32239	ENSG00000184502	ENSG00000110148	True	False	True	curated	False	1.694
CPI-SS0576E6C7D	BMP10_VSIR	simple:O95393	simple:Q9H7M9	ENSG00000163217	ENSG00000107738	True	False	True	IMEx,IntAct	False	1.694
CPI-SS0FC2B68F1	IAPP_IDE	simple:P10997	simple:P14735	ENSG00000121351	ENSG00000119912	True	False	True	IMEx	False	1.694
CPI-SC061E89E41	VCAM1_integrin_a9b1_complex	simple:P19320	complex:integrin_a9b1_complex	ENSG00000162692		False	False	False	curated	True	1.694
CPI-SC0EB9B5460	L1CAM_integrin_a9b1_complex	simple:P32004	complex:integrin_a9b1_complex	ENSG00000198910		False	False	False	curated	True	1.694
CPI-SC069FF84F5	SPP1_integrin_a9b1_complex	simple:P10451	complex:integrin_a9b1_complex	ENSG00000118785		True	False	False	curated	True	1.694
CPI-SS03722104E	HGF_CD44	simple:P14210	simple:P16070	ENSG00000019991	ENSG00000026508	True	False	True	IMEx,InnateDB-All,IntAct	False	1.694
CPI-SC042AD06C6	OMD_integrin_aVb3_complex	simple:Q99983	complex:integrin_aVb3_complex	ENSG00000127083		True	False	False	curated	True	1.694
CPI-SC0C4FD0754	PLAUR_integrin_aVb3_complex	simple:Q03405	complex:integrin_aVb3_complex	ENSG00000011422		True	True	False	curated	True	1.694
CPI-SC021D4420C	TNC_integrin_aVb3_complex	simple:P24821	complex:integrin_aVb3_complex	ENSG00000041982		True	False	False	curated	True	1.694
CPI-SC0A6D5D2B1	MMP2_integrin_aVb3_complex	simple:P08253	complex:integrin_aVb3_complex	ENSG00000087245		True	False	False	curated	True	1.694
CPI-SC0D3D23FAA	IGF1_integrin_aVb3_complex	simple:P05019	complex:integrin_aVb3_complex	ENSG00000017427		True	False	False	curated	True	1.694
CPI-SC060FE7871	VWF_integrin_aVb3_complex	simple:P04275	complex:integrin_aVb3_complex	ENSG00000110799		True	False	False	curated	True	1.694
CPI-SC0F0AC498A	THY1_integrin_aVb3_complex	simple:P04216	complex:integrin_aVb3_complex	ENSG00000154096		False	False	False	curated	True	1.694
CPI-SC0B5F57CE1	TNC_integrin_a9b1_complex	simple:P24821	complex:integrin_a9b1_complex	ENSG00000041982		True	False	False	curated	True	1.694
CPI-SS0579FA162	IGF2_IGF1R	simple:P01344	simple:P08069	ENSG00000284779	ENSG00000140443	True	False	True	curated	False	1.694
CPI-SS0579FA162	IGF2_IGF1R	simple:P01344	simple:P08069	ENSG00000167244	ENSG00000140443	True	False	True	curated	False	1.694
CPI-SS042A6F835	IGF2_IGF2R	simple:P01344	simple:P11717	ENSG00000284779	ENSG00000197081	True	False	True	curated	False	1.694
CPI-SS083B5EBAB	CXCL13_ACKR4	simple:O43927	simple:Q9NPB9	ENSG00000156234	ENSG00000129048	True	False	True	curated	False	1.694
CPI-SS0CCD89E02	CCL25_ACKR4	simple:O15444	simple:Q9NPB9	ENSG00000131142	ENSG00000129048	True	False	True	curated	False	1.694
CPI-SS0ECD9BB5E	CCL21_ACKR4	simple:O00585	simple:Q9NPB9	ENSG00000137077	ENSG00000129048	True	False	True	curated	False	1.694
CPI-SS0CB2E8B21	CCL11_ACKR4	simple:P51671	simple:Q9NPB9	ENSG00000172156	ENSG00000129048	True	False	True	I2D	False	1.694
CPI-SS0F3BF2B34	CCL5_ACKR4	simple:P13501	simple:Q9NPB9	ENSG00000271503	ENSG00000129048	True	False	True	I2D	False	1.694
CPI-SS0F33890C0	CCL11_CCR3	simple:P51671	simple:P51677	ENSG00000172156	ENSG00000183625	True	False	True	curated	False	1.694
CPI-SS0B0AC1603	CCL24_CCR3	simple:O00175	simple:P51677	ENSG00000106178	ENSG00000183625	True	False	True	curated	False	1.694
CPI-SS0C6311D2D	CCL3L1_CCR3	simple:P16619	simple:P51677	ENSG00000276085	ENSG00000183625	True	False	True	I2D,InnateDB-All	False	1.694
CPI-SS0D3495D97	CCL3L1_CCR3	simple:CCL3L1	simple:P51677	ENSG00000276085	ENSG00000183625	True	False	True	curated	False	1.694
CPI-SS0F6B529A1	CCL5_CCR3	simple:P13501	simple:P51677	ENSG00000271503	ENSG00000183625	True	False	True	curated	False	1.694
CPI-SS08BFF4F9B	CCL3_CCR3	simple:P10147	simple:P51677	ENSG00000277632	ENSG00000183625	True	False	True	curated	False	1.694
CPI-SS086615F9B	CSF1_CELSR3	simple:P09603	simple:Q9NYQ7	ENSG00000184371	ENSG00000008300	True	False	True	I2D	False	1.694
CPI-SS0CCB8E3D3	CCL4L2_GPR101	simple:Q8NHW4	simple:Q96P66	ENSG00000276070	ENSG00000165370	True	False	True	IMEx,IntAct	False	1.694
CPI-SS06E42DB13	ADIPOQ_CLEC2D	simple:Q15848	simple:Q9UHP7	ENSG00000181092	ENSG00000069493	True	False	True	IMEx,IntAct	False	1.694
CPI-SS0A9E884E0	CD200_CD200R1	simple:P41217	simple:Q8TD46	ENSG00000091972	ENSG00000163606	True	False	True	curated	False	1.694
CPI-SS04A8E4200	ADIPOQ_CD200R1	simple:Q15848	simple:Q8TD46	ENSG00000181092	ENSG00000163606	True	False	True	IMEx,IntAct	False	1.694
CPI-SS03F0B666C	BDNF_F11R	simple:P23560	simple:Q9Y624	ENSG00000176697	ENSG00000158769	True	False	True	IMEx,InnateDB-All,IntAct	False	1.694
CPI-SS088C1035B	NTF4_NTRK2	simple:P34130	simple:Q16620	ENSG00000225950	ENSG00000148053	True	False	True	curated	False	1.694
CPI-SS093E05DD4	NTF3_NTRK2	simple:P20783	simple:Q16620	ENSG00000185652	ENSG00000148053	True	False	True	curated	False	1.694
CPI-SS0BA601DC4	BDNF_NTRK2	simple:P23560	simple:Q16620	ENSG00000176697	ENSG00000148053	True	False	True	curated	False	1.694
CPI-SS0A437E174	NTS_SORT1	simple:P30990	simple:Q99523	ENSG00000133636	ENSG00000134243	True	False	True	curated	False	1.694
CPI-SS09A36B221	BDNF_SORT1	simple:P23560	simple:Q99523	ENSG00000176697	ENSG00000134243	True	False	True	curated	False	1.694
CPI-SS042A6F835	IGF2_IGF2R	simple:P01344	simple:P11717	ENSG00000167244	ENSG00000197081	True	False	True	curated	False	1.694
CPI-SC0FB36427B	FGF1_integrin_aVb3_complex	simple:P05230	complex:integrin_aVb3_complex	ENSG00000113578		True	False	False	curated	True	1.694
CPI-SC0F72E9E4E	FGF2_integrin_aVb3_complex	simple:P09038	complex:integrin_aVb3_complex	ENSG00000138685		True	False	False	curated	True	1.694
CPI-SC0A5BCC92E	FCER2_integrin_aVb3_complex	simple:P06734	complex:integrin_aVb3_complex	ENSG00000104921		True	True	False	curated	True	1.694
CPI-SC0FCA446B5	L1CAM_integrin_aVb3_complex	simple:P32004	complex:integrin_aVb3_complex	ENSG00000198910		False	False	False	curated	True	1.694
CPI-SS0ADC886E5	CCL4_CCR8	simple:P13236	simple:P51685	ENSG00000275302	ENSG00000179934	True	False	True	I2D	False	1.694
CPI-CS01F7D06F1	2arachidonoylglycerol_byDAGLB_GPR55	complex:2arachidonoylglycerol_byDAGLB	simple:Q9Y2T6		ENSG00000135898	True	False	True	curated	False	1.694
CPI-CS045C37E64	2arachidonoylglycerol_byDAGLA_GPR55	complex:2arachidonoylglycerol_byDAGLA	simple:Q9Y2T6		ENSG00000135898	True	False	True	curated	False	1.694
CPI-SS05BA6D9C3	CCL4_CNR2	simple:P13236	simple:P34972	ENSG00000275302	ENSG00000188822	True	False	True	IMEx,IntAct	False	1.694
CPI-CS030959ED1	2arachidonoylglycerol_byDAGLB_CNR2	complex:2arachidonoylglycerol_byDAGLB	simple:P34972		ENSG00000188822	True	False	True	curated	False	1.694
CPI-CS0C6F86DF5	2arachidonoylglycerol_byDAGLA_CNR2	complex:2arachidonoylglycerol_byDAGLA	simple:P34972		ENSG00000188822	True	False	True	curated	False	1.694
CPI-CS007D418BE	2arachidonoylglycerol_byDAGLB_CNR1	complex:2arachidonoylglycerol_byDAGLB	simple:P21554		ENSG00000118432	True	False	True	curated	False	1.694
CPI-CS03629A52A	2arachidonoylglycerol_byDAGLA_CNR1	complex:2arachidonoylglycerol_byDAGLA	simple:P21554		ENSG00000118432	True	False	True	curated	False	1.694
CPI-CS087E1C654	LipoxinA4_byALOX5_CYSLTR1	complex:LipoxinA4_byALOX5	simple:Q9Y271		ENSG00000173198	True	False	True	curated	False	1.694
CPI-CS0C1CAC8F7	LipoxinA4_byALOX12_CYSLTR1	complex:LipoxinA4_byALOX12	simple:Q9Y271		ENSG00000173198	True	False	True	curated	False	1.694
CPI-CS0C89AD6A7	LeukotrieneE4_byDPEP3_CYSLTR1	complex:LeukotrieneE4_byDPEP3	simple:Q9Y271		ENSG00000173198	True	False	True	curated	False	1.694
CPI-CS048E474A5	LeukotrieneE4_byDPEP2_CYSLTR1	complex:LeukotrieneE4_byDPEP2	simple:Q9Y271		ENSG00000173198	True	False	True	curated	False	1.694
CPI-CS0150916A7	LeukotrieneE4_byDPEP1_CYSLTR1	complex:LeukotrieneE4_byDPEP1	simple:Q9Y271		ENSG00000173198	True	False	True	curated	False	1.694
CPI-CS0C4ABE334	LeukotrieneD4_byGGT1_CYSLTR1	complex:LeukotrieneD4_byGGT1	simple:Q9Y271		ENSG00000173198	True	False	True	curated	False	1.694
CPI-CS0891F5216	LeukotrieneC4_byLTC4S_CYSLTR1	complex:LeukotrieneC4_byLTC4S	simple:Q9Y271		ENSG00000173198	True	False	True	curated	False	1.694
CPI-CS0A0F970F5	LeukotrieneD4_byGGT1_CYSLTR2	complex:LeukotrieneD4_byGGT1	simple:Q9NS75		ENSG00000152207	True	False	True	curated	False	1.694
CPI-CS01FC3CF4D	LeukotrieneC4_byLTC4S_CYSLTR2	complex:LeukotrieneC4_byLTC4S	simple:Q9NS75		ENSG00000152207	True	False	True	curated	False	1.694
CPI-CS0957C3253	LeukotrieneD4_byGGT1_GPR17	complex:LeukotrieneD4_byGGT1	simple:Q13304		ENSG00000144230	True	False	True	curated	False	1.694
CPI-CS00DCACEEE	LeukotrieneC4_byLTC4S_GPR17	complex:LeukotrieneC4_byLTC4S	simple:Q13304		ENSG00000144230	True	False	True	curated	False	1.694
CPI-CS0AFE4D0CB	LeukotrieneB4_byLTA4H_GPR17	complex:LeukotrieneB4_byLTA4H	simple:Q13304		ENSG00000144230	True	False	True	curated	False	1.694
CPI-CS0F5B070C5	LeukotrieneB4_byLTA4H_LTB4R2	complex:LeukotrieneB4_byLTA4H	simple:Q9NPC1		ENSG00000213906	True	False	True	curated	False	1.694
CPI-CS04A56D5BE	12oxoLeukotrieneB4_byPTGR1_LTB4R2	complex:12oxoLeukotrieneB4_byPTGR1	simple:Q9NPC1		ENSG00000213906	True	False	True	curated	False	1.694
CPI-CS047D9C0D7	LeukotrieneB4_byLTA4H_LTB4R	complex:LeukotrieneB4_byLTA4H	simple:Q15722		ENSG00000213903	True	False	True	curated	False	1.694
CPI-SS03A875239	CCL16_CCR8	simple:O15467	simple:P51685	ENSG00000275152	ENSG00000179934	True	False	True	curated	False	1.694
CPI-SS00AEC3818	CCL19_ACKR4	simple:Q99731	simple:Q9NPB9	ENSG00000172724	ENSG00000129048	True	False	True	curated	False	1.694
CPI-SS04297753E	SPP1_CCR8	simple:P10451	simple:P51685	ENSG00000118785	ENSG00000179934	True	False	True	IMEx,MINT	False	1.694
CPI-SS0268D47AD	CCL4_GPR152	simple:P13236	simple:Q8TDT2	ENSG00000275302	ENSG00000175514	True	False	True	IMEx,IntAct	False	1.694
CPI-SC02EA03F82	THBS1_integrin_aVb3_complex	simple:P07996	complex:integrin_aVb3_complex	ENSG00000137801		False	False	False	curated	True	1.694
CPI-SC045FE8A01	VTN_integrin_aVb3_complex	simple:P04004	complex:integrin_aVb3_complex	ENSG00000109072		True	False	False	curated	True	1.694
CPI-SC0AA4C3895	F2_integrin_aVb3_complex	simple:P00734	complex:integrin_aVb3_complex	ENSG00000180210		True	False	False	curated	True	1.694
CPI-SC07763D025	LAMC1_integrin_aVb3_complex	simple:P11047	complex:integrin_aVb3_complex	ENSG00000135862		True	False	False	curated	True	1.694
CPI-SC06D7BD0F6	FN1_integrin_aVb3_complex	simple:P02751	complex:integrin_aVb3_complex	ENSG00000115414		True	False	False	curated	True	1.694
CPI-SC03E67206C	SPP1_integrin_aVb3_complex	simple:P10451	complex:integrin_aVb3_complex	ENSG00000118785		True	False	False	curated	True	1.694
CPI-SS0CF0E4DE9	CCL2_CCR2	simple:P13500	simple:P41597	ENSG00000108691	ENSG00000121807	True	False	True	curated	False	1.694
CPI-SS0B7BC0E4D	CCL24_CCR2	simple:O00175	simple:P41597	ENSG00000106178	ENSG00000121807	True	False	True	guidetopharmacology.org	False	1.694
CPI-SS093922D5A	CCL16_CCR2	simple:O15467	simple:P41597	ENSG00000275152	ENSG00000121807	True	False	True	curated	False	1.694
CPI-CS0B6CBE509	Histamine_byHDC_HRH4	complex:Histamine_byHDC	simple:Q9H3N8		ENSG00000134489	True	False	True	curated	False	1.694
CPI-SS04587A7C5	CCL16_HRH4	simple:O15467	simple:Q9H3N8	ENSG00000275152	ENSG00000134489	True	False	True	curated	False	1.694
CPI-SS0348B76E5	CCL16_CCR1	simple:O15467	simple:P32246	ENSG00000275152	ENSG00000163823	True	False	True	curated	False	1.694
CPI-SS008F83E02	CCL4_GPRC5D	simple:P13236	simple:Q9NZD1	ENSG00000275302	ENSG00000111291	True	False	True	IMEx,IntAct	False	1.694
CPI-SS0B01D306C	CCL5_CCR5	simple:P13501	simple:P51681	ENSG00000271503	ENSG00000160791	True	False	True	curated	False	1.694
CPI-SS0C090A257	CCL3_CCR5	simple:P10147	simple:P51681	ENSG00000277632	ENSG00000160791	True	False	True	curated	False	1.694
CPI-SS0D1D95883	CCL4_CCR5	simple:P13236	simple:P51681	ENSG00000275302	ENSG00000160791	True	False	True	curated	False	1.694
CPI-SS0A866903F	CCL4L2_GPR152	simple:Q8NHW4	simple:Q8TDT2	ENSG00000276070	ENSG00000175514	True	False	True	IMEx,IntAct	False	1.694
CPI-SS0E1389B57	ADIPOQ_GPR152	simple:Q15848	simple:Q8TDT2	ENSG00000181092	ENSG00000175514	True	False	True	IMEx,IntAct	False	1.694
CPI-SS0714977CA	BDNF_GPR152	simple:P23560	simple:Q8TDT2	ENSG00000176697	ENSG00000175514	True	False	True	IMEx,IntAct	False	1.694
CPI-SS016B111FE	IGF2_GPR152	simple:P01344	simple:Q8TDT2	ENSG00000167244	ENSG00000175514	True	False	True	IMEx,IntAct	False	1.694
CPI-SS016B111FE	IGF2_GPR152	simple:P01344	simple:Q8TDT2	ENSG00000284779	ENSG00000175514	True	False	True	IMEx,IntAct	False	1.694
CPI-SS094C06AA8	GAST_GPR152	simple:P01350	simple:Q8TDT2	ENSG00000184502	ENSG00000175514	True	False	True	IMEx,IntAct	False	1.694
CPI-SS0B26EEF21	BMP10_GPR152	simple:O95393	simple:Q8TDT2	ENSG00000163217	ENSG00000175514	True	False	True	IMEx,IntAct	False	1.694
CPI-SS0B784A03E	CCL1_CCR8	simple:P22362	simple:P51685	ENSG00000108702	ENSG00000179934	True	False	True	curated	False	1.694
CPI-SS0EA05941A	CCL5_CCR4	simple:P13501	simple:P51679	ENSG00000271503	ENSG00000183813	True	False	True	curated	False	1.694
CPI-SS052B38F1C	CCL22_CCR4	simple:O00626	simple:P51679	ENSG00000102962	ENSG00000183813	True	False	True	curated	False	1.694
CPI-SS05B7D3407	CCL5_ACKR1	simple:P13501	simple:Q16570	ENSG00000271503	ENSG00000213088	True	False	True	curated	False	1.694
CPI-CS03025232D	FZD3_LRP5_WNT5A	complex:FZD3_LRP5	simple:P41221		ENSG00000114251	True	False	False	curated	False	1.694
CPI-CS09FB07CB1	FZD2_LRP6_WNT5A	complex:FZD2_LRP6	simple:P41221		ENSG00000114251	True	False	False	curated	False	1.694
CPI-CS00529A443	FZD2_LRP5_WNT5A	complex:FZD2_LRP5	simple:P41221		ENSG00000114251	True	False	False	curated	False	1.694
CPI-CS0B3F661F1	FZD10_LRP6_WNT5A	complex:FZD10_LRP6	simple:P41221		ENSG00000114251	True	False	False	curated	False	1.694
CPI-CS0A527731D	FZD10_LRP5_WNT5A	complex:FZD10_LRP5	simple:P41221		ENSG00000114251	True	False	False	curated	False	1.694
CPI-CS00426FECA	FDZ8_RYK_WNT1	complex:FDZ8_RYK	simple:P04628		ENSG00000125084	True	True	False	curated	False	1.694
CPI-CS0E2A9E72A	FZD9_LRP6_WNT1	complex:FZD9_LRP6	simple:P04628		ENSG00000125084	True	False	False	curated	False	1.694
CPI-CS05821E5C2	FZD9_LRP5_WNT1	complex:FZD9_LRP5	simple:P04628		ENSG00000125084	True	False	False	curated	False	1.694
CPI-CS0A0235348	FZD8_LRP6_WNT1	complex:FZD8_LRP6	simple:P04628		ENSG00000125084	True	False	False	curated	False	1.694
CPI-CS0621C1CFD	FZD8_LRP5_WNT1	complex:FZD8_LRP5	simple:P04628		ENSG00000125084	True	False	False	curated	False	1.694
CPI-CS00C4AD735	FZD7_LRP6_WNT1	complex:FZD7_LRP6	simple:P04628		ENSG00000125084	True	False	False	curated	False	1.694
CPI-CS073E6987B	FZD7_LRP5_WNT1	complex:FZD7_LRP5	simple:P04628		ENSG00000125084	True	False	False	curated	False	1.694
CPI-CS0C9174A37	FZD6_LRP6_WNT1	complex:FZD6_LRP6	simple:P04628		ENSG00000125084	True	False	False	curated	False	1.694
CPI-CS0657A12E9	FZD6_LRP5_WNT1	complex:FZD6_LRP5	simple:P04628		ENSG00000125084	True	False	False	curated	False	1.694
CPI-CS07277CD50	FZD5_LRP6_WNT1	complex:FZD5_LRP6	simple:P04628		ENSG00000125084	True	False	False	curated	False	1.694
CPI-CS0B2E8C8EF	FZD5_LRP5_WNT1	complex:FZD5_LRP5	simple:P04628		ENSG00000125084	True	False	False	curated	False	1.694
CPI-CS0A56528EB	FZD4_LRP6_WNT1	complex:FZD4_LRP6	simple:P04628		ENSG00000125084	True	False	False	curated	False	1.694
CPI-CS07DBC7D4F	FZD4_LRP5_WNT1	complex:FZD4_LRP5	simple:P04628		ENSG00000125084	True	False	False	curated	False	1.694
CPI-CS0BDA45927	FZD3_LRP6_WNT1	complex:FZD3_LRP6	simple:P04628		ENSG00000125084	True	False	False	curated	False	1.694
CPI-CS0F22D52C8	FZD3_LRP5_WNT1	complex:FZD3_LRP5	simple:P04628		ENSG00000125084	True	False	False	curated	False	1.694
CPI-CS024B9BE75	FZD2_LRP6_WNT1	complex:FZD2_LRP6	simple:P04628		ENSG00000125084	True	False	False	curated	False	1.694
CPI-CS016FA0A89	FZD2_LRP5_WNT1	complex:FZD2_LRP5	simple:P04628		ENSG00000125084	True	False	False	curated	False	1.694
CPI-CS0D8D740D0	FZD1_LRP6_WNT1	complex:FZD1_LRP6	simple:P04628		ENSG00000125084	True	False	False	curated	False	1.694
CPI-CS0F06108D6	FZD3_LRP6_WNT5A	complex:FZD3_LRP6	simple:P41221		ENSG00000114251	True	False	False	curated	False	1.694
CPI-CS0013B4F9C	FZD1_LRP5_WNT1	complex:FZD1_LRP5	simple:P04628		ENSG00000125084	True	False	False	curated	False	1.694
CPI-CS03524A330	FZD4_LRP5_WNT5A	complex:FZD4_LRP5	simple:P41221		ENSG00000114251	True	False	False	curated	False	1.694
CPI-CS05FB0A7F1	FZD5_LRP5_WNT5A	complex:FZD5_LRP5	simple:P41221		ENSG00000114251	True	False	False	curated	False	1.694
CPI-CS044358A94	FZD6_LRP5_WNT3	complex:FZD6_LRP5	simple:P56703		ENSG00000108379	True	False	False	curated	False	1.694
CPI-CS0444041A5	FZD5_LRP6_WNT3	complex:FZD5_LRP6	simple:P56703		ENSG00000108379	True	False	False	curated	False	1.694
CPI-CS02B318AF4	FZD5_LRP5_WNT3	complex:FZD5_LRP5	simple:P56703		ENSG00000108379	True	False	False	curated	False	1.694
CPI-CS0349DDD33	FZD4_LRP6_WNT3	complex:FZD4_LRP6	simple:P56703		ENSG00000108379	True	False	False	curated	False	1.694
CPI-CS08FF72B3A	FZD4_LRP5_WNT3	complex:FZD4_LRP5	simple:P56703		ENSG00000108379	True	False	False	curated	False	1.694
CPI-CS0BF2D6216	FZD3_LRP6_WNT3	complex:FZD3_LRP6	simple:P56703		ENSG00000108379	True	False	False	curated	False	1.694
CPI-CS0E6007E1E	FZD3_LRP5_WNT3	complex:FZD3_LRP5	simple:P56703		ENSG00000108379	True	False	False	curated	False	1.694
CPI-CS09572EF0C	FZD2_LRP6_WNT3	complex:FZD2_LRP6	simple:P56703		ENSG00000108379	True	False	False	curated	False	1.694
CPI-CS09C6CE302	FZD2_LRP5_WNT3	complex:FZD2_LRP5	simple:P56703		ENSG00000108379	True	False	False	curated	False	1.694
CPI-CS0113A05E1	FZD1_LRP6_WNT3	complex:FZD1_LRP6	simple:P56703		ENSG00000108379	True	False	False	curated	False	1.694
CPI-CS041DB789A	FZD1_LRP5_WNT3	complex:FZD1_LRP5	simple:P56703		ENSG00000108379	True	False	False	curated	False	1.694
CPI-CS0E310104C	FZD10_LRP6_WNT3	complex:FZD10_LRP6	simple:P56703		ENSG00000108379	True	False	False	curated	False	1.694
CPI-CS0D1E4E6C2	FZD10_LRP5_WNT3	complex:FZD10_LRP5	simple:P56703		ENSG00000108379	True	False	False	curated	False	1.694
CPI-CS04A96900E	FDZ8_RYK_WNT5A	complex:FDZ8_RYK	simple:P41221		ENSG00000114251	True	True	False	curated	False	1.694
CPI-CS0D1C88065	FZD9_LRP6_WNT5A	complex:FZD9_LRP6	simple:P41221		ENSG00000114251	True	False	False	curated	False	1.694
CPI-CS008F67A0E	FZD9_LRP5_WNT5A	complex:FZD9_LRP5	simple:P41221		ENSG00000114251	True	False	False	curated	False	1.694
CPI-CS0F983512F	FZD8_LRP6_WNT5A	complex:FZD8_LRP6	simple:P41221		ENSG00000114251	True	False	False	curated	False	1.694
CPI-CS0CF5A502A	FZD8_LRP5_WNT5A	complex:FZD8_LRP5	simple:P41221		ENSG00000114251	True	False	False	curated	False	1.694
CPI-CS04EF3E555	FZD7_LRP6_WNT5A	complex:FZD7_LRP6	simple:P41221		ENSG00000114251	True	False	False	curated	False	1.694
CPI-CS00D2EE99D	FZD7_LRP5_WNT5A	complex:FZD7_LRP5	simple:P41221		ENSG00000114251	True	False	False	curated	False	1.694
CPI-CS01521EE2B	FZD6_LRP6_WNT5A	complex:FZD6_LRP6	simple:P41221		ENSG00000114251	True	False	False	curated	False	1.694
CPI-CS008DA70F3	FZD6_LRP5_WNT5A	complex:FZD6_LRP5	simple:P41221		ENSG00000114251	True	False	False	curated	False	1.694
CPI-CS00DEA8C12	FZD5_LRP6_WNT5A	complex:FZD5_LRP6	simple:P41221		ENSG00000114251	True	False	False	curated	False	1.694
CPI-CS01BA77CE7	FZD4_LRP6_WNT5A	complex:FZD4_LRP6	simple:P41221		ENSG00000114251	True	False	False	curated	False	1.694
CPI-CS0F8EF2F56	FZD7_LRP5_WNT3	complex:FZD7_LRP5	simple:P56703		ENSG00000108379	True	False	False	curated	False	1.694
CPI-CS0E7296DCC	FZD10_LRP6_WNT1	complex:FZD10_LRP6	simple:P04628		ENSG00000125084	True	False	False	curated	False	1.694
CPI-SS098223056	SFRP2_WNT5B	simple:Q96HF1	simple:Q9H1J7	ENSG00000145423	ENSG00000111186	True	False	False	curated	False	1.694
CPI-CS04C0033E6	FZD6_LRP5_WNT11	complex:FZD6_LRP5	simple:O96014		ENSG00000085741	True	False	False	curated	False	1.694
CPI-CS0AC9A92AD	FZD5_LRP6_WNT11	complex:FZD5_LRP6	simple:O96014		ENSG00000085741	True	False	False	curated	False	1.694
CPI-CS08A2EA5F7	FZD5_LRP5_WNT11	complex:FZD5_LRP5	simple:O96014		ENSG00000085741	True	False	False	curated	False	1.694
CPI-CS055AB879D	FZD4_LRP6_WNT11	complex:FZD4_LRP6	simple:O96014		ENSG00000085741	True	False	False	curated	False	1.694
CPI-CS03D573715	FZD4_LRP5_WNT11	complex:FZD4_LRP5	simple:O96014		ENSG00000085741	True	False	False	curated	False	1.694
CPI-CS00F8E8AC0	FZD3_LRP6_WNT11	complex:FZD3_LRP6	simple:O96014		ENSG00000085741	True	False	False	curated	False	1.694
CPI-CS02643715E	FZD3_LRP5_WNT11	complex:FZD3_LRP5	simple:O96014		ENSG00000085741	True	False	False	curated	False	1.694
CPI-CS031A2034E	FZD2_LRP6_WNT11	complex:FZD2_LRP6	simple:O96014		ENSG00000085741	True	False	False	curated	False	1.694
CPI-CS0372FC240	FZD2_LRP5_WNT11	complex:FZD2_LRP5	simple:O96014		ENSG00000085741	True	False	False	curated	False	1.694
CPI-CS0F29C6285	FZD1_LRP6_WNT11	complex:FZD1_LRP6	simple:O96014		ENSG00000085741	True	False	False	curated	False	1.694
CPI-CS0481C1F9A	FZD1_LRP5_WNT11	complex:FZD1_LRP5	simple:O96014		ENSG00000085741	True	False	False	curated	False	1.694
CPI-CS0E9CB1664	FZD10_LRP6_WNT11	complex:FZD10_LRP6	simple:O96014		ENSG00000085741	True	False	False	curated	False	1.694
CPI-CS0003C70E9	FZD10_LRP5_WNT11	complex:FZD10_LRP5	simple:O96014		ENSG00000085741	True	False	False	curated	False	1.694
CPI-SS0A7B487D4	KLRG2_WNT11	simple:A4D1S0	simple:O96014	ENSG00000188883	ENSG00000085741	True	True	False	InnateDB-All	False	1.694
CPI-CS072C12EF4	5alphaDihydroprogesterone_byDHRS9_PGR	complex:5alphaDihydroprogesterone_byDHRS9	simple:P06401		ENSG00000082175	True	False	False	curated	False	1.694
CPI-CS016CDFE07	5SHpETE_byALOX5_OXER1	complex:5SHpETE_byALOX5	simple:Q8TDS5		ENSG00000162881	True	False	True	curated	False	1.694
CPI-SS07EC65CED	CCL7_ACKR1	simple:P80098	simple:Q16570	ENSG00000108688	ENSG00000213088	True	False	True	I2D	False	1.694
CPI-SS008700E67	CCL8_ACKR1	simple:P80075	simple:Q16570	ENSG00000108700	ENSG00000213088	True	False	True	I2D	False	1.694
CPI-SS0ABF41CAA	CXCL5_ACKR1	simple:P42830	simple:Q16570	ENSG00000163735	ENSG00000213088	True	False	True	I2D	False	1.694
CPI-SS0911EECCC	CXCL8_ACKR1	simple:P10145	simple:Q16570	ENSG00000169429	ENSG00000213088	True	False	True	curated	False	1.694
CPI-SS052BBD9F9	CXCL1_ACKR1	simple:P09341	simple:Q16570	ENSG00000163739	ENSG00000213088	True	False	True	curated	False	1.694
CPI-SS03821C2C6	PF4_ACKR1	simple:P02776	simple:Q16570	ENSG00000163737	ENSG00000213088	True	False	True	I2D,InnateDB	False	1.694
CPI-SS0DBFB8BEA	CCL2_ACKR1	simple:P13500	simple:Q16570	ENSG00000108691	ENSG00000213088	True	False	True	curated	False	1.694
CPI-CS062754C53	FZD6_LRP6_WNT11	complex:FZD6_LRP6	simple:O96014		ENSG00000085741	True	False	False	curated	False	1.694
CPI-CS078A03C00	FZD10_LRP5_WNT1	complex:FZD10_LRP5	simple:P04628		ENSG00000125084	True	False	False	curated	False	1.694
CPI-CS0507A53BC	FZD7_LRP5_WNT11	complex:FZD7_LRP5	simple:O96014		ENSG00000085741	True	False	False	curated	False	1.694
CPI-CS03B3DCBA3	FZD8_LRP5_WNT11	complex:FZD8_LRP5	simple:O96014		ENSG00000085741	True	False	False	curated	False	1.694
CPI-SS08696CC33	SFRP4_WNT5B	simple:Q6FHJ7	simple:Q9H1J7	ENSG00000106483	ENSG00000111186	True	False	False	curated	False	1.694
CPI-SS0BBB4E185	SFRP5_WNT5B	simple:Q5T4F7	simple:Q9H1J7	ENSG00000120057	ENSG00000111186	True	False	False	curated	False	1.694
CPI-CS0782E09E8	FZD9_LRP5_WNT5B	complex:FZD9_LRP5	simple:Q9H1J7		ENSG00000111186	True	False	False	curated	False	1.694
CPI-CS0DB2153A6	FZD8_LRP5_WNT5B	complex:FZD8_LRP5	simple:Q9H1J7		ENSG00000111186	True	False	False	curated	False	1.694
CPI-CS04EF7616F	FZD7_LRP5_WNT5B	complex:FZD7_LRP5	simple:Q9H1J7		ENSG00000111186	True	False	False	curated	False	1.694
CPI-CS0382E5A36	FZD6_LRP6_WNT5B	complex:FZD6_LRP6	simple:Q9H1J7		ENSG00000111186	True	False	False	curated	False	1.694
CPI-CS0890B81F6	FZD6_LRP5_WNT5B	complex:FZD6_LRP5	simple:Q9H1J7		ENSG00000111186	True	False	False	curated	False	1.694
CPI-CS016BAF864	FZD5_LRP6_WNT5B	complex:FZD5_LRP6	simple:Q9H1J7		ENSG00000111186	True	False	False	curated	False	1.694
CPI-CS026456D1C	FZD5_LRP5_WNT5B	complex:FZD5_LRP5	simple:Q9H1J7		ENSG00000111186	True	False	False	curated	False	1.694
CPI-CS06CF549E0	FZD4_LRP6_WNT5B	complex:FZD4_LRP6	simple:Q9H1J7		ENSG00000111186	True	False	False	curated	False	1.694
CPI-CS0B0D7EFFD	FZD4_LRP5_WNT5B	complex:FZD4_LRP5	simple:Q9H1J7		ENSG00000111186	True	False	False	curated	False	1.694
CPI-CS090834433	FZD3_LRP6_WNT5B	complex:FZD3_LRP6	simple:Q9H1J7		ENSG00000111186	True	False	False	curated	False	1.694
CPI-CS0DCC20D87	FZD3_LRP5_WNT5B	complex:FZD3_LRP5	simple:Q9H1J7		ENSG00000111186	True	False	False	curated	False	1.694
CPI-CS0FCBFAE02	FZD2_LRP6_WNT5B	complex:FZD2_LRP6	simple:Q9H1J7		ENSG00000111186	True	False	False	curated	False	1.694
CPI-CS0DF112C1C	FZD2_LRP5_WNT5B	complex:FZD2_LRP5	simple:Q9H1J7		ENSG00000111186	True	False	False	curated	False	1.694
CPI-CS07545410E	FZD1_LRP5_WNT5B	complex:FZD1_LRP5	simple:Q9H1J7		ENSG00000111186	True	False	False	curated	False	1.694
CPI-CS0B00A632D	FZD10_LRP6_WNT5B	complex:FZD10_LRP6	simple:Q9H1J7		ENSG00000111186	True	False	False	curated	False	1.694
CPI-CS0B031BE95	FZD10_LRP5_WNT5B	complex:FZD10_LRP5	simple:Q9H1J7		ENSG00000111186	True	False	False	curated	False	1.694
CPI-SS044DF8749	KLRG2_WNT5B	simple:A4D1S0	simple:Q9H1J7	ENSG00000188883	ENSG00000111186	True	True	False	InnateDB-All	False	1.694
CPI-SS0FEC87269	KLRG2_TNFSF9	simple:A4D1S0	simple:P41273	ENSG00000188883	ENSG00000125657	True	True	False	InnateDB-All	False	1.694
CPI-CS09D722BE6	FZD9_LRP6_WNT11	complex:FZD9_LRP6	simple:O96014		ENSG00000085741	True	False	False	curated	False	1.694
CPI-CS0FE6AA4D0	FZD9_LRP5_WNT11	complex:FZD9_LRP5	simple:O96014		ENSG00000085741	True	False	False	curated	False	1.694
CPI-CS000A36A67	FZD8_LRP6_WNT11	complex:FZD8_LRP6	simple:O96014		ENSG00000085741	True	False	False	curated	False	1.694
CPI-CS04B8C1A44	FZD7_LRP6_WNT11	complex:FZD7_LRP6	simple:O96014		ENSG00000085741	True	False	False	curated	False	1.694
CPI-SS073A20D23	ABCA1_APOA1	simple:O95477	simple:P02647	ENSG00000165029	ENSG00000118137	True	False	False	curated	False	1.694
CPI-CS0D956B26D	FZD8_LRP6_WNT6	complex:FZD8_LRP6	simple:Q9Y6F9		ENSG00000115596	True	False	False	curated	False	1.694
CPI-CS0A54AB810	FZD9_LRP6_WNT6	complex:FZD9_LRP6	simple:Q9Y6F9		ENSG00000115596	True	False	False	curated	False	1.694
CPI-CS058910188	BMR1B_AVR2B_BMP2	complex:BMR1B_AVR2B	simple:P12643		ENSG00000125845	True	True	False	curated	False	1.694
CPI-CS08A043594	BMR1B_AVR2A_BMP2	complex:BMR1B_AVR2A	simple:P12643		ENSG00000125845	True	True	False	curated	False	1.694
CPI-CS0BE59B43E	BMR1A_AVR2B_BMP2	complex:BMR1A_AVR2B	simple:P12643		ENSG00000125845	True	True	False	curated	False	1.694
CPI-CS075442484	BMR1A_ACR2A_BMP2	complex:BMR1A_ACR2A	simple:P12643		ENSG00000125845	True	True	False	curated	False	1.694
CPI-CS028ACED72	BMPR1B_BMPR2_BMP2	complex:BMPR1B_BMPR2	simple:P12643		ENSG00000125845	True	True	False	curated	False	1.694
CPI-CS09DFE4623	ACVR_1C2B_receptor_INHA	complex:ACVR_1C2B_receptor	simple:P05111		ENSG00000123999	True	True	False	curated	False	1.694
CPI-CS096F1E209	ACVR_1C2A_receptor_INHA	complex:ACVR_1C2A_receptor	simple:P05111		ENSG00000123999	True	True	False	curated	False	1.694
CPI-CS08387C315	ACVR_1B2B_receptor_INHA	complex:ACVR_1B2B_receptor	simple:P05111		ENSG00000123999	True	True	False	curated	False	1.694
CPI-CS03F19BFCB	ACVR_1B2A_receptor_INHA	complex:ACVR_1B2A_receptor	simple:P05111		ENSG00000123999	True	True	False	curated	False	1.694
CPI-CS004C594E2	ACVR_1A2B_receptor_INHA	complex:ACVR_1A2B_receptor	simple:P05111		ENSG00000123999	True	True	False	curated	False	1.694
CPI-CS0107C51C6	BMPR1B_BMPR2_BMP4	complex:BMPR1B_BMPR2	simple:P12644		ENSG00000125378	True	True	False	curated	False	1.694
CPI-CS0E467E60C	ACVR_1A2A_receptor_INHA	complex:ACVR_1A2A_receptor	simple:P05111		ENSG00000123999	True	True	False	curated	False	1.694
CPI-CC0492F9C60	ACVR_1C2A_receptor_Inhibin_ligand_B	complex:ACVR_1C2A_receptor	complex:Inhibin_ligand_B			True	True	False	curated	False	1.694
CPI-CC031341B06	ACVR_1B2B_receptor_Inhibin_ligand_B	complex:ACVR_1B2B_receptor	complex:Inhibin_ligand_B			True	True	False	curated	False	1.694
CPI-CC0E6C03753	ACVR_1B2A_receptor_Inhibin_ligand_B	complex:ACVR_1B2A_receptor	complex:Inhibin_ligand_B			True	True	False	curated	False	1.694
CPI-CC0C3B561BC	ACVR_1A2B_receptor_Inhibin_ligand_B	complex:ACVR_1A2B_receptor	complex:Inhibin_ligand_B			True	True	False	curated	False	1.694
CPI-CC0C6A98CDA	ACVR_1A2A_receptor_Inhibin_ligand_B	complex:ACVR_1A2A_receptor	complex:Inhibin_ligand_B			True	True	False	curated	False	1.694
CPI-CC0BCF8F0E9	ACVR_1C2B_receptor_Inhibin_ligand_A	complex:ACVR_1C2B_receptor	complex:Inhibin_ligand_A			True	True	False	curated	False	1.694
CPI-CC0680A24B2	ACVR_1C2A_receptor_Inhibin_ligand_A	complex:ACVR_1C2A_receptor	complex:Inhibin_ligand_A			True	True	False	curated	False	1.694
CPI-CC0CC548F18	ACVR_1B2B_receptor_Inhibin_ligand_A	complex:ACVR_1B2B_receptor	complex:Inhibin_ligand_A			True	True	False	curated	False	1.694
CPI-CC05E2C9AF8	ACVR_1B2A_receptor_Inhibin_ligand_A	complex:ACVR_1B2A_receptor	complex:Inhibin_ligand_A			True	True	False	curated	False	1.694
CPI-CC003E0125E	ACVR_1A2B_receptor_Inhibin_ligand_A	complex:ACVR_1A2B_receptor	complex:Inhibin_ligand_A			True	True	False	curated	False	1.694
CPI-CC065C6CA6D	ACVR_1C2B_receptor_Inhibin_ligand_B	complex:ACVR_1C2B_receptor	complex:Inhibin_ligand_B			True	True	False	curated	False	1.694
CPI-CS012D15A88	BMR1A_ACR2A_BMP4	complex:BMR1A_ACR2A	simple:P12644		ENSG00000125378	True	True	False	curated	False	1.694
CPI-CS0BCDC40FC	BMR1A_AVR2B_BMP4	complex:BMR1A_AVR2B	simple:P12644		ENSG00000125378	True	True	False	curated	False	1.694
CPI-CS02957B1BF	BMR1B_AVR2A_BMP4	complex:BMR1B_AVR2A	simple:P12644		ENSG00000125378	True	True	False	curated	False	1.694
CPI-CS0778FEF01	ACVR_1B2B_receptor_GDF3	complex:ACVR_1B2B_receptor	simple:Q9NR23		ENSG00000184344	True	True	False	curated	False	1.694
CPI-CS0DD047CC3	ACVR_1B2B_receptor_GDF10	complex:ACVR_1B2B_receptor	simple:P55107		ENSG00000266524	True	True	False	curated	False	1.694
CPI-CS0BEB8DCEE	ACVR_1B2B_receptor_GDF1	complex:ACVR_1B2B_receptor	simple:P27539		ENSG00000130283	True	True	False	curated	False	1.694
CPI-CS00379F820	ACVR_1B2B_receptor_MSTN	complex:ACVR_1B2B_receptor	simple:O14793		ENSG00000138379	True	True	False	curated	False	1.694
CPI-CS0A79056B0	ACVR_1B2B_receptor_GDF11	complex:ACVR_1B2B_receptor	simple:O95390		ENSG00000135414	True	True	False	curated	False	1.694
CPI-CS05CAC687A	ACVR_1B2A_receptor_GDF11	complex:ACVR_1B2A_receptor	simple:O95390		ENSG00000135414	True	True	False	curated	False	1.694
CPI-CS089A36491	BMR1B_AVR2B_GDF5	complex:BMR1B_AVR2B	simple:P43026		ENSG00000125965	True	True	False	curated	False	1.694
CPI-CS069E2161D	BMR1B_AVR2A_GDF5	complex:BMR1B_AVR2A	simple:P43026		ENSG00000125965	True	True	False	curated	False	1.694
CPI-CS036BF2AC7	BMR1A_AVR2B_GDF5	complex:BMR1A_AVR2B	simple:P43026		ENSG00000125965	True	True	False	curated	False	1.694
CPI-CS0DAA66443	BMR1A_ACR2A_GDF5	complex:BMR1A_ACR2A	simple:P43026		ENSG00000125965	True	True	False	curated	False	1.694
CPI-CS0700FDD27	BMPR1B_BMPR2_GDF5	complex:BMPR1B_BMPR2	simple:P43026		ENSG00000125965	True	True	False	curated	False	1.694
CPI-CS0569B9B91	BMPR1B_BMPR2_BMPR1A	complex:BMPR1B_BMPR2	simple:P36894		ENSG00000107779	False	True	True	curated	False	1.694
CPI-CS055E15573	BMR1B_AVR2B_GDF7	complex:BMR1B_AVR2B	simple:Q7Z4P5		ENSG00000143869	True	True	False	curated	False	1.694
CPI-CS0BDA0D08C	BMR1B_AVR2A_GDF7	complex:BMR1B_AVR2A	simple:Q7Z4P5		ENSG00000143869	True	True	False	curated	False	1.694
CPI-CS0E5078EDE	BMR1A_AVR2B_GDF7	complex:BMR1A_AVR2B	simple:Q7Z4P5		ENSG00000143869	True	True	False	curated	False	1.694
CPI-CS05789C9A0	BMR1A_ACR2A_GDF7	complex:BMR1A_ACR2A	simple:Q7Z4P5		ENSG00000143869	True	True	False	curated	False	1.694
CPI-CS027D7A724	BMPR1B_BMPR2_GDF7	complex:BMPR1B_BMPR2	simple:Q7Z4P5		ENSG00000143869	True	True	False	curated	False	1.694
CPI-CS0CFA0E4C5	BMPR1A_BMPR2_GDF7	complex:BMPR1A_BMPR2	simple:Q7Z4P5		ENSG00000143869	True	True	False	curated	False	1.694
CPI-CS027F8BD7E	BMR1B_AVR2B_GDF6	complex:BMR1B_AVR2B	simple:Q6KF10		ENSG00000156466	True	True	False	curated	False	1.694
CPI-CS0D9226707	BMR1B_AVR2A_GDF6	complex:BMR1B_AVR2A	simple:Q6KF10		ENSG00000156466	True	True	False	curated	False	1.694
CPI-CS04C402DFB	BMR1A_ACR2A_GDF6	complex:BMR1A_ACR2A	simple:Q6KF10		ENSG00000156466	True	True	False	curated	False	1.694
CPI-CS0C623F17A	BMPR1B_BMPR2_GDF6	complex:BMPR1B_BMPR2	simple:Q6KF10		ENSG00000156466	True	True	False	curated	False	1.694
CPI-CS0E997FABD	BMR1B_AVR2B_BMP4	complex:BMR1B_AVR2B	simple:P12644		ENSG00000125378	True	True	False	curated	False	1.694
CPI-CC02979D66D	ACVR_1A2A_receptor_Inhibin_ligand_A	complex:ACVR_1A2A_receptor	complex:Inhibin_ligand_A			True	True	False	curated	False	1.694
CPI-CC099977BFA	ACVR_1C2B_receptor_Activin_ligand_ab	complex:ACVR_1C2B_receptor	complex:Activin_ligand_ab			True	True	False	curated	False	1.694
CPI-CC0D97B02B1	ACVR_1C2A_receptor_Activin_ligand_ab	complex:ACVR_1C2A_receptor	complex:Activin_ligand_ab			True	True	False	curated	False	1.694
CPI-CC0C18A9B16	ACVR_1B2B_receptor_Activin_ligand_ab	complex:ACVR_1B2B_receptor	complex:Activin_ligand_ab			True	True	False	curated	False	1.694
CPI-CS0E1BF543E	ACVR1_BMPR2_BMP5	complex:ACVR1_BMPR2	simple:P22003		ENSG00000112175	True	True	False	curated	False	1.694
CPI-CS08A853007	BMR1B_AVR2B_BMP7	complex:BMR1B_AVR2B	simple:P18075		ENSG00000101144	True	True	False	curated	False	1.694
CPI-CS0DF85303A	BMR1B_AVR2A_BMP7	complex:BMR1B_AVR2A	simple:P18075		ENSG00000101144	True	True	False	curated	False	1.694
CPI-CS0C99F8D96	BMR1A_AVR2B_BMP7	complex:BMR1A_AVR2B	simple:P18075		ENSG00000101144	True	True	False	curated	False	1.694
CPI-CS0D35E69F6	BMR1A_ACR2A_BMP7	complex:BMR1A_ACR2A	simple:P18075		ENSG00000101144	True	True	False	curated	False	1.694
CPI-CS08109C435	BMPR1B_BMPR2_BMP7	complex:BMPR1B_BMPR2	simple:P18075		ENSG00000101144	True	True	False	curated	False	1.694
CPI-CS05EAF93CC	BMPR1A_BMPR2_BMP7	complex:BMPR1A_BMPR2	simple:P18075		ENSG00000101144	True	True	False	curated	False	1.694
CPI-CS0B174B76B	ACVR_1A2B_receptor_BMP7	complex:ACVR_1A2B_receptor	simple:P18075		ENSG00000101144	True	True	False	curated	False	1.694
CPI-CS00F859B66	ACVR_1A2A_receptor_BMP7	complex:ACVR_1A2A_receptor	simple:P18075		ENSG00000101144	True	True	False	curated	False	1.694
CPI-CS08CC8F9D3	ACVR1_BMPR2_BMP7	complex:ACVR1_BMPR2	simple:P18075		ENSG00000101144	True	True	False	curated	False	1.694
CPI-SS0F5B6B186	PDCD1_PDCD1LG2	simple:Q15116	simple:Q9BQ51	ENSG00000188389	ENSG00000197646	True	True	True	curated	False	1.694
CPI-SS08F13AD5C	CD80_CD274	simple:P33681	simple:Q9NZQ7	ENSG00000121594	ENSG00000120217	False	True	True	curated	False	1.694
CPI-SS016EE0084	PDCD1_CD274	simple:Q15116	simple:Q9NZQ7	ENSG00000188389	ENSG00000120217	False	True	True	curated	False	1.694
CPI-SS0C17BB772	FCGR2A_CXCL9	simple:P12318	simple:Q07325	ENSG00000143226	ENSG00000138755	True	True	False	IMEx,IntAct	False	1.694
CPI-SS0F52745F3	DPP4_CXCL9	simple:P27487	simple:Q07325	ENSG00000197635	ENSG00000138755	True	True	False	curated	False	1.694
CPI-SS02246DA17	CXCR3_CXCL9	simple:P49682	simple:Q07325	ENSG00000186810	ENSG00000138755	True	True	False	curated	False	1.694
CPI-SS00E3EB9FE	CNR2_ADIPOQ	simple:P34972	simple:Q15848	ENSG00000188822	ENSG00000181092	True	True	False	IMEx,IntAct	False	1.694
CPI-SS04A4A2334	ASGR2_ADIPOQ	simple:P07307	simple:Q15848	ENSG00000161944	ENSG00000181092	True	True	False	IMEx,IntAct	False	1.694
CPI-CS0D9F0FAFD	ADR_complex_ADIPOQ	complex:ADR_complex	simple:Q15848		ENSG00000181092	True	True	False	curated	False	1.694
CPI-SS0AA5ECE7B	GPR42_ADIPOQ	simple:O15529	simple:Q15848	ENSG00000126251	ENSG00000181092	True	True	False	IMEx,IntAct	False	1.694
CPI-SS072E1E27A	FFAR2_TNF	simple:O15552	simple:P01375	ENSG00000126262	ENSG00000232810	True	True	False	IMEx,IntAct	False	1.694
CPI-SS022AE18AF	GPR42_CCL4L2	simple:O15529	simple:Q8NHW4	ENSG00000126251	ENSG00000276070	True	True	False	IMEx,IntAct	False	1.694
CPI-SS00FB3CB09	FFAR2_CCL4L2	simple:O15552	simple:Q8NHW4	ENSG00000126262	ENSG00000276070	True	True	False	IMEx,IntAct	False	1.694
CPI-CS04751C6A3	ACVR_1A2A_receptor_BMP5	complex:ACVR_1A2A_receptor	simple:P22003		ENSG00000112175	True	True	False	curated	False	1.694
CPI-CS0575223B3	AMY1_receptor_IAPP	complex:AMY1_receptor	simple:P10997		ENSG00000121351	True	True	False	curated	False	1.694
CPI-CS0FA9360D5	ACVR_1A2B_receptor_BMP5	complex:ACVR_1A2B_receptor	simple:P22003		ENSG00000112175	True	True	False	curated	False	1.694
CPI-CS02C93975C	BMPR1B_BMPR2_BMP5	complex:BMPR1B_BMPR2	simple:P22003		ENSG00000112175	True	True	False	curated	False	1.694
CPI-CC041F23977	ACVR_1B2A_receptor_Activin_ligand_ab	complex:ACVR_1B2A_receptor	complex:Activin_ligand_ab			True	True	False	curated	False	1.694
CPI-CC0E18AEFB6	ACVR_1A2B_receptor_Activin_ligand_ab	complex:ACVR_1A2B_receptor	complex:Activin_ligand_ab			True	True	False	curated	False	1.694
CPI-CC0490ADAF8	ACVR_1A2A_receptor_Activin_ligand_ab	complex:ACVR_1A2A_receptor	complex:Activin_ligand_ab			True	True	False	curated	False	1.694
CPI-CS03DF8BD36	BMR1B_AVR2B_BMP8A	complex:BMR1B_AVR2B	simple:Q7Z5Y6		ENSG00000183682	True	True	False	curated	False	1.694
CPI-CS01319F57A	BMR1B_AVR2A_BMP8A	complex:BMR1B_AVR2A	simple:Q7Z5Y6		ENSG00000183682	True	True	False	curated	False	1.694
CPI-CS017A50010	BMR1A_AVR2B_BMP8A	complex:BMR1A_AVR2B	simple:Q7Z5Y6		ENSG00000183682	True	True	False	curated	False	1.694
CPI-CS0C091F24B	BMR1A_ACR2A_BMP8A	complex:BMR1A_ACR2A	simple:Q7Z5Y6		ENSG00000183682	True	True	False	curated	False	1.694
CPI-CS0484364A2	BMPR1B_BMPR2_BMP8A	complex:BMPR1B_BMPR2	simple:Q7Z5Y6		ENSG00000183682	True	True	False	curated	False	1.694
CPI-CS090FFEDFE	BMPR1A_BMPR2_BMP8A	complex:BMPR1A_BMPR2	simple:Q7Z5Y6		ENSG00000183682	True	True	False	curated	False	1.694
CPI-CS03D4B768E	ACVR_1A2B_receptor_BMP8A	complex:ACVR_1A2B_receptor	simple:Q7Z5Y6		ENSG00000183682	True	True	False	curated	False	1.694
CPI-CS0F4A9F786	ACVR_1A2A_receptor_BMP8A	complex:ACVR_1A2A_receptor	simple:Q7Z5Y6		ENSG00000183682	True	True	False	curated	False	1.694
CPI-CS0AEE2FB22	ACVR1_BMPR2_BMP8A	complex:ACVR1_BMPR2	simple:Q7Z5Y6		ENSG00000183682	True	True	False	curated	False	1.694
CPI-CS0C0D60519	BMR1B_AVR2B_BMP6	complex:BMR1B_AVR2B	simple:P22004		ENSG00000153162	True	True	False	curated	False	1.694
CPI-CS0921BB754	BMR1B_AVR2A_BMP6	complex:BMR1B_AVR2A	simple:P22004		ENSG00000153162	True	True	False	curated	False	1.694
CPI-CS076E1A639	BMR1A_AVR2B_BMP6	complex:BMR1A_AVR2B	simple:P22004		ENSG00000153162	True	True	False	curated	False	1.694
CPI-CS0247DA882	BMR1A_ACR2A_BMP6	complex:BMR1A_ACR2A	simple:P22004		ENSG00000153162	True	True	False	curated	False	1.694
CPI-CS0EF793D6A	BMPR1B_BMPR2_BMP6	complex:BMPR1B_BMPR2	simple:P22004		ENSG00000153162	True	True	False	curated	False	1.694
CPI-CS0306FC954	ACVR_1A2B_receptor_BMP6	complex:ACVR_1A2B_receptor	simple:P22004		ENSG00000153162	True	True	False	curated	False	1.694
CPI-CS0DD3F421C	ACVR_1A2A_receptor_BMP6	complex:ACVR_1A2A_receptor	simple:P22004		ENSG00000153162	True	True	False	curated	False	1.694
CPI-CS0BEC40E19	BMR1B_AVR2B_BMP5	complex:BMR1B_AVR2B	simple:P22003		ENSG00000112175	True	True	False	curated	False	1.694
CPI-CS01A4D7E2F	BMR1B_AVR2A_BMP5	complex:BMR1B_AVR2A	simple:P22003		ENSG00000112175	True	True	False	curated	False	1.694
CPI-CS0CA393CC5	BMR1A_AVR2B_BMP5	complex:BMR1A_AVR2B	simple:P22003		ENSG00000112175	True	True	False	curated	False	1.694
CPI-CS047EE9E03	BMR1A_ACR2A_BMP5	complex:BMR1A_ACR2A	simple:P22003		ENSG00000112175	True	True	False	curated	False	1.694
CPI-CS046BCFC6F	BMPR1A_BMPR2_BMP5	complex:BMPR1A_BMPR2	simple:P22003		ENSG00000112175	True	True	False	curated	False	1.694
CPI-CS04B3DEC8B	AMY2_receptor_IAPP	complex:AMY2_receptor	simple:P10997		ENSG00000121351	True	True	False	curated	False	1.694
CPI-CS0865396CA	AMY3_receptor_IAPP	complex:AMY3_receptor	simple:P10997		ENSG00000121351	True	True	False	curated	False	1.694
CPI-SS0E6D96A59	CSF2_NR3C1	simple:P04141	simple:P04150	ENSG00000164400	ENSG00000113580	True	False	True	InnateDB	False	1.694
CPI-SS0E25CE362	EGFR_TGFA	simple:P00533	simple:P01135	ENSG00000146648	ENSG00000163235	True	True	False	curated	False	1.694
CPI-SS0F4D30D5A	EGFR_EGF	simple:P00533	simple:P01133	ENSG00000146648	ENSG00000138798	True	True	False	curated	False	1.694
CPI-SS0BF9FA3F2	ERBB3_NRG1	simple:P21860	simple:Q02297	ENSG00000065361	ENSG00000157168	True	True	True	curated	False	1.694
CPI-SS00A953C3A	EGF_NRG1	simple:P01133	simple:Q02297	ENSG00000138798	ENSG00000157168	True	False	True	I2D	False	1.694
CPI-SS09375CA29	ADGRL1_NRG1	simple:O94910	simple:Q02297	ENSG00000072071	ENSG00000157168	True	True	True	InnateDB-All	False	1.694
CPI-SS076BC3BA6	HLA-DPB1_NRG1	simple:HLADPB1	simple:Q02297	ENSG00000223865	ENSG00000157168	True	True	True	InnateDB-All	False	1.694
CPI-SS0B02DE712	EGFR_NRG1	simple:P00533	simple:Q02297	ENSG00000146648	ENSG00000157168	True	True	True	I2D,IMEx,InnateDB-All,IntAct	False	1.694
CPI-SS03969CE88	ESR2_CLCF1	simple:Q92731	simple:Q9UBD9	ENSG00000140009	ENSG00000175505	True	True	False	IMEx,IntAct,MatrixDB	False	1.694
CPI-SS0D795AC00	EGFR_CNTF	simple:P00533	simple:P26441	ENSG00000146648	ENSG00000242689	True	True	False	InnateDB-All	False	1.694
CPI-CS0F5F74D37	CNTF_1R_CNTF	complex:CNTF_1R	simple:P26441		ENSG00000242689	True	True	False	curated	False	1.694
CPI-CS05AB368CE	CD94:NKG2C_HLA-E	complex:CD94:NKG2C	simple:P13747		ENSG00000204592	False	True	False	curated	False	1.694
CPI-CS0715DE78D	CD94:NKG2A_HLA-E	complex:CD94:NKG2A	simple:P13747		ENSG00000204592	False	True	False	curated	False	1.694
CPI-SS0133239EA	ADCYAP1_ADCYAP1R1	simple:P18509	simple:P41586	ENSG00000141433	ENSG00000078549	True	False	True	I2D,IMEx	False	1.694
CPI-SS021F26C73	SCT_SCTR	simple:P09683	simple:P47872	ENSG00000070031	ENSG00000080293	True	False	True	curated	False	1.694
CPI-SS0098B5107	ADCYAP1_SCTR	simple:P18509	simple:P47872	ENSG00000141433	ENSG00000080293	True	False	True	I2D,InnateDB-All	False	1.694
CPI-SS0230EE330	NPPA_NPR2	simple:P01160	simple:P20594	ENSG00000175206	ENSG00000159899	True	False	True	I2D,InnateDB-All	False	1.694
CPI-SS04A7BCE8D	NPPA_NPR3	simple:P01160	simple:P17342	ENSG00000175206	ENSG00000113389	True	False	True	I2D,InnateDB-All	False	1.694
CPI-SS0A9F17199	PYY_NPY1R	simple:P10082	simple:P25929	ENSG00000131096	ENSG00000164128	True	False	True	guidetopharmacology.org	False	1.694
CPI-SS00C33AA55	GIP_GIPR	simple:P09681	simple:P48546	ENSG00000159224	ENSG00000010310	True	False	True	curated	False	1.694
CPI-SS02CCE14A7	ADCYAP1_VIPR2	simple:P18509	simple:P41587	ENSG00000141433	ENSG00000106018	True	False	True	curated	False	1.694
CPI-SS05B60E59C	VIP_VIPR2	simple:P01282	simple:P41587	ENSG00000146469	ENSG00000106018	True	False	True	curated	False	1.694
CPI-SS0EC70F078	SCT_VIPR1	simple:P09683	simple:P32241	ENSG00000070031	ENSG00000114812	True	False	True	I2D,InnateDB-All	False	1.694
CPI-SS003AFD9BA	GHRH_VIPR1	simple:P01286	simple:P32241	ENSG00000118702	ENSG00000114812	True	False	True	guidetopharmacology.org	False	1.694
CPI-SS054D158CC	NTRK1_GRN	simple:P04629	simple:P28799	ENSG00000198400	ENSG00000030582	True	True	False	InnateDB-All	False	1.694
CPI-SS062DED513	ADCYAP1_VIPR1	simple:P18509	simple:P32241	ENSG00000141433	ENSG00000114812	True	False	True	I2D	False	1.694
CPI-SS06BC4D123	ERBB3_BTC	simple:P21860	simple:P35070	ENSG00000065361	ENSG00000174808	True	True	False	curated	False	1.694
CPI-SS07F042076	EGFR_EPGN	simple:P00533	simple:Q6UW88	ENSG00000146648	ENSG00000182585	True	True	False	curated	False	1.694
CPI-SS074CF011C	ERBB4_NRG4	simple:Q15303	simple:Q8WWG1	ENSG00000178568	ENSG00000169752	True	True	False	curated	False	1.694
CPI-SS00FC42B03	CD44_SIGLEC15	simple:P16070	simple:Q6ZMC9	ENSG00000026508	ENSG00000197046	False	True	False	curated	False	1.694
CPI-SS0BDC04683	CEACAM1_SELE	simple:P13688	simple:P16581	ENSG00000079385	ENSG00000007908	True	False	False	curated	False	1.694
CPI-SS06F83AE58	CD44_SELE	simple:P16070	simple:P16581	ENSG00000026508	ENSG00000007908	False	True	False	curated	False	1.694
CPI-SS05D1A6BEF	NTRK1_AIMP1	simple:P04629	simple:Q12904	ENSG00000198400	ENSG00000164022	True	True	False	InnateDB-All	False	1.694
CPI-SS00A6D366F	ADORA2A_NAMPT	simple:P29274	simple:P43490	ENSG00000128271	ENSG00000105835	True	True	False	I2D,IMEx,InnateDB-All,MINT	False	1.694
CPI-SS0391D4602	NTRK1_NAMPT	simple:P04629	simple:P43490	ENSG00000198400	ENSG00000105835	True	True	False	InnateDB-All	False	1.694
CPI-SS0B1AB068C	NTRK1_GPI	simple:P04629	simple:P06744	ENSG00000198400	ENSG00000105220	True	True	False	InnateDB-All	False	1.694
CPI-SS0ADA587B4	NGFR_NTF3	simple:P08138	simple:P20783	ENSG00000064300	ENSG00000185652	True	True	False	curated	False	1.694
CPI-SS004A073E1	NTRK1_NTF3	simple:P04629	simple:P20783	ENSG00000198400	ENSG00000185652	True	True	False	curated	False	1.694
CPI-SS03A0C857B	FAS_FASLG	simple:P25445	simple:P48023	ENSG00000026103	ENSG00000117560	True	True	False	curated	False	1.694
CPI-SS0049FD74F	TNFRSF10B_FASLG	simple:O14763	simple:P48023	ENSG00000120889	ENSG00000117560	True	True	False	I2D,InnateDB-All	False	1.694
CPI-SS072F1842C	NR3C1_FASLG	simple:P04150	simple:P48023	ENSG00000113580	ENSG00000117560	True	True	False	InnateDB-All	False	1.694
CPI-SS0A4F27388	TNFRSF1A_FASLG	simple:P19438	simple:P48023	ENSG00000067182	ENSG00000117560	True	True	False	I2D,InnateDB-All	False	1.694
CPI-SC0DEE2AF32	F11R_integrin_aLb2_complex	simple:Q9Y624	complex:integrin_aLb2_complex	ENSG00000158769		False	True	False	curated	True	1.694
CPI-SC0A3A31D04	ICAM4_integrin_aLb2_complex	simple:Q14773	complex:integrin_aLb2_complex	ENSG00000105371		True	False	False	curated	True	1.694
CPI-SS09C4FCB90	ICAM1_SPN	simple:P05362	simple:P16150	ENSG00000090339	ENSG00000197471	False	True	False	curated	False	1.694
CPI-SS0A0718AC5	TNFRSF21_APP	simple:O75509	simple:P05067	ENSG00000146072	ENSG00000142192	False	True	False	curated	False	1.694
CPI-SS09648FAA9	TNFRSF13C_TNFSF13B	simple:Q96RJ3	simple:Q9Y275	ENSG00000159958	ENSG00000102524	True	True	False	curated	False	1.694
CPI-SS0E2863F09	TNFRSF17_TNFSF13B	simple:Q02223	simple:Q9Y275	ENSG00000048462	ENSG00000102524	True	True	False	curated	False	1.694
CPI-SS03C51D352	TNFRSF13B_TNFSF13B	simple:O14836	simple:Q9Y275	ENSG00000240505	ENSG00000102524	True	True	False	curated	False	1.694
CPI-SS03098AC28	ERBB4_HBEGF	simple:Q15303	simple:Q99075	ENSG00000178568	ENSG00000113070	True	True	True	curated	False	1.694
CPI-SS00CFAFE79	ERBB2_HBEGF	simple:P04626	simple:Q99075	ENSG00000141736	ENSG00000113070	True	True	True	curated	False	1.694
CPI-SS0E6E8A727	NTRK1_COPA	simple:P04629	simple:P53621	ENSG00000198400	ENSG00000122218	True	True	False	InnateDB-All	False	1.694
CPI-SS0AFC7BACF	ADGRG5_FAM3C	simple:Q8IZF4	simple:Q92520	ENSG00000159618	ENSG00000196937	True	True	False	InnateDB-All	False	1.694
CPI-SS0C8A09915	VIP_VIPR1	simple:P01282	simple:P32241	ENSG00000146469	ENSG00000114812	True	False	True	curated	False	1.694
CPI-SS07835EECF	VIP_AVPR1A	simple:P01282	simple:P37288	ENSG00000146469	ENSG00000166148	True	False	True	IMEx,IntAct	False	1.694
CPI-CS045AC7D7C	Histamine_byHDC_HRH2	complex:Histamine_byHDC	simple:P25021		ENSG00000113749	True	False	True	curated	False	1.694
CPI-SS0D377BBBF	ADCYAP1_DPP4	simple:P18509	simple:P27487	ENSG00000141433	ENSG00000197635	True	False	True	InnateDB-All,MINT	False	1.694
CPI-SS0FAE7ABEF	PYY_DPP4	simple:P10082	simple:P27487	ENSG00000131096	ENSG00000197635	True	False	True	InnateDB-All,MINT	False	1.694
CPI-SS018B35889	GIP_DPP4	simple:P09681	simple:P27487	ENSG00000159224	ENSG00000197635	True	False	True	InnateDB-All,MINT	False	1.694
CPI-SS0281839F1	IL37_IL1RAPL1	simple:Q9NZH6	simple:Q9NZN1	ENSG00000125571	ENSG00000169306	True	False	True	InnateDB	False	1.694
CPI-SS0F9BBC31B	VIP_DPP4	simple:P01282	simple:P27487	ENSG00000146469	ENSG00000197635	True	False	True	InnateDB-All,MINT	False	1.694
CPI-SS0CC738ABC	CXCL11_DPP4	simple:O14625	simple:P27487	ENSG00000169248	ENSG00000197635	True	False	True	curated	False	1.694
CPI-SS0AEC33FF1	CCL22_DPP4	simple:O00626	simple:P27487	ENSG00000102962	ENSG00000197635	True	False	True	curated	False	1.694
CPI-SS006FB5198	GCG_DPP4	simple:P01275	simple:P27487	ENSG00000115263	ENSG00000197635	True	False	True	InnateDB-All,MINT	False	1.694
CPI-CS0CB8E6064	BetaKlotho_FGFR4_FGF19	complex:BetaKlotho_FGFR4	simple:O95750		ENSG00000162344	True	False	False	curated	False	1.694
CPI-CS037C1C02B	BCR_CD45_CD22_LGALS9	complex:BCR_CD45_CD22	simple:O00182		ENSG00000168961	True	True	False	curated	False	1.694
CPI-SS08805BBC2	INSL3_RXFP1	simple:P51460	simple:Q9HBX9	ENSG00000248099	ENSG00000171509	True	False	True	guidetopharmacology.org	False	1.694
CPI-SS045EC4F7D	RLN2_RXFP1	simple:P04090	simple:Q9HBX9	ENSG00000107014	ENSG00000171509	True	False	True	curated	False	1.694
CPI-SS0FAE75A75	RLN1_RXFP1	simple:P04808	simple:Q9HBX9	ENSG00000107018	ENSG00000171509	True	False	True	guidetopharmacology.org	False	1.694
CPI-CS01DAEDE79	Calcitriol_byCYP27B1_VDR	complex:Calcitriol_byCYP27B1	simple:P11473		ENSG00000111424	True	False	True	curated	False	1.694
CPI-SS06E2D8F96	RLN1_AR	simple:P04808	simple:P10275	ENSG00000107018	ENSG00000169083	True	False	True	InnateDB-All	False	1.694
CPI-SS0BAB345B5	TGFB1_AR	simple:P01137	simple:P10275	ENSG00000105329	ENSG00000169083	True	False	True	I2D,InnateDB	False	1.694
CPI-CS039E9FE7F	Dihydrotestosterone_bySRD5A3_AR	complex:Dihydrotestosterone_bySRD5A3	simple:P10275		ENSG00000169083	True	False	True	curated	False	1.694
CPI-CS0D228AF4D	Dihydrotestosterone_bySRD5A2_AR	complex:Dihydrotestosterone_bySRD5A2	simple:P10275		ENSG00000169083	True	False	True	curated	False	1.694
CPI-CS0EC7F7C75	Dihydrotestosterone_bySRD5A1_AR	complex:Dihydrotestosterone_bySRD5A1	simple:P10275		ENSG00000169083	True	False	True	curated	False	1.694
CPI-CS0D5502736	Androstenedione_byCYP17A1_AR	complex:Androstenedione_byCYP17A1	simple:P10275		ENSG00000169083	True	False	True	curated	False	1.694
CPI-SS092E57263	CSF2_CSF1R	simple:P04141	simple:P07333	ENSG00000164400	ENSG00000182578	True	False	True	guidetopharmacology.org	False	1.694
CPI-CS012A5546C	Desoxycorticosterone_byCYP21A2_NR3C2	complex:Desoxycorticosterone_byCYP21A2	simple:P08235		ENSG00000151623	True	False	True	curated	False	1.694
CPI-CS0FF6E7611	Histamine_byHDC_HRH1	complex:Histamine_byHDC	simple:P35367		ENSG00000196639	True	False	True	curated	False	1.694
CPI-SS00399ED03	AVP_AVPR1A	simple:P01185	simple:P37288	ENSG00000101200	ENSG00000166148	True	False	True	curated	False	1.694
CPI-SS0DC2A6D35	IL6_HRH1	simple:P05231	simple:P35367	ENSG00000136244	ENSG00000196639	True	False	True	IMEx,InnateDB-All,IntAct	False	1.694
CPI-SS08B249DBA	CCL2_CCR10	simple:P13500	simple:P46092	ENSG00000108691	ENSG00000184451	True	False	True	I2D	False	1.694
CPI-SS0747FCACD	CXCL11_ACKR3	simple:O14625	simple:P25106	ENSG00000169248	ENSG00000144476	True	False	True	curated	False	1.694
CPI-SS09185EA8F	CXCL3_CXCR2	simple:P19876	simple:P25025	ENSG00000163734	ENSG00000180871	True	False	True	curated	False	1.694
CPI-SS0C491A3C1	PPBP_CXCR2	simple:P02775	simple:P25025	ENSG00000163736	ENSG00000180871	True	False	True	curated	False	1.694
CPI-SS0F562FEA5	CXCL2_CXCR2	simple:P19875	simple:P25025	ENSG00000081041	ENSG00000180871	True	False	True	curated	False	1.694
CPI-SS0315F51DD	CXCL8_CXCR2	simple:P10145	simple:P25025	ENSG00000169429	ENSG00000180871	True	False	True	curated	False	1.694
CPI-SS08102DC9E	CXCL1_CXCR2	simple:P09341	simple:P25025	ENSG00000163739	ENSG00000180871	True	False	True	curated	False	1.694
CPI-SS0D04AE221	CXCL3_CXCR1	simple:P19876	simple:P25024	ENSG00000163734	ENSG00000163464	True	False	True	I2D	False	1.694
CPI-SS07AB1C381	PPBP_CXCR1	simple:P02775	simple:P25024	ENSG00000163736	ENSG00000163464	True	False	True	curated	False	1.694
CPI-SS040630206	CXCL2_CXCR1	simple:P19875	simple:P25024	ENSG00000081041	ENSG00000163464	True	False	True	I2D	False	1.694
CPI-SS0698C4DC4	CXCL8_CXCR1	simple:P10145	simple:P25024	ENSG00000169429	ENSG00000163464	True	False	True	curated	False	1.694
CPI-SS0C62E5DD8	CXCL1_CXCR1	simple:P09341	simple:P25024	ENSG00000163739	ENSG00000163464	True	False	True	curated	False	1.694
CPI-SS0EFE0B07A	CXCL12_CXCR3	simple:P48061	simple:P49682	ENSG00000107562	ENSG00000186810	True	False	True	guidetopharmacology.org	False	1.694
CPI-SS080683E15	CXCL10_CXCR3	simple:P02778	simple:P49682	ENSG00000169245	ENSG00000186810	True	False	True	curated	False	1.694
CPI-SS09FAC4977	CXCL11_CXCR3	simple:O14625	simple:P49682	ENSG00000169248	ENSG00000186810	True	False	True	curated	False	1.694
CPI-SS01A6823FA	PF4_CXCR3	simple:P02776	simple:P49682	ENSG00000163737	ENSG00000186810	True	False	True	curated	False	1.694
CPI-SS0C2437E0D	CXCL13_CXCR5	simple:O43927	simple:P32302	ENSG00000156234	ENSG00000160683	True	False	True	curated	False	1.694
CPI-SS039863E62	CCL25_CCR9	simple:O15444	simple:P51686	ENSG00000131142	ENSG00000173585	True	False	True	curated	False	1.694
CPI-SS06C0074BD	CCL21_CCR7	simple:O00585	simple:P32248	ENSG00000137077	ENSG00000126353	True	False	True	curated	False	1.694
CPI-SS05CE87F88	HLA-G_LILRB1	simple:P17693	simple:Q8NHL6	ENSG00000204632	ENSG00000104972	True	True	True	curated	False	1.694
CPI-SS0DBA81CCF	HLA-G_LILRB2	simple:P17693	simple:Q8N423	ENSG00000204632	ENSG00000131042	False	True	True	curated	False	1.694
CPI-SS0EAB03260	CD1D_LILRB2	simple:P15813	simple:Q8N423	ENSG00000158473	ENSG00000131042	False	False	True	curated	False	1.694
CPI-SS056993231	GCG_GCGR	simple:P01275	simple:P47871	ENSG00000115263	ENSG00000215644	True	False	True	curated	False	1.694
CPI-SS0B20A1B18	GCG_GLP1R	simple:P01275	simple:P43220	ENSG00000115263	ENSG00000112164	True	False	True	curated	False	1.694
CPI-CS0D98D69FC	Histamine_byHDC_HRH3	complex:Histamine_byHDC	simple:Q9Y5N1		ENSG00000101180	True	False	True	curated	False	1.694
CPI-CS072025B4D	FZD9_LRP5_WNT6	complex:FZD9_LRP5	simple:Q9Y6F9		ENSG00000115596	True	False	False	curated	False	1.694
CPI-SS033CB0BB2	CXADR_FAM3C	simple:P78310	simple:Q92520	ENSG00000154639	ENSG00000196937	True	True	False	IMEx,IntAct	False	1.694
CPI-SS0528A694B	GPR42_FAM3C	simple:O15529	simple:Q92520	ENSG00000126251	ENSG00000196937	True	True	False	IMEx,IntAct	False	1.694
CPI-SC0423059DF	COL19A1_integrin_a10b1_complex	simple:Q14993	complex:integrin_a10b1_complex	ENSG00000082293		True	False	False	curated	True	1.694
CPI-SC0BFDE14E9	COL4A6_integrin_a10b1_complex	simple:Q14031	complex:integrin_a10b1_complex	ENSG00000197565		True	False	False	curated	True	1.694
CPI-SC0B4F620A6	COL10A1_integrin_a10b1_complex	simple:Q03692	complex:integrin_a10b1_complex	ENSG00000123500		True	False	False	curated	True	1.694
CPI-SC0CC8A2F79	COL4A3_integrin_a10b1_complex	simple:Q01955	complex:integrin_a10b1_complex	ENSG00000169031		True	False	False	curated	True	1.694
CPI-SC030087D4F	COL4A4_integrin_a10b1_complex	simple:P53420	complex:integrin_a10b1_complex	ENSG00000081052		True	False	False	curated	True	1.694
CPI-SC0F1833AC0	COL4A5_integrin_a10b1_complex	simple:P29400	complex:integrin_a10b1_complex	ENSG00000188153		True	False	False	curated	True	1.694
CPI-SC0E4A99136	COL6A5_integrin_a10b1_complex	simple:A8TX70	complex:integrin_a10b1_complex	ENSG00000172752		True	False	False	curated	True	1.694
CPI-SC0E03C13D1	COL6A6_integrin_a10b1_complex	simple:A6NMZ7	complex:integrin_a10b1_complex	ENSG00000206384		True	False	False	curated	True	1.694
CPI-SC05E87F29C	HTR3C_SerotoninDopamin_byDDC	simple:Q8WXA8	complex:SerotoninDopamin_byDDC	ENSG00000178084		True	True	False	curated	False	1.694
CPI-SC08FDE0757	HTR4_SerotoninDopamin_byDDC	simple:Q13639	complex:SerotoninDopamin_byDDC	ENSG00000164270		True	True	False	curated	False	1.694
CPI-SC09E4E673B	COL24A1_integrin_a10b1_complex	simple:Q17RW2	complex:integrin_a10b1_complex	ENSG00000171502		True	False	False	curated	True	1.694
CPI-SC09ABB671B	HTR6_SerotoninDopamin_byDDC	simple:P50406	complex:SerotoninDopamin_byDDC	ENSG00000158748		True	True	False	curated	False	1.694
CPI-SC081518F41	HTR2B_SerotoninDopamin_byDDC	simple:P41595	complex:SerotoninDopamin_byDDC	ENSG00000135914		True	True	False	curated	False	1.694
CPI-SC09512F4D8	HTR7_SerotoninDopamin_byDDC	simple:P34969	complex:SerotoninDopamin_byDDC	ENSG00000148680		True	True	False	curated	False	1.694
CPI-SC083C897C9	HTR1F_SerotoninDopamin_byDDC	simple:P30939	complex:SerotoninDopamin_byDDC	ENSG00000179097		True	True	False	curated	False	1.694
CPI-SC02040C23F	HTR2A_SerotoninDopamin_byDDC	simple:P28223	complex:SerotoninDopamin_byDDC	ENSG00000102468		True	True	False	curated	False	1.694
CPI-SC0463F13C5	HTR1D_SerotoninDopamin_byDDC	simple:P28221	complex:SerotoninDopamin_byDDC	ENSG00000179546		True	True	False	curated	False	1.694
CPI-SC0162A6735	DRD4_SerotoninDopamin_byDDC	simple:P21917	complex:SerotoninDopamin_byDDC	ENSG00000069696		True	True	False	curated	False	1.694
CPI-SC021FEB927	DRD1_SerotoninDopamin_byDDC	simple:P21728	complex:SerotoninDopamin_byDDC	ENSG00000184845		True	True	False	curated	False	1.694
CPI-SC07863BB7C	DRD2_SerotoninDopamin_byDDC	simple:P14416	complex:SerotoninDopamin_byDDC	ENSG00000149295		True	True	False	curated	False	1.694
CPI-SC05FB58376	HTR3B_SerotoninDopamin_byDDC	simple:O95264	complex:SerotoninDopamin_byDDC	ENSG00000149305		True	True	False	curated	False	1.694
CPI-SC0C728A74E	HTR3E_SerotoninDopamin_byDDC	simple:A5X5Y0	complex:SerotoninDopamin_byDDC	ENSG00000186038		True	True	False	curated	False	1.694
CPI-SC0A8AF8ECB	HTR3A_SerotoninDopamin_byDDC	simple:P46098	complex:SerotoninDopamin_byDDC	ENSG00000166736		True	True	False	curated	False	1.694
CPI-SC0E9AA9087	COL28A1_integrin_a10b1_complex	simple:Q2UY09	complex:integrin_a10b1_complex	ENSG00000215018		True	False	False	curated	True	1.694
CPI-SC0A18569E5	COL13A1_integrin_a10b1_complex	simple:Q5TAT6	complex:integrin_a10b1_complex	ENSG00000197467		False	False	False	curated	True	1.694
CPI-SC0AA500B63	COL22A1_integrin_a10b1_complex	simple:Q8NFW1	complex:integrin_a10b1_complex	ENSG00000169436		True	False	False	curated	True	1.694
CPI-SC0886D58EF	COL4A3_integrin_a1b1_complex	simple:Q01955	complex:integrin_a1b1_complex	ENSG00000169031		True	False	False	curated	True	1.694
CPI-SC04ABF0023	COL4A4_integrin_a1b1_complex	simple:P53420	complex:integrin_a1b1_complex	ENSG00000081052		True	False	False	curated	True	1.694
CPI-SC042B580A3	COL4A5_integrin_a1b1_complex	simple:P29400	complex:integrin_a1b1_complex	ENSG00000188153		True	False	False	curated	True	1.694
CPI-SC0C6DC4D50	COL6A5_integrin_a1b1_complex	simple:A8TX70	complex:integrin_a1b1_complex	ENSG00000172752		True	False	False	curated	True	1.694
CPI-SC0D3870098	COL6A6_integrin_a1b1_complex	simple:A6NMZ7	complex:integrin_a1b1_complex	ENSG00000206384		True	False	False	curated	True	1.694
CPI-SC0D3C68BD6	COL17A1_integrin_a11b1_complex	simple:Q9UMD9	complex:integrin_a11b1_complex	ENSG00000065618		True	False	False	curated	True	1.694
CPI-SC0BB8BF2C5	COL20A1_integrin_a11b1_complex	simple:Q9P218	complex:integrin_a11b1_complex	ENSG00000101203		True	False	False	curated	True	1.694
CPI-SC08885876E	COL26A1_integrin_a11b1_complex	simple:Q96A83	complex:integrin_a11b1_complex	ENSG00000160963		True	False	False	curated	True	1.694
CPI-SC015ED6B05	COL22A1_integrin_a11b1_complex	simple:Q8NFW1	complex:integrin_a11b1_complex	ENSG00000169436		True	False	False	curated	True	1.694
CPI-SC093DFA335	COL13A1_integrin_a11b1_complex	simple:Q5TAT6	complex:integrin_a11b1_complex	ENSG00000197467		False	False	False	curated	True	1.694
CPI-SC0E40282DA	COL28A1_integrin_a11b1_complex	simple:Q2UY09	complex:integrin_a11b1_complex	ENSG00000215018		True	False	False	curated	True	1.694
CPI-SC0B09B811A	COL24A1_integrin_a11b1_complex	simple:Q17RW2	complex:integrin_a11b1_complex	ENSG00000171502		True	False	False	curated	True	1.694
CPI-SC0E09C8768	COL19A1_integrin_a11b1_complex	simple:Q14993	complex:integrin_a11b1_complex	ENSG00000082293		True	False	False	curated	True	1.694
CPI-SC01539071B	COL4A6_integrin_a11b1_complex	simple:Q14031	complex:integrin_a11b1_complex	ENSG00000197565		True	False	False	curated	True	1.694
CPI-SC0519DE925	COL10A1_integrin_a11b1_complex	simple:Q03692	complex:integrin_a11b1_complex	ENSG00000123500		True	False	False	curated	True	1.694
CPI-SC08F17FB3E	COL4A3_integrin_a11b1_complex	simple:Q01955	complex:integrin_a11b1_complex	ENSG00000169031		True	False	False	curated	True	1.694
CPI-SC0FAC9844A	COL4A4_integrin_a11b1_complex	simple:P53420	complex:integrin_a11b1_complex	ENSG00000081052		True	False	False	curated	True	1.694
CPI-SC044B5BE16	COL4A5_integrin_a11b1_complex	simple:P29400	complex:integrin_a11b1_complex	ENSG00000188153		True	False	False	curated	True	1.694
CPI-SC0E453F338	COL6A5_integrin_a11b1_complex	simple:A8TX70	complex:integrin_a11b1_complex	ENSG00000172752		True	False	False	curated	True	1.694
CPI-SC0EDDBD0FB	COL6A6_integrin_a11b1_complex	simple:A6NMZ7	complex:integrin_a11b1_complex	ENSG00000206384		True	False	False	curated	True	1.694
CPI-SC00942962B	COL17A1_integrin_a10b1_complex	simple:Q9UMD9	complex:integrin_a10b1_complex	ENSG00000065618		True	False	False	curated	True	1.694
CPI-SC0F393B830	COL20A1_integrin_a10b1_complex	simple:Q9P218	complex:integrin_a10b1_complex	ENSG00000101203		True	False	False	curated	True	1.694
CPI-SC008D5E4B2	COL26A1_integrin_a10b1_complex	simple:Q96A83	complex:integrin_a10b1_complex	ENSG00000160963		True	False	False	curated	True	1.694
CPI-SS06207F70E	CD226_NECTIN2	simple:Q15762	simple:Q92692	ENSG00000150637	ENSG00000130202	False	True	True	curated	False	1.694
CPI-SS01E0F2D2C	NECTIN1_NECTIN4	simple:Q15223	simple:Q96NY8	ENSG00000110400	ENSG00000143217	True	True	True	curated	False	1.694
CPI-SS00661A3A4	NECTIN1_CADM3	simple:Q15223	simple:Q8N126	ENSG00000110400	ENSG00000162706	True	True	False	curated	False	1.694
CPI-SS0B3829651	CADM3_EPB41L1	simple:Q8N126	simple:Q9H4G0	ENSG00000162706	ENSG00000088367	False	False	False	curated	False	1.694
CPI-SS0A8627ED6	PVR_CD226	simple:P15151	simple:Q15762	ENSG00000073008	ENSG00000150637	True	True	True	curated	False	1.694
CPI-SS072B19293	HLA-DPA1_GAL	simple:HLADPA1	simple:P22466	ENSG00000231389	ENSG00000069482	True	True	False	InnateDB-All	False	1.694
CPI-SS01650D71E	TAFA4_MRC2	simple:Q96LR4	simple:Q9UBG0	ENSG00000163377	ENSG00000011028	True	False	True	InnateDB-All	False	1.694
CPI-SS01650D71E	FAM19A4_MRC2	simple:Q96LR4	simple:Q9UBG0	ENSG00000163377	ENSG00000011028	True	False	True	InnateDB-All	False	1.694
CPI-SS0F102AAC5	LGR5_RSPO1	simple:O75473	simple:Q2MKA7	ENSG00000139292	ENSG00000169218	True	True	False	curated	False	1.694
CPI-CS087CB7080	Kremen1_LRP6_RSPO1	complex:Kremen1_LRP6	simple:Q2MKA7		ENSG00000169218	True	False	False	curated	False	1.694
CPI-CS0DA23193F	FZD8_LRP6_RSPO1	complex:FZD8_LRP6	simple:Q2MKA7		ENSG00000169218	True	False	False	curated	False	1.694
CPI-CS0EFD8682E	FZD4_LRP5_NDP	complex:FZD4_LRP5	simple:Q00604		ENSG00000124479	True	False	False	curated	False	1.694
CPI-SS0C96733CF	FRZB_WNT10A	simple:Q92765	simple:Q9GZT5	ENSG00000162998	ENSG00000135925	True	False	False	curated	False	1.694
CPI-CS014F1F730	FZD8_LRP6_WNT10A	complex:FZD8_LRP6	simple:Q9GZT5		ENSG00000135925	True	False	False	curated	False	1.694
CPI-CS00A19B676	FZD8_LRP5_WNT10A	complex:FZD8_LRP5	simple:Q9GZT5		ENSG00000135925	True	False	False	curated	False	1.694
CPI-CS0754A8484	FZD7_LRP6_WNT10A	complex:FZD7_LRP6	simple:Q9GZT5		ENSG00000135925	True	False	False	curated	False	1.694
CPI-CS0B03558D5	FZD7_LRP5_WNT10A	complex:FZD7_LRP5	simple:Q9GZT5		ENSG00000135925	True	False	False	curated	False	1.694
CPI-CS0CCD8150B	FZD5_LRP6_WNT10A	complex:FZD5_LRP6	simple:Q9GZT5		ENSG00000135925	True	False	False	curated	False	1.694
CPI-CS08BD41C01	FZD5_LRP5_WNT10A	complex:FZD5_LRP5	simple:Q9GZT5		ENSG00000135925	True	False	False	curated	False	1.694
CPI-CS0009D06D0	FZD1_LRP6_WNT10A	complex:FZD1_LRP6	simple:Q9GZT5		ENSG00000135925	True	False	False	curated	False	1.694
CPI-CS0711601F5	FZD1_LRP5_WNT10A	complex:FZD1_LRP5	simple:Q9GZT5		ENSG00000135925	True	False	False	curated	False	1.694
CPI-SS037F83FEE	WIF1_WNT6	simple:Q9Y5W5	simple:Q9Y6F9	ENSG00000156076	ENSG00000115596	True	False	False	curated	False	1.694
CPI-SS0D097B78D	SFRP2_WNT6	simple:Q96HF1	simple:Q9Y6F9	ENSG00000145423	ENSG00000115596	True	False	False	curated	False	1.694
CPI-SS0EECFED83	FRZB_WNT6	simple:Q92765	simple:Q9Y6F9	ENSG00000162998	ENSG00000115596	True	False	False	curated	False	1.694
CPI-SS0CE496333	SFRP1_WNT6	simple:Q8N474	simple:Q9Y6F9	ENSG00000104332	ENSG00000115596	True	False	False	curated	False	1.694
CPI-SS08FE5E88E	SFRP4_WNT6	simple:Q6FHJ7	simple:Q9Y6F9	ENSG00000106483	ENSG00000115596	True	False	False	curated	False	1.694
CPI-SS0B665DAF7	SFRP5_WNT6	simple:Q5T4F7	simple:Q9Y6F9	ENSG00000120057	ENSG00000115596	True	False	False	curated	False	1.694
CPI-SS00550260E	CADM3_NECTIN3	simple:Q8N126	simple:Q9NQS3	ENSG00000162706	ENSG00000177707	False	False	False	curated	False	1.694
CPI-SC04FA882F7	COL10A1_integrin_a1b1_complex	simple:Q03692	complex:integrin_a1b1_complex	ENSG00000123500		True	False	False	curated	True	1.694
CPI-SS0C5E9FBFB	NECTIN1_NECTIN3	simple:Q15223	simple:Q9NQS3	ENSG00000110400	ENSG00000177707	True	True	False	curated	False	1.694
CPI-SS01CA704DD	NOTCH1_CNTN1	simple:P46531	simple:Q12860	ENSG00000148400	ENSG00000018236	False	True	False	curated	False	1.694
CPI-SS02D18D12B	CADM3_CADM4	simple:Q8N126	simple:Q8NFZ8	ENSG00000162706	ENSG00000105767	False	False	False	curated	False	1.694
CPI-SS0C9696AAA	CRTAM_CADM1	simple:O95727	simple:Q9BY67	ENSG00000109943	ENSG00000182985	False	False	False	curated	False	1.694
CPI-SS09C06644C	CADM3_CADM1	simple:Q8N126	simple:Q9BY67	ENSG00000162706	ENSG00000182985	False	False	False	curated	False	1.694
CPI-SS0CB863B46	WNT5A_PTPRK	simple:P41221	simple:Q15262	ENSG00000114251	ENSG00000152894	True	False	True	InnateDB-All	False	1.694
CPI-SS0472C478C	BMP7_PTPRK	simple:P18075	simple:Q15262	ENSG00000101144	ENSG00000152894	True	False	True	InnateDB-All	False	1.694
CPI-SS0984C2931	WNT3A_LRP1	simple:P56704	simple:Q07954	ENSG00000154342	ENSG00000123384	True	False	True	I2D	False	1.694
CPI-SS0A874F65F	LGR4_RSPO3	simple:Q9BXB1	simple:Q9BXY4	ENSG00000205213	ENSG00000146374	True	True	False	curated	False	1.694
CPI-SS0DCA749B0	LGR5_RSPO3	simple:O75473	simple:Q9BXY4	ENSG00000139292	ENSG00000146374	True	True	False	curated	False	1.694
CPI-SS0FC0CA5ED	LGR5_RSPO2	simple:O75473	simple:Q6UXX9	ENSG00000139292	ENSG00000147655	True	True	False	curated	False	1.694
CPI-SS05E001125	LGR5_RSPO4	simple:O75473	simple:Q2I0M5	ENSG00000139292	ENSG00000101282	True	True	False	curated	False	1.694
CPI-SS02075E033	LRP5_DKK1	simple:O75197	simple:O94907	ENSG00000162337	ENSG00000107984	True	True	False	curated	False	1.694
CPI-CS0D1C23747	Kremen2_LRP6_DKK1	complex:Kremen2_LRP6	simple:O94907		ENSG00000107984	True	False	False	curated	False	1.694
CPI-SS0C4D54E39	NOTCH3_JAG2	simple:Q9UM47	simple:Q9Y219	ENSG00000074181	ENSG00000184916	False	True	False	curated	False	1.694
CPI-SS05FEE05CB	NOTCH4_JAG2	simple:Q99466	simple:Q9Y219	ENSG00000204301	ENSG00000184916	False	True	False	curated	False	1.694
CPI-SS02770D68F	NOTCH2_JAG2	simple:Q04721	simple:Q9Y219	ENSG00000134250	ENSG00000184916	False	True	False	curated	False	1.694
CPI-SS08C3D27F7	NOTCH1_JAG2	simple:P46531	simple:Q9Y219	ENSG00000148400	ENSG00000184916	False	True	False	curated	False	1.694
CPI-SS09D379E5B	NOTCH4_DLL3	simple:Q99466	simple:Q9NYJ7	ENSG00000204301	ENSG00000090932	False	True	False	curated	False	1.694
CPI-SS003C9A532	NOTCH2_DLL3	simple:Q04721	simple:Q9NYJ7	ENSG00000134250	ENSG00000090932	False	True	False	curated	False	1.694
CPI-SS0607D1101	NOTCH1_DLL3	simple:P46531	simple:Q9NYJ7	ENSG00000148400	ENSG00000090932	False	True	False	curated	False	1.694
CPI-SS00D153A8A	NOTCH4_DLL4	simple:Q99466	simple:Q9NR61	ENSG00000204301	ENSG00000128917	False	True	False	curated	False	1.694
CPI-SS027CDEA08	NOTCH2_DLL4	simple:Q04721	simple:Q9NR61	ENSG00000134250	ENSG00000128917	False	True	False	curated	False	1.694
CPI-SS012B7C21D	NOTCH1_DLL4	simple:P46531	simple:Q9NR61	ENSG00000148400	ENSG00000128917	False	True	False	curated	False	1.694
CPI-SS0DC9D2C55	NOTCH2_CNTN1	simple:Q04721	simple:Q12860	ENSG00000134250	ENSG00000018236	False	True	False	curated	False	1.694
CPI-SS0A34EE366	NOTCH1_DLK1	simple:P46531	simple:P80370	ENSG00000148400	ENSG00000185559	False	True	False	curated	False	1.694
CPI-SC0C8B6ACF5	COL4A6_integrin_a1b1_complex	simple:Q14031	complex:integrin_a1b1_complex	ENSG00000197565		True	False	False	curated	True	1.694
CPI-SC079D293A2	COL19A1_integrin_a1b1_complex	simple:Q14993	complex:integrin_a1b1_complex	ENSG00000082293		True	False	False	curated	True	1.694
CPI-SC073A7317A	COL24A1_integrin_a1b1_complex	simple:Q17RW2	complex:integrin_a1b1_complex	ENSG00000171502		True	False	False	curated	True	1.694
CPI-SC00D92ECAF	FCER2_integrin_aMb2_complex	simple:P06734	complex:integrin_aMb2_complex	ENSG00000104921		True	True	False	curated	True	1.694
CPI-CC0287DE56B	fibrinogen_integrin_aMb2_complex	complex:fibrinogen	complex:integrin_aMb2_complex			False	False	False	curated	True	1.694
CPI-SC030C83222	L1CAM_pL1:Ezrin	simple:P32004	complex:pL1:Ezrin	ENSG00000198910		False	False	True	curated	False	1.694
CPI-SS0ACD487F0	L1CAM_L1CAM	simple:P32004	simple:P32004	ENSG00000198910	ENSG00000198910	False	False	False	curated	False	1.694
CPI-SS0EB136379	WNT1_CD36	simple:P04628	simple:P16671	ENSG00000125084	ENSG00000135218	True	False	True	InnateDB	False	1.694
CPI-SS09B583B3F	F2_THBD	simple:P00734	simple:P07204	ENSG00000180210	ENSG00000178726	True	False	True	curated	False	1.694
CPI-SC03FF6E42F	LAMC1_integrin_a7b1_complex	simple:P11047	complex:integrin_a7b1_complex	ENSG00000135862		True	False	False	curated	True	1.694
CPI-SC01D9AD677	L1CAM_integrin_aVb1_complex	simple:P32004	complex:integrin_aVb1_complex	ENSG00000198910		False	False	False	curated	True	1.694
CPI-SC0717E21B0	VTN_integrin_aVb1_complex	simple:P04004	complex:integrin_aVb1_complex	ENSG00000109072		True	False	False	curated	True	1.694
CPI-SC09B2D1C63	TNC_integrin_a8b1_complex	simple:P24821	complex:integrin_a8b1_complex	ENSG00000041982		True	False	False	curated	True	1.694
CPI-SC04BC5B245	FN1_integrin_a8b1_complex	simple:P02751	complex:integrin_a8b1_complex	ENSG00000115414		True	False	False	curated	True	1.694
CPI-SC02CB6F5A5	L1CAM_integrin_a5b1_complex	simple:P32004	complex:integrin_a5b1_complex	ENSG00000198910		False	False	False	curated	True	1.694
CPI-SC03A4FA18B	CD40LG_integrin_a5b1_complex	simple:P29965	complex:integrin_a5b1_complex	ENSG00000102245		True	False	False	curated	True	1.694
CPI-SC056FC1F11	MADCAM1_integrin_a4b7_complex	simple:Q13477	complex:integrin_a4b7_complex	ENSG00000099866		False	False	False	curated	True	1.694
CPI-SC0FA241084	CSPG4_integrin_a3b1_complex	simple:Q6UVK1	complex:integrin_a3b1_complex	ENSG00000173546		False	False	False	curated	True	1.694
CPI-SC0E5A1BA8E	LAMA3_integrin_a3b1_complex	simple:Q16787	complex:integrin_a3b1_complex	ENSG00000053747		True	False	False	curated	True	1.694
CPI-SC0B80B8591	THBS1_integrin_a3b1_complex	simple:P07996	complex:integrin_a3b1_complex	ENSG00000137801		False	False	False	curated	True	1.694
CPI-SC08C485EAE	FN1_integrin_a3b1_complex	simple:P02751	complex:integrin_a3b1_complex	ENSG00000115414		True	False	False	curated	True	1.694
CPI-CC08AF02F92	fibrinogen_integrin_a2Bb3_complex	complex:fibrinogen	complex:integrin_a2Bb3_complex			False	False	False	curated	True	1.694
CPI-SC088D2EEF4	L1CAM_integrin_a2Bb3_complex	simple:P32004	complex:integrin_a2Bb3_complex	ENSG00000198910		False	False	False	curated	True	1.694
CPI-SC0AFB661A4	CD40LG_integrin_a2Bb3_complex	simple:P29965	complex:integrin_a2Bb3_complex	ENSG00000102245		True	False	False	curated	True	1.694
CPI-SC0D085D655	THBS1_integrin_a2Bb3_complex	simple:P07996	complex:integrin_a2Bb3_complex	ENSG00000137801		False	False	False	curated	True	1.694
CPI-SC0EA162039	VTN_integrin_a2Bb3_complex	simple:P04004	complex:integrin_a2Bb3_complex	ENSG00000109072		True	False	False	curated	True	1.694
CPI-SC02C7E2DB4	F10_integrin_aMb2_complex	simple:P00742	complex:integrin_aMb2_complex	ENSG00000126218		True	False	False	curated	True	1.694
CPI-SC003C7B6F1	PLG_integrin_a2Bb3_complex	simple:P00747	complex:integrin_a2Bb3_complex	ENSG00000122194		True	False	False	curated	True	1.694
CPI-SC0C93C7670	C3_integrin_aMb2_complex	simple:P01024	complex:integrin_aMb2_complex	ENSG00000125730		True	False	False	curated	True	1.694
CPI-CC066E261AE	fibrinogen_integrin_aXb2_complex	complex:fibrinogen	complex:integrin_aXb2_complex			False	False	False	curated	True	1.694
CPI-SS01158CABF	FFAR2_FAM3C	simple:O15552	simple:Q92520	ENSG00000126262	ENSG00000196937	True	True	False	IMEx,IntAct	False	1.694
CPI-SS0D41E15AC	FFAR2_BMP10	simple:O15552	simple:O95393	ENSG00000126262	ENSG00000163217	True	True	False	IMEx,IntAct	False	1.694
CPI-CS0A97B38B6	ACVL1_BMPR2_BMP10	complex:ACVL1_BMPR2	simple:O95393		ENSG00000163217	True	True	False	curated	False	1.694
CPI-CS075F8740C	ACVL1_ACVR2A_BMP10	complex:ACVL1_ACVR2A	simple:O95393		ENSG00000163217	True	True	False	curated	False	1.694
CPI-SC03C325B42	ICAM3_integrin_aDb2_complex	simple:P32942	complex:integrin_aDb2_complex	ENSG00000076662		False	False	False	curated	True	1.694
CPI-SC032D980B8	VCAM1_integrin_aDb2_complex	simple:P19320	complex:integrin_aDb2_complex	ENSG00000162692		False	False	False	curated	True	1.694
CPI-SC0DA808D76	TGFB3_integrin_aVb6_complex	simple:P10600	complex:integrin_aVb6_complex	ENSG00000119699		True	False	False	curated	True	1.694
CPI-SC08AC51E15	TGFB1_integrin_aVb6_complex	simple:P01137	complex:integrin_aVb6_complex	ENSG00000105329		True	False	False	curated	True	1.694
CPI-SC03C27B368	TNC_integrin_aVb6_complex	simple:P24821	complex:integrin_aVb6_complex	ENSG00000041982		True	False	False	curated	True	1.694
CPI-SC06CB2F292	NRG1_integrin_a6b4_complex	simple:Q02297	complex:integrin_a6b4_complex	ENSG00000157168		True	True	False	curated	True	1.694
CPI-SC0322BA9B5	IGF1_integrin_a6b4_complex	simple:P05019	complex:integrin_a6b4_complex	ENSG00000017427		True	False	False	curated	True	1.694
CPI-SS0D9366D11	FGF1_FGFR4	simple:P05230	simple:P22455	ENSG00000113578	ENSG00000160867	True	False	True	curated	False	1.694
CPI-SS008FB916C	FGF2_FGFR4	simple:P09038	simple:P22455	ENSG00000138685	ENSG00000160867	True	False	True	curated	False	1.694
CPI-SS076D8A297	FGF5_FGFR3	simple:P12034	simple:P22607	ENSG00000138675	ENSG00000068078	True	False	True	I2D	False	1.694
CPI-SS0BC9F7E9E	FGF17_FGFR3	simple:O60258	simple:P22607	ENSG00000158815	ENSG00000068078	True	False	True	curated	False	1.694
CPI-SS02FEAF02E	FGF5_FGFR2	simple:P12034	simple:P21802	ENSG00000138675	ENSG00000066468	True	False	True	I2D,IMEx,InnateDB-All,IntAct	False	1.694
CPI-SS0330D939A	FGF17_FGFR2	simple:O60258	simple:P21802	ENSG00000158815	ENSG00000066468	True	False	True	I2D,InnateDB-All	False	1.694
CPI-SS0AECC113F	FGF10_FGFR2	simple:O15520	simple:P21802	ENSG00000070193	ENSG00000066468	True	False	True	curated	False	1.694
CPI-SS0969D6973	ESR1_FGFR2	simple:P03372	simple:P21802	ENSG00000091831	ENSG00000066468	True	True	True	InnateDB	False	1.694
CPI-SS027556893	IFNA1_CR2	simple:P01562	simple:P20023	ENSG00000197919	ENSG00000117322	True	False	True	I2D,InnateDB,InnateDB-All	False	1.694
CPI-SS0104A9C61	IFNA1_CR2	simple:IFNA1	simple:P20023	ENSG00000197919	ENSG00000117322	True	False	True	InnateDB,InnateDB-All	False	1.694
CPI-SS000568A0E	FCER2_CR2	simple:P06734	simple:P20023	ENSG00000104921	ENSG00000117322	True	True	True	curated	False	1.694
CPI-SC0542462B9	FCER2_integrin_aXb2_complex	simple:P06734	complex:integrin_aXb2_complex	ENSG00000104921		True	True	False	curated	True	1.694
CPI-SC0329DFA42	GP1BA_integrin_aMb2_complex	simple:P07359	complex:integrin_aMb2_complex	ENSG00000185245		False	False	False	curated	True	1.694
CPI-SS02904BE32	GLRA2_FAM3C	simple:P23416	simple:Q92520	ENSG00000101958	ENSG00000196937	True	True	False	InnateDB-All	False	1.694
CPI-SC0F16EDAB3	F2_integrin_a2Bb3_complex	simple:P00734	complex:integrin_a2Bb3_complex	ENSG00000180210		True	False	False	curated	True	1.694
CPI-SC0A460766C	LAMC1_integrin_a2b1_complex	simple:P11047	complex:integrin_a2b1_complex	ENSG00000135862		True	False	False	curated	True	1.694
CPI-SC00065C95C	COL9A1_integrin_a2b1_complex	simple:P20849	complex:integrin_a2b1_complex	ENSG00000112280		True	False	False	curated	True	1.694
CPI-SC0D3C12C3F	COL11A2_integrin_a2b1_complex	simple:P13942	complex:integrin_a2b1_complex	ENSG00000204248		True	False	False	curated	True	1.694
CPI-SC084C79E20	COL6A3_integrin_a2b1_complex	simple:P12111	complex:integrin_a2b1_complex	ENSG00000163359		True	False	False	curated	True	1.694
CPI-SC01A5C5096	COL6A2_integrin_a2b1_complex	simple:P12110	complex:integrin_a2b1_complex	ENSG00000142173		True	False	False	curated	True	1.694
CPI-SC0CCB0D955	COL6A1_integrin_a2b1_complex	simple:P12109	complex:integrin_a2b1_complex	ENSG00000142156		True	False	False	curated	True	1.694
CPI-SC0C8B7BCBB	COL11A1_integrin_a2b1_complex	simple:P12107	complex:integrin_a2b1_complex	ENSG00000060718		True	False	False	curated	True	1.694
CPI-SC046604E76	COL4A2_integrin_a2b1_complex	simple:P08572	complex:integrin_a2b1_complex	ENSG00000134871		True	False	False	curated	True	1.694
CPI-SC03D0A4AD2	COL1A2_integrin_a2b1_complex	simple:P08123	complex:integrin_a2b1_complex	ENSG00000164692		True	False	False	curated	True	1.694
CPI-SC0345262E7	COL5A2_integrin_a2b1_complex	simple:P05997	complex:integrin_a2b1_complex	ENSG00000204262		True	False	False	curated	True	1.694
CPI-SC01D1C56CC	FN1_integrin_a2b1_complex	simple:P02751	complex:integrin_a2b1_complex	ENSG00000115414		True	False	False	curated	True	1.694
CPI-SC03515B178	COL4A1_integrin_a2b1_complex	simple:P02462	complex:integrin_a2b1_complex	ENSG00000187498		True	False	False	curated	True	1.694
CPI-SC06A152CC0	COL3A1_integrin_a2b1_complex	simple:P02461	complex:integrin_a2b1_complex	ENSG00000168542		True	False	False	curated	True	1.694
CPI-SC09C62F412	COL2A1_integrin_a2b1_complex	simple:P02458	complex:integrin_a2b1_complex	ENSG00000139219		True	False	False	curated	True	1.694
CPI-SC04BCFC59C	COL1A1_integrin_a2b1_complex	simple:P02452	complex:integrin_a2b1_complex	ENSG00000108821		True	False	False	curated	True	1.694
CPI-SC0A6F94686	COL6A5_integrin_a2b1_complex	simple:A8TX70	complex:integrin_a2b1_complex	ENSG00000172752		True	False	False	curated	True	1.694
CPI-SC00D0AFED0	COL6A6_integrin_a2b1_complex	simple:A6NMZ7	complex:integrin_a2b1_complex	ENSG00000206384		True	False	False	curated	True	1.694
CPI-SC03AF43F8B	SEMA7A_integrin_a1b1_complex	simple:O75326	complex:integrin_a1b1_complex	ENSG00000138623		False	False	False	curated	True	1.694
CPI-SC0C841033A	COL17A1_integrin_a1b1_complex	simple:Q9UMD9	complex:integrin_a1b1_complex	ENSG00000065618		True	False	False	curated	True	1.694
CPI-SC0804EB2C0	COL20A1_integrin_a1b1_complex	simple:Q9P218	complex:integrin_a1b1_complex	ENSG00000101203		True	False	False	curated	True	1.694
CPI-SC01E6BE079	COL26A1_integrin_a1b1_complex	simple:Q96A83	complex:integrin_a1b1_complex	ENSG00000160963		True	False	False	curated	True	1.694
CPI-SC0713C9654	COL22A1_integrin_a1b1_complex	simple:Q8NFW1	complex:integrin_a1b1_complex	ENSG00000169436		True	False	False	curated	True	1.694
CPI-SC0FCF853DB	COL13A1_integrin_a1b1_complex	simple:Q5TAT6	complex:integrin_a1b1_complex	ENSG00000197467		False	False	False	curated	True	1.694
CPI-SC01C274A51	COL28A1_integrin_a1b1_complex	simple:Q2UY09	complex:integrin_a1b1_complex	ENSG00000215018		True	False	False	curated	True	1.694
CPI-SC0681DB40E	COL5A1_integrin_a2b1_complex	simple:P20908	complex:integrin_a2b1_complex	ENSG00000130635		True	False	False	curated	True	1.694
CPI-SC0149E8473	FN1_integrin_a2Bb3_complex	simple:P02751	complex:integrin_a2Bb3_complex	ENSG00000115414		True	False	False	curated	True	1.694
CPI-SC0F94B7D8F	COL8A2_integrin_a2b1_complex	simple:P25067	complex:integrin_a2b1_complex	ENSG00000171812		True	False	False	curated	True	1.694
CPI-SC0B3564B15	COL8A1_integrin_a2b1_complex	simple:P27658	complex:integrin_a2b1_complex	ENSG00000144810		True	False	False	curated	True	1.694
CPI-SC06EEEC092	COL17A1_integrin_a2b1_complex	simple:Q9UMD9	complex:integrin_a2b1_complex	ENSG00000065618		True	False	False	curated	True	1.694
CPI-SC0D5DDAD29	COL20A1_integrin_a2b1_complex	simple:Q9P218	complex:integrin_a2b1_complex	ENSG00000101203		True	False	False	curated	True	1.694
CPI-SC0B86B7CED	COL12A1_integrin_a2b1_complex	simple:Q99715	complex:integrin_a2b1_complex	ENSG00000111799		True	False	False	curated	True	1.694
CPI-SC0D10396B4	COL21A1_integrin_a2b1_complex	simple:Q96P44	complex:integrin_a2b1_complex	ENSG00000124749		True	False	False	curated	True	1.694
CPI-SC0F179D307	COL26A1_integrin_a2b1_complex	simple:Q96A83	complex:integrin_a2b1_complex	ENSG00000160963		True	False	False	curated	True	1.694
CPI-SC04D3AE2F6	COL22A1_integrin_a2b1_complex	simple:Q8NFW1	complex:integrin_a2b1_complex	ENSG00000169436		True	False	False	curated	True	1.694
CPI-SC044C2FDA4	COL27A1_integrin_a2b1_complex	simple:Q8IZC6	complex:integrin_a2b1_complex	ENSG00000196739		True	False	False	curated	True	1.694
CPI-SC0FA343CEF	COL13A1_integrin_a2b1_complex	simple:Q5TAT6	complex:integrin_a2b1_complex	ENSG00000197467		False	False	False	curated	True	1.694
CPI-SC04251A46C	COL28A1_integrin_a2b1_complex	simple:Q2UY09	complex:integrin_a2b1_complex	ENSG00000215018		True	False	False	curated	True	1.694
CPI-SC088A27EA5	COL24A1_integrin_a2b1_complex	simple:Q17RW2	complex:integrin_a2b1_complex	ENSG00000171502		True	False	False	curated	True	1.694
CPI-SC0BDD04147	COL19A1_integrin_a2b1_complex	simple:Q14993	complex:integrin_a2b1_complex	ENSG00000082293		True	False	False	curated	True	1.694
CPI-SC0A916E0E2	COL9A2_integrin_a2b1_complex	simple:Q14055	complex:integrin_a2b1_complex	ENSG00000049089		True	False	False	curated	True	1.694
CPI-SC0BB68FB34	COL9A3_integrin_a2b1_complex	simple:Q14050	complex:integrin_a2b1_complex	ENSG00000092758		True	False	False	curated	True	1.694
CPI-SC0FDD31EAB	COL4A6_integrin_a2b1_complex	simple:Q14031	complex:integrin_a2b1_complex	ENSG00000197565		True	False	False	curated	True	1.694
CPI-SC0956F4A31	COL16A1_integrin_a2b1_complex	simple:Q07092	complex:integrin_a2b1_complex	ENSG00000084636		True	False	False	curated	True	1.694
CPI-SC0CCCF9A7F	COL14A1_integrin_a2b1_complex	simple:Q05707	complex:integrin_a2b1_complex	ENSG00000187955		True	False	False	curated	True	1.694
CPI-SC0B5CEA47D	COL10A1_integrin_a2b1_complex	simple:Q03692	complex:integrin_a2b1_complex	ENSG00000123500		True	False	False	curated	True	1.694
CPI-SC05640277E	COL7A1_integrin_a2b1_complex	simple:Q02388	complex:integrin_a2b1_complex	ENSG00000114270		True	False	False	curated	True	1.694
CPI-SC0926FDACC	COL4A3_integrin_a2b1_complex	simple:Q01955	complex:integrin_a2b1_complex	ENSG00000169031		True	False	False	curated	True	1.694
CPI-SC072376C7B	COL4A4_integrin_a2b1_complex	simple:P53420	complex:integrin_a2b1_complex	ENSG00000081052		True	False	False	curated	True	1.694
CPI-SC04BD52124	COL18A1_integrin_a2b1_complex	simple:P39060	complex:integrin_a2b1_complex	ENSG00000182871		True	False	False	curated	True	1.694
CPI-SC0E85E1FB0	COL15A1_integrin_a2b1_complex	simple:P39059	complex:integrin_a2b1_complex	ENSG00000204291		True	False	False	curated	True	1.694
CPI-SC0C287AFC3	COL4A5_integrin_a2b1_complex	simple:P29400	complex:integrin_a2b1_complex	ENSG00000188153		True	False	False	curated	True	1.694
CPI-SC0D5418330	COL5A3_integrin_a2b1_complex	simple:P25940	complex:integrin_a2b1_complex	ENSG00000080573		True	False	False	curated	True	1.694
CPI-SS0FF51A757	TNFSF18_TNFRSF18	simple:Q9UNG2	simple:Q9Y5U5	ENSG00000120337	ENSG00000186891	True	False	True	curated	False	1.694
