# Supplementary material for: Single-cell RNA sequencing reveals distinct chondrocyte states in femoral cartilage under weight-bearing load in Rheumatoid arthritis
Source: Front Immunol. 2023 Aug 16;14:1247355. doi: 10.3389/fimmu.2023.1247355 (PMC10467429; doi:10.3389/fimmu.2023.1247355)
Supplement: Supplementary file 7 [file Table_2.xlsx]

## Sheet: Sheet 1
Cluster	FC	RegC	EC	CPC	MC	IrC
CENPF	0.0513833	0.0196928	0.0199109	5.7619	0.102708	0.294304
MKI67	0.00556976	0.00341461	0.00276189	3.74499	0.0253599	0.0754353
STMN1	0.353799	0.102351	0.185887	5.11811	0.749209	2.35248
TOP2A	0.0160859	0.00980055	0.010889	3.3223	0.0359912	0.138701
ASPM	0.0281375	0.013319	0.0119901	3.15226	0.0295451	0.145692
HIST1H4C	1.00191	1.37868	1.47279	7.05843	0.528242	2.37778
PTTG1	0.356509	0.311862	0.268415	3.64686	0.209701	1.29702
TUBA1B	5.15486	4.11205	3.4969	19.338	8.79892	7.26339
TYMS	0.0574317	0.0402934	0.0439423	2.42742	0.0248055	0.090499
TUBB	2.64947	1.58078	1.35171	9.05855	3.03992	1.87666
SNORC	0.41538	3.84024	38.1064	0.476287	0.467387	0.851221
COL9A3	0.360325	2.21837	19.4218	0.271726	0.253692	0.62056
CLEC3A	0.126917	0.375055	11.3333	0.0871743	0.12038	0.112953
S100A1	0.443788	4.45597	16.0777	0.577303	0.226465	0.339575
FRZB	0.149704	0.565688	6.78543	0.0449763	0.0547528	0.149906
COL2A1	2.90596	13.0572	156.248	3.13525	3.57623	7.10413
IBSP	4.42487	1.43554	33.2611	1.16506	1.08491	1.40517
ACAN	2.58986	6.05627	31.2958	2.15418	0.535806	1.13148
C2orf40	10.6939	71.3618	185.243	6.26047	1.919	4.23768
CYTL1	0.983193	35.1296	72.0904	0.28043	0.130933	1.13067
HLA-DRA	0.303587	0.174325	0.107401	10.1914	73.3479	2.21312
CD74	0.851408	0.341995	0.223839	12.5763	78.5949	4.90409
HLA-DRB1	0.322755	0.120608	0.0810166	6.47318	45.3082	3.56898
C1QB	0.0601889	0.050313	0.0398133	4.20068	32.6402	0.30637
C1QA	0.067535	0.0504123	0.0396097	4.03435	32.6097	0.353641
RNASE1	0.169733	0.034882	0.0267206	3.14874	21.7701	0.199689
TYROBP	0.04	0.04	0.03	2.43	20.2	1.97
HLA-DPA1	0.145229	0.172748	0.143602	3.46213	22.5436	1.37345
HLA-DPB1	0.318674	0.365604	0.330717	3.73108	23.8947	1.85841
HLA-DRB6	0.06	0.02	0.01	1.82	12.54	0.67
TPSB2	0.01	0	0	0.17	0.02	19.76
TPSAB1	0	0	0	0.17	0.01	18.56
IL32	0.76	0.32	0.14	0.48	0.14	18.94
CCL5	0.06	0.22	0.01	0.28	0.16	11.67
HPGD	0.01	0	0	0.17	0.26	7.83
CD52	0	0.01	0	0.15	0.17	7.26
CTSG	0	0	0	0.02	0.01	6.65
CD69	0	0	0	0.07	0.12	6.56
IL7R	0.02	0.03	0	0.71	0.62	6.73
PTPRC	0.01	0.01	0	1.03	3.85	8.24
COL1A1	108.58	9.69	14.75	97.1	7.27	5.99
MMP2	9.79	1.37	1.11	2.96	1.04	0.94
CCN5	4.45	0.12	0.09	0.54	0.27	0.37
C1R	11.3503	4.9335	2.02303	4.79165	0.70679	0.744947
COL14A1	6.02	0.99	1.46	1.56	0.36	0.28
THY1	5.19	0.7	0.63	2.95	0.26	0.27
SERPINF1	5.43	0.29	0.46	1.97	2.14	0.47
COL1A2	105.462	19.3272	31.1338	78.4681	7.21061	7.14117
COL6A3	17.2226	6.01214	2.05961	18.6668	1.21024	1.39342
COL3A1	145.275	43.5023	38.4483	93.7838	10.1512	10.7716
MSMP	2.35	112.93	4.24	0.95	0.66	0.23
ORM1	0.32	9.69	0.72	0.3	0.14	0.06
SAA1	1.38	20.71	4.6	1.31	0.34	0.69
IGFBP5	2.57	9.4	0.42	2.46	0.24	0.39
SAA2	0.17	3.75	0.76	0.2	0.05	0.01
C15orf48	0.19	3.1	0.23	0.46	1.03	0.34
MMP3	6.05148	44.9574	12.9065	3.34459	1.08369	1.15831
CHI3L2	53.6015	201.135	110.468	23.5186	7.36831	16.5995
INHBA	2.10633	8.1385	2.78059	3.05456	0.30365	0.506862
MT1G	1.73787	7.80768	3.39278	1.04907	0.541972	0.225802
