# Supplementary material for: Single-cell RNA sequencing reveals distinct chondrocyte states in femoral cartilage under weight-bearing load in Rheumatoid arthritis
Source: Front Immunol. 2023 Aug 16;14:1247355. doi: 10.3389/fimmu.2023.1247355 (PMC10467429; doi:10.3389/fimmu.2023.1247355)
Supplement: Supplementary file 8 [file Table_3.xlsx]

## Sheet: CPC
GeneID	gene_id	log2FC	Pvlaue	Qvalue	pct.1	pct.2	Description	GO	KEGG	significant
ENSG00000117724	CENPF	2.69704	0	0	0.675	0.025	centromere protein F [Source:HGNC Symbol;Acc:HGNC:1857]	GO:0000278(mitotic cell cycle);GO:0000775(chromosome, centromeric region);GO:0000776(kinetochore);GO:0000777(condensed chromosome kinetochore);GO:0000785(chromatin);GO:0000922(spindle pole);GO:0000940(condensed chromosome outer kinetochore);GO:0001822(kidney development);GO:0003682(chromatin binding);GO:0005515(protein binding);GO:0005634(nucleus);GO:0005635(nuclear envelope);GO:0005654(nucleopla…	NA	yes
ENSG00000148773	MKI67	2.23741	0	0	0.611	0.004	marker of proliferation Ki-67 [Source:HGNC Symbol;Acc:HGNC:7107]	GO:0000166(nucleotide binding);GO:0000793(condensed chromosome);GO:0003677(DNA binding);GO:0003723(RNA binding);GO:0005515(protein binding);GO:0005524(ATP binding);GO:0005634(nucleus);GO:0005694(chromosome);GO:0005730(nucleolus);GO:0007049(cell cycle);GO:0007088(regulation of mitotic nuclear division);GO:0008022(protein C-terminus binding);GO:0008283(cell population proliferation);GO:0016020(memb…	NA	yes
ENSG00000117632	STMN1	2.22791	0	0	0.817	0.14	stathmin 1 [Source:HGNC Symbol;Acc:HGNC:6510]	GO:0000281(mitotic cytokinesis);GO:0005515(protein binding);GO:0005622(intracellular);GO:0005737(cytoplasm);GO:0005829(cytosol);GO:0005856(cytoskeleton);GO:0005874(microtubule);GO:0007019(microtubule depolymerization);GO:0007052(mitotic spindle organization);GO:0007165(signal transduction);GO:0007275(multicellular organism development);GO:0007399(nervous system development);GO:0007409(axonogenesi…	04010(MAPK signaling pathway);05206(MicroRNAs in cancer)	yes
ENSG00000131747	TOP2A	2.0893	0	0	0.599	0.011	DNA topoisomerase II alpha [Source:HGNC Symbol;Acc:HGNC:11989]	GO:0000166(nucleotide binding);GO:0000228(nuclear chromosome);GO:0000287(magnesium ion binding);GO:0000712(resolution of meiotic recombination intermediates);GO:0000793(condensed chromosome);GO:0000819(sister chromatid segregation);GO:0002244(hematopoietic progenitor cell differentiation);GO:0003677(DNA binding);GO:0003682(chromatin binding);GO:0003723(RNA binding);GO:0003916(DNA topoisomerase ac…	01524(Platinum drug resistance)	yes
ENSG00000066279	ASPM	2.02236	0	0	0.566	0.014	abnormal spindle microtubule assembly [Source:HGNC Symbol;Acc:HGNC:19048]	GO:0000922(spindle pole);GO:0001764(neuron migration);GO:0002052(positive regulation of neuroblast proliferation);GO:0005515(protein binding);GO:0005516(calmodulin binding);GO:0005634(nucleus);GO:0005737(cytoplasm);GO:0005813(centrosome);GO:0005819(spindle);GO:0005856(cytoskeleton);GO:0005874(microtubule);GO:0007049(cell cycle);GO:0007051(spindle organization);GO:0007283(spermatogenesis);GO:00074…	NA	yes
ENSG00000197061	HIST1H4C	1.89918	0	0	0.783	0.467	histone cluster 1 H4 family member c [Source:HGNC Symbol;Acc:HGNC:4787]	GO:0000183(chromatin silencing at rDNA);GO:0000228(nuclear chromosome);GO:0000784(nuclear chromosome, telomeric region);GO:0000786(nucleosome);GO:0000788(nuclear nucleosome);GO:0003677(DNA binding);GO:0003723(RNA binding);GO:0005515(protein binding);GO:0005576(extracellular region);GO:0005634(nucleus);GO:0005654(nucleoplasm);GO:0005694(chromosome);GO:0006303(double-strand break repair via nonhomo…	05034(Alcoholism);05203(Viral carcinogenesis);05322(Systemic lupus erythematosus)	yes
ENSG00000164611	PTTG1	1.81576	0	0	0.772	0.2	pituitary tumor-transforming 1 [Source:HGNC Symbol;Acc:HGNC:9690]	GO:0000981(DNA-binding transcription factor activity, RNA polymerase II-specific);GO:0003700(DNA-binding transcription factor activity);GO:0004869(cysteine-type endopeptidase inhibitor activity);GO:0005515(protein binding);GO:0005634(nucleus);GO:0005737(cytoplasm);GO:0005829(cytosol);GO:0006281(DNA repair);GO:0006355(regulation of transcription, DNA-templated);GO:0006357(regulation of transcripti…	04110(Cell cycle);04114(Oocyte meiosis);05166(Human T-cell leukemia virus 1 infection)	yes
ENSG00000123416	TUBA1B	1.80448	0	0	0.985	0.849	tubulin alpha 1b [Source:HGNC Symbol;Acc:HGNC:18809]	GO:0000166(nucleotide binding);GO:0000226(microtubule cytoskeleton organization);GO:0000278(mitotic cell cycle);GO:0003725(double-stranded RNA binding);GO:0003924(GTPase activity);GO:0005198(structural molecule activity);GO:0005200(structural constituent of cytoskeleton);GO:0005515(protein binding);GO:0005525(GTP binding);GO:0005737(cytoplasm);GO:0005856(cytoskeleton);GO:0005874(microtubule);GO:0…	04145(Phagosome);04210(Apoptosis);04530(Tight junction);04540(Gap junction);05130(Pathogenic Escherichia coli infection)	yes
ENSG00000176890	TYMS	1.70837	0	0	0.786	0.036	thymidylate synthetase [Source:HGNC Symbol;Acc:HGNC:12441]	GO:0000083(regulation of transcription involved in G1/S transition of mitotic cell cycle);GO:0000166(nucleotide binding);GO:0000900(translation repressor activity, mRNA regulatory element binding);GO:0003729(mRNA binding);GO:0004799(thymidylate synthase activity);GO:0005542(folic acid binding);GO:0005634(nucleus);GO:0005730(nucleolus);GO:0005737(cytoplasm);GO:0005739(mitochondrion);GO:0005743(mit…	00240(Pyrimidine metabolism);00670(One carbon pool by folate);01523(Antifolate resistance)	yes
ENSG00000196230	TUBB	1.67241	0	0	0.943	0.674	tubulin beta class I [Source:HGNC Symbol;Acc:HGNC:20778]	GO:0000086(G2/M transition of mitotic cell cycle);GO:0000166(nucleotide binding);GO:0000226(microtubule cytoskeleton organization);GO:0000278(mitotic cell cycle);GO:0003924(GTPase activity);GO:0005198(structural molecule activity);GO:0005200(structural constituent of cytoskeleton);GO:0005515(protein binding);GO:0005525(GTP binding);GO:0005576(extracellular region);GO:0005634(nucleus);GO:0005641(n…	04145(Phagosome);04540(Gap junction);05130(Pathogenic Escherichia coli infection)	yes
ENSG00000100097	LGALS1	1.66137	0	0	0.995	0.954	galectin 1 [Source:HGNC Symbol;Acc:HGNC:6561]	GO:0002317(plasma cell differentiation);GO:0003723(RNA binding);GO:0005515(protein binding);GO:0005576(extracellular region);GO:0005615(extracellular space);GO:0005622(intracellular);GO:0005634(nucleus);GO:0005737(cytoplasm);GO:0005788(endoplasmic reticulum lumen);GO:0005829(cytosol);GO:0006915(apoptotic process);GO:0009986(cell surface);GO:0010812(negative regulation of cell-substrate adhesion);…	NA	yes
ENSG00000167900	TK1	1.6071	0	0	0.751	0.014	thymidine kinase 1 [Source:HGNC Symbol;Acc:HGNC:11830]	GO:0000166(nucleotide binding);GO:0004797(thymidine kinase activity);GO:0005515(protein binding);GO:0005524(ATP binding);GO:0005737(cytoplasm);GO:0005829(cytosol);GO:0006139(nucleobase-containing compound metabolic process);GO:0006259(DNA metabolic process);GO:0008270(zinc ion binding);GO:0009157(deoxyribonucleoside monophosphate biosynthetic process);GO:0016301(kinase activity);GO:0016310(phosph…	00240(Pyrimidine metabolism);00983(Drug metabolism - other enzymes)	yes
ENSG00000100526	CDKN3	1.59364	0	0	0.6	0.053	cyclin dependent kinase inhibitor 3 [Source:HGNC Symbol;Acc:HGNC:1791]	GO:0000079(regulation of cyclin-dependent protein serine/threonine kinase activity);GO:0000082(G1/S transition of mitotic cell cycle);GO:0004721(phosphoprotein phosphatase activity);GO:0004722(protein serine/threonine phosphatase activity);GO:0004725(protein tyrosine phosphatase activity);GO:0005515(protein binding);GO:0005737(cytoplasm);GO:0005829(cytosol);GO:0006470(protein dephosphorylation);G…	NA	yes
ENSG00000113810	SMC4	1.58407	0	0	0.795	0.204	structural maintenance of chromosomes 4 [Source:HGNC Symbol;Acc:HGNC:14013]	GO:0000070(mitotic sister chromatid segregation);GO:0000166(nucleotide binding);GO:0000796(condensin complex);GO:0003697(single-stranded DNA binding);GO:0005515(protein binding);GO:0005524(ATP binding);GO:0005634(nucleus);GO:0005654(nucleoplasm);GO:0005694(chromosome);GO:0005737(cytoplasm);GO:0005829(cytosol);GO:0007049(cell cycle);GO:0007076(mitotic chromosome condensation);GO:0010032(meiotic ch…	NA	yes
ENSG00000088325	TPX2	1.56154	0	0	0.586	0.012	TPX2, microtubule nucleation factor [Source:HGNC Symbol;Acc:HGNC:1249]	GO:0000278(mitotic cell cycle);GO:0000922(spindle pole);GO:0005515(protein binding);GO:0005524(ATP binding);GO:0005525(GTP binding);GO:0005634(nucleus);GO:0005654(nucleoplasm);GO:0005737(cytoplasm);GO:0005815(microtubule organizing center);GO:0005819(spindle);GO:0005829(cytosol);GO:0005856(cytoskeleton);GO:0005874(microtubule);GO:0006915(apoptotic process);GO:0007049(cell cycle);GO:0008283(cell p…	NA	yes
ENSG00000164104	HMGB2	1.45462	0	0	0.78	0.37	high mobility group box 2 [Source:HGNC Symbol;Acc:HGNC:5000]	GO:0000400(four-way junction DNA binding);GO:0000790(nuclear chromatin);GO:0000793(condensed chromosome);GO:0001158(enhancer sequence-specific DNA binding);GO:0001938(positive regulation of endothelial cell proliferation);GO:0002376(immune system process);GO:0002437(inflammatory response to antigenic stimulus);GO:0003677(DNA binding);GO:0003684(damaged DNA binding);GO:0003690(double-stranded DNA …	NA	yes
ENSG00000089685	BIRC5	1.40765	0	0	0.58	0.006	baculoviral IAP repeat containing 5 [Source:HGNC Symbol;Acc:HGNC:593]	GO:0000226(microtubule cytoskeleton organization);GO:0000228(nuclear chromosome);GO:0000775(chromosome, centromeric region);GO:0000776(kinetochore);GO:0000777(condensed chromosome kinetochore);GO:0004869(cysteine-type endopeptidase inhibitor activity);GO:0005515(protein binding);GO:0005634(nucleus);GO:0005654(nucleoplasm);GO:0005694(chromosome);GO:0005737(cytoplasm);GO:0005819(spindle);GO:0005829…	01524(Platinum drug resistance);04210(Apoptosis);04215(Apoptosis - multiple species);04390(Hippo signaling pathway);05161(Hepatitis B);05200(Pathways in cancer);05210(Colorectal cancer)	yes
ENSG00000175063	UBE2C	1.35364	0	0	0.503	0.008	ubiquitin conjugating enzyme E2 C [Source:HGNC Symbol;Acc:HGNC:15937]	GO:0000151(ubiquitin ligase complex);GO:0000166(nucleotide binding);GO:0004842(ubiquitin-protein transferase activity);GO:0005515(protein binding);GO:0005524(ATP binding);GO:0005634(nucleus);GO:0005654(nucleoplasm);GO:0005680(anaphase-promoting complex);GO:0005829(cytosol);GO:0005886(plasma membrane);GO:0006511(ubiquitin-dependent protein catabolic process);GO:0007049(cell cycle);GO:0010458(exit …	04120(Ubiquitin mediated proteolysis)	yes
ENSG00000090382	LYZ	1.32969	6.81446e-62	2.84224e-57	0.253	0.078	lysozyme [Source:HGNC Symbol;Acc:HGNC:6740]	GO:0001895(retina homeostasis);GO:0003796(lysozyme activity);GO:0003824(catalytic activity);GO:0005576(extracellular region);GO:0005615(extracellular space);GO:0006954(inflammatory response);GO:0008152(metabolic process);GO:0016787(hydrolase activity);GO:0016798(hydrolase activity, acting on glycosyl bonds);GO:0019730(antimicrobial humoral response);GO:0019835(cytolysis);GO:0031640(killing of cel…	04970(Salivary secretion)	yes
ENSG00000166803	PCLAF	1.32082	0	0	0.672	0.01	PCNA clamp associated factor [Source:HGNC Symbol;Acc:HGNC:28961]	GO:0003682(chromatin binding);GO:0005515(protein binding);GO:0005634(nucleus);GO:0005654(nucleoplasm);GO:0005737(cytoplasm);GO:0005813(centrosome);GO:0006260(DNA replication);GO:0006281(DNA repair);GO:0006974(cellular response to DNA damage stimulus);GO:0007098(centrosome cycle);GO:0009411(response to UV);GO:0019985(translesion synthesis);GO:0048471(perinuclear region of cytoplasm);GO:0051726(reg…	NA	yes
ENSG00000136108	CKAP2	1.25676	0	0	0.514	0.061	cytoskeleton associated protein 2 [Source:HGNC Symbol;Acc:HGNC:1990]	GO:0000281(mitotic cytokinesis);GO:0000922(spindle pole);GO:0005737(cytoplasm);GO:0005813(centrosome);GO:0005819(spindle);GO:0005829(cytosol);GO:0005856(cytoskeleton);GO:0005874(microtubule);GO:0005881(cytoplasmic microtubule);GO:0006915(apoptotic process);GO:0007026(negative regulation of microtubule depolymerization);GO:0007049(cell cycle);GO:0015630(microtubule cytoskeleton);GO:0045944(positiv…	NA	yes
ENSG00000198830	HMGN2	1.23513	0	0	0.937	0.649	high mobility group nucleosomal binding domain 2 [Source:HGNC Symbol;Acc:HGNC:4986]	GO:0000785(chromatin);GO:0003677(DNA binding);GO:0003723(RNA binding);GO:0005515(protein binding);GO:0005615(extracellular space);GO:0005634(nucleus);GO:0005737(cytoplasm);GO:0031492(nucleosomal DNA binding);GO:0031640(killing of cells of other organism);GO:0061844(antimicrobial humoral immune response mediated by antimicrobial peptide)	NA	yes
ENSG00000011426	ANLN	1.23046	0	0	0.507	0.006	anillin actin binding protein [Source:HGNC Symbol;Acc:HGNC:14082]	GO:0000281(mitotic cytokinesis);GO:0000915(actomyosin contractile ring assembly);GO:0000921(septin ring assembly);GO:0002244(hematopoietic progenitor cell differentiation);GO:0003779(actin binding);GO:0005634(nucleus);GO:0005654(nucleoplasm);GO:0005737(cytoplasm);GO:0005826(actomyosin contractile ring);GO:0005856(cytoskeleton);GO:0005938(cell cortex);GO:0007049(cell cycle);GO:0007096(regulation o…	NA	yes
ENSG00000158710	TAGLN2	1.22863	0	0	0.978	0.771	transgelin 2 [Source:HGNC Symbol;Acc:HGNC:11554]	GO:0002576(platelet degranulation);GO:0005515(protein binding);GO:0005576(extracellular region);GO:0005829(cytosol);GO:0030855(epithelial cell differentiation);GO:0031982(vesicle);GO:0045296(cadherin binding);GO:0070062(extracellular exosome)	NA	yes
ENSG00000069275	NUCKS1	1.22599	0	0	0.983	0.827	nuclear casein kinase and cyclin dependent kinase substrate 1 [Source:HGNC Symbol;Acc:HGNC:29923]	GO:0000724(double-strand break repair via homologous recombination);GO:0000785(chromatin);GO:0000790(nuclear chromatin);GO:0001228(DNA-binding transcription activator activity, RNA polymerase II-specific);GO:0001678(cellular glucose homeostasis);GO:0003682(chromatin binding);GO:0003690(double-stranded DNA binding);GO:0003697(single-stranded DNA binding);GO:0003723(RNA binding);GO:0005634(nucleus)…	NA	yes
ENSG00000124795	DEK	1.22516	0	0	0.963	0.725	DEK proto-oncogene [Source:HGNC Symbol;Acc:HGNC:2768]	GO:0003677(DNA binding);GO:0003723(RNA binding);GO:0005634(nucleus);GO:0005654(nucleoplasm);GO:0006325(chromatin organization);GO:0006357(regulation of transcription by RNA polymerase II);GO:0006366(transcription by RNA polymerase II);GO:0007165(signal transduction);GO:0019079(viral genome replication);GO:0042393(histone binding);GO:0043292(contractile fiber);GO:0045815(positive regulation of gen…	NA	yes
ENSG00000134057	CCNB1	1.19706	0	0	0.385	0.037	cyclin B1 [Source:HGNC Symbol;Acc:HGNC:1579]	GO:0000079(regulation of cyclin-dependent protein serine/threonine kinase activity);GO:0000086(G2/M transition of mitotic cell cycle);GO:0000278(mitotic cell cycle);GO:0000307(cyclin-dependent protein kinase holoenzyme complex);GO:0000922(spindle pole);GO:0000942(condensed nuclear chromosome outer kinetochore);GO:0001556(oocyte maturation);GO:0001701(in utero embryonic development);GO:0001933(neg…	04068(FoxO signaling pathway);04110(Cell cycle);04114(Oocyte meiosis);04115(p53 signaling pathway);04218(Cellular senescence);04914(Progesterone-mediated oocyte maturation);05170(Human immunodeficiency virus 1 infection)	yes
ENSG00000105968	H2AFV	1.18252	0	0	0.916	0.541	H2A histone family member V [Source:HGNC Symbol;Acc:HGNC:20664]	GO:0000786(nucleosome);GO:0000790(nuclear chromatin);GO:0003674(molecular_function);GO:0003677(DNA binding);GO:0005634(nucleus);GO:0005694(chromosome);GO:0006325(chromatin organization);GO:0008150(biological_process);GO:0046982(protein heterodimerization activity);GO:0070062(extracellular exosome)	04217(Necroptosis);05034(Alcoholism);05322(Systemic lupus erythematosus)	yes
ENSG00000156802	ATAD2	1.18101	0	0	0.625	0.077	ATPase family, AAA domain containing 2 [Source:HGNC Symbol;Acc:HGNC:30123]	GO:0000166(nucleotide binding);GO:0003682(chromatin binding);GO:0005515(protein binding);GO:0005524(ATP binding);GO:0005634(nucleus);GO:0005654(nucleoplasm);GO:0006325(chromatin organization);GO:0006355(regulation of transcription, DNA-templated);GO:0006357(regulation of transcription by RNA polymerase II);GO:0016787(hydrolase activity);GO:0016887(ATPase activity);GO:0031936(negative regulation o…	NA	yes
ENSG00000168393	DTYMK	1.15046	0	0	0.76	0.209	deoxythymidylate kinase [Source:HGNC Symbol;Acc:HGNC:3061]	GO:0000166(nucleotide binding);GO:0004550(nucleoside diphosphate kinase activity);GO:0004798(thymidylate kinase activity);GO:0005524(ATP binding);GO:0005634(nucleus);GO:0005737(cytoplasm);GO:0005739(mitochondrion);GO:0005758(mitochondrial intermembrane space);GO:0005759(mitochondrial matrix);GO:0005829(cytosol);GO:0006165(nucleoside diphosphate phosphorylation);GO:0006227(dUDP biosynthetic proces…	00240(Pyrimidine metabolism)	yes
ENSG00000160789	LMNA	1.14714	1.38287e-249	5.76781e-245	0.988	0.912	lamin A/C [Source:HGNC Symbol;Acc:HGNC:6636]	GO:0005198(structural molecule activity);GO:0005515(protein binding);GO:0005634(nucleus);GO:0005635(nuclear envelope);GO:0005638(lamin filament);GO:0005652(nuclear lamina);GO:0005654(nucleoplasm);GO:0005829(cytosol);GO:0005882(intermediate filament);GO:0006606(protein import into nucleus);GO:0006997(nucleus organization);GO:0006998(nuclear envelope organization);GO:0007084(mitotic nuclear envelop…	04210(Apoptosis);05410(Hypertrophic cardiomyopathy (HCM));05412(Arrhythmogenic right ventricular cardiomyopathy (ARVC));05414(Dilated cardiomyopathy (DCM))	yes
ENSG00000072571	HMMR	1.1436	0	0	0.432	0.008	hyaluronan mediated motility receptor [Source:HGNC Symbol;Acc:HGNC:5012]	GO:0005515(protein binding);GO:0005540(hyaluronic acid binding);GO:0005737(cytoplasm);GO:0005813(centrosome);GO:0005829(cytosol);GO:0005886(plasma membrane);GO:0009986(cell surface);GO:0010389(regulation of G2/M transition of mitotic cell cycle);GO:0015630(microtubule cytoskeleton);GO:0016020(membrane);GO:0030214(hyaluronan catabolic process)	04512(ECM-receptor interaction)	yes
ENSG00000132646	PCNA	1.1434	0	0	0.685	0.205	proliferating cell nuclear antigen [Source:HGNC Symbol;Acc:HGNC:8729]	GO:0000083(regulation of transcription involved in G1/S transition of mitotic cell cycle);GO:0000122(negative regulation of transcription by RNA polymerase II);GO:0000307(cyclin-dependent protein kinase holoenzyme complex);GO:0000701(purine-specific mismatch base pair DNA N-glycosylase activity);GO:0000723(telomere maintenance);GO:0000784(nuclear chromosome, telomeric region);GO:0000785(chromatin…	03030(DNA replication);03410(Base excision repair);03420(Nucleotide excision repair);03430(Mismatch repair);04110(Cell cycle);04530(Tight junction);05161(Hepatitis B)	yes
ENSG00000235162	C12orf75	1.13987	1.34869e-271	5.62524e-267	0.689	0.325	chromosome 12 open reading frame 75 [Source:HGNC Symbol;Acc:HGNC:35164]	NA	NA	yes
ENSG00000164032	H2AFZ	1.1318	8.18826e-285	3.41524e-280	0.985	0.847	H2A histone family member Z [Source:HGNC Symbol;Acc:HGNC:4741]	GO:0000786(nucleosome);GO:0000790(nuclear chromatin);GO:0000978(RNA polymerase II proximal promoter sequence-specific DNA binding);GO:0000979(RNA polymerase II core promoter sequence-specific DNA binding);GO:0000980(RNA polymerase II distal enhancer sequence-specific DNA binding);GO:0003677(DNA binding);GO:0005515(protein binding);GO:0005634(nucleus);GO:0005694(chromosome);GO:0005719(nuclear euch…	04217(Necroptosis);05034(Alcoholism);05322(Systemic lupus erythematosus)	yes
ENSG00000162511	LAPTM5	1.10799	7.61493e-54	3.17611e-49	0.269	0.095	lysosomal protein transmembrane 5 [Source:HGNC Symbol;Acc:HGNC:29612]	GO:0005515(protein binding);GO:0005764(lysosome);GO:0005765(lysosomal membrane);GO:0005887(integral component of plasma membrane);GO:0016020(membrane);GO:0016021(integral component of membrane);GO:1990830(cellular response to leukemia inhibitory factor)	04142(Lysosome)	yes
ENSG00000189403	HMGB1	1.10796	0	0	0.991	0.919	high mobility group box 1 [Source:HGNC Symbol;Acc:HGNC:4983]	GO:0000122(negative regulation of transcription by RNA polymerase II);GO:0000400(four-way junction DNA binding);GO:0000405(bubble DNA binding);GO:0000790(nuclear chromatin);GO:0000793(condensed chromosome);GO:0001530(lipopolysaccharide binding);GO:0001773(myeloid dendritic cell activation);GO:0001786(phosphatidylserine binding);GO:0002218(activation of innate immune response);GO:0002224(toll-like…	03410(Base excision repair);04140(Autophagy - animal);04217(Necroptosis)	yes
ENSG00000203760	CENPW	1.10092	0	0	0.6	0.054	centromere protein W [Source:HGNC Symbol;Acc:HGNC:21488]	GO:0000278(mitotic cell cycle);GO:0000775(chromosome, centromeric region);GO:0000776(kinetochore);GO:0000777(condensed chromosome kinetochore);GO:0003677(DNA binding);GO:0005515(protein binding);GO:0005634(nucleus);GO:0005654(nucleoplasm);GO:0005694(chromosome);GO:0005730(nucleolus);GO:0007049(cell cycle);GO:0007059(chromosome segregation);GO:0016363(nuclear matrix);GO:0034080(CENP-A containing n…	NA	yes
ENSG00000276085	CCL3L1	1.10047	6.72877e-60	2.8065e-55	0.169	0.038	C-C motif chemokine ligand 3 like 1 [Source:HGNC Symbol;Acc:HGNC:10628]	GO:0002548(monocyte chemotaxis);GO:0005125(cytokine activity);GO:0005576(extracellular region);GO:0005615(extracellular space);GO:0006935(chemotaxis);GO:0006954(inflammatory response);GO:0006955(immune response);GO:0007186(G protein-coupled receptor signaling pathway);GO:0008009(chemokine activity);GO:0008285(negative regulation of cell population proliferation);GO:0010469(regulation of signaling…	04060(Cytokine-cytokine receptor interaction);04062(Chemokine signaling pathway);04620(Toll-like receptor signaling pathway);05132(Salmonella infection);05142(Chagas disease (American trypanosomiasis));05163(Human cytomegalovirus infection);05323(Rheumatoid arthritis)	yes
ENSG00000167553	TUBA1C	1.09688	7.04118e-308	2.9368e-303	0.847	0.611	tubulin alpha 1c [Source:HGNC Symbol;Acc:HGNC:20768]	GO:0000166(nucleotide binding);GO:0000226(microtubule cytoskeleton organization);GO:0000278(mitotic cell cycle);GO:0003924(GTPase activity);GO:0005198(structural molecule activity);GO:0005200(structural constituent of cytoskeleton);GO:0005515(protein binding);GO:0005525(GTP binding);GO:0005634(nucleus);GO:0005737(cytoplasm);GO:0005856(cytoskeleton);GO:0005874(microtubule);GO:0005881(cytoplasmic m…	04145(Phagosome);04210(Apoptosis);04530(Tight junction);04540(Gap junction);05130(Pathogenic Escherichia coli infection)	yes
ENSG00000108518	PFN1	1.08496	3.92305e-317	1.63627e-312	0.977	0.821	profilin 1 [Source:HGNC Symbol;Acc:HGNC:8881]	GO:0000774(adenyl-nucleotide exchange factor activity);GO:0001843(neural tube closure);GO:0003723(RNA binding);GO:0003779(actin binding);GO:0003785(actin monomer binding);GO:0005515(protein binding);GO:0005546(phosphatidylinositol-4,5-bisphosphate binding);GO:0005634(nucleus);GO:0005737(cytoplasm);GO:0005829(cytosol);GO:0005856(cytoskeleton);GO:0005925(focal adhesion);GO:0005938(cell cortex);GO:0…	04015(Rap1 signaling pathway);04810(Regulation of actin cytoskeleton);05131(Shigellosis);05132(Salmonella infection)	yes
ENSG00000169689	CENPX	1.08164	0	0	0.82	0.406	centromere protein X [Source:HGNC Symbol;Acc:HGNC:11422]	GO:0000712(resolution of meiotic recombination intermediates);GO:0000775(chromosome, centromeric region);GO:0000776(kinetochore);GO:0000777(condensed chromosome kinetochore);GO:0003677(DNA binding);GO:0003690(double-stranded DNA binding);GO:0005515(protein binding);GO:0005634(nucleus);GO:0005654(nucleoplasm);GO:0005694(chromosome);GO:0006281(DNA repair);GO:0006974(cellular response to DNA damage …	03460(Fanconi anemia pathway)	yes
ENSG00000171848	RRM2	1.08032	0	0	0.43	0.007	ribonucleotide reductase regulatory subunit M2 [Source:HGNC Symbol;Acc:HGNC:10452]	GO:0000083(regulation of transcription involved in G1/S transition of mitotic cell cycle);GO:0004748(ribonucleoside-diphosphate reductase activity, thioredoxin disulfide as acceptor);GO:0005515(protein binding);GO:0005737(cytoplasm);GO:0005829(cytosol);GO:0005971(ribonucleoside-diphosphate reductase complex);GO:0006260(DNA replication);GO:0008199(ferric iron binding);GO:0009262(deoxyribonucleotid…	00230(Purine metabolism);00240(Pyrimidine metabolism);00480(Glutathione metabolism);00983(Drug metabolism - other enzymes);04115(p53 signaling pathway)	yes
ENSG00000138182	KIF20B	1.07529	0	0	0.512	0.058	kinesin family member 20B [Source:HGNC Symbol;Acc:HGNC:7212]	GO:0000166(nucleotide binding);GO:0000922(spindle pole);GO:0001843(neural tube closure);GO:0003774(motor activity);GO:0003777(microtubule motor activity);GO:0005515(protein binding);GO:0005524(ATP binding);GO:0005634(nucleus);GO:0005654(nucleoplasm);GO:0005730(nucleolus);GO:0005737(cytoplasm);GO:0005813(centrosome);GO:0005815(microtubule organizing center);GO:0005819(spindle);GO:0005856(cytoskele…	NA	yes
ENSG00000101160	CTSZ	1.07322	1.06578e-169	4.44528e-165	0.94	0.698	cathepsin Z [Source:HGNC Symbol;Acc:HGNC:2547]	GO:0000139(Golgi membrane);GO:0002003(angiotensin maturation);GO:0004180(carboxypeptidase activity);GO:0004197(cysteine-type endopeptidase activity);GO:0005515(protein binding);GO:0005576(extracellular region);GO:0005615(extracellular space);GO:0005764(lysosome);GO:0005783(endoplasmic reticulum);GO:0005788(endoplasmic reticulum lumen);GO:0005886(plasma membrane);GO:0006508(proteolysis);GO:0006888…	04142(Lysosome);04210(Apoptosis)	yes
ENSG00000120802	TMPO	1.06104	0	0	0.65	0.143	thymopoietin [Source:HGNC Symbol;Acc:HGNC:11875]	GO:0000785(chromatin);GO:0003677(DNA binding);GO:0005515(protein binding);GO:0005521(lamin binding);GO:0005634(nucleus);GO:0005635(nuclear envelope);GO:0005637(nuclear inner membrane);GO:0005694(chromosome);GO:0005737(cytoplasm);GO:0006355(regulation of transcription, DNA-templated);GO:0016020(membrane);GO:0016021(integral component of membrane);GO:0031965(nuclear membrane);GO:0045296(cadherin bi…	NA	yes
ENSG00000130816	DNMT1	1.04648	0	0	0.736	0.197	DNA methyltransferase 1 [Source:HGNC Symbol;Acc:HGNC:2976]	GO:0000122(negative regulation of transcription by RNA polymerase II);GO:0000792(heterochromatin);GO:0000981(DNA-binding transcription factor activity, RNA polymerase II-specific);GO:0003677(DNA binding);GO:0003682(chromatin binding);GO:0003723(RNA binding);GO:0003886(DNA (cytosine-5-)-methyltransferase activity);GO:0005515(protein binding);GO:0005634(nucleus);GO:0005654(nucleoplasm);GO:0005657(r…	00270(Cysteine and methionine metabolism);05206(MicroRNAs in cancer)	yes
ENSG00000075624	ACTB	1.0337	1.75915e-261	7.33723e-257	0.996	0.947	actin beta [Source:HGNC Symbol;Acc:HGNC:132]	GO:0000079(regulation of cyclin-dependent protein serine/threonine kinase activity);GO:0000166(nucleotide binding);GO:0000790(nuclear chromatin);GO:0000978(RNA polymerase II proximal promoter sequence-specific DNA binding);GO:0000980(RNA polymerase II distal enhancer sequence-specific DNA binding);GO:0001895(retina homeostasis);GO:0005200(structural constituent of cytoskeleton);GO:0005515(protein…	04015(Rap1 signaling pathway);04145(Phagosome);04210(Apoptosis);04390(Hippo signaling pathway);04510(Focal adhesion);04520(Adherens junction);04530(Tight junction);04611(Platelet activation);04670(Leukocyte transendothelial migration);04714(Thermogenesis);04810(Regulation of actin cytoskeleton);04919(Thyroid hormone signaling pathway);04921(Oxytocin signaling pathway);04971(Gastric acid secretion…	yes
ENSG00000118785	SPP1	1.02782	1.03434e-27	4.31415e-23	0.4	0.244	secreted phosphoprotein 1 [Source:HGNC Symbol;Acc:HGNC:11255]	GO:0001503(ossification);GO:0001649(osteoblast differentiation);GO:0005125(cytokine activity);GO:0005515(protein binding);GO:0005576(extracellular region);GO:0005615(extracellular space);GO:0005788(endoplasmic reticulum lumen);GO:0005794(Golgi apparatus);GO:0006710(androgen catabolic process);GO:0006954(inflammatory response);GO:0007155(cell adhesion);GO:0007566(embryo implantation);GO:0010033(re…	04151(PI3K-Akt signaling pathway);04371(Apelin signaling pathway);04510(Focal adhesion);04512(ECM-receptor interaction);04620(Toll-like receptor signaling pathway);05165(Human papillomavirus infection)	yes
ENSG00000170312	CDK1	1.02451	0	0	0.46	0.007	cyclin dependent kinase 1 [Source:HGNC Symbol;Acc:HGNC:1722]	GO:0000086(G2/M transition of mitotic cell cycle);GO:0000166(nucleotide binding);GO:0000187(activation of MAPK activity);GO:0000226(microtubule cytoskeleton organization);GO:0000278(mitotic cell cycle);GO:0000307(cyclin-dependent protein kinase holoenzyme complex);GO:0000784(nuclear chromosome, telomeric region);GO:0001618(virus receptor activity);GO:0003682(chromatin binding);GO:0004672(protein …	04110(Cell cycle);04114(Oocyte meiosis);04115(p53 signaling pathway);04218(Cellular senescence);04540(Gap junction);04914(Progesterone-mediated oocyte maturation);05170(Human immunodeficiency virus 1 infection);05203(Viral carcinogenesis)	yes
ENSG00000184357	HIST1H1B	1.01727	0	0	0.293	0.005	histone cluster 1 H1 family member b [Source:HGNC Symbol;Acc:HGNC:4719]	GO:0000122(negative regulation of transcription by RNA polymerase II);GO:0000786(nucleosome);GO:0000790(nuclear chromatin);GO:0003677(DNA binding);GO:0003690(double-stranded DNA binding);GO:0003723(RNA binding);GO:0005515(protein binding);GO:0005634(nucleus);GO:0005694(chromosome);GO:0005720(nuclear heterochromatin);GO:0006325(chromatin organization);GO:0006334(nucleosome assembly);GO:0006355(reg…	NA	yes
ENSG00000042493	CAPG	1.00717	1.35806e-240	5.66431e-236	0.95	0.624	capping actin protein, gelsolin like [Source:HGNC Symbol;Acc:HGNC:1474]	GO:0001726(ruffle);GO:0003779(actin binding);GO:0005515(protein binding);GO:0005634(nucleus);GO:0005654(nucleoplasm);GO:0005730(nucleolus);GO:0005737(cytoplasm);GO:0005814(centriole);GO:0008290(F-actin capping protein complex);GO:0019904(protein domain specific binding);GO:0030027(lamellipodium);GO:0042470(melanosome);GO:0042995(cell projection);GO:0044877(protein-containing complex binding);GO:0…	NA	yes
ENSG00000092853	CLSPN	1.0033	0	0	0.542	0.026	claspin [Source:HGNC Symbol;Acc:HGNC:19715]	GO:0000077(DNA damage checkpoint);GO:0003677(DNA binding);GO:0005515(protein binding);GO:0005634(nucleus);GO:0005654(nucleoplasm);GO:0005794(Golgi apparatus);GO:0006260(DNA replication);GO:0006281(DNA repair);GO:0006974(cellular response to DNA damage stimulus);GO:0007049(cell cycle);GO:0007095(mitotic G2 DNA damage checkpoint);GO:0010997(anaphase-promoting complex binding);GO:0016579(protein deu…	NA	yes
ENSG00000143549	TPM3	1.00236	2.69398e-268	1.12363e-263	0.953	0.674	tropomyosin 3 [Source:HGNC Symbol;Acc:HGNC:12012]	GO:0001725(stress fiber);GO:0003674(molecular_function);GO:0003779(actin binding);GO:0005515(protein binding);GO:0005737(cytoplasm);GO:0005829(cytosol);GO:0005856(cytoskeleton);GO:0005862(muscle thin filament tropomyosin);GO:0005884(actin filament);GO:0006936(muscle contraction);GO:0007015(actin filament organization);GO:0015629(actin cytoskeleton);GO:0030049(muscle filament sliding);GO:0051015(a…	04260(Cardiac muscle contraction);04261(Adrenergic signaling in cardiomyocytes);05200(Pathways in cancer);05216(Thyroid cancer);05410(Hypertrophic cardiomyopathy (HCM));05414(Dilated cardiomyopathy (DCM))	yes
ENSG00000131094	C1QL1	1.00213	0	0	0.448	0.05	complement C1q like 1 [Source:HGNC Symbol;Acc:HGNC:24182]	GO:0003674(molecular_function);GO:0005102(signaling receptor binding);GO:0005515(protein binding);GO:0005575(cellular_component);GO:0005576(extracellular region);GO:0005581(collagen trimer);GO:0005737(cytoplasm);GO:0007626(locomotory behavior);GO:0016322(neuron remodeling);GO:0043083(synaptic cleft);GO:0044301(climbing fiber);GO:0061743(motor learning);GO:0098793(presynapse);GO:0099558(maintenanc…	NA	yes
ENSG00000019169	MARCO	0.995491	1.66859e-48	6.95952e-44	0.233	0.078	macrophage receptor with collagenous structure [Source:HGNC Symbol;Acc:HGNC:6895]	GO:0001540(amyloid-beta binding);GO:0001664(G protein-coupled receptor binding);GO:0001934(positive regulation of protein phosphorylation);GO:0002221(pattern recognition receptor signaling pathway);GO:0002376(immune system process);GO:0004888(transmembrane signaling receptor activity);GO:0005044(scavenger receptor activity);GO:0005581(collagen trimer);GO:0005737(cytoplasm);GO:0005886(plasma membr…	04145(Phagosome)	yes
ENSG00000138180	CEP55	0.993683	0	0	0.462	0.003	centrosomal protein 55 [Source:HGNC Symbol;Acc:HGNC:1161]	GO:0000281(mitotic cytokinesis);GO:0005515(protein binding);GO:0005737(cytoplasm);GO:0005813(centrosome);GO:0005814(centriole);GO:0005815(microtubule organizing center);GO:0005856(cytoskeleton);GO:0005886(plasma membrane);GO:0007049(cell cycle);GO:0007275(multicellular organism development);GO:0014066(regulation of phosphatidylinositol 3-kinase signaling);GO:0016020(membrane);GO:0030496(midbody);…	NA	yes
ENSG00000125726	CD70	0.987767	3.21779e-218	1.34211e-213	0.397	0.076	CD70 molecule [Source:NCBI gene;Acc:970]	GO:0002020(protease binding);GO:0005102(signaling receptor binding);GO:0005125(cytokine activity);GO:0005164(tumor necrosis factor receptor binding);GO:0005515(protein binding);GO:0005615(extracellular space);GO:0005886(plasma membrane);GO:0005887(integral component of plasma membrane);GO:0006955(immune response);GO:0007165(signal transduction);GO:0007267(cell-cell signaling);GO:0008283(cell popu…	04060(Cytokine-cytokine receptor interaction)	yes
ENSG00000169429	CXCL8	0.983943	5.73265e-42	2.39103e-37	0.191	0.06	C-X-C motif chemokine ligand 8 [Source:HGNC Symbol;Acc:HGNC:6025]	GO:0001525(angiogenesis);GO:0002237(response to molecule of bacterial origin);GO:0005125(cytokine activity);GO:0005153(interleukin-8 receptor binding);GO:0005515(protein binding);GO:0005576(extracellular region);GO:0005615(extracellular space);GO:0006935(chemotaxis);GO:0006952(defense response);GO:0006954(inflammatory response);GO:0006955(immune response);GO:0007050(cell cycle arrest);GO:0007165(…	04060(Cytokine-cytokine receptor interaction);04062(Chemokine signaling pathway);04064(NF-kappa B signaling pathway);04072(Phospholipase D signaling pathway);04218(Cellular senescence);04620(Toll-like receptor signaling pathway);04621(NOD-like receptor signaling pathway);04622(RIG-I-like receptor signaling pathway);04657(IL-17 signaling pathway);04932(Non-alcoholic fatty liver disease (NAFLD));04…	yes
ENSG00000173457	PPP1R14B	0.983252	6.34613e-206	2.64691e-201	0.865	0.571	protein phosphatase 1 regulatory inhibitor subunit 14B [Source:HGNC Symbol;Acc:HGNC:9057]	GO:0004864(protein phosphatase inhibitor activity);GO:0004865(protein serine/threonine phosphatase inhibitor activity);GO:0005737(cytoplasm);GO:0032515(negative regulation of phosphoprotein phosphatase activity);GO:0042325(regulation of phosphorylation);GO:0045087(innate immune response)	NA	yes
ENSG00000075218	GTSE1	0.976392	0	0	0.454	0.011	G2 and S-phase expressed 1 [Source:HGNC Symbol;Acc:HGNC:13698]	GO:0003674(molecular_function);GO:0005515(protein binding);GO:0005654(nucleoplasm);GO:0005737(cytoplasm);GO:0005829(cytosol);GO:0005856(cytoskeleton);GO:0005874(microtubule);GO:0005881(cytoplasmic microtubule);GO:0006977(DNA damage response, signal transduction by p53 class mediator resulting in cell cycle arrest);GO:0007017(microtubule-based process);GO:0016020(membrane);GO:0030335(positive regu…	04115(p53 signaling pathway)	yes
ENSG00000138778	CENPE	0.96547	0	0	0.418	0.026	centromere protein E [Source:HGNC Symbol;Acc:HGNC:1856]	GO:0000166(nucleotide binding);GO:0000278(mitotic cell cycle);GO:0000775(chromosome, centromeric region);GO:0000776(kinetochore);GO:0000777(condensed chromosome kinetochore);GO:0000779(condensed chromosome, centromeric region);GO:0003774(motor activity);GO:0003777(microtubule motor activity);GO:0005515(protein binding);GO:0005524(ATP binding);GO:0005634(nucleus);GO:0005654(nucleoplasm);GO:0005694…	NA	yes
ENSG00000128951	DUT	0.965314	2.03164e-288	8.47378e-284	0.876	0.607	deoxyuridine triphosphatase [Source:HGNC Symbol;Acc:HGNC:3078]	GO:0000287(magnesium ion binding);GO:0003723(RNA binding);GO:0004170(dUTP diphosphatase activity);GO:0005515(protein binding);GO:0005634(nucleus);GO:0005654(nucleoplasm);GO:0005739(mitochondrion);GO:0006139(nucleobase-containing compound metabolic process);GO:0006226(dUMP biosynthetic process);GO:0006260(DNA replication);GO:0009117(nucleotide metabolic process);GO:0015949(nucleobase-containing sm…	00240(Pyrimidine metabolism);00983(Drug metabolism - other enzymes)	yes
ENSG00000139734	DIAPH3	0.962699	0	0	0.483	0.007	diaphanous related formin 3 [Source:HGNC Symbol;Acc:HGNC:15480]	GO:0003779(actin binding);GO:0005634(nucleus);GO:0005737(cytoplasm);GO:0005829(cytosol);GO:0007010(cytoskeleton organization);GO:0016043(cellular component organization);GO:0017048(Rho GTPase binding);GO:0030036(actin cytoskeleton organization);GO:0030041(actin filament polymerization);GO:0045296(cadherin binding)	04810(Regulation of actin cytoskeleton)	yes
ENSG00000172757	CFL1	0.955644	5.17453e-299	2.15825e-294	0.985	0.881	cofilin 1 [Source:HGNC Symbol;Acc:HGNC:1874]	GO:0000281(mitotic cytokinesis);GO:0001755(neural crest cell migration);GO:0001842(neural fold formation);GO:0003779(actin binding);GO:0005102(signaling receptor binding);GO:0005515(protein binding);GO:0005615(extracellular space);GO:0005622(intracellular);GO:0005634(nucleus);GO:0005737(cytoplasm);GO:0005829(cytosol);GO:0005856(cytoskeleton);GO:0005886(plasma membrane);GO:0005911(cell-cell juncti…	04360(Axon guidance);04666(Fc gamma R-mediated phagocytosis);04810(Regulation of actin cytoskeleton);05133(Pertussis);05170(Human immunodeficiency virus 1 infection)	yes
ENSG00000213719	CLIC1	0.954957	5.97919e-243	2.49386e-238	0.978	0.851	chloride intracellular channel 1 [Source:HGNC Symbol;Acc:HGNC:2062]	GO:0005244(voltage-gated ion channel activity);GO:0005254(chloride channel activity);GO:0005515(protein binding);GO:0005615(extracellular space);GO:0005634(nucleus);GO:0005635(nuclear envelope);GO:0005737(cytoplasm);GO:0005739(mitochondrion);GO:0005886(plasma membrane);GO:0005903(brush border);GO:0006811(ion transport);GO:0006821(chloride transport);GO:0007165(signal transduction);GO:0016020(memb…	NA	yes
ENSG00000136824	SMC2	0.949143	0	0	0.675	0.144	structural maintenance of chromosomes 2 [Source:HGNC Symbol;Acc:HGNC:14011]	GO:0000166(nucleotide binding);GO:0000228(nuclear chromosome);GO:0000793(condensed chromosome);GO:0000796(condensin complex);GO:0003697(single-stranded DNA binding);GO:0005515(protein binding);GO:0005524(ATP binding);GO:0005634(nucleus);GO:0005654(nucleoplasm);GO:0005694(chromosome);GO:0005730(nucleolus);GO:0005737(cytoplasm);GO:0005829(cytosol);GO:0007049(cell cycle);GO:0007076(mitotic chromosom…	NA	yes
ENSG00000173207	CKS1B	0.945292	1.70643e-265	7.11734e-261	0.777	0.377	CDC28 protein kinase regulatory subunit 1B [Source:HGNC Symbol;Acc:HGNC:19083]	GO:0000079(regulation of cyclin-dependent protein serine/threonine kinase activity);GO:0000307(cyclin-dependent protein kinase holoenzyme complex);GO:0005515(protein binding);GO:0005654(nucleoplasm);GO:0006355(regulation of transcription, DNA-templated);GO:0007049(cell cycle);GO:0007346(regulation of mitotic cell cycle);GO:0008283(cell population proliferation);GO:0016301(kinase activity);GO:0016…	05200(Pathways in cancer);05222(Small cell lung cancer)	yes
ENSG00000205542	TMSB4X	0.944953	1.37302e-162	5.72671e-158	0.987	0.822	thymosin beta 4 X-linked [Source:HGNC Symbol;Acc:HGNC:11881]	GO:0002576(platelet degranulation);GO:0003723(RNA binding);GO:0003779(actin binding);GO:0003785(actin monomer binding);GO:0005515(protein binding);GO:0005576(extracellular region);GO:0005634(nucleus);GO:0005737(cytoplasm);GO:0005829(cytosol);GO:0005856(cytoskeleton);GO:0007015(actin filament organization);GO:0007253(cytoplasmic sequestering of NF-kappaB);GO:0019899(enzyme binding);GO:0030334(regu…	04810(Regulation of actin cytoskeleton)	yes
ENSG00000106268	NUDT1	0.93471	2.74955e-281	1.14681e-276	0.818	0.317	nudix hydrolase 1 [Source:HGNC Symbol;Acc:HGNC:8048]	GO:0001669(acrosomal vesicle);GO:0003723(RNA binding);GO:0003924(GTPase activity);GO:0005515(protein binding);GO:0005615(extracellular space);GO:0005634(nucleus);GO:0005737(cytoplasm);GO:0005739(mitochondrion);GO:0005759(mitochondrial matrix);GO:0005829(cytosol);GO:0005886(plasma membrane);GO:0006195(purine nucleotide catabolic process);GO:0006203(dGTP catabolic process);GO:0006281(DNA repair);GO…	NA	yes
ENSG00000132341	RAN	0.921004	1.87231e-285	7.80921e-281	0.957	0.737	RAN, member RAS oncogene family [Source:HGNC Symbol;Acc:HGNC:9846]	GO:0000055(ribosomal large subunit export from nucleus);GO:0000056(ribosomal small subunit export from nucleus);GO:0000070(mitotic sister chromatid segregation);GO:0000166(nucleotide binding);GO:0000278(mitotic cell cycle);GO:0000287(magnesium ion binding);GO:0000785(chromatin);GO:0001673(male germ cell nucleus);GO:0002177(manchette);GO:0003682(chromatin binding);GO:0003723(RNA binding);GO:000392…	03008(Ribosome biogenesis in eukaryotes);03013(RNA transport);05166(Human T-cell leukemia virus 1 infection)	yes
ENSG00000166508	MCM7	0.915356	3.64608e-313	1.52074e-308	0.604	0.121	minichromosome maintenance complex component 7 [Source:HGNC Symbol;Acc:HGNC:6950]	GO:0000082(G1/S transition of mitotic cell cycle);GO:0000166(nucleotide binding);GO:0000784(nuclear chromosome, telomeric region);GO:0000785(chromatin);GO:0003677(DNA binding);GO:0003678(DNA helicase activity);GO:0003697(single-stranded DNA binding);GO:0004003(ATP-dependent DNA helicase activity);GO:0004386(helicase activity);GO:0005515(protein binding);GO:0005524(ATP binding);GO:0005634(nucleus)…	03030(DNA replication);04110(Cell cycle)	yes
ENSG00000029993	HMGB3	0.914208	0	0	0.509	0.064	high mobility group box 3 [Source:HGNC Symbol;Acc:HGNC:5004]	GO:0000400(four-way junction DNA binding);GO:0000790(nuclear chromatin);GO:0002376(immune system process);GO:0003677(DNA binding);GO:0003690(double-stranded DNA binding);GO:0003723(RNA binding);GO:0005515(protein binding);GO:0005634(nucleus);GO:0005694(chromosome);GO:0005737(cytoplasm);GO:0006310(DNA recombination);GO:0006338(chromatin remodeling);GO:0006357(regulation of transcription by RNA pol…	NA	yes
ENSG00000182718	ANXA2	0.9082	6.33308e-214	2.64147e-209	0.988	0.948	annexin A2 [Source:HGNC Symbol;Acc:HGNC:537]	GO:0001525(angiogenesis);GO:0001726(ruffle);GO:0001765(membrane raft assembly);GO:0001786(phosphatidylserine binding);GO:0001921(positive regulation of receptor recycling);GO:0001934(positive regulation of protein phosphorylation);GO:0002020(protease binding);GO:0003417(growth plate cartilage development);GO:0003723(RNA binding);GO:0004859(phospholipase inhibitor activity);GO:0005262(calcium chan…	NA	yes
ENSG00000166592	RRAD	0.904832	4.3244e-85	1.80366e-80	0.524	0.244	RRAD, Ras related glycolysis inhibitor and calcium channel regulator [Source:HGNC Symbol;Acc:HGNC:10446]	GO:0000166(nucleotide binding);GO:0003924(GTPase activity);GO:0005246(calcium channel regulator activity);GO:0005515(protein binding);GO:0005516(calmodulin binding);GO:0005525(GTP binding);GO:0005886(plasma membrane);GO:0007165(signal transduction);GO:0007264(small GTPase mediated signal transduction);GO:0016020(membrane);GO:1901841(regulation of high voltage-gated calcium channel activity);GO:19…	NA	yes
ENSG00000019582	CD74	0.900333	1.18504e-44	4.94269e-40	0.464	0.263	CD74 molecule [Source:HGNC Symbol;Acc:HGNC:1697]	GO:0000139(Golgi membrane);GO:0000187(activation of MAPK activity);GO:0001516(prostaglandin biosynthetic process);GO:0001540(amyloid-beta binding);GO:0001934(positive regulation of protein phosphorylation);GO:0001961(positive regulation of cytokine-mediated signaling pathway);GO:0002250(adaptive immune response);GO:0002376(immune system process);GO:0002606(positive regulation of dendritic cell an…	04612(Antigen processing and presentation);05152(Tuberculosis);05168(Herpes simplex virus 1 infection)	yes
ENSG00000129355	CDKN2D	0.898172	9.64323e-269	4.0221e-264	0.551	0.246	cyclin dependent kinase inhibitor 2D [Source:HGNC Symbol;Acc:HGNC:1790]	GO:0000079(regulation of cyclin-dependent protein serine/threonine kinase activity);GO:0000082(G1/S transition of mitotic cell cycle);GO:0000731(DNA synthesis involved in DNA repair);GO:0004861(cyclin-dependent protein serine/threonine kinase inhibitor activity);GO:0005515(protein binding);GO:0005634(nucleus);GO:0005654(nucleoplasm);GO:0005737(cytoplasm);GO:0005829(cytosol);GO:0007049(cell cycle)…	04068(FoxO signaling pathway);04110(Cell cycle)	yes
ENSG00000137804	NUSAP1	0.897268	0	0	0.432	0.015	nucleolar and spindle associated protein 1 [Source:HGNC Symbol;Acc:HGNC:18538]	GO:0000070(mitotic sister chromatid segregation);GO:0000226(microtubule cytoskeleton organization);GO:0000281(mitotic cytokinesis);GO:0003677(DNA binding);GO:0003723(RNA binding);GO:0005515(protein binding);GO:0005634(nucleus);GO:0005694(chromosome);GO:0005730(nucleolus);GO:0005737(cytoplasm);GO:0005819(spindle);GO:0005856(cytoskeleton);GO:0005874(microtubule);GO:0005876(spindle microtubule);GO:0…	NA	yes
ENSG00000168078	PBK	0.894461	0	0	0.42	0.004	PDZ binding kinase [Source:HGNC Symbol;Acc:HGNC:18282]	GO:0000166(nucleotide binding);GO:0000278(mitotic cell cycle);GO:0001933(negative regulation of protein phosphorylation);GO:0004672(protein kinase activity);GO:0004674(protein serine/threonine kinase activity);GO:0005515(protein binding);GO:0005524(ATP binding);GO:0005634(nucleus);GO:0006468(protein phosphorylation);GO:0016301(kinase activity);GO:0016310(phosphorylation);GO:0016740(transferase ac…	NA	yes
ENSG00000157456	CCNB2	0.889013	0	0	0.404	0.006	cyclin B2 [Source:HGNC Symbol;Acc:HGNC:1580]	GO:0000079(regulation of cyclin-dependent protein serine/threonine kinase activity);GO:0000086(G2/M transition of mitotic cell cycle);GO:0000278(mitotic cell cycle);GO:0000307(cyclin-dependent protein kinase holoenzyme complex);GO:0001701(in utero embryonic development);GO:0004672(protein kinase activity);GO:0005515(protein binding);GO:0005634(nucleus);GO:0005737(cytoplasm);GO:0005813(centrosome)…	04068(FoxO signaling pathway);04110(Cell cycle);04114(Oocyte meiosis);04115(p53 signaling pathway);04218(Cellular senescence);04914(Progesterone-mediated oocyte maturation);05166(Human T-cell leukemia virus 1 infection);05170(Human immunodeficiency virus 1 infection)	yes
ENSG00000167460	TPM4	0.888945	4.39226e-199	1.83197e-194	0.97	0.714	tropomyosin 4 [Source:HGNC Symbol;Acc:HGNC:12013]	GO:0001649(osteoblast differentiation);GO:0001725(stress fiber);GO:0002102(podosome);GO:0003779(actin binding);GO:0005509(calcium ion binding);GO:0005515(protein binding);GO:0005737(cytoplasm);GO:0005829(cytosol);GO:0005856(cytoskeleton);GO:0005862(muscle thin filament tropomyosin);GO:0005884(actin filament);GO:0005925(focal adhesion);GO:0006936(muscle contraction);GO:0007015(actin filament organ…	04260(Cardiac muscle contraction);04261(Adrenergic signaling in cardiomyocytes);05410(Hypertrophic cardiomyopathy (HCM));05414(Dilated cardiomyopathy (DCM))	yes
ENSG00000077152	UBE2T	0.887694	0	0	0.495	0.029	ubiquitin conjugating enzyme E2 T [Source:HGNC Symbol;Acc:HGNC:25009]	GO:0000166(nucleotide binding);GO:0003682(chromatin binding);GO:0004842(ubiquitin-protein transferase activity);GO:0005515(protein binding);GO:0005524(ATP binding);GO:0005634(nucleus);GO:0005654(nucleoplasm);GO:0005730(nucleolus);GO:0006281(DNA repair);GO:0006513(protein monoubiquitination);GO:0006974(cellular response to DNA damage stimulus);GO:0016567(protein ubiquitination);GO:0016740(transfer…	03460(Fanconi anemia pathway)	yes
ENSG00000198938	MT-CO3	0.883246	1.47178e-71	6.13865e-67	0.958	0.867	mitochondrially encoded cytochrome c oxidase III [Source:HGNC Symbol;Acc:HGNC:7422]	GO:0004129(cytochrome-c oxidase activity);GO:0005515(protein binding);GO:0005739(mitochondrion);GO:0005743(mitochondrial inner membrane);GO:0006123(mitochondrial electron transport, cytochrome c to oxygen);GO:0008535(respiratory chain complex IV assembly);GO:0009055(electron transfer activity);GO:0009060(aerobic respiration);GO:0015002(heme-copper terminal oxidase activity);GO:0015453(oxidoreduct…	00190(Oxidative phosphorylation);04260(Cardiac muscle contraction);04714(Thermogenesis);04932(Non-alcoholic fatty liver disease (NAFLD));05010(Alzheimer disease);05012(Parkinson disease);05016(Huntington disease)	yes
ENSG00000164754	RAD21	0.882133	1.0928e-235	4.55798e-231	0.769	0.399	RAD21 cohesin complex component [Source:HGNC Symbol;Acc:HGNC:9811]	GO:0000775(chromosome, centromeric region);GO:0000785(chromatin);GO:0000794(condensed nuclear chromosome);GO:0000922(spindle pole);GO:0003682(chromatin binding);GO:0005515(protein binding);GO:0005634(nucleus);GO:0005654(nucleoplasm);GO:0005694(chromosome);GO:0005737(cytoplasm);GO:0005829(cytosol);GO:0005856(cytoskeleton);GO:0006281(DNA repair);GO:0006302(double-strand break repair);GO:0006310(DNA…	04110(Cell cycle)	yes
ENSG00000198804	MT-CO1	0.879103	9.49818e-81	3.9616e-76	0.97	0.926	mitochondrially encoded cytochrome c oxidase I [Source:HGNC Symbol;Acc:HGNC:7419]	GO:0004129(cytochrome-c oxidase activity);GO:0005515(protein binding);GO:0005739(mitochondrion);GO:0005743(mitochondrial inner membrane);GO:0005750(mitochondrial respiratory chain complex III);GO:0005751(mitochondrial respiratory chain complex IV);GO:0006119(oxidative phosphorylation);GO:0006123(mitochondrial electron transport, cytochrome c to oxygen);GO:0006979(response to oxidative stress);GO:…	00190(Oxidative phosphorylation);04260(Cardiac muscle contraction);04714(Thermogenesis);04932(Non-alcoholic fatty liver disease (NAFLD));05010(Alzheimer disease);05012(Parkinson disease);05016(Huntington disease)	yes
ENSG00000099901	RANBP1	0.872573	9.36517e-257	3.90612e-252	0.819	0.438	RAN binding protein 1 [Source:HGNC Symbol;Acc:HGNC:9847]	GO:0005092(GDP-dissociation inhibitor activity);GO:0005096(GTPase activator activity);GO:0005515(protein binding);GO:0005623(cell);GO:0005634(nucleus);GO:0005635(nuclear envelope);GO:0005643(nuclear pore);GO:0005737(cytoplasm);GO:0005813(centrosome);GO:0005829(cytosol);GO:0007051(spindle organization);GO:0007165(signal transduction);GO:0008536(Ran GTPase binding);GO:0010976(positive regulation of…	05166(Human T-cell leukemia virus 1 infection);05203(Viral carcinogenesis)	yes
ENSG00000105894	PTN	0.872137	1.69684e-96	7.07734e-92	0.562	0.249	pleiotrophin [Source:HGNC Symbol;Acc:HGNC:9630]	GO:0001503(ossification);GO:0001889(liver development);GO:0004864(protein phosphatase inhibitor activity);GO:0005178(integrin binding);GO:0005515(protein binding);GO:0005539(glycosaminoglycan binding);GO:0005576(extracellular region);GO:0005604(basement membrane);GO:0005615(extracellular space);GO:0005737(cytoplasm);GO:0005783(endoplasmic reticulum);GO:0005886(plasma membrane);GO:0007185(transmem…	NA	yes
ENSG00000128245	YWHAH	0.871369	4.52633e-203	1.88789e-198	0.857	0.449	tyrosine 3-monooxygenase/tryptophan 5-monooxygenase activation protein eta [Source:HGNC Symbol;Acc:HGNC:12853]	GO:0002028(regulation of sodium ion transport);GO:0003779(actin binding);GO:0004497(monooxygenase activity);GO:0005159(insulin-like growth factor receptor binding);GO:0005515(protein binding);GO:0005737(cytoplasm);GO:0005739(mitochondrion);GO:0005829(cytosol);GO:0005886(plasma membrane);GO:0006713(glucocorticoid catabolic process);GO:0006886(intracellular protein transport);GO:0014704(intercalate…	04110(Cell cycle);04114(Oocyte meiosis);04151(PI3K-Akt signaling pathway);04390(Hippo signaling pathway);05160(Hepatitis C);05203(Viral carcinogenesis)	yes
ENSG00000168061	SAC3D1	0.870113	2.7409e-304	1.1432e-299	0.544	0.117	SAC3 domain containing 1 [Source:HGNC Symbol;Acc:HGNC:30179]	NA	NA	yes
ENSG00000119969	HELLS	0.860384	0	0	0.516	0.056	helicase, lymphoid specific [Source:HGNC Symbol;Acc:HGNC:4861]	GO:0000166(nucleotide binding);GO:0000775(chromosome, centromeric region);GO:0001655(urogenital system development);GO:0003682(chromatin binding);GO:0004386(helicase activity);GO:0005515(protein binding);GO:0005524(ATP binding);GO:0005634(nucleus);GO:0005721(pericentric heterochromatin);GO:0006306(DNA methylation);GO:0006342(chromatin silencing);GO:0006346(methylation-dependent chromatin silencin…	NA	yes
ENSG00000189159	JPT1	0.858186	1.02902e-220	4.29196e-216	0.668	0.297	Jupiter microtubule associated homolog 1 [Source:HGNC Symbol;Acc:HGNC:14569]	GO:0005634(nucleus);GO:0005730(nucleolus);GO:0005737(cytoplasm);GO:0031965(nuclear membrane)	NA	yes
ENSG00000197747	S100A10	0.855623	1.7125e-172	7.14265e-168	0.997	0.983	S100 calcium binding protein A10 [Source:HGNC Symbol;Acc:HGNC:10487]	GO:0001765(membrane raft assembly);GO:0005509(calcium ion binding);GO:0005515(protein binding);GO:0005576(extracellular region);GO:0005783(endoplasmic reticulum);GO:0006900(vesicle budding from membrane);GO:0019897(extrinsic component of plasma membrane);GO:0042493(response to drug);GO:0042803(protein homodimerization activity);GO:0043547(positive regulation of GTPase activity);GO:0044325(ion cha…	NA	yes
ENSG00000123219	CENPK	0.855445	0	0	0.561	0.028	centromere protein K [Source:HGNC Symbol;Acc:HGNC:29479]	GO:0000775(chromosome, centromeric region);GO:0000776(kinetochore);GO:0000777(condensed chromosome kinetochore);GO:0005515(protein binding);GO:0005634(nucleus);GO:0005654(nucleoplasm);GO:0005694(chromosome);GO:0005829(cytosol);GO:0034080(CENP-A containing nucleosome assembly);GO:0051382(kinetochore assembly)	NA	yes
ENSG00000176014	TUBB6	0.851677	1.45498e-211	6.06857e-207	0.767	0.353	tubulin beta 6 class V [Source:HGNC Symbol;Acc:HGNC:20776]	GO:0000166(nucleotide binding);GO:0000226(microtubule cytoskeleton organization);GO:0000278(mitotic cell cycle);GO:0003674(molecular_function);GO:0003924(GTPase activity);GO:0005200(structural constituent of cytoskeleton);GO:0005525(GTP binding);GO:0005634(nucleus);GO:0005737(cytoplasm);GO:0005856(cytoskeleton);GO:0005874(microtubule);GO:0007010(cytoskeleton organization);GO:0007017(microtubule-b…	04145(Phagosome);04540(Gap junction);05130(Pathogenic Escherichia coli infection)	yes
ENSG00000117399	CDC20	0.849028	0	0	0.369	0.016	cell division cycle 20 [Source:HGNC Symbol;Acc:HGNC:1723]	GO:0000922(spindle pole);GO:0005515(protein binding);GO:0005634(nucleus);GO:0005654(nucleoplasm);GO:0005680(anaphase-promoting complex);GO:0005737(cytoplasm);GO:0005813(centrosome);GO:0005815(microtubule organizing center);GO:0005819(spindle);GO:0005829(cytosol);GO:0005856(cytoskeleton);GO:0006511(ubiquitin-dependent protein catabolic process);GO:0007049(cell cycle);GO:0007064(mitotic sister chro…	04110(Cell cycle);04114(Oocyte meiosis);04120(Ubiquitin mediated proteolysis);05166(Human T-cell leukemia virus 1 infection);05203(Viral carcinogenesis)	yes
ENSG00000182628	SKA2	0.843942	7.35748e-317	3.06873e-312	0.626	0.127	spindle and kinetochore associated complex subunit 2 [Source:HGNC Symbol;Acc:HGNC:28006]	GO:0000278(mitotic cell cycle);GO:0000775(chromosome, centromeric region);GO:0000776(kinetochore);GO:0000777(condensed chromosome kinetochore);GO:0000940(condensed chromosome outer kinetochore);GO:0005515(protein binding);GO:0005694(chromosome);GO:0005737(cytoplasm);GO:0005819(spindle);GO:0005829(cytosol);GO:0005856(cytoskeleton);GO:0005874(microtubule);GO:0005876(spindle microtubule);GO:0007049(…	NA	yes
ENSG00000123975	CKS2	0.840141	7.91895e-167	3.30292e-162	0.686	0.337	CDC28 protein kinase regulatory subunit 2 [Source:HGNC Symbol;Acc:HGNC:2000]	GO:0000079(regulation of cyclin-dependent protein serine/threonine kinase activity);GO:0000307(cyclin-dependent protein kinase holoenzyme complex);GO:0003682(chromatin binding);GO:0005515(protein binding);GO:0006357(regulation of transcription by RNA polymerase II);GO:0007049(cell cycle);GO:0007127(meiosis I);GO:0007346(regulation of mitotic cell cycle);GO:0008283(cell population proliferation);G…	05200(Pathways in cancer);05222(Small cell lung cancer)	yes
ENSG00000074800	ENO1	0.836912	2.54677e-184	1.06223e-179	0.986	0.926	enolase 1 [Source:HGNC Symbol;Acc:HGNC:3350]	GO:0000015(phosphopyruvate hydratase complex);GO:0000122(negative regulation of transcription by RNA polymerase II);GO:0000287(magnesium ion binding);GO:0000977(RNA polymerase II regulatory region sequence-specific DNA binding);GO:0001227(DNA-binding transcription repressor activity, RNA polymerase II-specific);GO:0003677(DNA binding);GO:0003723(RNA binding);GO:0004634(phosphopyruvate hydratase a…	00010(Glycolysis / Gluconeogenesis);03018(RNA degradation);04066(HIF-1 signaling pathway)	yes
ENSG00000130520	LSM4	0.834605	3.11888e-239	1.30085e-234	0.778	0.334	LSM4 homolog, U6 small nuclear RNA and mRNA degradation associated [Source:NCBI gene;Acc:25804]	GO:0000387(spliceosomal snRNP assembly);GO:0000398(mRNA splicing, via spliceosome);GO:0000932(P-body);GO:0000956(nuclear-transcribed mRNA catabolic process);GO:0003723(RNA binding);GO:0005515(protein binding);GO:0005634(nucleus);GO:0005654(nucleoplasm);GO:0005681(spliceosomal complex);GO:0005688(U6 snRNP);GO:0005829(cytosol);GO:0006396(RNA processing);GO:0006397(mRNA processing);GO:0008380(RNA sp…	03018(RNA degradation);03040(Spliceosome)	yes
ENSG00000213145	CRIP1	0.833251	5.55188e-161	2.31563e-156	0.951	0.675	cysteine rich protein 1 [Source:HGNC Symbol;Acc:HGNC:2360]	GO:0003680(AT DNA binding);GO:0005737(cytoplasm);GO:0006955(immune response);GO:0007507(heart development);GO:0008270(zinc ion binding);GO:0008283(cell population proliferation);GO:0008301(DNA binding, bending);GO:0008630(intrinsic apoptotic signaling pathway in response to DNA damage);GO:0010033(response to organic substance);GO:0010043(response to zinc ion);GO:0010468(regulation of gene express…	NA	yes
ENSG00000150687	PRSS23	0.830013	4.56456e-91	1.90383e-86	0.82	0.545	serine protease 23 [Source:HGNC Symbol;Acc:HGNC:14370]	GO:0004252(serine-type endopeptidase activity);GO:0005576(extracellular region);GO:0005634(nucleus);GO:0005788(endoplasmic reticulum lumen);GO:0006508(proteolysis);GO:0008233(peptidase activity);GO:0008236(serine-type peptidase activity);GO:0016787(hydrolase activity);GO:0043687(post-translational protein modification);GO:0044267(cellular protein metabolic process);GO:0070062(extracellular exosom…	NA	yes
ENSG00000143401	ANP32E	0.825469	2.86256e-197	1.19395e-192	0.772	0.435	acidic nuclear phosphoprotein 32 family member E [Source:HGNC Symbol;Acc:HGNC:16673]	GO:0000812(Swr1 complex);GO:0005515(protein binding);GO:0005634(nucleus);GO:0005737(cytoplasm);GO:0006325(chromatin organization);GO:0019212(phosphatase inhibitor activity);GO:0031410(cytoplasmic vesicle);GO:0042393(histone binding);GO:0043086(negative regulation of catalytic activity);GO:0043486(histone exchange)	NA	yes
ENSG00000034510	TMSB10	0.825095	7.50083e-125	3.12852e-120	0.975	0.863	thymosin beta 10 [Source:HGNC Symbol;Acc:HGNC:11879]	GO:0003779(actin binding);GO:0003785(actin monomer binding);GO:0005515(protein binding);GO:0005737(cytoplasm);GO:0005856(cytoskeleton);GO:0007015(actin filament organization);GO:0030334(regulation of cell migration);GO:0042989(sequestering of actin monomers)	NA	yes
ENSG00000100162	CENPM	0.823777	0	0	0.49	0.005	centromere protein M [Source:HGNC Symbol;Acc:HGNC:18352]	GO:0000775(chromosome, centromeric region);GO:0000776(kinetochore);GO:0000777(condensed chromosome kinetochore);GO:0005634(nucleus);GO:0005654(nucleoplasm);GO:0005694(chromosome);GO:0005737(cytoplasm);GO:0005829(cytosol);GO:0034080(CENP-A containing nucleosome assembly)	NA	yes
ENSG00000170759	KIF5B	0.823315	2.09193e-202	8.72523e-198	0.858	0.561	kinesin family member 5B [Source:HGNC Symbol;Acc:HGNC:6324]	GO:0000166(nucleotide binding);GO:0003774(motor activity);GO:0003777(microtubule motor activity);GO:0005515(protein binding);GO:0005524(ATP binding);GO:0005737(cytoplasm);GO:0005815(microtubule organizing center);GO:0005829(cytosol);GO:0005856(cytoskeleton);GO:0005871(kinesin complex);GO:0005874(microtubule);GO:0007018(microtubule-based movement);GO:0007028(cytoplasm organization);GO:0007420(brai…	04144(Endocytosis);04728(Dopaminergic synapse)	yes
ENSG00000163359	COL6A3	0.819946	4.58519e-68	1.91244e-63	0.86	0.745	collagen type VI alpha 3 chain [Source:HGNC Symbol;Acc:HGNC:2213]	GO:0003429(growth plate cartilage chondrocyte morphogenesis);GO:0004867(serine-type endopeptidase inhibitor activity);GO:0005515(protein binding);GO:0005576(extracellular region);GO:0005581(collagen trimer);GO:0005589(collagen type VI trimer);GO:0005615(extracellular space);GO:0005788(endoplasmic reticulum lumen);GO:0007155(cell adhesion);GO:0007517(muscle organ development);GO:0010466(negative r…	04151(PI3K-Akt signaling pathway);04510(Focal adhesion);04512(ECM-receptor interaction);04974(Protein digestion and absorption);05165(Human papillomavirus infection)	yes
ENSG00000105472	CLEC11A	0.818152	4.74792e-119	1.98031e-114	0.832	0.585	C-type lectin domain containing 11A [Source:HGNC Symbol;Acc:HGNC:10576]	GO:0001503(ossification);GO:0005576(extracellular region);GO:0005615(extracellular space);GO:0005737(cytoplasm);GO:0008083(growth factor activity);GO:0008284(positive regulation of cell population proliferation);GO:0010469(regulation of signaling receptor activity);GO:0030246(carbohydrate binding)	NA	yes
ENSG00000158869	FCER1G	0.812994	2.08747e-49	8.70661e-45	0.249	0.086	Fc fragment of IgE receptor Ig [Source:HGNC Symbol;Acc:HGNC:3611]	GO:0001798(positive regulation of type IIa hypersensitivity);GO:0001805(positive regulation of type III hypersensitivity);GO:0001812(positive regulation of type I hypersensitivity);GO:0002223(stimulatory C-type lectin receptor signaling pathway);GO:0002283(neutrophil activation involved in immune response);GO:0002292(T cell differentiation involved in immune response);GO:0002376(immune system pro…	04071(Sphingolipid signaling pathway);04072(Phospholipase D signaling pathway);04611(Platelet activation);04625(C-type lectin receptor signaling pathway);04650(Natural killer cell mediated cytotoxicity);04664(Fc epsilon RI signaling pathway);05152(Tuberculosis);05310(Asthma)	yes
ENSG00000116690	PRG4	0.81161	1.03255e-13	4.30667e-09	0.372	0.274	proteoglycan 4 [Source:HGNC Symbol;Acc:HGNC:9364]	GO:0005044(scavenger receptor activity);GO:0005576(extracellular region);GO:0006898(receptor-mediated endocytosis);GO:0006955(immune response);GO:0008283(cell population proliferation);GO:0030021(extracellular matrix structural constituent conferring compression resistance);GO:0030247(polysaccharide binding);GO:0062023(collagen-containing extracellular matrix)	NA	yes
ENSG00000102007	PLP2	0.810244	7.91032e-164	3.29932e-159	0.916	0.651	proteolipid protein 2 [Source:HGNC Symbol;Acc:HGNC:9087]	GO:0005515(protein binding);GO:0005783(endoplasmic reticulum);GO:0005789(endoplasmic reticulum membrane);GO:0005886(plasma membrane);GO:0006811(ion transport);GO:0006935(chemotaxis);GO:0015075(ion transmembrane transporter activity);GO:0016020(membrane);GO:0016021(integral component of membrane);GO:0019221(cytokine-mediated signaling pathway);GO:0019956(chemokine binding);GO:0034220(ion transmemb…	NA	yes
ENSG00000134291	TMEM106C	0.807826	9.15168e-236	3.81708e-231	0.655	0.219	transmembrane protein 106C [Source:HGNC Symbol;Acc:HGNC:28775]	GO:0003674(molecular_function);GO:0005515(protein binding);GO:0005575(cellular_component);GO:0005783(endoplasmic reticulum);GO:0005789(endoplasmic reticulum membrane);GO:0008150(biological_process);GO:0016020(membrane);GO:0016021(integral component of membrane)	NA	yes
ENSG00000108106	UBE2S	0.802645	2.62066e-141	1.09305e-136	0.839	0.63	ubiquitin conjugating enzyme E2 S [Source:HGNC Symbol;Acc:HGNC:17895]	GO:0000166(nucleotide binding);GO:0004842(ubiquitin-protein transferase activity);GO:0005515(protein binding);GO:0005524(ATP binding);GO:0005654(nucleoplasm);GO:0005680(anaphase-promoting complex);GO:0005829(cytosol);GO:0006464(cellular protein modification process);GO:0006511(ubiquitin-dependent protein catabolic process);GO:0007049(cell cycle);GO:0010458(exit from mitosis);GO:0010994(free ubiqu…	04120(Ubiquitin mediated proteolysis)	yes
ENSG00000026025	VIM	0.799938	3.06251e-165	1.27734e-160	1	0.999	vimentin [Source:HGNC Symbol;Acc:HGNC:12692]	GO:0003725(double-stranded RNA binding);GO:0005198(structural molecule activity);GO:0005200(structural constituent of cytoskeleton);GO:0005212(structural constituent of eye lens);GO:0005515(protein binding);GO:0005634(nucleus);GO:0005737(cytoplasm);GO:0005777(peroxisome);GO:0005829(cytosol);GO:0005844(polysome);GO:0005856(cytoskeleton);GO:0005882(intermediate filament);GO:0005886(plasma membrane)…	05169(Epstein-Barr virus infection);05206(MicroRNAs in cancer)	yes
ENSG00000026508	CD44	0.796281	1.93001e-143	8.04986e-139	0.937	0.671	CD44 molecule (Indian blood group) [Source:HGNC Symbol;Acc:HGNC:1681]	GO:0004888(transmembrane signaling receptor activity);GO:0004896(cytokine receptor activity);GO:0005515(protein binding);GO:0005518(collagen binding);GO:0005540(hyaluronic acid binding);GO:0005794(Golgi apparatus);GO:0005829(cytosol);GO:0005886(plasma membrane);GO:0005887(integral component of plasma membrane);GO:0005902(microvillus);GO:0005925(focal adhesion);GO:0006954(inflammatory response);GO…	04512(ECM-receptor interaction);04640(Hematopoietic cell lineage);05131(Shigellosis);05169(Epstein-Barr virus infection);05205(Proteoglycans in cancer);05206(MicroRNAs in cancer)	yes
ENSG00000103495	MAZ	0.793625	1.28852e-197	5.37428e-193	0.8	0.414	MYC associated zinc finger protein [Source:HGNC Symbol;Acc:HGNC:6914]	GO:0000978(RNA polymerase II proximal promoter sequence-specific DNA binding);GO:0000981(DNA-binding transcription factor activity, RNA polymerase II-specific);GO:0003676(nucleic acid binding);GO:0003677(DNA binding);GO:0003723(RNA binding);GO:0005515(protein binding);GO:0005634(nucleus);GO:0006357(regulation of transcription by RNA polymerase II);GO:0006367(transcription initiation from RNA poly…	NA	yes
ENSG00000142227	EMP3	0.793319	7.46268e-222	3.11261e-217	0.993	0.919	epithelial membrane protein 3 [Source:HGNC Symbol;Acc:HGNC:3335]	GO:0005515(protein binding);GO:0005886(plasma membrane);GO:0008219(cell death);GO:0008285(negative regulation of cell population proliferation);GO:0016020(membrane);GO:0016021(integral component of membrane);GO:0016049(cell growth);GO:0032060(bleb assembly)	NA	yes
ENSG00000106615	RHEB	0.79193	3.97133e-195	1.6564e-190	0.876	0.573	Ras homolog, mTORC1 binding [Source:HGNC Symbol;Acc:HGNC:10011]	GO:0000139(Golgi membrane);GO:0000166(nucleotide binding);GO:0000287(magnesium ion binding);GO:0003924(GTPase activity);GO:0005515(protein binding);GO:0005525(GTP binding);GO:0005681(spliceosomal complex);GO:0005737(cytoplasm);GO:0005765(lysosomal membrane);GO:0005783(endoplasmic reticulum);GO:0005789(endoplasmic reticulum membrane);GO:0005794(Golgi apparatus);GO:0005829(cytosol);GO:0007050(cell …	04072(Phospholipase D signaling pathway);04140(Autophagy - animal);04150(mTOR signaling pathway);04151(PI3K-Akt signaling pathway);04152(AMPK signaling pathway);04211(Longevity regulating pathway);04218(Cellular senescence);04714(Thermogenesis);04910(Insulin signaling pathway);04919(Thyroid hormone signaling pathway);05163(Human cytomegalovirus infection);05165(Human papillomavirus infection);051…	yes
ENSG00000137812	KNL1	0.789682	0	0	0.386	0.004	kinetochore scaffold 1 [Source:HGNC Symbol;Acc:HGNC:24054]	GO:0000775(chromosome, centromeric region);GO:0000776(kinetochore);GO:0000777(condensed chromosome kinetochore);GO:0001669(acrosomal vesicle);GO:0001675(acrosome assembly);GO:0005515(protein binding);GO:0005634(nucleus);GO:0005654(nucleoplasm);GO:0005694(chromosome);GO:0005829(cytosol);GO:0007049(cell cycle);GO:0007059(chromosome segregation);GO:0008608(attachment of spindle microtubules to kinet…	NA	yes
ENSG00000163734	CXCL3	0.789573	6.55769e-53	2.73515e-48	0.218	0.064	C-X-C motif chemokine ligand 3 [Source:HGNC Symbol;Acc:HGNC:4604]	GO:0005125(cytokine activity);GO:0005576(extracellular region);GO:0005615(extracellular space);GO:0006935(chemotaxis);GO:0006952(defense response);GO:0006954(inflammatory response);GO:0006955(immune response);GO:0007186(G protein-coupled receptor signaling pathway);GO:0008009(chemokine activity);GO:0010469(regulation of signaling receptor activity);GO:0030593(neutrophil chemotaxis);GO:0030595(leu…	04060(Cytokine-cytokine receptor interaction);04062(Chemokine signaling pathway);04621(NOD-like receptor signaling pathway);04657(IL-17 signaling pathway);04668(TNF signaling pathway);05132(Salmonella infection);05134(Legionellosis);05167(Kaposi sarcoma-associated herpesvirus infection)	yes
ENSG00000081041	CXCL2	0.788352	3.9605e-42	1.65189e-37	0.199	0.066	C-X-C motif chemokine ligand 2 [Source:HGNC Symbol;Acc:HGNC:4603]	GO:0002237(response to molecule of bacterial origin);GO:0005125(cytokine activity);GO:0005515(protein binding);GO:0005576(extracellular region);GO:0005615(extracellular space);GO:0006935(chemotaxis);GO:0006952(defense response);GO:0006954(inflammatory response);GO:0006955(immune response);GO:0007186(G protein-coupled receptor signaling pathway);GO:0008009(chemokine activity);GO:0010469(regulation…	04060(Cytokine-cytokine receptor interaction);04062(Chemokine signaling pathway);04064(NF-kappa B signaling pathway);04621(NOD-like receptor signaling pathway);04657(IL-17 signaling pathway);04668(TNF signaling pathway);05132(Salmonella infection);05134(Legionellosis);05167(Kaposi sarcoma-associated herpesvirus infection)	yes
ENSG00000092820	EZR	0.785803	1.7047e-135	7.11015e-131	0.864	0.53	ezrin [Source:HGNC Symbol;Acc:HGNC:12691]	GO:0000122(negative regulation of transcription by RNA polymerase II);GO:0001650(fibrillar center);GO:0001726(ruffle);GO:0001772(immunological synapse);GO:0001931(uropod);GO:0001951(intestinal D-glucose absorption);GO:0003376(sphingosine-1-phosphate receptor signaling pathway);GO:0003723(RNA binding);GO:0003779(actin binding);GO:0005515(protein binding);GO:0005615(extracellular space);GO:0005737(…	04530(Tight junction);04670(Leukocyte transendothelial migration);04810(Regulation of actin cytoskeleton);04971(Gastric acid secretion);05130(Pathogenic Escherichia coli infection);05205(Proteoglycans in cancer);05206(MicroRNAs in cancer)	yes
ENSG00000164733	CTSB	0.783093	1.68016e-87	7.00776e-83	0.917	0.722	cathepsin B [Source:HGNC Symbol;Acc:HGNC:2527]	GO:0002224(toll-like receptor signaling pathway);GO:0004175(endopeptidase activity);GO:0004197(cysteine-type endopeptidase activity);GO:0005515(protein binding);GO:0005518(collagen binding);GO:0005576(extracellular region);GO:0005615(extracellular space);GO:0005622(intracellular);GO:0005730(nucleolus);GO:0005764(lysosome);GO:0006508(proteolysis);GO:0008233(peptidase activity);GO:0008234(cysteine-…	04140(Autophagy - animal);04142(Lysosome);04210(Apoptosis);04612(Antigen processing and presentation);04621(NOD-like receptor signaling pathway);04924(Renin secretion)	yes
ENSG00000105825	TFPI2	0.778681	3.99206e-179	1.66505e-174	0.285	0.032	tissue factor pathway inhibitor 2 [Source:HGNC Symbol;Acc:HGNC:11761]	GO:0004867(serine-type endopeptidase inhibitor activity);GO:0005201(extracellular matrix structural constituent);GO:0005576(extracellular region);GO:0005615(extracellular space);GO:0007596(blood coagulation);GO:0007599(hemostasis);GO:0010466(negative regulation of peptidase activity);GO:0010951(negative regulation of endopeptidase activity);GO:0030414(peptidase inhibitor activity);GO:0031012(extr…	NA	yes
ENSG00000204287	HLA-DRA	0.772752	7.89269e-49	3.29196e-44	0.38	0.178	major histocompatibility complex, class II, DR alpha [Source:HGNC Symbol;Acc:HGNC:4947]	GO:0000139(Golgi membrane);GO:0002376(immune system process);GO:0002503(peptide antigen assembly with MHC class II protein complex);GO:0002504(antigen processing and presentation of peptide or polysaccharide antigen via MHC class II);GO:0002506(polysaccharide assembly with MHC class II protein complex);GO:0005515(protein binding);GO:0005764(lysosome);GO:0005765(lysosomal membrane);GO:0005768(endo…	04145(Phagosome);04514(Cell adhesion molecules (CAMs));04612(Antigen processing and presentation);04640(Hematopoietic cell lineage);04658(Th1 and Th2 cell differentiation);04659(Th17 cell differentiation);04672(Intestinal immune network for IgA production);04940(Type I diabetes mellitus);05140(Leishmaniasis);05145(Toxoplasmosis);05150(Staphylococcus aureus infection);05152(Tuberculosis);05164(Inf…	yes
ENSG00000126787	DLGAP5	0.771402	0	0	0.333	0.001	DLG associated protein 5 [Source:HGNC Symbol;Acc:HGNC:16864]	GO:0004721(phosphoprotein phosphatase activity);GO:0005515(protein binding);GO:0005634(nucleus);GO:0005737(cytoplasm);GO:0005739(mitochondrion);GO:0005815(microtubule organizing center);GO:0005819(spindle);GO:0005829(cytosol);GO:0005856(cytoskeleton);GO:0006470(protein dephosphorylation);GO:0007049(cell cycle);GO:0007079(mitotic chromosome movement towards spindle pole);GO:0007221(positive regula…	NA	yes
ENSG00000170955	CAVIN3	0.771097	3.72539e-131	1.55382e-126	0.905	0.757	caveolae associated protein 3 [Source:HGNC Symbol;Acc:HGNC:9400]	GO:0005080(protein kinase C binding);GO:0005515(protein binding);GO:0005737(cytoplasm);GO:0005829(cytosol);GO:0005901(caveola);GO:0016020(membrane);GO:0030866(cortical actin cytoskeleton organization);GO:0032922(circadian regulation of gene expression);GO:0032991(protein-containing complex);GO:0048511(rhythmic process);GO:0051898(negative regulation of protein kinase B signaling);GO:0070374(posit…	NA	yes
ENSG00000143228	NUF2	0.769261	0	0	0.383	0.003	NDC80 kinetochore complex component NUF2 [Source:HGNC Symbol;Acc:HGNC:14621]	GO:0000775(chromosome, centromeric region);GO:0000776(kinetochore);GO:0000777(condensed chromosome kinetochore);GO:0000778(condensed nuclear chromosome kinetochore);GO:0003674(molecular_function);GO:0005515(protein binding);GO:0005634(nucleus);GO:0005694(chromosome);GO:0005829(cytosol);GO:0007049(cell cycle);GO:0007052(mitotic spindle organization);GO:0007059(chromosome segregation);GO:0016020(me…	NA	yes
ENSG00000101412	E2F1	0.766685	0	0	0.442	0.01	E2F transcription factor 1 [Source:HGNC Symbol;Acc:HGNC:3113]	GO:0000077(DNA damage checkpoint);GO:0000083(regulation of transcription involved in G1/S transition of mitotic cell cycle);GO:0000122(negative regulation of transcription by RNA polymerase II);GO:0000790(nuclear chromatin);GO:0000981(DNA-binding transcription factor activity, RNA polymerase II-specific);GO:0000987(proximal promoter sequence-specific DNA binding);GO:0001227(DNA-binding transcript…	01522(Endocrine resistance);04110(Cell cycle);04137(Mitophagy - animal);04218(Cellular senescence);04934(Cushing syndrome);05160(Hepatitis C);05161(Hepatitis B);05163(Human cytomegalovirus infection);05165(Human papillomavirus infection);05166(Human T-cell leukemia virus 1 infection);05167(Kaposi sarcoma-associated herpesvirus infection);05169(Epstein-Barr virus infection);05200(Pathways in cance…	yes
ENSG00000188229	TUBB4B	0.765777	1.28005e-119	5.33897e-115	0.893	0.729	tubulin beta 4B class IVb [Source:HGNC Symbol;Acc:HGNC:20771]	GO:0000086(G2/M transition of mitotic cell cycle);GO:0000166(nucleotide binding);GO:0000226(microtubule cytoskeleton organization);GO:0000278(mitotic cell cycle);GO:0003725(double-stranded RNA binding);GO:0003924(GTPase activity);GO:0005200(structural constituent of cytoskeleton);GO:0005525(GTP binding);GO:0005576(extracellular region);GO:0005634(nucleus);GO:0005737(cytoplasm);GO:0005829(cytosol)…	04145(Phagosome);04540(Gap junction);05130(Pathogenic Escherichia coli infection)	yes
ENSG00000130402	ACTN4	0.760789	9.17774e-165	3.82794e-160	0.784	0.399	actinin alpha 4 [Source:HGNC Symbol;Acc:HGNC:166]	GO:0000977(RNA polymerase II regulatory region sequence-specific DNA binding);GO:0001666(response to hypoxia);GO:0001725(stress fiber);GO:0001882(nucleoside binding);GO:0002576(platelet degranulation);GO:0003713(transcription coactivator activity);GO:0003723(RNA binding);GO:0003779(actin binding);GO:0005178(integrin binding);GO:0005509(calcium ion binding);GO:0005515(protein binding);GO:0005576(e…	04510(Focal adhesion);04520(Adherens junction);04530(Tight junction);04670(Leukocyte transendothelial migration);04810(Regulation of actin cytoskeleton);05146(Amoebiasis);05203(Viral carcinogenesis);05322(Systemic lupus erythematosus)	yes
ENSG00000164109	MAD2L1	0.75993	0	0	0.474	0.022	mitotic arrest deficient 2 like 1 [Source:HGNC Symbol;Acc:HGNC:6763]	GO:0000070(mitotic sister chromatid segregation);GO:0000775(chromosome, centromeric region);GO:0000776(kinetochore);GO:0000777(condensed chromosome kinetochore);GO:0000922(spindle pole);GO:0005515(protein binding);GO:0005634(nucleus);GO:0005654(nucleoplasm);GO:0005694(chromosome);GO:0005737(cytoplasm);GO:0005829(cytosol);GO:0005856(cytoskeleton);GO:0006511(ubiquitin-dependent protein catabolic pr…	04110(Cell cycle);04114(Oocyte meiosis);04914(Progesterone-mediated oocyte maturation);05166(Human T-cell leukemia virus 1 infection)	yes
ENSG00000109805	NCAPG	0.7583	0	0	0.426	0.004	non-SMC condensin I complex subunit G [Source:HGNC Symbol;Acc:HGNC:24304]	GO:0000779(condensed chromosome, centromeric region);GO:0000793(condensed chromosome);GO:0000796(condensin complex);GO:0005515(protein binding);GO:0005634(nucleus);GO:0005694(chromosome);GO:0005737(cytoplasm);GO:0005829(cytosol);GO:0007049(cell cycle);GO:0007076(mitotic chromosome condensation);GO:0016020(membrane);GO:0030261(chromosome condensation);GO:0051301(cell division)	NA	yes
ENSG00000159713	TPPP3	0.758265	1.98257e-105	8.26911e-101	0.749	0.406	tubulin polymerization promoting protein family member 3 [Source:HGNC Symbol;Acc:HGNC:24162]	GO:0001578(microtubule bundle formation);GO:0005737(cytoplasm);GO:0005856(cytoskeleton);GO:0005874(microtubule);GO:0015631(tubulin binding);GO:0032273(positive regulation of protein polymerization);GO:0046785(microtubule polymerization);GO:0048471(perinuclear region of cytoplasm);GO:0097427(microtubule bundle)	NA	yes
ENSG00000137563	GGH	0.757083	0	0	0.539	0.062	gamma-glutamyl hydrolase [Source:HGNC Symbol;Acc:HGNC:4248]	GO:0005576(extracellular region);GO:0005615(extracellular space);GO:0005634(nucleus);GO:0005764(lysosome);GO:0005773(vacuole);GO:0005829(cytosol);GO:0006508(proteolysis);GO:0008238(exopeptidase activity);GO:0008242(omega peptidase activity);GO:0010043(response to zinc ion);GO:0016787(hydrolase activity);GO:0032868(response to insulin);GO:0034722(gamma-glutamyl-peptidase activity);GO:0035578(azuro…	00790(Folate biosynthesis);01523(Antifolate resistance)	yes
ENSG00000145386	CCNA2	0.756449	0	0	0.375	0.004	cyclin A2 [Source:HGNC Symbol;Acc:HGNC:1578]	GO:0000079(regulation of cyclin-dependent protein serine/threonine kinase activity);GO:0000086(G2/M transition of mitotic cell cycle);GO:0000278(mitotic cell cycle);GO:0000307(cyclin-dependent protein kinase holoenzyme complex);GO:0001939(female pronucleus);GO:0001940(male pronucleus);GO:0004672(protein kinase activity);GO:0005515(protein binding);GO:0005634(nucleus);GO:0005654(nucleoplasm);GO:00…	04110(Cell cycle);04152(AMPK signaling pathway);04218(Cellular senescence);04914(Progesterone-mediated oocyte maturation);05161(Hepatitis B);05165(Human papillomavirus infection);05166(Human T-cell leukemia virus 1 infection);05169(Epstein-Barr virus infection);05203(Viral carcinogenesis)	yes
ENSG00000164985	PSIP1	0.756063	6.64301e-166	2.77073e-161	0.752	0.396	PC4 and SFRS1 interacting protein 1 [Source:HGNC Symbol;Acc:HGNC:9527]	GO:0000395(mRNA 5'-splice site recognition);GO:0003677(DNA binding);GO:0003723(RNA binding);GO:0005515(protein binding);GO:0005634(nucleus);GO:0005654(nucleoplasm);GO:0005829(cytosol);GO:0006979(response to oxidative stress);GO:0009408(response to heat);GO:0016032(viral process);GO:0035327(transcriptionally active chromatin);GO:0051169(nuclear transport);GO:0075713(establishment of integrated pro…	NA	yes
ENSG00000111640	GAPDH	0.755223	5.07691e-190	2.11753e-185	1	0.991	glyceraldehyde-3-phosphate dehydrogenase [Source:HGNC Symbol;Acc:HGNC:4141]	GO:0000166(nucleotide binding);GO:0000226(microtubule cytoskeleton organization);GO:0004365(glyceraldehyde-3-phosphate dehydrogenase (NAD+) (phosphorylating) activity);GO:0005515(protein binding);GO:0005634(nucleus);GO:0005737(cytoplasm);GO:0005811(lipid droplet);GO:0005829(cytosol);GO:0005856(cytoskeleton);GO:0005886(plasma membrane);GO:0006006(glucose metabolic process);GO:0006094(gluconeogenes…	00010(Glycolysis / Gluconeogenesis);04066(HIF-1 signaling pathway);05010(Alzheimer disease)	yes
ENSG00000136938	ANP32B	0.754985	1.1843e-174	4.93961e-170	0.904	0.656	acidic nuclear phosphoprotein 32 family member B [Source:HGNC Symbol;Acc:HGNC:16677]	GO:0001944(vasculature development);GO:0005515(protein binding);GO:0005634(nucleus);GO:0005730(nucleolus);GO:0005737(cytoplasm);GO:0006334(nucleosome assembly);GO:0006919(activation of cysteine-type endopeptidase activity involved in apoptotic process);GO:0021591(ventricular system development);GO:0042393(histone binding);GO:0045596(negative regulation of cell differentiation);GO:0046827(positive…	NA	yes
ENSG00000152082	MZT2B	0.754593	1.69883e-203	7.08564e-199	0.976	0.84	mitotic spindle organizing protein 2B [Source:HGNC Symbol;Acc:HGNC:25886]	GO:0005515(protein binding);GO:0005654(nucleoplasm);GO:0005737(cytoplasm);GO:0005813(centrosome);GO:0005815(microtubule organizing center);GO:0005819(spindle);GO:0005829(cytosol);GO:0005856(cytoskeleton);GO:0008274(gamma-tubulin ring complex)	NA	yes
ENSG00000013810	TACC3	0.752087	0	0	0.414	0.015	transforming acidic coiled-coil containing protein 3 [Source:HGNC Symbol;Acc:HGNC:11524]	GO:0000226(microtubule cytoskeleton organization);GO:0000922(spindle pole);GO:0005515(protein binding);GO:0005737(cytoplasm);GO:0005815(microtubule organizing center);GO:0005819(spindle);GO:0005829(cytosol);GO:0005856(cytoskeleton);GO:0007049(cell cycle);GO:0007052(mitotic spindle organization);GO:0007091(metaphase/anaphase transition of mitotic cell cycle);GO:0008283(cell population proliferatio…	03013(RNA transport)	yes
ENSG00000171314	PGAM1	0.750633	4.79926e-133	2.00172e-128	0.896	0.704	phosphoglycerate mutase 1 [Source:HGNC Symbol;Acc:HGNC:8888]	GO:0003824(catalytic activity);GO:0004082(bisphosphoglycerate mutase activity);GO:0004619(phosphoglycerate mutase activity);GO:0005515(protein binding);GO:0005576(extracellular region);GO:0005634(nucleus);GO:0005737(cytoplasm);GO:0005829(cytosol);GO:0006094(gluconeogenesis);GO:0006096(glycolytic process);GO:0006110(regulation of glycolytic process);GO:0016020(membrane);GO:0016787(hydrolase activi…	00010(Glycolysis / Gluconeogenesis);00260(Glycine, serine and threonine metabolism);04922(Glucagon signaling pathway);05230(Central carbon metabolism in cancer)	yes
ENSG00000072501	SMC1A	0.748144	2.36016e-181	9.84398e-177	0.701	0.292	structural maintenance of chromosomes 1A [Source:HGNC Symbol;Acc:HGNC:11111]	GO:0000070(mitotic sister chromatid segregation);GO:0000166(nucleotide binding);GO:0000775(chromosome, centromeric region);GO:0000776(kinetochore);GO:0000777(condensed chromosome kinetochore);GO:0000794(condensed nuclear chromosome);GO:0003682(chromatin binding);GO:0003723(RNA binding);GO:0005515(protein binding);GO:0005524(ATP binding);GO:0005634(nucleus);GO:0005654(nucleoplasm);GO:0005694(chrom…	04110(Cell cycle);04114(Oocyte meiosis)	yes
ENSG00000123146	ADGRE5	0.747243	4.24494e-155	1.77052e-150	0.549	0.178	adhesion G protein-coupled receptor E5 [Source:HGNC Symbol;Acc:HGNC:1711]	GO:0004888(transmembrane signaling receptor activity);GO:0004930(G protein-coupled receptor activity);GO:0005509(calcium ion binding);GO:0005515(protein binding);GO:0005576(extracellular region);GO:0005615(extracellular space);GO:0005886(plasma membrane);GO:0005887(integral component of plasma membrane);GO:0005925(focal adhesion);GO:0006954(inflammatory response);GO:0006955(immune response);GO:00…	NA	yes
ENSG00000196924	FLNA	0.74679	1.74864e-159	7.29341e-155	0.875	0.487	filamin A [Source:HGNC Symbol;Acc:HGNC:3754]	GO:0001664(G protein-coupled receptor binding);GO:0002576(platelet degranulation);GO:0003723(RNA binding);GO:0003779(actin binding);GO:0005515(protein binding);GO:0005576(extracellular region);GO:0005634(nucleus);GO:0005730(nucleolus);GO:0005737(cytoplasm);GO:0005829(cytosol);GO:0005856(cytoskeleton);GO:0005884(actin filament);GO:0005886(plasma membrane);GO:0005911(cell-cell junction);GO:0005925(…	04010(MAPK signaling pathway);04510(Focal adhesion);05132(Salmonella infection);05205(Proteoglycans in cancer)	yes
ENSG00000155368	DBI	0.742973	1.68515e-166	7.02858e-162	0.947	0.726	diazepam binding inhibitor, acyl-CoA binding protein [Source:HGNC Symbol;Acc:HGNC:2690]	GO:0000062(fatty-acyl-CoA binding);GO:0005783(endoplasmic reticulum);GO:0005788(endoplasmic reticulum lumen);GO:0005794(Golgi apparatus);GO:0006637(acyl-CoA metabolic process);GO:0008289(lipid binding);GO:0030156(benzodiazepine receptor binding);GO:0036042(long-chain fatty acyl-CoA binding);GO:0036151(phosphatidylcholine acyl-chain remodeling);GO:0046983(protein dimerization activity);GO:0070062(…	03320(PPAR signaling pathway)	yes
ENSG00000198712	MT-CO2	0.742487	1.91999e-64	8.00808e-60	0.971	0.936	mitochondrially encoded cytochrome c oxidase II [Source:HGNC Symbol;Acc:HGNC:7421]	GO:0004129(cytochrome-c oxidase activity);GO:0005507(copper ion binding);GO:0005515(protein binding);GO:0005739(mitochondrion);GO:0005743(mitochondrial inner membrane);GO:0006123(mitochondrial electron transport, cytochrome c to oxygen);GO:0007595(lactation);GO:0009409(response to cold);GO:0010729(positive regulation of hydrogen peroxide biosynthetic process);GO:0010940(positive regulation of nec…	00190(Oxidative phosphorylation);04260(Cardiac muscle contraction);04714(Thermogenesis);04932(Non-alcoholic fatty liver disease (NAFLD));05010(Alzheimer disease);05012(Parkinson disease);05016(Huntington disease)	yes
ENSG00000134013	LOXL2	0.742061	2.82535e-84	1.17843e-79	0.576	0.302	lysyl oxidase like 2 [Source:HGNC Symbol;Acc:HGNC:6666]	GO:0000122(negative regulation of transcription by RNA polymerase II);GO:0000785(chromatin);GO:0001666(response to hypoxia);GO:0001837(epithelial to mesenchymal transition);GO:0001935(endothelial cell proliferation);GO:0002040(sprouting angiogenesis);GO:0004720(protein-lysine 6-oxidase activity);GO:0005044(scavenger receptor activity);GO:0005507(copper ion binding);GO:0005509(calcium ion binding)…	NA	yes
ENSG00000184207	PGP	0.734013	1.22065e-217	5.09122e-213	0.682	0.218	phosphoglycolate phosphatase [Source:HGNC Symbol;Acc:HGNC:8909]	GO:0000121(glycerol-1-phosphatase activity);GO:0000287(magnesium ion binding);GO:0004721(phosphoprotein phosphatase activity);GO:0004725(protein tyrosine phosphatase activity);GO:0005737(cytoplasm);GO:0005975(carbohydrate metabolic process);GO:0006114(glycerol biosynthetic process);GO:0006650(glycerophospholipid metabolic process);GO:0008967(phosphoglycolate phosphatase activity);GO:0016311(depho…	00630(Glyoxylate and dicarboxylate metabolism)	yes
ENSG00000234745	HLA-B	0.73094	9.57491e-66	3.9936e-61	0.877	0.803	major histocompatibility complex, class I, B [Source:HGNC Symbol;Acc:HGNC:4932]	GO:0000139(Golgi membrane);GO:0001916(positive regulation of T cell mediated cytotoxicity);GO:0002376(immune system process);GO:0002474(antigen processing and presentation of peptide antigen via MHC class I);GO:0002476(antigen processing and presentation of endogenous peptide antigen via MHC class Ib);GO:0002479(antigen processing and presentation of exogenous peptide antigen via MHC class I, TAP…	04144(Endocytosis);04145(Phagosome);04218(Cellular senescence);04514(Cell adhesion molecules (CAMs));04612(Antigen processing and presentation);04650(Natural killer cell mediated cytotoxicity);04940(Type I diabetes mellitus);05163(Human cytomegalovirus infection);05165(Human papillomavirus infection);05166(Human T-cell leukemia virus 1 infection);05167(Kaposi sarcoma-associated herpesvirus infect…	yes
ENSG00000196126	HLA-DRB1	0.727973	3.88171e-41	1.61902e-36	0.338	0.162	major histocompatibility complex, class II, DR beta 1 [Source:HGNC Symbol;Acc:HGNC:4948]	GO:0000139(Golgi membrane);GO:0001618(virus receptor activity);GO:0002376(immune system process);GO:0002381(immunoglobulin production involved in immunoglobulin mediated immune response);GO:0002437(inflammatory response to antigenic stimulus);GO:0002455(humoral immune response mediated by circulating immunoglobulin);GO:0002504(antigen processing and presentation of peptide or polysaccharide antig…	04145(Phagosome);04514(Cell adhesion molecules (CAMs));04612(Antigen processing and presentation);04640(Hematopoietic cell lineage);04658(Th1 and Th2 cell differentiation);04659(Th17 cell differentiation);04672(Intestinal immune network for IgA production);04940(Type I diabetes mellitus);05140(Leishmaniasis);05145(Toxoplasmosis);05150(Staphylococcus aureus infection);05152(Tuberculosis);05164(Inf…	yes
ENSG00000125835	SNRPB	0.726996	4.17131e-172	1.73981e-167	0.887	0.589	small nuclear ribonucleoprotein polypeptides B and B1 [Source:HGNC Symbol;Acc:HGNC:11153]	GO:0000387(spliceosomal snRNP assembly);GO:0000398(mRNA splicing, via spliceosome);GO:0003723(RNA binding);GO:0005515(protein binding);GO:0005634(nucleus);GO:0005654(nucleoplasm);GO:0005681(spliceosomal complex);GO:0005682(U5 snRNP);GO:0005683(U7 snRNP);GO:0005685(U1 snRNP);GO:0005686(U2 snRNP);GO:0005687(U4 snRNP);GO:0005689(U12-type spliceosomal complex);GO:0005697(telomerase holoenzyme complex…	03040(Spliceosome);05322(Systemic lupus erythematosus)	yes
ENSG00000104738	MCM4	0.724843	1.66545e-311	6.94644e-307	0.463	0.05	minichromosome maintenance complex component 4 [Source:HGNC Symbol;Acc:HGNC:6947]	GO:0000082(G1/S transition of mitotic cell cycle);GO:0000166(nucleotide binding);GO:0000784(nuclear chromosome, telomeric region);GO:0003677(DNA binding);GO:0003678(DNA helicase activity);GO:0003697(single-stranded DNA binding);GO:0004003(ATP-dependent DNA helicase activity);GO:0004386(helicase activity);GO:0005515(protein binding);GO:0005524(ATP binding);GO:0005634(nucleus);GO:0005654(nucleoplas…	03030(DNA replication);04110(Cell cycle)	yes
ENSG00000067082	KLF6	0.7239	3.85477e-105	1.60779e-100	0.938	0.698	Kruppel like factor 6 [Source:HGNC Symbol;Acc:HGNC:2235]	GO:0000978(RNA polymerase II proximal promoter sequence-specific DNA binding);GO:0000981(DNA-binding transcription factor activity, RNA polymerase II-specific);GO:0001228(DNA-binding transcription activator activity, RNA polymerase II-specific);GO:0001650(fibrillar center);GO:0003676(nucleic acid binding);GO:0003677(DNA binding);GO:0003690(double-stranded DNA binding);GO:0005515(protein binding);…	NA	yes
ENSG00000185697	MYBL1	0.72316	1.35747e-275	5.66187e-271	0.471	0.063	MYB proto-oncogene like 1 [Source:HGNC Symbol;Acc:HGNC:7547]	GO:0000278(mitotic cell cycle);GO:0000978(RNA polymerase II proximal promoter sequence-specific DNA binding);GO:0000981(DNA-binding transcription factor activity, RNA polymerase II-specific);GO:0001228(DNA-binding transcription activator activity, RNA polymerase II-specific);GO:0003677(DNA binding);GO:0005634(nucleus);GO:0006355(regulation of transcription, DNA-templated);GO:0007141(male meiosis …	NA	yes
ENSG00000176340	COX8A	0.72135	4.36947e-181	1.82246e-176	0.932	0.712	cytochrome c oxidase subunit 8A [Source:HGNC Symbol;Acc:HGNC:2294]	GO:0004129(cytochrome-c oxidase activity);GO:0005515(protein binding);GO:0005739(mitochondrion);GO:0005743(mitochondrial inner membrane);GO:0006091(generation of precursor metabolites and energy);GO:0006123(mitochondrial electron transport, cytochrome c to oxygen);GO:0016020(membrane);GO:0016021(integral component of membrane);GO:0022900(electron transport chain);GO:0045277(respiratory chain comp…	00190(Oxidative phosphorylation);04260(Cardiac muscle contraction);04714(Thermogenesis);04932(Non-alcoholic fatty liver disease (NAFLD));05010(Alzheimer disease);05012(Parkinson disease);05016(Huntington disease)	yes
ENSG00000131711	MAP1B	0.719463	1.32249e-119	5.51596e-115	0.446	0.138	microtubule associated protein 1B [Source:HGNC Symbol;Acc:HGNC:6836]	GO:0000226(microtubule cytoskeleton organization);GO:0001578(microtubule bundle formation);GO:0001750(photoreceptor outer segment);GO:0001764(neuron migration);GO:0003779(actin binding);GO:0005198(structural molecule activity);GO:0005515(protein binding);GO:0005543(phospholipid binding);GO:0005737(cytoplasm);GO:0005829(cytosol);GO:0005856(cytoskeleton);GO:0005874(microtubule);GO:0005875(microtubu…	NA	yes
ENSG00000109881	CCDC34	0.71934	4.0571e-262	1.69217e-257	0.566	0.113	coiled-coil domain containing 34 [Source:HGNC Symbol;Acc:HGNC:25079]	NA	NA	yes
ENSG00000171241	SHCBP1	0.717971	0	0	0.43	0.004	SHC binding and spindle associated 1 [Source:HGNC Symbol;Acc:HGNC:29547]	GO:0005515(protein binding);GO:0005737(cytoplasm);GO:0005819(spindle);GO:0005856(cytoskeleton);GO:0008543(fibroblast growth factor receptor signaling pathway);GO:0030496(midbody);GO:0042169(SH2 domain binding);GO:2000177(regulation of neural precursor cell proliferation)	NA	yes
ENSG00000169607	CKAP2L	0.717385	0	0	0.396	0.003	cytoskeleton associated protein 2 like [Source:HGNC Symbol;Acc:HGNC:26877]	GO:0000922(spindle pole);GO:0005737(cytoplasm);GO:0005813(centrosome);GO:0005829(cytosol);GO:0005856(cytoskeleton);GO:0072686(mitotic spindle)	NA	yes
ENSG00000151725	CENPU	0.71601	0	0	0.468	0.012	centromere protein U [Source:HGNC Symbol;Acc:HGNC:21348]	GO:0000775(chromosome, centromeric region);GO:0000776(kinetochore);GO:0000777(condensed chromosome kinetochore);GO:0005515(protein binding);GO:0005634(nucleus);GO:0005654(nucleoplasm);GO:0005694(chromosome);GO:0005737(cytoplasm);GO:0005815(microtubule organizing center);GO:0005829(cytosol);GO:0016032(viral process);GO:0034080(CENP-A containing nucleosome assembly);GO:0043009(chordate embryonic de…	NA	yes
ENSG00000138160	KIF11	0.715862	0	0	0.396	0.01	kinesin family member 11 [Source:HGNC Symbol;Acc:HGNC:6388]	GO:0000166(nucleotide binding);GO:0000278(mitotic cell cycle);GO:0000922(spindle pole);GO:0003777(microtubule motor activity);GO:0005524(ATP binding);GO:0005634(nucleus);GO:0005737(cytoplasm);GO:0005819(spindle);GO:0005829(cytosol);GO:0005856(cytoskeleton);GO:0005871(kinesin complex);GO:0005874(microtubule);GO:0005876(spindle microtubule);GO:0006890(retrograde vesicle-mediated transport, Golgi to…	NA	yes
ENSG00000162704	ARPC5	0.713396	8.70497e-155	3.63075e-150	0.936	0.685	actin related protein 2/3 complex subunit 5 [Source:HGNC Symbol;Acc:HGNC:708]	GO:0003779(actin binding);GO:0005200(structural constituent of cytoskeleton);GO:0005515(protein binding);GO:0005576(extracellular region);GO:0005634(nucleus);GO:0005737(cytoplasm);GO:0005768(endosome);GO:0005829(cytosol);GO:0005856(cytoskeleton);GO:0005885(Arp2/3 protein complex);GO:0005925(focal adhesion);GO:0014909(smooth muscle cell migration);GO:0015629(actin cytoskeleton);GO:0016477(cell mig…	04144(Endocytosis);04666(Fc gamma R-mediated phagocytosis);04810(Regulation of actin cytoskeleton);05100(Bacterial invasion of epithelial cells);05130(Pathogenic Escherichia coli infection);05131(Shigellosis);05132(Salmonella infection)	yes
ENSG00000159335	PTMS	0.711629	3.86262e-131	1.61106e-126	0.989	0.917	parathymosin [Source:HGNC Symbol;Acc:HGNC:9629]	GO:0002376(immune system process);GO:0005634(nucleus);GO:0006260(DNA replication)	NA	yes
ENSG00000166801	FAM111A	0.709407	2.47251e-185	1.03126e-180	0.451	0.112	family with sequence similarity 111 member A [Source:HGNC Symbol;Acc:HGNC:24725]	GO:0000785(chromatin);GO:0001650(fibrillar center);GO:0005515(protein binding);GO:0005634(nucleus);GO:0005737(cytoplasm);GO:0006260(DNA replication);GO:0016032(viral process);GO:0045071(negative regulation of viral genome replication);GO:0051607(defense response to virus)	NA	yes
ENSG00000170540	ARL6IP1	0.708318	1.52308e-142	6.35262e-138	0.566	0.348	ADP ribosylation factor like GTPase 6 interacting protein 1 [Source:HGNC Symbol;Acc:HGNC:697]	GO:0002038(positive regulation of L-glutamate import across plasma membrane);GO:0005515(protein binding);GO:0005737(cytoplasm);GO:0005783(endoplasmic reticulum);GO:0005784(Sec61 translocon complex);GO:0005789(endoplasmic reticulum membrane);GO:0005829(cytosol);GO:0006613(cotranslational protein targeting to membrane);GO:0006915(apoptotic process);GO:0012505(endomembrane system);GO:0016020(membran…	NA	yes
ENSG00000163535	SGO2	0.707987	6.39887e-291	2.6689e-286	0.415	0.043	shugoshin 2 [Source:HGNC Symbol;Acc:HGNC:30812]	GO:0000775(chromosome, centromeric region);GO:0000776(kinetochore);GO:0000777(condensed chromosome kinetochore);GO:0005515(protein binding);GO:0005634(nucleus);GO:0005654(nucleoplasm);GO:0005694(chromosome);GO:0005829(cytosol);GO:0007049(cell cycle);GO:0007059(chromosome segregation);GO:0016604(nuclear body);GO:0030892(mitotic cohesin complex);GO:0051301(cell division);GO:0051321(meiotic cell cyc…	NA	yes
ENSG00000163191	S100A11	0.7079	2.58079e-152	1.07642e-147	0.993	0.959	S100 calcium binding protein A11 [Source:HGNC Symbol;Acc:HGNC:10488]	GO:0001726(ruffle);GO:0005509(calcium ion binding);GO:0005515(protein binding);GO:0005576(extracellular region);GO:0005615(extracellular space);GO:0005634(nucleus);GO:0005737(cytoplasm);GO:0005913(cell-cell adherens junction);GO:0007165(signal transduction);GO:0008156(negative regulation of DNA replication);GO:0008285(negative regulation of cell population proliferation);GO:0034774(secretory gran…	NA	yes
ENSG00000184009	ACTG1	0.707545	4.68487e-123	1.95401e-118	0.996	0.962	actin gamma 1 [Source:HGNC Symbol;Acc:HGNC:144]	GO:0000166(nucleotide binding);GO:0001895(retina homeostasis);GO:0005200(structural constituent of cytoskeleton);GO:0005515(protein binding);GO:0005522(profilin binding);GO:0005524(ATP binding);GO:0005615(extracellular space);GO:0005634(nucleus);GO:0005737(cytoplasm);GO:0005829(cytosol);GO:0005856(cytoskeleton);GO:0005884(actin filament);GO:0005886(plasma membrane);GO:0005925(focal adhesion);GO:0…	04015(Rap1 signaling pathway);04145(Phagosome);04210(Apoptosis);04390(Hippo signaling pathway);04510(Focal adhesion);04520(Adherens junction);04530(Tight junction);04611(Platelet activation);04670(Leukocyte transendothelial migration);04714(Thermogenesis);04810(Regulation of actin cytoskeleton);04919(Thyroid hormone signaling pathway);04921(Oxytocin signaling pathway);05100(Bacterial invasion of …	yes
ENSG00000182809	CRIP2	0.705347	1.32657e-115	5.53299e-111	0.872	0.589	cysteine rich protein 2 [Source:HGNC Symbol;Acc:HGNC:2361]	GO:0005515(protein binding);GO:0005938(cell cortex);GO:0008270(zinc ion binding);GO:0008284(positive regulation of cell population proliferation);GO:0030097(hemopoiesis);GO:0046872(metal ion binding)	NA	yes
ENSG00000085117	CD82	0.704138	1.50415e-122	6.27366e-118	0.707	0.352	CD82 molecule [Source:HGNC Symbol;Acc:HGNC:6210]	GO:0005515(protein binding);GO:0005886(plasma membrane);GO:0005887(integral component of plasma membrane);GO:0007166(cell surface receptor signaling pathway);GO:0016020(membrane);GO:0016021(integral component of membrane);GO:0070062(extracellular exosome)	04115(p53 signaling pathway)	yes
ENSG00000114346	ECT2	0.702723	3.4145e-307	1.42416e-302	0.433	0.043	epithelial cell transforming 2 [Source:HGNC Symbol;Acc:HGNC:3155]	GO:0000281(mitotic cytokinesis);GO:0000902(cell morphogenesis);GO:0005085(guanyl-nucleotide exchange factor activity);GO:0005089(Rho guanyl-nucleotide exchange factor activity);GO:0005096(GTPase activator activity);GO:0005515(protein binding);GO:0005634(nucleus);GO:0005737(cytoplasm);GO:0005819(spindle);GO:0005829(cytosol);GO:0005856(cytoskeleton);GO:0005911(cell-cell junction);GO:0005923(bicellu…	NA	yes
ENSG00000113648	H2AFY	0.702352	5.95285e-154	2.48288e-149	0.77	0.381	H2A histone family member Y [Source:HGNC Symbol;Acc:HGNC:4740]	GO:0000122(negative regulation of transcription by RNA polymerase II);GO:0000182(rDNA binding);GO:0000228(nuclear chromosome);GO:0000784(nuclear chromosome, telomeric region);GO:0000785(chromatin);GO:0000786(nucleosome);GO:0000790(nuclear chromatin);GO:0000793(condensed chromosome);GO:0000977(RNA polymerase II regulatory region sequence-specific DNA binding);GO:0000979(RNA polymerase II core prom…	04217(Necroptosis);05034(Alcoholism);05322(Systemic lupus erythematosus)	yes
ENSG00000132507	EIF5A	0.701354	1.54104e-143	6.42752e-139	0.858	0.601	eukaryotic translation initiation factor 5A [Source:HGNC Symbol;Acc:HGNC:3300]	GO:0003723(RNA binding);GO:0003746(translation elongation factor activity);GO:0005515(protein binding);GO:0005634(nucleus);GO:0005642(annulate lamellae);GO:0005643(nuclear pore);GO:0005737(cytoplasm);GO:0005783(endoplasmic reticulum);GO:0005789(endoplasmic reticulum membrane);GO:0005829(cytosol);GO:0006406(mRNA export from nucleus);GO:0006412(translation);GO:0006414(translational elongation);GO:0…	NA	yes
ENSG00000110092	CCND1	0.70114	8.61044e-71	3.59133e-66	0.672	0.456	cyclin D1 [Source:HGNC Symbol;Acc:HGNC:1582]	GO:0000079(regulation of cyclin-dependent protein serine/threonine kinase activity);GO:0000082(G1/S transition of mitotic cell cycle);GO:0000122(negative regulation of transcription by RNA polymerase II);GO:0000278(mitotic cell cycle);GO:0000307(cyclin-dependent protein kinase holoenzyme complex);GO:0000320(re-entry into mitotic cell cycle);GO:0001889(liver development);GO:0001934(positive regula…	01522(Endocrine resistance);04068(FoxO signaling pathway);04110(Cell cycle);04115(p53 signaling pathway);04151(PI3K-Akt signaling pathway);04152(AMPK signaling pathway);04218(Cellular senescence);04310(Wnt signaling pathway);04340(Hedgehog signaling pathway);04371(Apelin signaling pathway);04390(Hippo signaling pathway);04510(Focal adhesion);04530(Tight junction);04630(Jak-STAT signaling pathway)…	yes
ENSG00000108821	COL1A1	0.695809	1.54061e-61	6.42573e-57	0.917	0.706	collagen type I alpha 1 chain [Source:HGNC Symbol;Acc:HGNC:2197]	GO:0001501(skeletal system development);GO:0001503(ossification);GO:0001568(blood vessel development);GO:0001649(osteoblast differentiation);GO:0001957(intramembranous ossification);GO:0001958(endochondral ossification);GO:0002020(protease binding);GO:0005201(extracellular matrix structural constituent);GO:0005515(protein binding);GO:0005576(extracellular region);GO:0005581(collagen trimer);GO:00…	04151(PI3K-Akt signaling pathway);04510(Focal adhesion);04512(ECM-receptor interaction);04611(Platelet activation);04926(Relaxin signaling pathway);04933(AGE-RAGE signaling pathway in diabetic complications);04974(Protein digestion and absorption);05146(Amoebiasis);05165(Human papillomavirus infection)	yes
ENSG00000006327	TNFRSF12A	0.691798	3.16301e-83	1.31926e-78	0.672	0.398	TNF receptor superfamily member 12A [Source:HGNC Symbol;Acc:HGNC:18152]	GO:0001525(angiogenesis);GO:0001726(ruffle);GO:0005515(protein binding);GO:0005886(plasma membrane);GO:0006915(apoptotic process);GO:0006931(substrate-dependent cell migration, cell attachment to substrate);GO:0007155(cell adhesion);GO:0007275(multicellular organism development);GO:0009986(cell surface);GO:0016020(membrane);GO:0016021(integral component of membrane);GO:0030154(cell differentiatio…	04060(Cytokine-cytokine receptor interaction)	yes
ENSG00000111206	FOXM1	0.691071	0	0	0.418	0.007	forkhead box M1 [Source:HGNC Symbol;Acc:HGNC:3818]	GO:0000086(G2/M transition of mitotic cell cycle);GO:0000122(negative regulation of transcription by RNA polymerase II);GO:0000977(RNA polymerase II regulatory region sequence-specific DNA binding);GO:0000981(DNA-binding transcription factor activity, RNA polymerase II-specific);GO:0001227(DNA-binding transcription repressor activity, RNA polymerase II-specific);GO:0003677(DNA binding);GO:0003700…	04218(Cellular senescence)	yes
ENSG00000070081	NUCB2	0.689028	1.02508e-112	4.2755e-108	0.901	0.764	nucleobindin 2 [Source:HGNC Symbol;Acc:HGNC:8044]	GO:0003677(DNA binding);GO:0005509(calcium ion binding);GO:0005515(protein binding);GO:0005576(extracellular region);GO:0005615(extracellular space);GO:0005634(nucleus);GO:0005635(nuclear envelope);GO:0005640(nuclear outer membrane);GO:0005737(cytoplasm);GO:0005783(endoplasmic reticulum);GO:0005793(endoplasmic reticulum-Golgi intermediate compartment);GO:0005794(Golgi apparatus);GO:0005829(cytoso…	NA	yes
ENSG00000106366	SERPINE1	0.6852	3.11503e-79	1.29925e-74	0.607	0.32	serpin family E member 1 [Source:HGNC Symbol;Acc:HGNC:8583]	GO:0001300(chronological cell aging);GO:0001525(angiogenesis);GO:0002020(protease binding);GO:0002576(platelet degranulation);GO:0004867(serine-type endopeptidase inhibitor activity);GO:0005102(signaling receptor binding);GO:0005515(protein binding);GO:0005576(extracellular region);GO:0005615(extracellular space);GO:0005886(plasma membrane);GO:0007623(circadian rhythm);GO:0010466(negative regulat…	04066(HIF-1 signaling pathway);04115(p53 signaling pathway);04218(Cellular senescence);04371(Apelin signaling pathway);04390(Hippo signaling pathway);04610(Complement and coagulation cascades);04933(AGE-RAGE signaling pathway in diabetic complications);05142(Chagas disease (American trypanosomiasis))	yes
ENSG00000112118	MCM3	0.681649	8.80307e-215	3.67167e-210	0.507	0.111	minichromosome maintenance complex component 3 [Source:HGNC Symbol;Acc:HGNC:6945]	GO:0000082(G1/S transition of mitotic cell cycle);GO:0000166(nucleotide binding);GO:0000784(nuclear chromosome, telomeric region);GO:0003677(DNA binding);GO:0004386(helicase activity);GO:0005515(protein binding);GO:0005524(ATP binding);GO:0005634(nucleus);GO:0005654(nucleoplasm);GO:0005658(alpha DNA polymerase:primase complex);GO:0005737(cytoplasm);GO:0005813(centrosome);GO:0006260(DNA replicatio…	03030(DNA replication);04110(Cell cycle)	yes
ENSG00000175550	DRAP1	0.681418	1.05439e-143	4.39777e-139	0.876	0.609	DR1 associated protein 1 [Source:HGNC Symbol;Acc:HGNC:3019]	GO:0000122(negative regulation of transcription by RNA polymerase II);GO:0003677(DNA binding);GO:0003700(DNA-binding transcription factor activity);GO:0003712(transcription coregulator activity);GO:0003714(transcription corepressor activity);GO:0005515(protein binding);GO:0005634(nucleus);GO:0042802(identical protein binding);GO:0046982(protein heterodimerization activity)	NA	yes
ENSG00000231389	HLA-DPA1	0.680661	2.67093e-32	1.11402e-27	0.311	0.165	major histocompatibility complex, class II, DP alpha 1 [Source:HGNC Symbol;Acc:HGNC:4938]	GO:0000139(Golgi membrane);GO:0002376(immune system process);GO:0002504(antigen processing and presentation of peptide or polysaccharide antigen via MHC class II);GO:0005764(lysosome);GO:0005765(lysosomal membrane);GO:0005768(endosome);GO:0005783(endoplasmic reticulum);GO:0005789(endoplasmic reticulum membrane);GO:0005794(Golgi apparatus);GO:0005886(plasma membrane);GO:0005887(integral component …	04145(Phagosome);04514(Cell adhesion molecules (CAMs));04612(Antigen processing and presentation);04640(Hematopoietic cell lineage);04658(Th1 and Th2 cell differentiation);04659(Th17 cell differentiation);04672(Intestinal immune network for IgA production);04940(Type I diabetes mellitus);05140(Leishmaniasis);05145(Toxoplasmosis);05150(Staphylococcus aureus infection);05152(Tuberculosis);05164(Inf…	yes
ENSG00000166130	IKBIP	0.680586	8.96154e-129	3.73777e-124	0.813	0.535	IKBKB interacting protein [Source:HGNC Symbol;Acc:HGNC:26430]	GO:0005515(protein binding);GO:0005783(endoplasmic reticulum);GO:0005789(endoplasmic reticulum membrane);GO:0010165(response to X-ray);GO:0016020(membrane);GO:0016021(integral component of membrane)	NA	yes
ENSG00000169567	HINT1	0.680406	3.62868e-157	1.51349e-152	0.959	0.839	histidine triad nucleotide binding protein 1 [Source:HGNC Symbol;Acc:HGNC:4912]	GO:0000118(histone deacetylase complex);GO:0000166(nucleotide binding);GO:0003824(catalytic activity);GO:0005080(protein kinase C binding);GO:0005634(nucleus);GO:0005737(cytoplasm);GO:0005829(cytosol);GO:0005856(cytoskeleton);GO:0005886(plasma membrane);GO:0006355(regulation of transcription, DNA-templated);GO:0006915(apoptotic process);GO:0007165(signal transduction);GO:0009154(purine ribonucleo…	NA	yes
ENSG00000196262	PPIA	0.679992	4.55282e-199	1.89894e-194	0.984	0.929	peptidylprolyl isomerase A [Source:HGNC Symbol;Acc:HGNC:9253]	GO:0000413(protein peptidyl-prolyl isomerization);GO:0003723(RNA binding);GO:0003755(peptidyl-prolyl cis-trans isomerase activity);GO:0005515(protein binding);GO:0005576(extracellular region);GO:0005615(extracellular space);GO:0005634(nucleus);GO:0005737(cytoplasm);GO:0005829(cytosol);GO:0005925(focal adhesion);GO:0006278(RNA-dependent DNA biosynthetic process);GO:0006457(protein folding);GO:0016…	04217(Necroptosis)	yes
ENSG00000204291	COL15A1	0.675866	9.09318e-75	3.79267e-70	0.742	0.472	collagen type XV alpha 1 chain [Source:HGNC Symbol;Acc:HGNC:2192]	GO:0001525(angiogenesis);GO:0005198(structural molecule activity);GO:0005201(extracellular matrix structural constituent);GO:0005576(extracellular region);GO:0005581(collagen trimer);GO:0005582(collagen type XV trimer);GO:0005604(basement membrane);GO:0005615(extracellular space);GO:0005788(endoplasmic reticulum lumen);GO:0007155(cell adhesion);GO:0007165(signal transduction);GO:0007275(multicell…	04974(Protein digestion and absorption)	yes
ENSG00000142156	COL6A1	0.675251	1.34703e-51	5.61834e-47	0.903	0.88	collagen type VI alpha 1 chain [Source:HGNC Symbol;Acc:HGNC:2211]	GO:0001649(osteoblast differentiation);GO:0003429(growth plate cartilage chondrocyte morphogenesis);GO:0005576(extracellular region);GO:0005581(collagen trimer);GO:0005589(collagen type VI trimer);GO:0005615(extracellular space);GO:0005765(lysosomal membrane);GO:0005788(endoplasmic reticulum lumen);GO:0007155(cell adhesion);GO:0016020(membrane);GO:0030020(extracellular matrix structural constitue…	04151(PI3K-Akt signaling pathway);04510(Focal adhesion);04512(ECM-receptor interaction);04974(Protein digestion and absorption);05165(Human papillomavirus infection)	yes
ENSG00000163466	ARPC2	0.672323	1.2577e-147	5.24572e-143	0.96	0.815	actin related protein 2/3 complex subunit 2 [Source:HGNC Symbol;Acc:HGNC:705]	GO:0003779(actin binding);GO:0005200(structural constituent of cytoskeleton);GO:0005515(protein binding);GO:0005634(nucleus);GO:0005737(cytoplasm);GO:0005768(endosome);GO:0005829(cytosol);GO:0005856(cytoskeleton);GO:0005885(Arp2/3 protein complex);GO:0005886(plasma membrane);GO:0005925(focal adhesion);GO:0010592(positive regulation of lamellipodium assembly);GO:0015629(actin cytoskeleton);GO:0030…	04144(Endocytosis);04666(Fc gamma R-mediated phagocytosis);04810(Regulation of actin cytoskeleton);05100(Bacterial invasion of epithelial cells);05130(Pathogenic Escherichia coli infection);05131(Shigellosis);05132(Salmonella infection)	yes
ENSG00000100911	PSME2	0.670685	2.1943e-131	9.1522e-127	0.81	0.46	proteasome activator subunit 2 [Source:HGNC Symbol;Acc:HGNC:9569]	GO:0000165(MAPK cascade);GO:0000209(protein polyubiquitination);GO:0000502(proteasome complex);GO:0002223(stimulatory C-type lectin receptor signaling pathway);GO:0002479(antigen processing and presentation of exogenous peptide antigen via MHC class I, TAP-dependent);GO:0005515(protein binding);GO:0005654(nucleoplasm);GO:0005737(cytoplasm);GO:0005829(cytosol);GO:0006521(regulation of cellular ami…	03050(Proteasome);04612(Antigen processing and presentation)	yes
ENSG00000068489	PRR11	0.669342	0	0	0.364	0.011	proline rich 11 [Source:HGNC Symbol;Acc:HGNC:25619]	GO:0005634(nucleus);GO:0005737(cytoplasm);GO:0007050(cell cycle arrest);GO:0016020(membrane);GO:0051726(regulation of cell cycle)	NA	yes
ENSG00000112312	GMNN	0.668109	1.15771e-215	4.8287e-211	0.543	0.125	geminin, DNA replication inhibitor [Source:HGNC Symbol;Acc:HGNC:17493]	GO:0000082(G1/S transition of mitotic cell cycle);GO:0003682(chromatin binding);GO:0003714(transcription corepressor activity);GO:0005515(protein binding);GO:0005634(nucleus);GO:0005654(nucleoplasm);GO:0005737(cytoplasm);GO:0005829(cytosol);GO:0006275(regulation of DNA replication);GO:0007049(cell cycle);GO:0008156(negative regulation of DNA replication);GO:0009887(animal organ morphogenesis);GO:…	NA	yes
ENSG00000139618	BRCA2	0.66729	1.85614e-241	7.74176e-237	0.465	0.071	BRCA2, DNA repair associated [Source:HGNC Symbol;Acc:HGNC:1101]	GO:0000281(mitotic cytokinesis);GO:0000722(telomere maintenance via recombination);GO:0000724(double-strand break repair via homologous recombination);GO:0000784(nuclear chromosome, telomeric region);GO:0000800(lateral element);GO:0001556(oocyte maturation);GO:0001833(inner cell mass cell proliferation);GO:0002020(protease binding);GO:0003677(DNA binding);GO:0003697(single-stranded DNA binding);G…	03440(Homologous recombination);03460(Fanconi anemia pathway);05200(Pathways in cancer);05212(Pancreatic cancer);05224(Breast cancer)	yes
ENSG00000042753	AP2S1	0.66726	1.75506e-139	7.32017e-135	0.929	0.703	adaptor related protein complex 2 subunit sigma 1 [Source:HGNC Symbol;Acc:HGNC:565]	GO:0005215(transporter activity);GO:0005515(protein binding);GO:0005829(cytosol);GO:0005886(plasma membrane);GO:0005905(clathrin-coated pit);GO:0006886(intracellular protein transport);GO:0006897(endocytosis);GO:0008565(protein transporter activity);GO:0015031(protein transport);GO:0016020(membrane);GO:0016192(vesicle-mediated transport);GO:0019886(antigen processing and presentation of exogenous…	04144(Endocytosis);04721(Synaptic vesicle cycle);04961(Endocrine and other factor-regulated calcium reabsorption);05016(Huntington disease)	yes
ENSG00000108691	CCL2	0.666699	6.03464e-42	2.51699e-37	0.334	0.161	C-C motif chemokine ligand 2 [Source:HGNC Symbol;Acc:HGNC:10618]	GO:0000165(MAPK cascade);GO:0001525(angiogenesis);GO:0002548(monocyte chemotaxis);GO:0004672(protein kinase activity);GO:0005102(signaling receptor binding);GO:0005125(cytokine activity);GO:0005515(protein binding);GO:0005576(extracellular region);GO:0005615(extracellular space);GO:0005623(cell);GO:0006468(protein phosphorylation);GO:0006935(chemotaxis);GO:0006954(inflammatory response);GO:000695…	04060(Cytokine-cytokine receptor interaction);04062(Chemokine signaling pathway);04621(NOD-like receptor signaling pathway);04657(IL-17 signaling pathway);04668(TNF signaling pathway);04933(AGE-RAGE signaling pathway in diabetic complications);05142(Chagas disease (American trypanosomiasis));05144(Malaria);05163(Human cytomegalovirus infection);05164(Influenza A);05168(Herpes simplex virus 1 infe…	yes
ENSG00000024526	DEPDC1	0.663872	0	0	0.358	0.001	DEP domain containing 1 [Source:HGNC Symbol;Acc:HGNC:22949]	GO:0005096(GTPase activator activity);GO:0005515(protein binding);GO:0005634(nucleus);GO:0007165(signal transduction);GO:0017053(transcriptional repressor complex);GO:0035556(intracellular signal transduction);GO:0043547(positive regulation of GTPase activity);GO:0045892(negative regulation of transcription, DNA-templated)	NA	yes
ENSG00000187840	EIF4EBP1	0.663082	3.43945e-148	1.43456e-143	0.691	0.305	eukaryotic translation initiation factor 4E binding protein 1 [Source:HGNC Symbol;Acc:HGNC:3288]	GO:0000082(G1/S transition of mitotic cell cycle);GO:0002192(IRES-dependent translational initiation of linear mRNA);GO:0002931(response to ischemia);GO:0005515(protein binding);GO:0005634(nucleus);GO:0005737(cytoplasm);GO:0005829(cytosol);GO:0006417(regulation of translation);GO:0008190(eukaryotic initiation factor 4E binding);GO:0008286(insulin receptor signaling pathway);GO:0017148(negative re…	01521(EGFR tyrosine kinase inhibitor resistance);03013(RNA transport);04012(ErbB signaling pathway);04066(HIF-1 signaling pathway);04150(mTOR signaling pathway);04151(PI3K-Akt signaling pathway);04152(AMPK signaling pathway);04211(Longevity regulating pathway);04218(Cellular senescence);04910(Insulin signaling pathway);05163(Human cytomegalovirus infection);05165(Human papillomavirus infection);0…	yes
ENSG00000100297	MCM5	0.656931	7.05461e-286	2.94241e-281	0.435	0.046	minichromosome maintenance complex component 5 [Source:HGNC Symbol;Acc:HGNC:6948]	GO:0000082(G1/S transition of mitotic cell cycle);GO:0000166(nucleotide binding);GO:0000784(nuclear chromosome, telomeric region);GO:0003677(DNA binding);GO:0003688(DNA replication origin binding);GO:0004386(helicase activity);GO:0005515(protein binding);GO:0005524(ATP binding);GO:0005634(nucleus);GO:0005654(nucleoplasm);GO:0005737(cytoplasm);GO:0005829(cytosol);GO:0006260(DNA replication);GO:000…	03030(DNA replication);04110(Cell cycle)	yes
ENSG00000189057	FAM111B	0.655862	0	0	0.338	0.009	family with sequence similarity 111 member B [Source:HGNC Symbol;Acc:HGNC:24200]	GO:0005515(protein binding)	NA	yes
ENSG00000198826	ARHGAP11A	0.6504	0	0	0.377	0.012	Rho GTPase activating protein 11A [Source:HGNC Symbol;Acc:HGNC:15783]	GO:0005096(GTPase activator activity);GO:0005829(cytosol);GO:0007165(signal transduction);GO:0043547(positive regulation of GTPase activity);GO:0051056(regulation of small GTPase mediated signal transduction)	NA	yes
ENSG00000150093	ITGB1	0.650113	1.34162e-113	5.59575e-109	0.962	0.85	integrin subunit beta 1 [Source:HGNC Symbol;Acc:HGNC:6153]	GO:0000082(G1/S transition of mitotic cell cycle);GO:0001618(virus receptor activity);GO:0001701(in utero embryonic development);GO:0001708(cell fate specification);GO:0001726(ruffle);GO:0001968(fibronectin binding);GO:0002020(protease binding);GO:0002042(cell migration involved in sprouting angiogenesis);GO:0003779(actin binding);GO:0005178(integrin binding);GO:0005515(protein binding);GO:000573…	04015(Rap1 signaling pathway);04145(Phagosome);04151(PI3K-Akt signaling pathway);04360(Axon guidance);04510(Focal adhesion);04512(ECM-receptor interaction);04514(Cell adhesion molecules (CAMs));04530(Tight junction);04611(Platelet activation);04670(Leukocyte transendothelial migration);04810(Regulation of actin cytoskeleton);05100(Bacterial invasion of epithelial cells);05130(Pathogenic Escherich…	yes
ENSG00000171320	ESCO2	0.650032	0	0	0.36	0.006	establishment of sister chromatid cohesion N-acetyltransferase 2 [Source:HGNC Symbol;Acc:HGNC:27230]	GO:0000785(chromatin);GO:0001741(XY body);GO:0002244(hematopoietic progenitor cell differentiation);GO:0004468(lysine N-acetyltransferase activity, acting on acetyl phosphate as donor);GO:0005634(nucleus);GO:0005654(nucleoplasm);GO:0005694(chromosome);GO:0005794(Golgi apparatus);GO:0006275(regulation of DNA replication);GO:0006302(double-strand break repair);GO:0007049(cell cycle);GO:0007059(chro…	NA	yes
ENSG00000150753	CCT5	0.649865	3.1455e-142	1.31196e-137	0.808	0.448	chaperonin containing TCP1 subunit 5 [Source:HGNC Symbol;Acc:HGNC:1618]	GO:0000166(nucleotide binding);GO:0003730(mRNA 3'-UTR binding);GO:0005515(protein binding);GO:0005524(ATP binding);GO:0005730(nucleolus);GO:0005737(cytoplasm);GO:0005813(centrosome);GO:0005815(microtubule organizing center);GO:0005829(cytosol);GO:0005832(chaperonin-containing T-complex);GO:0005856(cytoskeleton);GO:0005874(microtubule);GO:0006457(protein folding);GO:0007339(binding of sperm to zon…	NA	yes
ENSG00000054654	SYNE2	0.648773	8.74644e-175	3.64805e-170	0.449	0.097	spectrin repeat containing nuclear envelope protein 2 [Source:HGNC Symbol;Acc:HGNC:17084]	GO:0003779(actin binding);GO:0005515(protein binding);GO:0005634(nucleus);GO:0005635(nuclear envelope);GO:0005640(nuclear outer membrane);GO:0005654(nucleoplasm);GO:0005737(cytoplasm);GO:0005739(mitochondrion);GO:0005813(centrosome);GO:0005856(cytoskeleton);GO:0005886(plasma membrane);GO:0005925(focal adhesion);GO:0007097(nuclear migration);GO:0010457(centriole-centriole cohesion);GO:0016020(memb…	NA	yes
ENSG00000182481	KPNA2	0.647801	1.44143e-116	6.01205e-112	0.521	0.27	karyopherin subunit alpha 2 [Source:HGNC Symbol;Acc:HGNC:6395]	GO:0000018(regulation of DNA recombination);GO:0003723(RNA binding);GO:0005515(protein binding);GO:0005634(nucleus);GO:0005654(nucleoplasm);GO:0005737(cytoplasm);GO:0005829(cytosol);GO:0006259(DNA metabolic process);GO:0006606(protein import into nucleus);GO:0006607(NLS-bearing protein import into nucleus);GO:0008139(nuclear localization sequence binding);GO:0008565(protein transporter activity);…	05164(Influenza A)	yes
ENSG00000137807	KIF23	0.647077	0	0	0.329	0.005	kinesin family member 23 [Source:HGNC Symbol;Acc:HGNC:6392]	GO:0000022(mitotic spindle elongation);GO:0000166(nucleotide binding);GO:0000281(mitotic cytokinesis);GO:0000915(actomyosin contractile ring assembly);GO:0003774(motor activity);GO:0003777(microtubule motor activity);GO:0005515(protein binding);GO:0005524(ATP binding);GO:0005623(cell);GO:0005634(nucleus);GO:0005654(nucleoplasm);GO:0005737(cytoplasm);GO:0005813(centrosome);GO:0005819(spindle);GO:0…	05206(MicroRNAs in cancer)	yes
ENSG00000106462	EZH2	0.645319	4.30628e-236	1.79611e-231	0.455	0.07	enhancer of zeste 2 polycomb repressive complex 2 subunit [Source:HGNC Symbol;Acc:HGNC:3527]	GO:0000122(negative regulation of transcription by RNA polymerase II);GO:0000781(chromosome, telomeric region);GO:0000790(nuclear chromatin);GO:0000978(RNA polymerase II proximal promoter sequence-specific DNA binding);GO:0000979(RNA polymerase II core promoter sequence-specific DNA binding);GO:0000981(DNA-binding transcription factor activity, RNA polymerase II-specific);GO:0001932(regulation of…	00310(Lysine degradation);05206(MicroRNAs in cancer)	yes
ENSG00000228716	DHFR	0.64467	3.71224e-318	1.54834e-313	0.455	0.043	dihydrofolate reductase [Source:HGNC Symbol;Acc:HGNC:2861]	GO:0000083(regulation of transcription involved in G1/S transition of mitotic cell cycle);GO:0000900(translation repressor activity, mRNA regulatory element binding);GO:0003723(RNA binding);GO:0003729(mRNA binding);GO:0004146(dihydrofolate reductase activity);GO:0005515(protein binding);GO:0005542(folic acid binding);GO:0005737(cytoplasm);GO:0005739(mitochondrion);GO:0005829(cytosol);GO:0006729(t…	00670(One carbon pool by folate);00790(Folate biosynthesis);01523(Antifolate resistance)	yes
ENSG00000161638	ITGA5	0.644455	9.92557e-120	4.13986e-115	0.74	0.385	integrin subunit alpha 5 [Source:HGNC Symbol;Acc:HGNC:6141]	GO:0001525(angiogenesis);GO:0001618(virus receptor activity);GO:0001726(ruffle);GO:0005154(epidermal growth factor receptor binding);GO:0005161(platelet-derived growth factor receptor binding);GO:0005178(integrin binding);GO:0005515(protein binding);GO:0005737(cytoplasm);GO:0005783(endoplasmic reticulum);GO:0005794(Golgi apparatus);GO:0005886(plasma membrane);GO:0005911(cell-cell junction);GO:000…	04145(Phagosome);04151(PI3K-Akt signaling pathway);04510(Focal adhesion);04512(ECM-receptor interaction);04640(Hematopoietic cell lineage);04810(Regulation of actin cytoskeleton);05100(Bacterial invasion of epithelial cells);05131(Shigellosis);05133(Pertussis);05165(Human papillomavirus infection);05168(Herpes simplex virus 1 infection);05205(Proteoglycans in cancer);05206(MicroRNAs in cancer);05…	yes
ENSG00000118257	NRP2	0.641536	2.69215e-88	1.12287e-83	0.8	0.524	neuropilin 2 [Source:HGNC Symbol;Acc:HGNC:8005]	GO:0001525(angiogenesis);GO:0001755(neural crest cell migration);GO:0001764(neuron migration);GO:0001938(positive regulation of endothelial cell proliferation);GO:0002116(semaphorin receptor complex);GO:0003148(outflow tract septum morphogenesis);GO:0005021(vascular endothelial growth factor-activated receptor activity);GO:0005515(protein binding);GO:0005576(extracellular region);GO:0005886(plasm…	NA	yes
ENSG00000168685	IL7R	0.640745	4.47026e-104	1.8645e-99	0.197	0.025	interleukin 7 receptor [Source:HGNC Symbol;Acc:HGNC:6024]	GO:0000018(regulation of DNA recombination);GO:0000902(cell morphogenesis);GO:0001915(negative regulation of T cell mediated cytotoxicity);GO:0002377(immunoglobulin production);GO:0003823(antigen binding);GO:0004896(cytokine receptor activity);GO:0004917(interleukin-7 receptor activity);GO:0005515(protein binding);GO:0005576(extracellular region);GO:0005886(plasma membrane);GO:0006955(immune resp…	04060(Cytokine-cytokine receptor interaction);04068(FoxO signaling pathway);04151(PI3K-Akt signaling pathway);04630(Jak-STAT signaling pathway);04640(Hematopoietic cell lineage);05200(Pathways in cancer);05340(Primary immunodeficiency)	yes
ENSG00000142669	SH3BGRL3	0.640267	3.61023e-110	1.50579e-105	0.992	0.952	SH3 domain binding glutamate rich protein like 3 [Source:HGNC Symbol;Acc:HGNC:15568]	GO:0005634(nucleus);GO:0005737(cytoplasm);GO:0009055(electron transfer activity);GO:0015035(protein disulfide oxidoreductase activity);GO:0016604(nuclear body);GO:0022900(electron transport chain);GO:0045454(cell redox homeostasis);GO:0055114(oxidation-reduction process);GO:0070062(extracellular exosome)	NA	yes
ENSG00000131153	GINS2	0.63992	0	0	0.404	0.019	GINS complex subunit 2 [Source:HGNC Symbol;Acc:HGNC:24575]	GO:0000727(double-strand break repair via break-induced replication);GO:0000811(GINS complex);GO:0005515(protein binding);GO:0005634(nucleus);GO:0005654(nucleoplasm);GO:0006260(DNA replication);GO:0006271(DNA strand elongation involved in DNA replication);GO:0031298(replication fork protection complex);GO:0032508(DNA duplex unwinding);GO:0043138(3'-5' DNA helicase activity)	NA	yes
ENSG00000166825	ANPEP	0.637646	1.58095e-133	6.59399e-129	0.65	0.268	alanyl aminopeptidase, membrane [Source:HGNC Symbol;Acc:HGNC:500]	GO:0001525(angiogenesis);GO:0001618(virus receptor activity);GO:0004177(aminopeptidase activity);GO:0005615(extracellular space);GO:0005737(cytoplasm);GO:0005765(lysosomal membrane);GO:0005793(endoplasmic reticulum-Golgi intermediate compartment);GO:0005886(plasma membrane);GO:0006508(proteolysis);GO:0007275(multicellular organism development);GO:0008233(peptidase activity);GO:0008237(metallopept…	00480(Glutathione metabolism);04614(Renin-angiotensin system);04640(Hematopoietic cell lineage)	yes
ENSG00000119403	PHF19	0.636328	8.39839e-190	3.50288e-185	0.6	0.181	PHD finger protein 19 [Source:HGNC Symbol;Acc:HGNC:24566]	GO:0000122(negative regulation of transcription by RNA polymerase II);GO:0003700(DNA-binding transcription factor activity);GO:0005515(protein binding);GO:0005634(nucleus);GO:0005654(nucleoplasm);GO:0006325(chromatin organization);GO:0019827(stem cell population maintenance);GO:0031491(nucleosome binding);GO:0035064(methylated histone binding);GO:0035098(ESC/E(Z) complex);GO:0043565(sequence-spec…	NA	yes
ENSG00000005022	SLC25A5	0.63618	1.21536e-125	5.06916e-121	0.841	0.522	solute carrier family 25 member 5 [Source:HGNC Symbol;Acc:HGNC:10991]	GO:0003723(RNA binding);GO:0005471(ATP:ADP antiporter activity);GO:0005515(protein binding);GO:0005634(nucleus);GO:0005739(mitochondrion);GO:0005743(mitochondrial inner membrane);GO:0005887(integral component of plasma membrane);GO:0007059(chromosome segregation);GO:0008284(positive regulation of cell population proliferation);GO:0015207(adenine transmembrane transporter activity);GO:0015853(aden…	04020(Calcium signaling pathway);04022(cGMP-PKG signaling pathway);04217(Necroptosis);04218(Cellular senescence);05012(Parkinson disease);05016(Huntington disease);05166(Human T-cell leukemia virus 1 infection)	yes
ENSG00000187514	PTMA	0.635817	4.44591e-176	1.85434e-171	0.999	0.993	prothymosin alpha [Source:HGNC Symbol;Acc:HGNC:9623]	GO:0005515(protein binding);GO:0005634(nucleus);GO:0005654(nucleoplasm);GO:0005829(cytosol);GO:0006351(transcription, DNA-templated);GO:0033613(activating transcription factor binding);GO:0042393(histone binding);GO:0043066(negative regulation of apoptotic process);GO:0043486(histone exchange)	NA	yes
ENSG00000129195	PIMREG	0.63489	0	0	0.339	0.004	PICALM interacting mitotic regulator [Source:HGNC Symbol;Acc:HGNC:25483]	GO:0005515(protein binding);GO:0005634(nucleus);GO:0005730(nucleolus);GO:0007049(cell cycle);GO:0051301(cell division)	NA	yes
ENSG00000172531	PPP1CA	0.633862	3.35416e-150	1.39899e-145	0.773	0.369	protein phosphatase 1 catalytic subunit alpha [Source:HGNC Symbol;Acc:HGNC:9281]	GO:0000164(protein phosphatase type 1 complex);GO:0000784(nuclear chromosome, telomeric region);GO:0004721(phosphoprotein phosphatase activity);GO:0004722(protein serine/threonine phosphatase activity);GO:0005515(protein binding);GO:0005634(nucleus);GO:0005654(nucleoplasm);GO:0005730(nucleolus);GO:0005737(cytoplasm);GO:0005829(cytosol);GO:0005886(plasma membrane);GO:0005913(cell-cell adherens jun…	03015(mRNA surveillance pathway);04022(cGMP-PKG signaling pathway);04024(cAMP signaling pathway);04114(Oocyte meiosis);04218(Cellular senescence);04261(Adrenergic signaling in cardiomyocytes);04270(Vascular smooth muscle contraction);04390(Hippo signaling pathway);04510(Focal adhesion);04611(Platelet activation);04720(Long-term potentiation);04728(Dopaminergic synapse);04750(Inflammatory mediator…	yes
ENSG00000223865	HLA-DPB1	0.632772	9.36292e-24	3.90518e-19	0.379	0.268	major histocompatibility complex, class II, DP beta 1 [Source:HGNC Symbol;Acc:HGNC:4940]	GO:0000139(Golgi membrane);GO:0002376(immune system process);GO:0002504(antigen processing and presentation of peptide or polysaccharide antigen via MHC class II);GO:0005764(lysosome);GO:0005765(lysosomal membrane);GO:0005768(endosome);GO:0005783(endoplasmic reticulum);GO:0005789(endoplasmic reticulum membrane);GO:0005794(Golgi apparatus);GO:0005886(plasma membrane);GO:0006955(immune response);GO…	04145(Phagosome);04514(Cell adhesion molecules (CAMs));04612(Antigen processing and presentation);04640(Hematopoietic cell lineage);04658(Th1 and Th2 cell differentiation);04659(Th17 cell differentiation);04672(Intestinal immune network for IgA production);04940(Type I diabetes mellitus);05140(Leishmaniasis);05145(Toxoplasmosis);05150(Staphylococcus aureus infection);05152(Tuberculosis);05164(Inf…	yes
ENSG00000128340	RAC2	0.631347	1.06314e-141	4.43425e-137	0.39	0.089	Rac family small GTPase 2 [Source:HGNC Symbol;Acc:HGNC:9802]	GO:0000166(nucleotide binding);GO:0003924(GTPase activity);GO:0005515(protein binding);GO:0005525(GTP binding);GO:0005622(intracellular);GO:0005635(nuclear envelope);GO:0005737(cytoplasm);GO:0005829(cytosol);GO:0005884(actin filament);GO:0005886(plasma membrane);GO:0005925(focal adhesion);GO:0006935(chemotaxis);GO:0007015(actin filament organization);GO:0007165(signal transduction);GO:0007186(G p…	04010(MAPK signaling pathway);04014(Ras signaling pathway);04015(Rap1 signaling pathway);04024(cAMP signaling pathway);04062(Chemokine signaling pathway);04071(Sphingolipid signaling pathway);04310(Wnt signaling pathway);04360(Axon guidance);04370(VEGF signaling pathway);04510(Focal adhesion);04520(Adherens junction);04650(Natural killer cell mediated cytotoxicity);04662(B cell receptor signaling…	yes
ENSG00000129538	RNASE1	0.630334	2.14186e-44	8.93349e-40	0.26	0.102	ribonuclease A family member 1, pancreatic [Source:HGNC Symbol;Acc:HGNC:10044]	GO:0003676(nucleic acid binding);GO:0004518(nuclease activity);GO:0004519(endonuclease activity);GO:0004522(ribonuclease A activity);GO:0004540(ribonuclease activity);GO:0005515(protein binding);GO:0005576(extracellular region);GO:0016787(hydrolase activity);GO:0070062(extracellular exosome);GO:0090305(nucleic acid phosphodiester bond hydrolysis);GO:0090501(RNA phosphodiester bond hydrolysis);GO:…	NA	yes
ENSG00000012048	BRCA1	0.629462	0	0	0.442	0.033	BRCA1, DNA repair associated [Source:HGNC Symbol;Acc:HGNC:1100]	GO:0000151(ubiquitin ligase complex);GO:0000724(double-strand break repair via homologous recombination);GO:0000729(DNA double-strand break processing);GO:0000793(condensed chromosome);GO:0000794(condensed nuclear chromosome);GO:0000800(lateral element);GO:0003677(DNA binding);GO:0003684(damaged DNA binding);GO:0003713(transcription coactivator activity);GO:0003723(RNA binding);GO:0004842(ubiquit…	01524(Platinum drug resistance);03440(Homologous recombination);03460(Fanconi anemia pathway);04120(Ubiquitin mediated proteolysis);04151(PI3K-Akt signaling pathway);05206(MicroRNAs in cancer);05224(Breast cancer)	yes
ENSG00000143322	ABL2	0.628729	2.58806e-90	1.07945e-85	0.651	0.349	ABL proto-oncogene 2, non-receptor tyrosine kinase [Source:HGNC Symbol;Acc:HGNC:77]	GO:0000166(nucleotide binding);GO:0000287(magnesium ion binding);GO:0001784(phosphotyrosine residue binding);GO:0003785(actin monomer binding);GO:0004672(protein kinase activity);GO:0004713(protein tyrosine kinase activity);GO:0004715(non-membrane spanning protein tyrosine kinase activity);GO:0005515(protein binding);GO:0005524(ATP binding);GO:0005737(cytoplasm);GO:0005829(cytosol);GO:0005856(cyt…	04012(ErbB signaling pathway);04014(Ras signaling pathway);05416(Viral myocarditis)	yes
ENSG00000080573	COL5A3	0.62727	2.74678e-116	1.14565e-111	0.362	0.09	collagen type V alpha 3 chain [Source:HGNC Symbol;Acc:HGNC:14864]	GO:0005201(extracellular matrix structural constituent);GO:0005518(collagen binding);GO:0005576(extracellular region);GO:0005581(collagen trimer);GO:0005588(collagen type V trimer);GO:0005615(extracellular space);GO:0005788(endoplasmic reticulum lumen);GO:0007155(cell adhesion);GO:0007160(cell-matrix adhesion);GO:0008201(heparin binding);GO:0030020(extracellular matrix structural constituent conf…	04974(Protein digestion and absorption)	yes
ENSG00000122966	CIT	0.623469	0	0	0.345	0.009	citron rho-interacting serine/threonine kinase [Source:HGNC Symbol;Acc:HGNC:1985]	GO:0000086(G2/M transition of mitotic cell cycle);GO:0000166(nucleotide binding);GO:0000278(mitotic cell cycle);GO:0000281(mitotic cytokinesis);GO:0001889(liver development);GO:0004672(protein kinase activity);GO:0004674(protein serine/threonine kinase activity);GO:0005515(protein binding);GO:0005524(ATP binding);GO:0005634(nucleus);GO:0005737(cytoplasm);GO:0005829(cytosol);GO:0005886(plasma memb…	NA	yes
ENSG00000148834	GSTO1	0.621766	2.73576e-109	1.14106e-104	0.885	0.67	glutathione S-transferase omega 1 [Source:HGNC Symbol;Acc:HGNC:13312]	GO:0004364(glutathione transferase activity);GO:0005515(protein binding);GO:0005737(cytoplasm);GO:0005829(cytosol);GO:0010880(regulation of release of sequestered calcium ion into cytosol by sarcoplasmic reticulum);GO:0010881(regulation of cardiac muscle contraction by regulation of the release of sequestered calcium ion);GO:0014810(positive regulation of skeletal muscle contraction by regulation…	00480(Glutathione metabolism);00980(Metabolism of xenobiotics by cytochrome P450);00982(Drug metabolism - cytochrome P450);00983(Drug metabolism - other enzymes);01524(Platinum drug resistance);05200(Pathways in cancer);05204(Chemical carcinogenesis);05225(Hepatocellular carcinoma);05418(Fluid shear stress and atherosclerosis)	yes
ENSG00000163950	SLBP	0.619329	1.41641e-137	5.9077e-133	0.585	0.247	stem-loop binding protein [Source:HGNC Symbol;Acc:HGNC:10904]	GO:0003723(RNA binding);GO:0003729(mRNA binding);GO:0005515(protein binding);GO:0005634(nucleus);GO:0005654(nucleoplasm);GO:0005730(nucleolus);GO:0005737(cytoplasm);GO:0005829(cytosol);GO:0006369(termination of RNA polymerase II transcription);GO:0006397(mRNA processing);GO:0006398(mRNA 3'-end processing by stem-loop binding and cleavage);GO:0006406(mRNA export from nucleus);GO:0008334(histone mR…	NA	yes
ENSG00000051523	CYBA	0.61747	8.20061e-91	3.42039e-86	0.946	0.772	cytochrome b-245 alpha chain [Source:HGNC Symbol;Acc:HGNC:2577]	GO:0001666(response to hypoxia);GO:0001725(stress fiber);GO:0001938(positive regulation of endothelial cell proliferation);GO:0002479(antigen processing and presentation of exogenous peptide antigen via MHC class I, TAP-dependent);GO:0003106(negative regulation of glomerular filtration by angiotensin);GO:0005515(protein binding);GO:0005634(nucleus);GO:0005737(cytoplasm);GO:0005768(endosome);GO:00…	04145(Phagosome);04380(Osteoclast differentiation);04621(NOD-like receptor signaling pathway);04670(Leukocyte transendothelial migration);05140(Leishmaniasis);05418(Fluid shear stress and atherosclerosis)	yes
ENSG00000023191	RNH1	0.617324	7.67217e-109	3.19998e-104	0.909	0.707	ribonuclease/angiogenin inhibitor 1 [Source:HGNC Symbol;Acc:HGNC:10074]	GO:0005515(protein binding);GO:0005654(nucleoplasm);GO:0005737(cytoplasm);GO:0005829(cytosol);GO:0006402(mRNA catabolic process);GO:0008428(ribonuclease inhibitor activity);GO:0032311(angiogenin-PRI complex);GO:0043086(negative regulation of catalytic activity);GO:0045765(regulation of angiogenesis);GO:0070062(extracellular exosome)	NA	yes
ENSG00000081237	PTPRC	0.617024	3.4541e-48	1.44067e-43	0.211	0.065	protein tyrosine phosphatase, receptor type C [Source:HGNC Symbol;Acc:HGNC:9666]	GO:0000187(activation of MAPK activity);GO:0001779(natural killer cell differentiation);GO:0001915(negative regulation of T cell mediated cytotoxicity);GO:0001916(positive regulation of T cell mediated cytotoxicity);GO:0001960(negative regulation of cytokine-mediated signaling pathway);GO:0002244(hematopoietic progenitor cell differentiation);GO:0002378(immunoglobulin biosynthetic process);GO:000…	04514(Cell adhesion molecules (CAMs));04660(T cell receptor signaling pathway);04666(Fc gamma R-mediated phagocytosis);05340(Primary immunodeficiency)	yes
ENSG00000038427	VCAN	0.614138	3.11573e-118	1.29954e-113	0.745	0.377	versican [Source:HGNC Symbol;Acc:HGNC:2464]	GO:0001501(skeletal system development);GO:0001649(osteoblast differentiation);GO:0005509(calcium ion binding);GO:0005515(protein binding);GO:0005539(glycosaminoglycan binding);GO:0005540(hyaluronic acid binding);GO:0005576(extracellular region);GO:0005615(extracellular space);GO:0005788(endoplasmic reticulum lumen);GO:0005796(Golgi lumen);GO:0007155(cell adhesion);GO:0007275(multicellular organi…	04514(Cell adhesion molecules (CAMs))	yes
ENSG00000130748	TMEM160	0.613771	2.22654e-143	9.28667e-139	0.769	0.378	transmembrane protein 160 [Source:HGNC Symbol;Acc:HGNC:26042]	GO:0016020(membrane);GO:0016021(integral component of membrane)	NA	yes
ENSG00000162607	USP1	0.613728	1.53784e-128	6.41418e-124	0.696	0.335	ubiquitin specific peptidase 1 [Source:HGNC Symbol;Acc:HGNC:12607]	GO:0001501(skeletal system development);GO:0004197(cysteine-type endopeptidase activity);GO:0004843(thiol-dependent ubiquitin-specific protease activity);GO:0005515(protein binding);GO:0005634(nucleus);GO:0005654(nucleoplasm);GO:0006281(DNA repair);GO:0006282(regulation of DNA repair);GO:0006508(proteolysis);GO:0006511(ubiquitin-dependent protein catabolic process);GO:0006974(cellular response to…	03460(Fanconi anemia pathway)	yes
ENSG00000092841	MYL6	0.613424	1.21152e-154	5.05312e-150	0.993	0.962	myosin light chain 6 [Source:HGNC Symbol;Acc:HGNC:7587]	GO:0003774(motor activity);GO:0005509(calcium ion binding);GO:0005515(protein binding);GO:0005829(cytosol);GO:0005903(brush border);GO:0006936(muscle contraction);GO:0007519(skeletal muscle tissue development);GO:0008307(structural constituent of muscle);GO:0016020(membrane);GO:0016459(myosin complex);GO:0016461(unconventional myosin complex);GO:0030049(muscle filament sliding);GO:0030898(actin-d…	04270(Vascular smooth muscle contraction);04530(Tight junction);04921(Oxytocin signaling pathway)	yes
ENSG00000123080	CDKN2C	0.612701	2.37958e-130	9.92497e-126	0.498	0.202	cyclin dependent kinase inhibitor 2C [Source:HGNC Symbol;Acc:HGNC:1789]	GO:0000079(regulation of cyclin-dependent protein serine/threonine kinase activity);GO:0000082(G1/S transition of mitotic cell cycle);GO:0004861(cyclin-dependent protein serine/threonine kinase inhibitor activity);GO:0005515(protein binding);GO:0005634(nucleus);GO:0005737(cytoplasm);GO:0005829(cytosol);GO:0007049(cell cycle);GO:0007050(cell cycle arrest);GO:0008285(negative regulation of cell pop…	01522(Endocrine resistance);04110(Cell cycle);04934(Cushing syndrome);05166(Human T-cell leukemia virus 1 infection);05202(Transcriptional misregulation in cancer)	yes
ENSG00000099377	HSD3B7	0.608383	5.73026e-115	2.39004e-110	0.696	0.333	hydroxy-delta-5-steroid dehydrogenase, 3 beta- and steroid delta-isomerase 7 [Source:HGNC Symbol;Acc:HGNC:18324]	GO:0003854(3-beta-hydroxy-delta5-steroid dehydrogenase activity);GO:0005515(protein binding);GO:0005783(endoplasmic reticulum);GO:0005789(endoplasmic reticulum membrane);GO:0005811(lipid droplet);GO:0006694(steroid biosynthetic process);GO:0006699(bile acid biosynthetic process);GO:0006707(cholesterol catabolic process);GO:0016020(membrane);GO:0016021(integral component of membrane);GO:0016491(ox…	00120(Primary bile acid biosynthesis)	yes
ENSG00000120708	TGFBI	0.60721	1.15545e-97	4.81925e-93	0.94	0.703	transforming growth factor beta induced [Source:HGNC Symbol;Acc:HGNC:11771]	GO:0001525(angiogenesis);GO:0002062(chondrocyte differentiation);GO:0005178(integrin binding);GO:0005201(extracellular matrix structural constituent);GO:0005515(protein binding);GO:0005518(collagen binding);GO:0005576(extracellular region);GO:0005604(basement membrane);GO:0005615(extracellular space);GO:0005802(trans-Golgi network);GO:0005886(plasma membrane);GO:0007155(cell adhesion);GO:0007162(…	NA	yes
ENSG00000127445	PIN1	0.606963	6.71066e-132	2.79895e-127	0.752	0.388	peptidylprolyl cis/trans isomerase, NIMA-interacting 1 [Source:HGNC Symbol;Acc:HGNC:8988]	GO:0000413(protein peptidyl-prolyl isomerization);GO:0001932(regulation of protein phosphorylation);GO:0001934(positive regulation of protein phosphorylation);GO:0003755(peptidyl-prolyl cis-trans isomerase activity);GO:0003774(motor activity);GO:0005515(protein binding);GO:0005634(nucleus);GO:0005654(nucleoplasm);GO:0005737(cytoplasm);GO:0005739(mitochondrion);GO:0005829(cytosol);GO:0007049(cell …	04622(RIG-I-like receptor signaling pathway)	yes
ENSG00000108055	SMC3	0.60666	5.12459e-125	2.13742e-120	0.735	0.381	structural maintenance of chromosomes 3 [Source:HGNC Symbol;Acc:HGNC:2468]	GO:0000166(nucleotide binding);GO:0000278(mitotic cell cycle);GO:0000775(chromosome, centromeric region);GO:0000785(chromatin);GO:0000800(lateral element);GO:0003682(chromatin binding);GO:0003777(microtubule motor activity);GO:0005515(protein binding);GO:0005524(ATP binding);GO:0005604(basement membrane);GO:0005634(nucleus);GO:0005654(nucleoplasm);GO:0005694(chromosome);GO:0005829(cytosol);GO:000…	04110(Cell cycle);04114(Oocyte meiosis)	yes
ENSG00000177697	CD151	0.606283	3.61348e-106	1.50715e-101	0.937	0.743	CD151 molecule (Raph blood group) [Source:HGNC Symbol;Acc:HGNC:1630]	GO:0005178(integrin binding);GO:0005515(protein binding);GO:0005604(basement membrane);GO:0005829(cytosol);GO:0005886(plasma membrane);GO:0005887(integral component of plasma membrane);GO:0005925(focal adhesion);GO:0007155(cell adhesion);GO:0007166(cell surface receptor signaling pathway);GO:0009986(cell surface);GO:0016020(membrane);GO:0016021(integral component of membrane);GO:0016477(cell migr…	NA	yes
ENSG00000067560	RHOA	0.605602	1.12367e-145	4.6867e-141	0.966	0.845	ras homolog family member A [Source:HGNC Symbol;Acc:HGNC:667]	GO:0000166(nucleotide binding);GO:0000902(cell morphogenesis);GO:0001666(response to hypoxia);GO:0001998(angiotensin-mediated vasoconstriction involved in regulation of systemic arterial blood pressure);GO:0002363(alpha-beta T cell lineage commitment);GO:0003100(regulation of systemic arterial blood pressure by endothelin);GO:0003924(GTPase activity);GO:0005515(protein binding);GO:0005525(GTP bin…	04014(Ras signaling pathway);04015(Rap1 signaling pathway);04022(cGMP-PKG signaling pathway);04024(cAMP signaling pathway);04062(Chemokine signaling pathway);04071(Sphingolipid signaling pathway);04072(Phospholipase D signaling pathway);04144(Endocytosis);04150(mTOR signaling pathway);04270(Vascular smooth muscle contraction);04310(Wnt signaling pathway);04350(TGF-beta signaling pathway);04360(Ax…	yes
ENSG00000129534	MIS18BP1	0.605091	1.95968e-129	8.17365e-125	0.579	0.232	MIS18 binding protein 1 [Source:HGNC Symbol;Acc:HGNC:20190]	GO:0000775(chromosome, centromeric region);GO:0000778(condensed nuclear chromosome kinetochore);GO:0000981(DNA-binding transcription factor activity, RNA polymerase II-specific);GO:0003677(DNA binding);GO:0005515(protein binding);GO:0005634(nucleus);GO:0005654(nucleoplasm);GO:0005694(chromosome);GO:0006357(regulation of transcription by RNA polymerase II);GO:0007049(cell cycle);GO:0034080(CENP-A …	NA	yes
ENSG00000149485	FADS1	0.604795	1.12679e-132	4.69973e-128	0.492	0.163	fatty acid desaturase 1 [Source:HGNC Symbol;Acc:HGNC:3574]	GO:0000248(C-5 sterol desaturase activity);GO:0005634(nucleus);GO:0005739(mitochondrion);GO:0005783(endoplasmic reticulum);GO:0005789(endoplasmic reticulum membrane);GO:0006355(regulation of transcription, DNA-templated);GO:0006629(lipid metabolic process);GO:0006631(fatty acid metabolic process);GO:0006633(fatty acid biosynthetic process);GO:0006636(unsaturated fatty acid biosynthetic process);G…	01040(Biosynthesis of unsaturated fatty acids)	yes
ENSG00000080986	NDC80	0.604616	3.14224e-311	1.3106e-306	0.37	0.023	NDC80, kinetochore complex component [Source:HGNC Symbol;Acc:HGNC:16909]	GO:0000070(mitotic sister chromatid segregation);GO:0000132(establishment of mitotic spindle orientation);GO:0000278(mitotic cell cycle);GO:0000775(chromosome, centromeric region);GO:0000776(kinetochore);GO:0000777(condensed chromosome kinetochore);GO:0000778(condensed nuclear chromosome kinetochore);GO:0000942(condensed nuclear chromosome outer kinetochore);GO:0005515(protein binding);GO:0005634…	NA	yes
ENSG00000148848	ADAM12	0.60433	5.66856e-129	2.3643e-124	0.463	0.143	ADAM metallopeptidase domain 12 [Source:HGNC Symbol;Acc:HGNC:190]	GO:0004222(metalloendopeptidase activity);GO:0005576(extracellular region);GO:0005654(nucleoplasm);GO:0005886(plasma membrane);GO:0006508(proteolysis);GO:0007155(cell adhesion);GO:0007520(myoblast fusion);GO:0008233(peptidase activity);GO:0008237(metallopeptidase activity);GO:0016020(membrane);GO:0016021(integral component of membrane);GO:0016787(hydrolase activity);GO:0017124(SH3 domain binding)…	NA	yes
ENSG00000122862	SRGN	0.603909	1.20203e-45	5.01357e-41	0.552	0.454	serglycin [Source:HGNC Symbol;Acc:HGNC:9361]	GO:0002576(platelet degranulation);GO:0005515(protein binding);GO:0005576(extracellular region);GO:0005615(extracellular space);GO:0005794(Golgi apparatus);GO:0006915(apoptotic process);GO:0008626(granzyme-mediated apoptotic signaling pathway);GO:0016485(protein processing);GO:0030502(negative regulation of bone mineralization);GO:0031093(platelet alpha granule lumen);GO:0031214(biomineral tissue…	NA	yes
ENSG00000173369	C1QB	0.603441	4.84869e-53	2.02234e-48	0.275	0.103	complement C1q B chain [Source:HGNC Symbol;Acc:HGNC:1242]	GO:0002376(immune system process);GO:0005515(protein binding);GO:0005576(extracellular region);GO:0005581(collagen trimer);GO:0005602(complement component C1 complex);GO:0005623(cell);GO:0006956(complement activation);GO:0006958(complement activation, classical pathway);GO:0030449(regulation of complement activation);GO:0042803(protein homodimerization activity);GO:0045087(innate immune response)…	04610(Complement and coagulation cascades);05020(Prion diseases);05133(Pertussis);05142(Chagas disease (American trypanosomiasis));05150(Staphylococcus aureus infection);05322(Systemic lupus erythematosus)	yes
ENSG00000119333	WDR34	0.603085	6.67153e-192	2.78263e-187	0.561	0.149	WD repeat domain 34 [Source:HGNC Symbol;Acc:HGNC:28296]	GO:0005515(protein binding);GO:0005737(cytoplasm);GO:0005814(centriole);GO:0005829(cytosol);GO:0005856(cytoskeleton);GO:0005868(cytoplasmic dynein complex);GO:0005929(cilium);GO:0005930(axoneme);GO:0007018(microtubule-based movement);GO:0008574(ATP-dependent microtubule motor activity, plus-end-directed);GO:0030286(dynein complex);GO:0035735(intraciliary transport involved in cilium assembly);GO:…	NA	yes
ENSG00000198668	CALM1	0.60231	2.07838e-135	8.6687e-131	0.993	0.973	calmodulin 1 [Source:HGNC Symbol;Acc:HGNC:1442]	GO:0000165(MAPK cascade);GO:0000922(spindle pole);GO:0001975(response to amphetamine);GO:0002027(regulation of heart rate);GO:0002576(platelet degranulation);GO:0005509(calcium ion binding);GO:0005513(detection of calcium ion);GO:0005515(protein binding);GO:0005576(extracellular region);GO:0005634(nucleus);GO:0005654(nucleoplasm);GO:0005737(cytoplasm);GO:0005813(centrosome);GO:0005815(microtubule…	04014(Ras signaling pathway);04015(Rap1 signaling pathway);04020(Calcium signaling pathway);04022(cGMP-PKG signaling pathway);04024(cAMP signaling pathway);04070(Phosphatidylinositol signaling system);04114(Oocyte meiosis);04218(Cellular senescence);04261(Adrenergic signaling in cardiomyocytes);04270(Vascular smooth muscle contraction);04371(Apelin signaling pathway);04625(C-type lectin receptor …	yes
ENSG00000128595	CALU	0.600861	4.9618e-95	2.06952e-90	0.942	0.825	calumenin [Source:HGNC Symbol;Acc:HGNC:1458]	GO:0005509(calcium ion binding);GO:0005515(protein binding);GO:0005576(extracellular region);GO:0005783(endoplasmic reticulum);GO:0005788(endoplasmic reticulum lumen);GO:0005789(endoplasmic reticulum membrane);GO:0005794(Golgi apparatus);GO:0008150(biological_process);GO:0016020(membrane);GO:0016529(sarcoplasmic reticulum);GO:0033018(sarcoplasmic reticulum lumen);GO:0042470(melanosome);GO:0043687…	NA	yes
ENSG00000167513	CDT1	0.600521	0	0	0.397	0.01	chromatin licensing and DNA replication factor 1 [Source:HGNC Symbol;Acc:HGNC:24576]	GO:0000076(DNA replication checkpoint);GO:0000082(G1/S transition of mitotic cell cycle);GO:0000083(regulation of transcription involved in G1/S transition of mitotic cell cycle);GO:0000278(mitotic cell cycle);GO:0000281(mitotic cytokinesis);GO:0000775(chromosome, centromeric region);GO:0000776(kinetochore);GO:0000777(condensed chromosome kinetochore);GO:0003677(DNA binding);GO:0003682(chromatin …	NA	yes
ENSG00000102172	SMS	0.600163	4.01476e-144	1.67451e-139	0.649	0.261	spermine synthase [Source:HGNC Symbol;Acc:HGNC:11123]	GO:0005829(cytosol);GO:0006555(methionine metabolic process);GO:0006595(polyamine metabolic process);GO:0006596(polyamine biosynthetic process);GO:0006597(spermine biosynthetic process);GO:0008215(spermine metabolic process);GO:0016740(transferase activity);GO:0016768(spermine synthase activity);GO:0070062(extracellular exosome)	00270(Cysteine and methionine metabolism);00330(Arginine and proline metabolism);00410(beta-Alanine metabolism);00480(Glutathione metabolism)	yes
ENSG00000167325	RRM1	0.599603	9.53708e-191	3.97782e-186	0.542	0.14	ribonucleotide reductase catalytic subunit M1 [Source:HGNC Symbol;Acc:HGNC:10451]	GO:0000166(nucleotide binding);GO:0000278(mitotic cell cycle);GO:0003824(catalytic activity);GO:0004748(ribonucleoside-diphosphate reductase activity, thioredoxin disulfide as acceptor);GO:0005515(protein binding);GO:0005524(ATP binding);GO:0005635(nuclear envelope);GO:0005737(cytoplasm);GO:0005829(cytosol);GO:0005971(ribonucleoside-diphosphate reductase complex);GO:0006206(pyrimidine nucleobase …	00230(Purine metabolism);00240(Pyrimidine metabolism);00480(Glutathione metabolism);00983(Drug metabolism - other enzymes)	yes
ENSG00000123136	DDX39A	0.598513	8.9611e-174	3.73758e-169	0.556	0.16	DExD-box helicase 39A [Source:HGNC Symbol;Acc:HGNC:17821]	GO:0000166(nucleotide binding);GO:0000398(mRNA splicing, via spliceosome);GO:0003676(nucleic acid binding);GO:0003723(RNA binding);GO:0004386(helicase activity);GO:0005515(protein binding);GO:0005524(ATP binding);GO:0005634(nucleus);GO:0005654(nucleoplasm);GO:0005737(cytoplasm);GO:0006397(mRNA processing);GO:0006405(RNA export from nucleus);GO:0006406(mRNA export from nucleus);GO:0008380(RNA spli…	NA	yes
ENSG00000108424	KPNB1	0.597491	2.45592e-130	1.02434e-125	0.803	0.436	karyopherin subunit beta 1 [Source:HGNC Symbol;Acc:HGNC:6400]	GO:0003723(RNA binding);GO:0005515(protein binding);GO:0005576(extracellular region);GO:0005623(cell);GO:0005634(nucleus);GO:0005635(nuclear envelope);GO:0005643(nuclear pore);GO:0005654(nucleoplasm);GO:0005737(cytoplasm);GO:0005829(cytosol);GO:0006309(apoptotic DNA fragmentation);GO:0006606(protein import into nucleus);GO:0006607(NLS-bearing protein import into nucleus);GO:0006610(ribosomal prot…	03013(RNA transport)	yes
ENSG00000065978	YBX1	0.597354	2.33719e-140	9.74821e-136	0.976	0.924	Y-box binding protein 1 [Source:HGNC Symbol;Acc:HGNC:8014]	GO:0000122(negative regulation of transcription by RNA polymerase II);GO:0000398(mRNA splicing, via spliceosome);GO:0000978(RNA polymerase II proximal promoter sequence-specific DNA binding);GO:0000981(DNA-binding transcription factor activity, RNA polymerase II-specific);GO:0001228(DNA-binding transcription activator activity, RNA polymerase II-specific);GO:0001701(in utero embryonic development…	NA	yes
ENSG00000106399	RPA3	0.596976	1.13306e-138	4.72588e-134	0.696	0.324	replication protein A3 [Source:HGNC Symbol;Acc:HGNC:10291]	GO:0000082(G1/S transition of mitotic cell cycle);GO:0000723(telomere maintenance);GO:0000724(double-strand break repair via homologous recombination);GO:0003677(DNA binding);GO:0003684(damaged DNA binding);GO:0003697(single-stranded DNA binding);GO:0005515(protein binding);GO:0005634(nucleus);GO:0005654(nucleoplasm);GO:0005662(DNA replication factor A complex);GO:0006260(DNA replication);GO:0006…	03030(DNA replication);03420(Nucleotide excision repair);03430(Mismatch repair);03440(Homologous recombination);03460(Fanconi anemia pathway)	yes
ENSG00000213551	DNAJC9	0.59475	3.83311e-222	1.59875e-217	0.521	0.106	DnaJ heat shock protein family (Hsp40) member C9 [Source:HGNC Symbol;Acc:HGNC:19123]	GO:0005515(protein binding);GO:0005615(extracellular space);GO:0005634(nucleus);GO:0005654(nucleoplasm);GO:0005737(cytoplasm);GO:0005829(cytosol);GO:0005886(plasma membrane);GO:0016020(membrane);GO:0031072(heat shock protein binding);GO:0032781(positive regulation of ATPase activity);GO:0035176(social behavior)	NA	yes
ENSG00000143799	PARP1	0.594169	1.55881e-147	6.50162e-143	0.615	0.229	poly(ADP-ribose) polymerase 1 [Source:HGNC Symbol;Acc:HGNC:270]	GO:0000122(negative regulation of transcription by RNA polymerase II);GO:0000715(nucleotide-excision repair, DNA damage recognition);GO:0000717(nucleotide-excision repair, DNA duplex unwinding);GO:0000723(telomere maintenance);GO:0000724(double-strand break repair via homologous recombination);GO:0000784(nuclear chromosome, telomeric region);GO:0000977(RNA polymerase II regulatory region sequence…	03410(Base excision repair);04064(NF-kappa B signaling pathway);04210(Apoptosis);04217(Necroptosis)	yes
ENSG00000141552	ANAPC11	0.592854	3.19184e-116	1.33129e-111	0.88	0.66	anaphase promoting complex subunit 11 [Source:HGNC Symbol;Acc:HGNC:14452]	GO:0000278(mitotic cell cycle);GO:0004842(ubiquitin-protein transferase activity);GO:0005634(nucleus);GO:0005654(nucleoplasm);GO:0005680(anaphase-promoting complex);GO:0005730(nucleolus);GO:0005737(cytoplasm);GO:0005829(cytosol);GO:0006511(ubiquitin-dependent protein catabolic process);GO:0007049(cell cycle);GO:0016567(protein ubiquitination);GO:0031145(anaphase-promoting complex-dependent catabo…	04110(Cell cycle);04114(Oocyte meiosis);04120(Ubiquitin mediated proteolysis);04914(Progesterone-mediated oocyte maturation);05166(Human T-cell leukemia virus 1 infection)	yes
ENSG00000138376	BARD1	0.591951	9.5509e-227	3.98358e-222	0.433	0.064	BRCA1 associated RING domain 1 [Source:HGNC Symbol;Acc:HGNC:952]	GO:0000151(ubiquitin ligase complex);GO:0000729(DNA double-strand break processing);GO:0001894(tissue homeostasis);GO:0003723(RNA binding);GO:0004842(ubiquitin-protein transferase activity);GO:0005515(protein binding);GO:0005634(nucleus);GO:0005654(nucleoplasm);GO:0005737(cytoplasm);GO:0006260(DNA replication);GO:0006281(DNA repair);GO:0006303(double-strand break repair via nonhomologous end join…	03440(Homologous recombination)	yes
ENSG00000136810	TXN	0.591515	5.30522e-89	2.21275e-84	0.951	0.859	thioredoxin [Source:HGNC Symbol;Acc:HGNC:12435]	GO:0000122(negative regulation of transcription by RNA polymerase II);GO:0003723(RNA binding);GO:0004791(thioredoxin-disulfide reductase activity);GO:0005515(protein binding);GO:0005576(extracellular region);GO:0005634(nucleus);GO:0005654(nucleoplasm);GO:0005737(cytoplasm);GO:0005829(cytosol);GO:0006662(glycerol ether metabolic process);GO:0007165(signal transduction);GO:0007267(cell-cell signali…	04621(NOD-like receptor signaling pathway);05418(Fluid shear stress and atherosclerosis)	yes
ENSG00000179344	HLA-DQB1	0.589586	3.31532e-37	1.38279e-32	0.253	0.11	major histocompatibility complex, class II, DQ beta 1 [Source:HGNC Symbol;Acc:HGNC:4944]	GO:0002376(immune system process);GO:0002504(antigen processing and presentation of peptide or polysaccharide antigen via MHC class II);GO:0006955(immune response);GO:0016020(membrane);GO:0016021(integral component of membrane);GO:0019882(antigen processing and presentation);GO:0042613(MHC class II protein complex)	04145(Phagosome);04514(Cell adhesion molecules (CAMs));04612(Antigen processing and presentation);04640(Hematopoietic cell lineage);04658(Th1 and Th2 cell differentiation);04659(Th17 cell differentiation);04672(Intestinal immune network for IgA production);04940(Type I diabetes mellitus);05140(Leishmaniasis);05145(Toxoplasmosis);05150(Staphylococcus aureus infection);05152(Tuberculosis);05164(Inf…	yes
ENSG00000189001	SBSN	0.589209	3.79169e-88	1.58148e-83	0.371	0.12	suprabasin [Source:HGNC Symbol;Acc:HGNC:24950]	GO:0003674(molecular_function);GO:0005576(extracellular region);GO:0008150(biological_process);GO:0070062(extracellular exosome)	NA	yes
ENSG00000166147	FBN1	0.588914	4.71915e-57	1.96831e-52	0.689	0.529	fibrillin 1 [Source:NCBI gene;Acc:2200]	GO:0001501(skeletal system development);GO:0001527(microfibril);GO:0001656(metanephros development);GO:0001822(kidney development);GO:0005178(integrin binding);GO:0005179(hormone activity);GO:0005201(extracellular matrix structural constituent);GO:0005509(calcium ion binding);GO:0005515(protein binding);GO:0005576(extracellular region);GO:0005604(basement membrane);GO:0005615(extracellular space)…	NA	yes
ENSG00000111669	TPI1	0.588555	5.26679e-98	2.19673e-93	0.978	0.916	triosephosphate isomerase 1 [Source:HGNC Symbol;Acc:HGNC:12009]	GO:0003824(catalytic activity);GO:0004807(triose-phosphate isomerase activity);GO:0005515(protein binding);GO:0005615(extracellular space);GO:0005634(nucleus);GO:0005737(cytoplasm);GO:0005829(cytosol);GO:0006006(glucose metabolic process);GO:0006094(gluconeogenesis);GO:0006096(glycolytic process);GO:0007275(multicellular organism development);GO:0008929(methylglyoxal synthase activity);GO:0016829…	00010(Glycolysis / Gluconeogenesis);00051(Fructose and mannose metabolism);00562(Inositol phosphate metabolism)	yes
ENSG00000137310	TCF19	0.587104	0	0	0.401	0.022	transcription factor 19 [Source:HGNC Symbol;Acc:HGNC:11629]	GO:0003700(DNA-binding transcription factor activity);GO:0005515(protein binding);GO:0005634(nucleus);GO:0006355(regulation of transcription, DNA-templated);GO:0006357(regulation of transcription by RNA polymerase II);GO:0008283(cell population proliferation);GO:0046872(metal ion binding)	NA	yes
ENSG00000127483	HP1BP3	0.586307	8.14949e-112	3.39907e-107	0.867	0.624	heterochromatin protein 1 binding protein 3 [Source:HGNC Symbol;Acc:HGNC:24973]	GO:0000786(nucleosome);GO:0003677(DNA binding);GO:0003682(chromatin binding);GO:0005515(protein binding);GO:0005634(nucleus);GO:0005694(chromosome);GO:0006334(nucleosome assembly);GO:0006355(regulation of transcription, DNA-templated);GO:0016607(nuclear speck);GO:0031491(nucleosome binding);GO:0042127(regulation of cell population proliferation);GO:0070828(heterochromatin organization);GO:0071456…	NA	yes
ENSG00000198901	PRC1	0.5851	0	0	0.344	0.007	protein regulator of cytokinesis 1 [Source:HGNC Symbol;Acc:HGNC:9341]	GO:0000022(mitotic spindle elongation);GO:0000226(microtubule cytoskeleton organization);GO:0000922(spindle pole);GO:0001578(microtubule bundle formation);GO:0005515(protein binding);GO:0005634(nucleus);GO:0005737(cytoplasm);GO:0005819(spindle);GO:0005829(cytosol);GO:0005856(cytoskeleton);GO:0005874(microtubule);GO:0005876(spindle microtubule);GO:0007049(cell cycle);GO:0008017(microtubule binding…	NA	yes
ENSG00000155366	RHOC	0.584157	1.17401e-86	4.89667e-82	0.882	0.673	ras homolog family member C [Source:HGNC Symbol;Acc:HGNC:669]	GO:0000166(nucleotide binding);GO:0000281(mitotic cytokinesis);GO:0003924(GTPase activity);GO:0005515(protein binding);GO:0005525(GTP binding);GO:0005622(intracellular);GO:0005634(nucleus);GO:0005737(cytoplasm);GO:0005829(cytosol);GO:0005886(plasma membrane);GO:0005938(cell cortex);GO:0007015(actin filament organization);GO:0007186(G protein-coupled receptor signaling pathway);GO:0007264(small GT…	NA	yes
ENSG00000160255	ITGB2	0.583432	5.23837e-41	2.18487e-36	0.229	0.085	integrin subunit beta 2 [Source:HGNC Symbol;Acc:HGNC:6155]	GO:0001540(amyloid-beta binding);GO:0001774(microglial cell activation);GO:0001851(complement component C3b binding);GO:0002523(leukocyte migration involved in inflammatory response);GO:0005178(integrin binding);GO:0005515(protein binding);GO:0005886(plasma membrane);GO:0005925(focal adhesion);GO:0006898(receptor-mediated endocytosis);GO:0006909(phagocytosis);GO:0006911(phagocytosis, engulfment);…	04015(Rap1 signaling pathway);04145(Phagosome);04390(Hippo signaling pathway);04514(Cell adhesion molecules (CAMs));04610(Complement and coagulation cascades);04650(Natural killer cell mediated cytotoxicity);04670(Leukocyte transendothelial migration);04810(Regulation of actin cytoskeleton);05133(Pertussis);05134(Legionellosis);05140(Leishmaniasis);05144(Malaria);05146(Amoebiasis);05150(Staphyloc…	yes
ENSG00000074696	HACD3	0.582582	2.43636e-119	1.01618e-114	0.664	0.343	3-hydroxyacyl-CoA dehydratase 3 [Source:HGNC Symbol;Acc:HGNC:24175]	GO:0005096(GTPase activator activity);GO:0005515(protein binding);GO:0005739(mitochondrion);GO:0005783(endoplasmic reticulum);GO:0005789(endoplasmic reticulum membrane);GO:0005829(cytosol);GO:0005925(focal adhesion);GO:0006629(lipid metabolic process);GO:0006631(fatty acid metabolic process);GO:0006633(fatty acid biosynthetic process);GO:0007249(I-kappaB kinase/NF-kappaB signaling);GO:0007254(JNK…	00062(Fatty acid elongation);01040(Biosynthesis of unsaturated fatty acids)	yes
ENSG00000164924	YWHAZ	0.582511	1.40061e-100	5.84179e-96	0.917	0.703	tyrosine 3-monooxygenase/tryptophan 5-monooxygenase activation protein zeta [Source:HGNC Symbol;Acc:HGNC:12855]	GO:0003723(RNA binding);GO:0004497(monooxygenase activity);GO:0005515(protein binding);GO:0005615(extracellular space);GO:0005634(nucleus);GO:0005654(nucleoplasm);GO:0005737(cytoplasm);GO:0005739(mitochondrion);GO:0005829(cytosol);GO:0005925(focal adhesion);GO:0006605(protein targeting);GO:0007165(signal transduction);GO:0008039(synaptic target recognition);GO:0008134(transcription factor binding…	04110(Cell cycle);04114(Oocyte meiosis);04151(PI3K-Akt signaling pathway);04390(Hippo signaling pathway);05130(Pathogenic Escherichia coli infection);05160(Hepatitis C);05161(Hepatitis B);05203(Viral carcinogenesis)	yes
ENSG00000091651	ORC6	0.582007	0	0	0.441	0.032	origin recognition complex subunit 6 [Source:HGNC Symbol;Acc:HGNC:17151]	GO:0000082(G1/S transition of mitotic cell cycle);GO:0000808(origin recognition complex);GO:0001650(fibrillar center);GO:0003677(DNA binding);GO:0003688(DNA replication origin binding);GO:0005515(protein binding);GO:0005634(nucleus);GO:0005654(nucleoplasm);GO:0005664(nuclear origin of replication recognition complex);GO:0006260(DNA replication);GO:0006270(DNA replication initiation);GO:0016020(me…	04110(Cell cycle)	yes
ENSG00000184990	SIVA1	0.580424	4.32986e-113	1.80594e-108	0.851	0.688	SIVA1 apoptosis inducing factor [Source:HGNC Symbol;Acc:HGNC:17712]	GO:0001618(virus receptor activity);GO:0005164(tumor necrosis factor receptor binding);GO:0005175(CD27 receptor binding);GO:0005515(protein binding);GO:0005634(nucleus);GO:0005654(nucleoplasm);GO:0005737(cytoplasm);GO:0006915(apoptotic process);GO:0016032(viral process);GO:0046718(viral entry into host cell);GO:0046872(metal ion binding);GO:0051537(2 iron, 2 sulfur cluster binding);GO:0097191(ext…	04115(p53 signaling pathway)	yes
ENSG00000109685	NSD2	0.575313	1.01963e-235	4.25279e-231	0.427	0.06	nuclear receptor binding SET domain protein 2 [Source:HGNC Symbol;Acc:HGNC:12766]	GO:0000122(negative regulation of transcription by RNA polymerase II);GO:0000785(chromatin);GO:0000981(DNA-binding transcription factor activity, RNA polymerase II-specific);GO:0003149(membranous septum morphogenesis);GO:0003289(atrial septum primum morphogenesis);GO:0003290(atrial septum secundum morphogenesis);GO:0003677(DNA binding);GO:0003682(chromatin binding);GO:0005515(protein binding);GO:…	00310(Lysine degradation);05202(Transcriptional misregulation in cancer)	yes
ENSG00000143198	MGST3	0.575258	1.2002e-85	5.00591e-81	0.944	0.853	microsomal glutathione S-transferase 3 [Source:HGNC Symbol;Acc:HGNC:7064]	GO:0004364(glutathione transferase activity);GO:0004464(leukotriene-C4 synthase activity);GO:0004602(glutathione peroxidase activity);GO:0005515(protein binding);GO:0005635(nuclear envelope);GO:0005783(endoplasmic reticulum);GO:0005789(endoplasmic reticulum membrane);GO:0006629(lipid metabolic process);GO:0006805(xenobiotic metabolic process);GO:0010243(response to organonitrogen compound);GO:001…	00480(Glutathione metabolism);00980(Metabolism of xenobiotics by cytochrome P450);00982(Drug metabolism - cytochrome P450);00983(Drug metabolism - other enzymes);01524(Platinum drug resistance);05200(Pathways in cancer);05204(Chemical carcinogenesis);05225(Hepatocellular carcinoma);05418(Fluid shear stress and atherosclerosis)	yes
ENSG00000111247	RAD51AP1	0.574345	0	0	0.379	0.011	RAD51 associated protein 1 [Source:HGNC Symbol;Acc:HGNC:16956]	GO:0000724(double-strand break repair via homologous recombination);GO:0000790(nuclear chromatin);GO:0003677(DNA binding);GO:0003690(double-stranded DNA binding);GO:0003697(single-stranded DNA binding);GO:0003723(RNA binding);GO:0005515(protein binding);GO:0005634(nucleus);GO:0005654(nucleoplasm);GO:0006281(DNA repair);GO:0006310(DNA recombination);GO:0006974(cellular response to DNA damage stimu…	NA	yes
ENSG00000111665	CDCA3	0.574226	0	0	0.296	0.008	cell division cycle associated 3 [Source:HGNC Symbol;Acc:HGNC:14624]	GO:0005515(protein binding);GO:0005737(cytoplasm);GO:0005829(cytosol);GO:0005913(cell-cell adherens junction);GO:0007049(cell cycle);GO:0008150(biological_process);GO:0016567(protein ubiquitination);GO:0051301(cell division)	NA	yes
ENSG00000164111	ANXA5	0.573963	2.54681e-101	1.06225e-96	0.979	0.907	annexin A5 [Source:HGNC Symbol;Acc:HGNC:543]	GO:0002576(platelet degranulation);GO:0004859(phospholipase inhibitor activity);GO:0005388(calcium-transporting ATPase activity);GO:0005509(calcium ion binding);GO:0005515(protein binding);GO:0005543(phospholipid binding);GO:0005544(calcium-dependent phospholipid binding);GO:0005576(extracellular region);GO:0005622(intracellular);GO:0005737(cytoplasm);GO:0005829(cytosol);GO:0005925(focal adhesion…	NA	yes
ENSG00000140365	COMMD4	0.573721	1.02e-139	4.25432e-135	0.643	0.261	COMM domain containing 4 [Source:HGNC Symbol;Acc:HGNC:26027]	GO:0005515(protein binding);GO:0005634(nucleus);GO:0005737(cytoplasm)	NA	yes
ENSG00000176619	LMNB2	0.57215	1.35546e-246	5.6535e-242	0.423	0.054	lamin B2 [Source:HGNC Symbol;Acc:HGNC:6638]	GO:0003674(molecular_function);GO:0005198(structural molecule activity);GO:0005515(protein binding);GO:0005634(nucleus);GO:0005635(nuclear envelope);GO:0005637(nuclear inner membrane);GO:0005638(lamin filament);GO:0005882(intermediate filament);GO:0008150(biological_process);GO:0016020(membrane);GO:0031965(nuclear membrane)	04210(Apoptosis)	yes
ENSG00000204472	AIF1	0.571372	1.08315e-48	4.51771e-44	0.227	0.08	allograft inflammatory factor 1 [Source:HGNC Symbol;Acc:HGNC:352]	GO:0001726(ruffle);GO:0001774(microglial cell activation);GO:0001891(phagocytic cup);GO:0001934(positive regulation of protein phosphorylation);GO:0003674(molecular_function);GO:0003779(actin binding);GO:0005509(calcium ion binding);GO:0005634(nucleus);GO:0005737(cytoplasm);GO:0005829(cytosol);GO:0005856(cytoskeleton);GO:0005884(actin filament);GO:0005886(plasma membrane);GO:0006911(phagocytosis,…	NA	yes
ENSG00000141522	ARHGDIA	0.570765	4.85954e-124	2.02686e-119	0.855	0.505	Rho GDP dissociation inhibitor alpha [Source:HGNC Symbol;Acc:HGNC:678]	GO:0001772(immunological synapse);GO:0005094(Rho GDP-dissociation inhibitor activity);GO:0005096(GTPase activator activity);GO:0005504(fatty acid binding);GO:0005515(protein binding);GO:0005615(extracellular space);GO:0005634(nucleus);GO:0005737(cytoplasm);GO:0005829(cytosol);GO:0005856(cytoskeleton);GO:0007162(negative regulation of cell adhesion);GO:0007266(Rho protein signal transduction);GO:0…	04722(Neurotrophin signaling pathway);04962(Vasopressin-regulated water reabsorption)	yes
ENSG00000160014	CALM3	0.570748	2.20676e-108	9.20416e-104	0.77	0.448	calmodulin 3 [Source:HGNC Symbol;Acc:HGNC:1449]	GO:0000086(G2/M transition of mitotic cell cycle);GO:0000922(spindle pole);GO:0001975(response to amphetamine);GO:0002027(regulation of heart rate);GO:0005509(calcium ion binding);GO:0005513(detection of calcium ion);GO:0005515(protein binding);GO:0005634(nucleus);GO:0005737(cytoplasm);GO:0005813(centrosome);GO:0005815(microtubule organizing center);GO:0005819(spindle);GO:0005856(cytoskeleton);GO…	04014(Ras signaling pathway);04015(Rap1 signaling pathway);04020(Calcium signaling pathway);04022(cGMP-PKG signaling pathway);04024(cAMP signaling pathway);04070(Phosphatidylinositol signaling system);04114(Oocyte meiosis);04218(Cellular senescence);04261(Adrenergic signaling in cardiomyocytes);04270(Vascular smooth muscle contraction);04371(Apelin signaling pathway);04625(C-type lectin receptor …	yes
ENSG00000067225	PKM	0.569527	6.00857e-121	2.50611e-116	0.979	0.931	pyruvate kinase M1/2 [Source:HGNC Symbol;Acc:HGNC:9021]	GO:0000166(nucleotide binding);GO:0000287(magnesium ion binding);GO:0001666(response to hypoxia);GO:0001889(liver development);GO:0003723(RNA binding);GO:0003824(catalytic activity);GO:0004743(pyruvate kinase activity);GO:0005515(protein binding);GO:0005524(ATP binding);GO:0005576(extracellular region);GO:0005634(nucleus);GO:0005737(cytoplasm);GO:0005739(mitochondrion);GO:0005829(cytosol);GO:0005…	00010(Glycolysis / Gluconeogenesis);00230(Purine metabolism);00620(Pyruvate metabolism);04922(Glucagon signaling pathway);04930(Type II diabetes mellitus);05165(Human papillomavirus infection);05203(Viral carcinogenesis);05230(Central carbon metabolism in cancer)	yes
ENSG00000205581	HMGN1	0.568874	8.49071e-113	3.54139e-108	0.86	0.553	high mobility group nucleosome binding domain 1 [Source:HGNC Symbol;Acc:HGNC:4984]	GO:0000720(pyrimidine dimer repair by nucleotide-excision repair);GO:0000785(chromatin);GO:0003677(DNA binding);GO:0003682(chromatin binding);GO:0005634(nucleus);GO:0005654(nucleoplasm);GO:0005737(cytoplasm);GO:0006283(transcription-coupled nucleotide-excision repair);GO:0006325(chromatin organization);GO:0006357(regulation of transcription by RNA polymerase II);GO:0010224(response to UV-B);GO:00…	NA	yes
ENSG00000147065	MSN	0.568375	7.67798e-90	3.20241e-85	0.866	0.624	moesin [Source:HGNC Symbol;Acc:HGNC:7373]	GO:0001771(immunological synapse formation);GO:0001931(uropod);GO:0003725(double-stranded RNA binding);GO:0003779(actin binding);GO:0005102(signaling receptor binding);GO:0005200(structural constituent of cytoskeleton);GO:0005515(protein binding);GO:0005615(extracellular space);GO:0005634(nucleus);GO:0005737(cytoplasm);GO:0005829(cytosol);GO:0005856(cytoskeleton);GO:0005886(plasma membrane);GO:00…	04530(Tight junction);04670(Leukocyte transendothelial migration);04810(Regulation of actin cytoskeleton);05162(Measles);05205(Proteoglycans in cancer)	yes
ENSG00000110717	NDUFS8	0.568226	8.30765e-117	3.46504e-112	0.792	0.444	NADH:ubiquinone oxidoreductase core subunit S8 [Source:HGNC Symbol;Acc:HGNC:7715]	GO:0003954(NADH dehydrogenase activity);GO:0005739(mitochondrion);GO:0005747(mitochondrial respiratory chain complex I);GO:0005759(mitochondrial matrix);GO:0006120(mitochondrial electron transport, NADH to ubiquinone);GO:0006979(response to oxidative stress);GO:0008137(NADH dehydrogenase (ubiquinone) activity);GO:0009060(aerobic respiration);GO:0016020(membrane);GO:0016491(oxidoreductase activity…	00190(Oxidative phosphorylation);04714(Thermogenesis);04723(Retrograde endocannabinoid signaling);04932(Non-alcoholic fatty liver disease (NAFLD));05010(Alzheimer disease);05012(Parkinson disease);05016(Huntington disease)	yes
ENSG00000115355	CCDC88A	0.56763	2.36091e-81	9.8471e-77	0.726	0.458	coiled-coil domain containing 88A [Source:HGNC Symbol;Acc:HGNC:25523]	GO:0001932(regulation of protein phosphorylation);GO:0003779(actin binding);GO:0005515(protein binding);GO:0005737(cytoplasm);GO:0005783(endoplasmic reticulum);GO:0005794(Golgi apparatus);GO:0005813(centrosome);GO:0005814(centriole);GO:0005829(cytosol);GO:0005856(cytoskeleton);GO:0005886(plasma membrane);GO:0006260(DNA replication);GO:0006275(regulation of DNA replication);GO:0007399(nervous syst…	NA	yes
ENSG00000154473	BUB3	0.56724	9.23018e-115	3.84982e-110	0.682	0.349	BUB3, mitotic checkpoint protein [Source:HGNC Symbol;Acc:HGNC:1151]	GO:0000070(mitotic sister chromatid segregation);GO:0000775(chromosome, centromeric region);GO:0000776(kinetochore);GO:0000777(condensed chromosome kinetochore);GO:0005515(protein binding);GO:0005634(nucleus);GO:0005654(nucleoplasm);GO:0005694(chromosome);GO:0005829(cytosol);GO:0006511(ubiquitin-dependent protein catabolic process);GO:0007049(cell cycle);GO:0007059(chromosome segregation);GO:0007…	04110(Cell cycle);05166(Human T-cell leukemia virus 1 infection)	yes
ENSG00000187837	HIST1H1C	0.566726	4.51199e-89	1.88191e-84	0.445	0.238	histone cluster 1 H1 family member c [Source:HGNC Symbol;Acc:HGNC:4716]	GO:0000122(negative regulation of transcription by RNA polymerase II);GO:0000786(nucleosome);GO:0003677(DNA binding);GO:0003690(double-stranded DNA binding);GO:0003723(RNA binding);GO:0005515(protein binding);GO:0005634(nucleus);GO:0005694(chromosome);GO:0005719(nuclear euchromatin);GO:0006334(nucleosome assembly);GO:0006355(regulation of transcription, DNA-templated);GO:0006357(regulation of tra…	NA	yes
ENSG00000138071	ACTR2	0.563703	4.69187e-109	1.95693e-104	0.818	0.485	ARP2 actin related protein 2 homolog [Source:HGNC Symbol;Acc:HGNC:169]	GO:0000166(nucleotide binding);GO:0003779(actin binding);GO:0005200(structural constituent of cytoskeleton);GO:0005524(ATP binding);GO:0005576(extracellular region);GO:0005634(nucleus);GO:0005737(cytoplasm);GO:0005829(cytosol);GO:0005856(cytoskeleton);GO:0005885(Arp2/3 protein complex);GO:0005925(focal adhesion);GO:0005938(cell cortex);GO:0007015(actin filament organization);GO:0007163(establishm…	04530(Tight junction)	yes
ENSG00000165140	FBP1	0.563003	2.52316e-59	1.05238e-54	0.176	0.039	fructose-bisphosphatase 1 [Source:HGNC Symbol;Acc:HGNC:3606]	GO:0000122(negative regulation of transcription by RNA polymerase II);GO:0001085(RNA polymerase II transcription factor binding);GO:0003824(catalytic activity);GO:0005515(protein binding);GO:0005634(nucleus);GO:0005737(cytoplasm);GO:0005829(cytosol);GO:0005975(carbohydrate metabolic process);GO:0005986(sucrose biosynthetic process);GO:0006000(fructose metabolic process);GO:0006002(fructose 6-phos…	00010(Glycolysis / Gluconeogenesis);00030(Pentose phosphate pathway);00051(Fructose and mannose metabolism);04152(AMPK signaling pathway);04910(Insulin signaling pathway);04922(Glucagon signaling pathway)	yes
ENSG00000141526	SLC16A3	0.561545	1.05627e-93	4.4056e-89	0.793	0.473	solute carrier family 16 member 3 [Source:HGNC Symbol;Acc:HGNC:10924]	GO:0003723(RNA binding);GO:0005515(protein binding);GO:0005886(plasma membrane);GO:0005887(integral component of plasma membrane);GO:0006090(pyruvate metabolic process);GO:0008028(monocarboxylic acid transmembrane transporter activity);GO:0015129(lactate transmembrane transporter activity);GO:0015293(symporter activity);GO:0015718(monocarboxylic acid transport);GO:0016020(membrane);GO:0016021(int…	05230(Central carbon metabolism in cancer)	yes
ENSG00000136167	LCP1	0.55881	6.54029e-55	2.72789e-50	0.217	0.063	lymphocyte cytosolic protein 1 [Source:HGNC Symbol;Acc:HGNC:6528]	GO:0001725(stress fiber);GO:0001726(ruffle);GO:0001891(phagocytic cup);GO:0002102(podosome);GO:0002286(T cell activation involved in immune response);GO:0003779(actin binding);GO:0005178(integrin binding);GO:0005509(calcium ion binding);GO:0005515(protein binding);GO:0005615(extracellular space);GO:0005737(cytoplasm);GO:0005829(cytosol);GO:0005856(cytoskeleton);GO:0005884(actin filament);GO:00058…	NA	yes
ENSG00000122952	ZWINT	0.55879	0	0	0.419	0.01	ZW10 interacting kinetochore protein [Source:HGNC Symbol;Acc:HGNC:13195]	GO:0000070(mitotic sister chromatid segregation);GO:0000775(chromosome, centromeric region);GO:0000776(kinetochore);GO:0000777(condensed chromosome kinetochore);GO:0005515(protein binding);GO:0005634(nucleus);GO:0005654(nucleoplasm);GO:0005694(chromosome);GO:0005737(cytoplasm);GO:0005829(cytosol);GO:0007049(cell cycle);GO:0007093(mitotic cell cycle checkpoint);GO:0016604(nuclear body);GO:0030425(…	NA	yes
ENSG00000115241	PPM1G	0.557885	1.60451e-121	6.69223e-117	0.755	0.397	protein phosphatase, Mg2+/Mn2+ dependent 1G [Source:HGNC Symbol;Acc:HGNC:9278]	GO:0003824(catalytic activity);GO:0004721(phosphoprotein phosphatase activity);GO:0004722(protein serine/threonine phosphatase activity);GO:0004724(magnesium-dependent protein serine/threonine phosphatase activity);GO:0005515(protein binding);GO:0005634(nucleus);GO:0005654(nucleoplasm);GO:0005737(cytoplasm);GO:0006470(protein dephosphorylation);GO:0007050(cell cycle arrest);GO:0016020(membrane);G…	NA	yes
ENSG00000181649	PHLDA2	0.557011	1.53835e-82	6.41631e-78	0.68	0.375	pleckstrin homology like domain family A member 2 [Source:HGNC Symbol;Acc:HGNC:12385]	GO:0001890(placenta development);GO:0005737(cytoplasm);GO:0006915(apoptotic process);GO:0009887(animal organ morphogenesis);GO:0010468(regulation of gene expression);GO:0016020(membrane);GO:0030334(regulation of cell migration);GO:0045995(regulation of embryonic development);GO:0060721(regulation of spongiotrophoblast cell proliferation);GO:0070873(regulation of glycogen metabolic process);GO:190…	NA	yes
ENSG00000143933	CALM2	0.556841	1.2612e-89	5.26034e-85	0.968	0.898	calmodulin 2 [Source:HGNC Symbol;Acc:HGNC:1445]	GO:0000086(G2/M transition of mitotic cell cycle);GO:0000922(spindle pole);GO:0002027(regulation of heart rate);GO:0005509(calcium ion binding);GO:0005513(detection of calcium ion);GO:0005515(protein binding);GO:0005634(nucleus);GO:0005737(cytoplasm);GO:0005813(centrosome);GO:0005815(microtubule organizing center);GO:0005819(spindle);GO:0005856(cytoskeleton);GO:0005876(spindle microtubule);GO:000…	04014(Ras signaling pathway);04015(Rap1 signaling pathway);04020(Calcium signaling pathway);04022(cGMP-PKG signaling pathway);04024(cAMP signaling pathway);04070(Phosphatidylinositol signaling system);04114(Oocyte meiosis);04218(Cellular senescence);04261(Adrenergic signaling in cardiomyocytes);04270(Vascular smooth muscle contraction);04371(Apelin signaling pathway);04625(C-type lectin receptor …	yes
ENSG00000173372	C1QA	0.555875	3.70015e-53	1.5433e-48	0.275	0.104	complement C1q A chain [Source:HGNC Symbol;Acc:HGNC:1241]	GO:0001540(amyloid-beta binding);GO:0002376(immune system process);GO:0005515(protein binding);GO:0005576(extracellular region);GO:0005581(collagen trimer);GO:0005602(complement component C1 complex);GO:0005623(cell);GO:0006956(complement activation);GO:0006958(complement activation, classical pathway);GO:0007267(cell-cell signaling);GO:0007568(aging);GO:0010039(response to iron ion);GO:0016322(n…	04610(Complement and coagulation cascades);05020(Prion diseases);05133(Pertussis);05142(Chagas disease (American trypanosomiasis));05150(Staphylococcus aureus infection);05322(Systemic lupus erythematosus)	yes
ENSG00000168268	NT5DC2	0.555683	1.34752e-111	5.62037e-107	0.708	0.351	5'-nucleotidase domain containing 2 [Source:HGNC Symbol;Acc:HGNC:25717]	GO:0008253(5'-nucleotidase activity);GO:0016311(dephosphorylation);GO:0016787(hydrolase activity);GO:0046872(metal ion binding)	NA	yes
ENSG00000245694	CRNDE	0.554458	3.34674e-107	1.39589e-102	0.596	0.301	colorectal neoplasia differentially expressed [Source:HGNC Symbol;Acc:HGNC:37078]	NA	NA	yes
ENSG00000140525	FANCI	0.554097	0	0	0.363	0.011	FA complementation group I [Source:HGNC Symbol;Acc:HGNC:25568]	GO:0003677(DNA binding);GO:0005515(protein binding);GO:0005634(nucleus);GO:0005654(nucleoplasm);GO:0005829(cytosol);GO:0006281(DNA repair);GO:0006974(cellular response to DNA damage stimulus);GO:0007049(cell cycle);GO:0016020(membrane);GO:0031398(positive regulation of protein ubiquitination);GO:0036297(interstrand cross-link repair);GO:0070182(DNA polymerase binding)	03460(Fanconi anemia pathway)	yes
ENSG00000070961	ATP2B1	0.553783	4.5631e-90	1.90322e-85	0.688	0.38	ATPase plasma membrane Ca2+ transporting 1 [Source:HGNC Symbol;Acc:HGNC:814]	GO:0000166(nucleotide binding);GO:0001772(immunological synapse);GO:0001818(negative regulation of cytokine production);GO:0003056(regulation of vascular smooth muscle contraction);GO:0003407(neural retina development);GO:0005388(calcium-transporting ATPase activity);GO:0005515(protein binding);GO:0005516(calmodulin binding);GO:0005524(ATP binding);GO:0005634(nucleus);GO:0005886(plasma membrane);…	04020(Calcium signaling pathway);04022(cGMP-PKG signaling pathway);04024(cAMP signaling pathway);04261(Adrenergic signaling in cardiomyocytes);04925(Aldosterone synthesis and secretion);04961(Endocrine and other factor-regulated calcium reabsorption);04970(Salivary secretion);04972(Pancreatic secretion);04978(Mineral absorption)	yes
ENSG00000011422	PLAUR	0.552351	1.86634e-92	7.78431e-88	0.764	0.444	plasminogen activator, urokinase receptor [Source:HGNC Symbol;Acc:HGNC:9053]	GO:0001934(positive regulation of protein phosphorylation);GO:0005102(signaling receptor binding);GO:0005515(protein binding);GO:0005576(extracellular region);GO:0005788(endoplasmic reticulum lumen);GO:0005789(endoplasmic reticulum membrane);GO:0005886(plasma membrane);GO:0005887(integral component of plasma membrane);GO:0005925(focal adhesion);GO:0006935(chemotaxis);GO:0007165(signal transductio…	04610(Complement and coagulation cascades);05205(Proteoglycans in cancer)	yes
ENSG00000164687	FABP5	0.552027	8.69452e-57	3.6264e-52	0.488	0.248	fatty acid binding protein 5 [Source:HGNC Symbol;Acc:HGNC:3560]	GO:0001972(retinoic acid binding);GO:0005504(fatty acid binding);GO:0005515(protein binding);GO:0005576(extracellular region);GO:0005615(extracellular space);GO:0005634(nucleus);GO:0005654(nucleoplasm);GO:0005737(cytoplasm);GO:0005829(cytosol);GO:0005886(plasma membrane);GO:0006006(glucose metabolic process);GO:0006629(lipid metabolic process);GO:0006656(phosphatidylcholine biosynthetic process);…	03320(PPAR signaling pathway)	yes
ENSG00000184371	CSF1	0.551341	5.96438e-96	2.48768e-91	0.39	0.134	colony stimulating factor 1 [Source:HGNC Symbol;Acc:HGNC:2432]	GO:0001954(positive regulation of cell-matrix adhesion);GO:0002158(osteoclast proliferation);GO:0002376(immune system process);GO:0002931(response to ischemia);GO:0003006(developmental process involved in reproduction);GO:0005125(cytokine activity);GO:0005157(macrophage colony-stimulating factor receptor binding);GO:0005515(protein binding);GO:0005576(extracellular region);GO:0005615(extracellula…	04010(MAPK signaling pathway);04014(Ras signaling pathway);04015(Rap1 signaling pathway);04060(Cytokine-cytokine receptor interaction);04151(PI3K-Akt signaling pathway);04380(Osteoclast differentiation);04640(Hematopoietic cell lineage);04668(TNF signaling pathway);05323(Rheumatoid arthritis)	yes
ENSG00000198502	HLA-DRB5	0.550412	2.34505e-37	9.78098e-33	0.251	0.113	major histocompatibility complex, class II, DR beta 5 [Source:HGNC Symbol;Acc:HGNC:4953]	GO:0000139(Golgi membrane);GO:0002376(immune system process);GO:0002504(antigen processing and presentation of peptide or polysaccharide antigen via MHC class II);GO:0005764(lysosome);GO:0005765(lysosomal membrane);GO:0005768(endosome);GO:0005783(endoplasmic reticulum);GO:0005789(endoplasmic reticulum membrane);GO:0005794(Golgi apparatus);GO:0005886(plasma membrane);GO:0006955(immune response);GO…	04145(Phagosome);04514(Cell adhesion molecules (CAMs));04612(Antigen processing and presentation);04640(Hematopoietic cell lineage);04658(Th1 and Th2 cell differentiation);04659(Th17 cell differentiation);04672(Intestinal immune network for IgA production);04940(Type I diabetes mellitus);05140(Leishmaniasis);05145(Toxoplasmosis);05150(Staphylococcus aureus infection);05152(Tuberculosis);05164(Inf…	yes
ENSG00000132780	NASP	0.548775	1.12382e-91	4.68732e-87	0.817	0.522	nuclear autoantigenic sperm protein [Source:HGNC Symbol;Acc:HGNC:7644]	GO:0000082(G1/S transition of mitotic cell cycle);GO:0000790(nuclear chromatin);GO:0001824(blastocyst development);GO:0005515(protein binding);GO:0005634(nucleus);GO:0005654(nucleoplasm);GO:0005737(cytoplasm);GO:0006260(DNA replication);GO:0006335(DNA replication-dependent nucleosome assembly);GO:0006336(DNA replication-independent nucleosome assembly);GO:0007049(cell cycle);GO:0008283(cell popul…	NA	yes
ENSG00000169554	ZEB2	0.546756	3.47542e-108	1.44956e-103	0.743	0.392	zinc finger E-box binding homeobox 2 [Source:HGNC Symbol;Acc:HGNC:14881]	GO:0000122(negative regulation of transcription by RNA polymerase II);GO:0000790(nuclear chromatin);GO:0000981(DNA-binding transcription factor activity, RNA polymerase II-specific);GO:0001227(DNA-binding transcription repressor activity, RNA polymerase II-specific);GO:0001228(DNA-binding transcription activator activity, RNA polymerase II-specific);GO:0001755(neural crest cell migration);GO:0001…	05206(MicroRNAs in cancer)	yes
ENSG00000111237	VPS29	0.54662	2.66819e-112	1.11288e-107	0.812	0.48	VPS29, retromer complex component [Source:HGNC Symbol;Acc:HGNC:14340]	GO:0005515(protein binding);GO:0005737(cytoplasm);GO:0005768(endosome);GO:0005769(early endosome);GO:0005770(late endosome);GO:0005829(cytosol);GO:0006886(intracellular protein transport);GO:0008565(protein transporter activity);GO:0010008(endosome membrane);GO:0015031(protein transport);GO:0016020(membrane);GO:0016032(viral process);GO:0016055(Wnt signaling pathway);GO:0030904(retromer complex);…	04144(Endocytosis)	yes
ENSG00000118640	VAMP8	0.545929	4.16413e-35	1.73682e-30	0.394	0.255	vesicle associated membrane protein 8 [Source:HGNC Symbol;Acc:HGNC:12647]	GO:0002479(antigen processing and presentation of exogenous peptide antigen via MHC class I, TAP-dependent);GO:0005515(protein binding);GO:0005737(cytoplasm);GO:0005764(lysosome);GO:0005765(lysosomal membrane);GO:0005768(endosome);GO:0005769(early endosome);GO:0005829(cytosol);GO:0005886(plasma membrane);GO:0006892(post-Golgi vesicle-mediated transport);GO:0006914(autophagy);GO:0015031(protein tr…	04130(SNARE interactions in vesicular transport);04140(Autophagy - animal);04611(Platelet activation)	yes
ENSG00000125944	HNRNPR	0.544037	1.59008e-99	6.63205e-95	0.845	0.564	heterogeneous nuclear ribonucleoprotein R [Source:HGNC Symbol;Acc:HGNC:5047]	GO:0000398(mRNA splicing, via spliceosome);GO:0003676(nucleic acid binding);GO:0003723(RNA binding);GO:0003729(mRNA binding);GO:0003730(mRNA 3'-UTR binding);GO:0005515(protein binding);GO:0005634(nucleus);GO:0005654(nucleoplasm);GO:0005681(spliceosomal complex);GO:0005737(cytoplasm);GO:0005783(endoplasmic reticulum);GO:0006397(mRNA processing);GO:0007623(circadian rhythm);GO:0008380(RNA splicing)…	NA	yes
ENSG00000197956	S100A6	0.542625	5.34837e-83	2.23075e-78	1	0.995	S100 calcium binding protein A6 [Source:HGNC Symbol;Acc:HGNC:10496]	GO:0001726(ruffle);GO:0005509(calcium ion binding);GO:0005515(protein binding);GO:0005523(tropomyosin binding);GO:0005576(extracellular region);GO:0005634(nucleus);GO:0005635(nuclear envelope);GO:0005737(cytoplasm);GO:0005829(cytosol);GO:0005886(plasma membrane);GO:0007165(signal transduction);GO:0007409(axonogenesis);GO:0008270(zinc ion binding);GO:0015075(ion transmembrane transporter activity)…	NA	yes
ENSG00000178999	AURKB	0.542244	0	0	0.309	0.002	aurora kinase B [Source:HGNC Symbol;Acc:HGNC:11390]	GO:0000122(negative regulation of transcription by RNA polymerase II);GO:0000166(nucleotide binding);GO:0000775(chromosome, centromeric region);GO:0000776(kinetochore);GO:0000779(condensed chromosome, centromeric region);GO:0000780(condensed nuclear chromosome, centromeric region);GO:0002903(negative regulation of B cell apoptotic process);GO:0004672(protein kinase activity);GO:0004674(protein se…	NA	yes
ENSG00000159231	CBR3	0.541998	3.7384e-124	1.55925e-119	0.57	0.217	carbonyl reductase 3 [Source:HGNC Symbol;Acc:HGNC:1549]	GO:0000253(3-keto sterol reductase activity);GO:0004090(carbonyl reductase (NADPH) activity);GO:0005515(protein binding);GO:0005615(extracellular space);GO:0005654(nucleoplasm);GO:0005737(cytoplasm);GO:0005829(cytosol);GO:0006805(xenobiotic metabolic process);GO:0016491(oxidoreductase activity);GO:0042376(phylloquinone catabolic process);GO:0050890(cognition);GO:0055114(oxidation-reduction proces…	00590(Arachidonic acid metabolism);00980(Metabolism of xenobiotics by cytochrome P450)	yes
ENSG00000277632	CCL3	0.539505	3.50366e-46	1.46134e-41	0.192	0.058	C-C motif chemokine ligand 3 [Source:HGNC Symbol;Acc:HGNC:10627]	GO:0000165(MAPK cascade);GO:0001649(osteoblast differentiation);GO:0001775(cell activation);GO:0002548(monocyte chemotaxis);GO:0004672(protein kinase activity);GO:0004698(calcium-dependent protein kinase C activity);GO:0005125(cytokine activity);GO:0005515(protein binding);GO:0005576(extracellular region);GO:0005615(extracellular space);GO:0005737(cytoplasm);GO:0005829(cytosol);GO:0006816(calcium…	04060(Cytokine-cytokine receptor interaction);04062(Chemokine signaling pathway);04620(Toll-like receptor signaling pathway);05132(Salmonella infection);05142(Chagas disease (American trypanosomiasis));05163(Human cytomegalovirus infection);05323(Rheumatoid arthritis)	yes
ENSG00000010292	NCAPD2	0.539231	1.92611e-234	8.03362e-230	0.37	0.039	non-SMC condensin I complex subunit D2 [Source:HGNC Symbol;Acc:HGNC:24305]	GO:0000228(nuclear chromosome);GO:0000278(mitotic cell cycle);GO:0000779(condensed chromosome, centromeric region);GO:0000793(condensed chromosome);GO:0000796(condensin complex);GO:0000797(condensin core heterodimer);GO:0000799(nuclear condensin complex);GO:0003682(chromatin binding);GO:0005515(protein binding);GO:0005634(nucleus);GO:0005654(nucleoplasm);GO:0005694(chromosome);GO:0005737(cytoplas…	NA	yes
ENSG00000167088	SNRPD1	0.538676	1.17883e-104	4.9168e-100	0.767	0.467	small nuclear ribonucleoprotein D1 polypeptide [Source:HGNC Symbol;Acc:HGNC:11158]	GO:0000243(commitment complex);GO:0000245(spliceosomal complex assembly);GO:0000387(spliceosomal snRNP assembly);GO:0000398(mRNA splicing, via spliceosome);GO:0003723(RNA binding);GO:0005515(protein binding);GO:0005634(nucleus);GO:0005654(nucleoplasm);GO:0005681(spliceosomal complex);GO:0005682(U5 snRNP);GO:0005685(U1 snRNP);GO:0005686(U2 snRNP);GO:0005687(U4 snRNP);GO:0005689(U12-type spliceosom…	03040(Spliceosome);05322(Systemic lupus erythematosus)	yes
ENSG00000113368	LMNB1	0.537803	4.94066e-323	2.0607e-318	0.341	0.015	lamin B1 [Source:HGNC Symbol;Acc:HGNC:6637]	GO:0003690(double-stranded DNA binding);GO:0005198(structural molecule activity);GO:0005515(protein binding);GO:0005634(nucleus);GO:0005635(nuclear envelope);GO:0005637(nuclear inner membrane);GO:0005638(lamin filament);GO:0005654(nucleoplasm);GO:0005882(intermediate filament);GO:0016020(membrane);GO:0016363(nuclear matrix);GO:0031965(nuclear membrane);GO:0035722(interleukin-12-mediated signaling…	04210(Apoptosis)	yes
ENSG00000132965	ALOX5AP	0.537596	1.07851e-59	4.49837e-55	0.203	0.05	arachidonate 5-lipoxygenase activating protein [Source:HGNC Symbol;Acc:HGNC:436]	GO:0002540(leukotriene production involved in inflammatory response);GO:0002675(positive regulation of acute inflammatory response);GO:0004051(arachidonate 5-lipoxygenase activity);GO:0004364(glutathione transferase activity);GO:0004464(leukotriene-C4 synthase activity);GO:0004602(glutathione peroxidase activity);GO:0005515(protein binding);GO:0005634(nucleus);GO:0005635(nuclear envelope);GO:0005…	04664(Fc epsilon RI signaling pathway)	yes
ENSG00000131236	CAP1	0.535814	3.74129e-99	1.56046e-94	0.749	0.414	cyclase associated actin cytoskeleton regulatory protein 1 [Source:HGNC Symbol;Acc:HGNC:20040]	GO:0000902(cell morphogenesis);GO:0001667(ameboidal-type cell migration);GO:0003779(actin binding);GO:0005576(extracellular region);GO:0005737(cytoplasm);GO:0005886(plasma membrane);GO:0005925(focal adhesion);GO:0006898(receptor-mediated endocytosis);GO:0007010(cytoskeleton organization);GO:0007163(establishment or maintenance of cell polarity);GO:0007165(signal transduction);GO:0007190(activatio…	NA	yes
ENSG00000115091	ACTR3	0.534973	4.95723e-95	2.06761e-90	0.775	0.454	ARP3 actin related protein 3 homolog [Source:HGNC Symbol;Acc:HGNC:170]	GO:0000166(nucleotide binding);GO:0003779(actin binding);GO:0005200(structural constituent of cytoskeleton);GO:0005515(protein binding);GO:0005524(ATP binding);GO:0005634(nucleus);GO:0005737(cytoplasm);GO:0005829(cytosol);GO:0005856(cytoskeleton);GO:0005885(Arp2/3 protein complex);GO:0005903(brush border);GO:0005911(cell-cell junction);GO:0005925(focal adhesion);GO:0007015(actin filament organiza…	04530(Tight junction)	yes
ENSG00000137100	DCTN3	0.534536	5.19749e-98	2.16782e-93	0.82	0.587	dynactin subunit 3 [Source:HGNC Symbol;Acc:HGNC:2713]	GO:0000086(G2/M transition of mitotic cell cycle);GO:0000278(mitotic cell cycle);GO:0000775(chromosome, centromeric region);GO:0000776(kinetochore);GO:0000777(condensed chromosome kinetochore);GO:0005198(structural molecule activity);GO:0005515(protein binding);GO:0005694(chromosome);GO:0005730(nucleolus);GO:0005737(cytoplasm);GO:0005813(centrosome);GO:0005815(microtubule organizing center);GO:00…	NA	yes
ENSG00000118515	SGK1	0.533666	3.31591e-50	1.38303e-45	0.752	0.547	serum/glucocorticoid regulated kinase 1 [Source:HGNC Symbol;Acc:HGNC:10810]	GO:0000166(nucleotide binding);GO:0001558(regulation of cell growth);GO:0004672(protein kinase activity);GO:0004674(protein serine/threonine kinase activity);GO:0004712(protein serine/threonine/tyrosine kinase activity);GO:0005246(calcium channel regulator activity);GO:0005515(protein binding);GO:0005524(ATP binding);GO:0005634(nucleus);GO:0005737(cytoplasm);GO:0005739(mitochondrion);GO:0005783(e…	04068(FoxO signaling pathway);04150(mTOR signaling pathway);04151(PI3K-Akt signaling pathway);04960(Aldosterone-regulated sodium reabsorption)	yes
ENSG00000253729	PRKDC	0.531704	6.75824e-92	2.81879e-87	0.771	0.482	protein kinase, DNA-activated, catalytic subunit [Source:HGNC Symbol;Acc:HGNC:9413]	GO:0000166(nucleotide binding);GO:0000723(telomere maintenance);GO:0000784(nuclear chromosome, telomeric region);GO:0001756(somitogenesis);GO:0001933(negative regulation of protein phosphorylation);GO:0002218(activation of innate immune response);GO:0002326(B cell lineage commitment);GO:0002328(pro-B cell differentiation);GO:0002360(T cell lineage commitment);GO:0002376(immune system process);GO:…	03450(Non-homologous end-joining);04110(Cell cycle)	yes
ENSG00000177469	CAVIN1	0.530745	1.04502e-55	4.35868e-51	0.856	0.725	caveolae associated protein 1 [Source:HGNC Symbol;Acc:HGNC:9688]	GO:0003723(RNA binding);GO:0005515(protein binding);GO:0005634(nucleus);GO:0005654(nucleoplasm);GO:0005737(cytoplasm);GO:0005739(mitochondrion);GO:0005783(endoplasmic reticulum);GO:0005829(cytosol);GO:0005886(plasma membrane);GO:0005901(caveola);GO:0006353(DNA-templated transcription, termination);GO:0006361(transcription initiation from RNA polymerase I promoter);GO:0006363(termination of RNA po…	NA	yes
ENSG00000197451	HNRNPAB	0.529793	3.60568e-81	1.50389e-76	0.863	0.632	heterogeneous nuclear ribonucleoprotein A/B [Source:HGNC Symbol;Acc:HGNC:5034]	GO:0001837(epithelial to mesenchymal transition);GO:0003676(nucleic acid binding);GO:0003700(DNA-binding transcription factor activity);GO:0003723(RNA binding);GO:0003729(mRNA binding);GO:0005515(protein binding);GO:0005634(nucleus);GO:0005654(nucleoplasm);GO:0005737(cytoplasm);GO:0043565(sequence-specific DNA binding);GO:0045893(positive regulation of transcription, DNA-templated);GO:0090575(RNA…	NA	yes
ENSG00000151503	NCAPD3	0.529697	1.70365e-184	7.10576e-180	0.455	0.095	non-SMC condensin II complex subunit D3 [Source:HGNC Symbol;Acc:HGNC:28952]	GO:0000779(condensed chromosome, centromeric region);GO:0000799(nuclear condensin complex);GO:0003682(chromatin binding);GO:0005515(protein binding);GO:0005634(nucleus);GO:0005654(nucleoplasm);GO:0007049(cell cycle);GO:0007076(mitotic chromosome condensation);GO:0010032(meiotic chromosome condensation);GO:0016020(membrane);GO:0030261(chromosome condensation);GO:0031618(nuclear pericentric heteroc…	NA	yes
ENSG00000229391	HLA-DRB6	0.529356	3.59203e-44	1.4982e-39	0.234	0.092	major histocompatibility complex, class II, DR beta 6 (pseudogene) [Source:HGNC Symbol;Acc:HGNC:4954]	NA	NA	yes
ENSG00000100258	LMF2	0.529296	1.187e-120	4.95087e-116	0.655	0.291	lipase maturation factor 2 [Source:HGNC Symbol;Acc:HGNC:25096]	GO:0005515(protein binding);GO:0005783(endoplasmic reticulum);GO:0005789(endoplasmic reticulum membrane);GO:0016020(membrane);GO:0016021(integral component of membrane);GO:0051604(protein maturation)	NA	yes
ENSG00000130635	COL5A1	0.528276	4.33098e-40	1.80641e-35	0.789	0.655	collagen type V alpha 1 chain [Source:HGNC Symbol;Acc:HGNC:2209]	GO:0001568(blood vessel development);GO:0003007(heart morphogenesis);GO:0005178(integrin binding);GO:0005201(extracellular matrix structural constituent);GO:0005515(protein binding);GO:0005576(extracellular region);GO:0005581(collagen trimer);GO:0005588(collagen type V trimer);GO:0005604(basement membrane);GO:0005615(extracellular space);GO:0005788(endoplasmic reticulum lumen);GO:0007155(cell adh…	04974(Protein digestion and absorption)	yes
ENSG00000166851	PLK1	0.527577	0	0	0.259	0.003	polo like kinase 1 [Source:HGNC Symbol;Acc:HGNC:9077]	GO:0000070(mitotic sister chromatid segregation);GO:0000086(G2/M transition of mitotic cell cycle);GO:0000122(negative regulation of transcription by RNA polymerase II);GO:0000166(nucleotide binding);GO:0000278(mitotic cell cycle);GO:0000281(mitotic cytokinesis);GO:0000287(magnesium ion binding);GO:0000775(chromosome, centromeric region);GO:0000776(kinetochore);GO:0000777(condensed chromosome kin…	04068(FoxO signaling pathway);04110(Cell cycle);04114(Oocyte meiosis);04914(Progesterone-mediated oocyte maturation)	yes
ENSG00000105355	PLIN3	0.527024	2.01952e-76	8.42323e-72	0.774	0.509	perilipin 3 [Source:HGNC Symbol;Acc:HGNC:16893]	GO:0005515(protein binding);GO:0005737(cytoplasm);GO:0005768(endosome);GO:0005794(Golgi apparatus);GO:0005811(lipid droplet);GO:0005829(cytosol);GO:0010008(endosome membrane);GO:0016020(membrane);GO:0016192(vesicle-mediated transport);GO:0030133(transport vesicle);GO:0045296(cadherin binding)	NA	yes
ENSG00000086300	SNX10	0.52681	7.22413e-61	3.01311e-56	0.218	0.063	sorting nexin 10 [Source:HGNC Symbol;Acc:HGNC:14974]	GO:0001696(gastric acid secretion);GO:0005515(protein binding);GO:0005545(1-phosphatidylinositol binding);GO:0005634(nucleus);GO:0005737(cytoplasm);GO:0005768(endosome);GO:0005783(endoplasmic reticulum);GO:0005813(centrosome);GO:0005815(microtubule organizing center);GO:0005856(cytoskeleton);GO:0006897(endocytosis);GO:0007032(endosome organization);GO:0008289(lipid binding);GO:0010008(endosome me…	NA	yes
ENSG00000103035	PSMD7	0.526075	7.78788e-97	3.24825e-92	0.811	0.508	proteasome 26S subunit, non-ATPase 7 [Source:HGNC Symbol;Acc:HGNC:9565]	GO:0000165(MAPK cascade);GO:0000209(protein polyubiquitination);GO:0000502(proteasome complex);GO:0002223(stimulatory C-type lectin receptor signaling pathway);GO:0002479(antigen processing and presentation of exogenous peptide antigen via MHC class I, TAP-dependent);GO:0005515(protein binding);GO:0005576(extracellular region);GO:0005634(nucleus);GO:0005654(nucleoplasm);GO:0005829(cytosol);GO:000…	03050(Proteasome);05169(Epstein-Barr virus infection)	yes
ENSG00000130203	APOE	0.525962	1.2987e-15	5.41675e-11	0.192	0.1	apolipoprotein E [Source:HGNC Symbol;Acc:HGNC:613]	GO:0000302(response to reactive oxygen species);GO:0001523(retinoid metabolic process);GO:0001540(amyloid-beta binding);GO:0001937(negative regulation of endothelial cell proliferation);GO:0002021(response to dietary excess);GO:0005102(signaling receptor binding);GO:0005198(structural molecule activity);GO:0005319(lipid transporter activity);GO:0005515(protein binding);GO:0005543(phospholipid bin…	04979(Cholesterol metabolism);05010(Alzheimer disease)	yes
ENSG00000182154	MRPL41	0.524247	3.27515e-99	1.36603e-94	0.871	0.59	mitochondrial ribosomal protein L41 [Source:HGNC Symbol;Acc:HGNC:14492]	GO:0003723(RNA binding);GO:0003735(structural constituent of ribosome);GO:0005515(protein binding);GO:0005739(mitochondrion);GO:0005743(mitochondrial inner membrane);GO:0005762(mitochondrial large ribosomal subunit);GO:0005840(ribosome);GO:0006412(translation);GO:0006915(apoptotic process);GO:0007049(cell cycle);GO:0070125(mitochondrial translational elongation);GO:0070126(mitochondrial translati…	NA	yes
ENSG00000084234	APLP2	0.523208	4.76787e-75	1.98863e-70	0.94	0.759	amyloid beta precursor like protein 2 [Source:HGNC Symbol;Acc:HGNC:598]	GO:0002576(platelet degranulation);GO:0003677(DNA binding);GO:0004867(serine-type endopeptidase inhibitor activity);GO:0005515(protein binding);GO:0005634(nucleus);GO:0005788(endoplasmic reticulum lumen);GO:0005886(plasma membrane);GO:0007186(G protein-coupled receptor signaling pathway);GO:0008201(heparin binding);GO:0010466(negative regulation of peptidase activity);GO:0010951(negative regulati…	NA	yes
ENSG00000175756	AURKAIP1	0.522548	2.59643e-91	1.08295e-86	0.863	0.643	aurora kinase A interacting protein 1 [Source:HGNC Symbol;Acc:HGNC:24114]	GO:0005515(protein binding);GO:0005634(nucleus);GO:0005654(nucleoplasm);GO:0005739(mitochondrion);GO:0005743(mitochondrial inner membrane);GO:0005840(ribosome);GO:0006397(mRNA processing);GO:0016301(kinase activity);GO:0016310(phosphorylation);GO:0043231(intracellular membrane-bounded organelle);GO:0045839(negative regulation of mitotic nuclear division);GO:0045862(positive regulation of proteoly…	NA	yes
ENSG00000169679	BUB1	0.521436	0	0	0.281	0.002	BUB1 mitotic checkpoint serine/threonine kinase [Source:HGNC Symbol;Acc:HGNC:1148]	GO:0000166(nucleotide binding);GO:0000775(chromosome, centromeric region);GO:0000776(kinetochore);GO:0000777(condensed chromosome kinetochore);GO:0000778(condensed nuclear chromosome kinetochore);GO:0000942(condensed nuclear chromosome outer kinetochore);GO:0004672(protein kinase activity);GO:0004674(protein serine/threonine kinase activity);GO:0005515(protein binding);GO:0005524(ATP binding);GO:…	04110(Cell cycle);04114(Oocyte meiosis);04914(Progesterone-mediated oocyte maturation)	yes
ENSG00000146918	NCAPG2	0.520292	9.62949e-307	4.01636e-302	0.371	0.024	non-SMC condensin II complex subunit G2 [Source:HGNC Symbol;Acc:HGNC:21904]	GO:0000796(condensin complex);GO:0001833(inner cell mass cell proliferation);GO:0005515(protein binding);GO:0005634(nucleus);GO:0005654(nucleoplasm);GO:0006366(transcription by RNA polymerase II);GO:0007049(cell cycle);GO:0016020(membrane);GO:0016607(nuclear speck);GO:0030218(erythrocyte differentiation);GO:0030261(chromosome condensation);GO:0035064(methylated histone binding);GO:0043425(bHLH tr…	NA	yes
ENSG00000101608	MYL12A	0.519332	1.15711e-83	4.82621e-79	0.911	0.693	myosin light chain 12A [Source:HGNC Symbol;Acc:HGNC:16701]	GO:0005509(calcium ion binding);GO:0005515(protein binding);GO:0005829(cytosol);GO:0006936(muscle contraction);GO:0016459(myosin complex);GO:0046872(metal ion binding);GO:0070062(extracellular exosome);GO:0070527(platelet aggregation)	04360(Axon guidance);04510(Focal adhesion);04530(Tight junction);04611(Platelet activation);04670(Leukocyte transendothelial migration);04810(Regulation of actin cytoskeleton)	yes
ENSG00000090889	KIF4A	0.519013	6.36778e-318	2.65594e-313	0.332	0.014	kinesin family member 4A [Source:HGNC Symbol;Acc:HGNC:13339]	GO:0000166(nucleotide binding);GO:0000281(mitotic cytokinesis);GO:0003677(DNA binding);GO:0003777(microtubule motor activity);GO:0005515(protein binding);GO:0005524(ATP binding);GO:0005634(nucleus);GO:0005654(nucleoplasm);GO:0005694(chromosome);GO:0005737(cytoplasm);GO:0005819(spindle);GO:0005829(cytosol);GO:0005856(cytoskeleton);GO:0005871(kinesin complex);GO:0005874(microtubule);GO:0005876(spin…	NA	yes
ENSG00000100417	PMM1	0.516607	1.81929e-120	7.58808e-116	0.646	0.284	phosphomannomutase 1 [Source:HGNC Symbol;Acc:HGNC:9114]	GO:0004615(phosphomannomutase activity);GO:0005515(protein binding);GO:0005737(cytoplasm);GO:0005829(cytosol);GO:0006013(mannose metabolic process);GO:0006487(protein N-linked glycosylation);GO:0009298(GDP-mannose biosynthetic process);GO:0016853(isomerase activity);GO:0043025(neuronal cell body);GO:0045047(protein targeting to ER);GO:0046872(metal ion binding);GO:1990830(cellular response to leu…	00051(Fructose and mannose metabolism);00520(Amino sugar and nucleotide sugar metabolism)	yes
ENSG00000066336	SPI1	0.515915	2.16507e-52	9.0303e-48	0.218	0.066	Spi-1 proto-oncogene [Source:HGNC Symbol;Acc:HGNC:11241]	GO:0000122(negative regulation of transcription by RNA polymerase II);GO:0000790(nuclear chromatin);GO:0000978(RNA polymerase II proximal promoter sequence-specific DNA binding);GO:0000980(RNA polymerase II distal enhancer sequence-specific DNA binding);GO:0000981(DNA-binding transcription factor activity, RNA polymerase II-specific);GO:0001085(RNA polymerase II transcription factor binding);GO:0…	04380(Osteoclast differentiation);05166(Human T-cell leukemia virus 1 infection);05200(Pathways in cancer);05202(Transcriptional misregulation in cancer);05221(Acute myeloid leukemia)	yes
ENSG00000166451	CENPN	0.51443	0	0	0.42	0.031	centromere protein N [Source:HGNC Symbol;Acc:HGNC:30873]	GO:0000775(chromosome, centromeric region);GO:0000776(kinetochore);GO:0000777(condensed chromosome kinetochore);GO:0005634(nucleus);GO:0005654(nucleoplasm);GO:0005694(chromosome);GO:0005829(cytosol);GO:0007059(chromosome segregation);GO:0034080(CENP-A containing nucleosome assembly);GO:0051382(kinetochore assembly)	NA	yes
ENSG00000106355	LSM5	0.514202	7.53559e-109	3.14302e-104	0.769	0.437	LSM5 homolog, U6 small nuclear RNA and mRNA degradation associated [Source:HGNC Symbol;Acc:HGNC:17162]	GO:0000398(mRNA splicing, via spliceosome);GO:0003723(RNA binding);GO:0005515(protein binding);GO:0005634(nucleus);GO:0005654(nucleoplasm);GO:0005681(spliceosomal complex);GO:0005688(U6 snRNP);GO:0005829(cytosol);GO:0006397(mRNA processing);GO:0008380(RNA splicing);GO:0009617(response to bacterium);GO:0043928(exonucleolytic nuclear-transcribed mRNA catabolic process involved in deadenylation-depe…	03018(RNA degradation);03040(Spliceosome)	yes
ENSG00000087088	BAX	0.514196	2.38898e-106	9.96418e-102	0.751	0.402	BCL2 associated X, apoptosis regulator [Source:HGNC Symbol;Acc:HGNC:959]	GO:0001541(ovarian follicle development);GO:0001764(neuron migration);GO:0001776(leukocyte homeostasis);GO:0001777(T cell homeostatic proliferation);GO:0001782(B cell homeostasis);GO:0001783(B cell apoptotic process);GO:0001822(kidney development);GO:0001836(release of cytochrome c from mitochondria);GO:0001844(protein insertion into mitochondrial membrane involved in apoptotic signaling pathway)…	01521(EGFR tyrosine kinase inhibitor resistance);01522(Endocrine resistance);01524(Platinum drug resistance);04071(Sphingolipid signaling pathway);04115(p53 signaling pathway);04141(Protein processing in endoplasmic reticulum);04210(Apoptosis);04211(Longevity regulating pathway);04215(Apoptosis - multiple species);04217(Necroptosis);04722(Neurotrophin signaling pathway);04932(Non-alcoholic fatty …	yes
ENSG00000166710	B2M	0.513491	3.90458e-62	1.62856e-57	0.996	0.989	beta-2-microglobulin [Source:HGNC Symbol;Acc:HGNC:914]	GO:0000139(Golgi membrane);GO:0001895(retina homeostasis);GO:0001916(positive regulation of T cell mediated cytotoxicity);GO:0002237(response to molecule of bacterial origin);GO:0002376(immune system process);GO:0002474(antigen processing and presentation of peptide antigen via MHC class I);GO:0002479(antigen processing and presentation of exogenous peptide antigen via MHC class I, TAP-dependent)…	04612(Antigen processing and presentation);05163(Human cytomegalovirus infection);05166(Human T-cell leukemia virus 1 infection);05168(Herpes simplex virus 1 infection);05169(Epstein-Barr virus infection);05170(Human immunodeficiency virus 1 infection)	yes
ENSG00000118193	KIF14	0.513351	3.70951e-293	1.5472e-288	0.278	0.009	kinesin family member 14 [Source:HGNC Symbol;Acc:HGNC:19181]	GO:0000166(nucleotide binding);GO:0001558(regulation of cell growth);GO:0003777(microtubule motor activity);GO:0005515(protein binding);GO:0005524(ATP binding);GO:0005634(nucleus);GO:0005737(cytoplasm);GO:0005819(spindle);GO:0005829(cytosol);GO:0005856(cytoskeleton);GO:0005871(kinesin complex);GO:0005874(microtubule);GO:0005886(plasma membrane);GO:0007018(microtubule-based movement);GO:0007080(mi…	NA	yes
ENSG00000156970	BUB1B	0.512071	0	0	0.306	0.001	BUB1 mitotic checkpoint serine/threonine kinase B [Source:HGNC Symbol;Acc:HGNC:1149]	GO:0000166(nucleotide binding);GO:0000278(mitotic cell cycle);GO:0000775(chromosome, centromeric region);GO:0000776(kinetochore);GO:0000777(condensed chromosome kinetochore);GO:0000778(condensed nuclear chromosome kinetochore);GO:0000940(condensed chromosome outer kinetochore);GO:0004672(protein kinase activity);GO:0004674(protein serine/threonine kinase activity);GO:0005515(protein binding);GO:0…	04110(Cell cycle);05166(Human T-cell leukemia virus 1 infection)	yes
ENSG00000213347	MXD3	0.511337	2.76086e-277	1.15153e-272	0.298	0.014	MAX dimerization protein 3 [Source:HGNC Symbol;Acc:HGNC:14008]	GO:0000122(negative regulation of transcription by RNA polymerase II);GO:0000977(RNA polymerase II regulatory region sequence-specific DNA binding);GO:0000981(DNA-binding transcription factor activity, RNA polymerase II-specific);GO:0001227(DNA-binding transcription repressor activity, RNA polymerase II-specific);GO:0003677(DNA binding);GO:0005515(protein binding);GO:0005634(nucleus);GO:0045892(n…	NA	yes
ENSG00000165244	ZNF367	0.510496	0	0	0.307	0.009	zinc finger protein 367 [Source:HGNC Symbol;Acc:HGNC:18320]	GO:0000981(DNA-binding transcription factor activity, RNA polymerase II-specific);GO:0003676(nucleic acid binding);GO:0003677(DNA binding);GO:0003700(DNA-binding transcription factor activity);GO:0005634(nucleus);GO:0005654(nucleoplasm);GO:0006357(regulation of transcription by RNA polymerase II);GO:0046872(metal ion binding)	NA	yes
ENSG00000118508	RAB32	0.510043	5.3335e-104	2.22455e-99	0.654	0.315	RAB32, member RAS oncogene family [Source:HGNC Symbol;Acc:HGNC:9772]	GO:0000166(nucleotide binding);GO:0003924(GTPase activity);GO:0005515(protein binding);GO:0005525(GTP binding);GO:0005739(mitochondrion);GO:0005741(mitochondrial outer membrane);GO:0005769(early endosome);GO:0005783(endoplasmic reticulum);GO:0005794(Golgi apparatus);GO:0005802(trans-Golgi network);GO:0005829(cytosol);GO:0006886(intracellular protein transport);GO:0007005(mitochondrion organizatio…	NA	yes
ENSG00000071054	MAP4K4	0.50928	8.19888e-71	3.41967e-66	0.602	0.343	mitogen-activated protein kinase kinase kinase kinase 4 [Source:HGNC Symbol;Acc:HGNC:6866]	GO:0000165(MAPK cascade);GO:0000166(nucleotide binding);GO:0001953(negative regulation of cell-matrix adhesion);GO:0004111(creatine kinase activity);GO:0004672(protein kinase activity);GO:0004674(protein serine/threonine kinase activity);GO:0005515(protein binding);GO:0005524(ATP binding);GO:0005737(cytoplasm);GO:0005925(focal adhesion);GO:0006468(protein phosphorylation);GO:0008017(microtubule b…	04010(MAPK signaling pathway)	yes
ENSG00000140945	CDH13	0.508998	2.85139e-97	1.18929e-92	0.581	0.258	cadherin 13 [Source:HGNC Symbol;Acc:HGNC:1753]	GO:0000278(mitotic cell cycle);GO:0000902(cell morphogenesis);GO:0001938(positive regulation of endothelial cell proliferation);GO:0001954(positive regulation of cell-matrix adhesion);GO:0002040(sprouting angiogenesis);GO:0005509(calcium ion binding);GO:0005576(extracellular region);GO:0005615(extracellular space);GO:0005737(cytoplasm);GO:0005886(plasma membrane);GO:0005901(caveola);GO:0005913(ce…	NA	yes
ENSG00000101182	PSMA7	0.507933	2.26286e-102	9.43817e-98	0.955	0.87	proteasome subunit alpha 7 [Source:HGNC Symbol;Acc:HGNC:9536]	GO:0000165(MAPK cascade);GO:0000209(protein polyubiquitination);GO:0000502(proteasome complex);GO:0002223(stimulatory C-type lectin receptor signaling pathway);GO:0002479(antigen processing and presentation of exogenous peptide antigen via MHC class I, TAP-dependent);GO:0004175(endopeptidase activity);GO:0004298(threonine-type endopeptidase activity);GO:0005515(protein binding);GO:0005634(nucleus…	03050(Proteasome)	yes
ENSG00000182054	IDH2	0.507071	1.98265e-120	8.26945e-116	0.561	0.215	isocitrate dehydrogenase (NADP(+)) 2, mitochondrial [Source:HGNC Symbol;Acc:HGNC:5383]	GO:0000287(magnesium ion binding);GO:0004448(isocitrate dehydrogenase activity);GO:0004450(isocitrate dehydrogenase (NADP+) activity);GO:0005739(mitochondrion);GO:0005759(mitochondrial matrix);GO:0005777(peroxisome);GO:0005829(cytosol);GO:0005975(carbohydrate metabolic process);GO:0006097(glyoxylate cycle);GO:0006099(tricarboxylic acid cycle);GO:0006102(isocitrate metabolic process);GO:0006103(2-…	00020(Citrate cycle (TCA cycle));00480(Glutathione metabolism);04146(Peroxisome)	yes
ENSG00000204525	HLA-C	0.50635	6.34483e-49	2.64637e-44	0.95	0.906	major histocompatibility complex, class I, C [Source:HGNC Symbol;Acc:HGNC:4933]	GO:0000139(Golgi membrane);GO:0002376(immune system process);GO:0002474(antigen processing and presentation of peptide antigen via MHC class I);GO:0002479(antigen processing and presentation of exogenous peptide antigen via MHC class I, TAP-dependent);GO:0002480(antigen processing and presentation of exogenous peptide antigen via MHC class I, TAP-independent);GO:0005515(protein binding);GO:000578…	04144(Endocytosis);04145(Phagosome);04218(Cellular senescence);04514(Cell adhesion molecules (CAMs));04612(Antigen processing and presentation);04650(Natural killer cell mediated cytotoxicity);04940(Type I diabetes mellitus);05163(Human cytomegalovirus infection);05165(Human papillomavirus infection);05166(Human T-cell leukemia virus 1 infection);05167(Kaposi sarcoma-associated herpesvirus infect…	yes
ENSG00000167799	NUDT8	0.505572	1.32919e-169	5.5439e-165	0.409	0.082	nudix hydrolase 8 [Source:HGNC Symbol;Acc:HGNC:8055]	GO:0016787(hydrolase activity);GO:0046872(metal ion binding)	NA	yes
ENSG00000131504	DIAPH1	0.505095	4.3139e-121	1.79929e-116	0.656	0.291	diaphanous related formin 1 [Source:HGNC Symbol;Acc:HGNC:2876]	GO:0003723(RNA binding);GO:0003779(actin binding);GO:0005102(signaling receptor binding);GO:0005515(protein binding);GO:0005634(nucleus);GO:0005737(cytoplasm);GO:0005815(microtubule organizing center);GO:0005819(spindle);GO:0005829(cytosol);GO:0005856(cytoskeleton);GO:0005886(plasma membrane);GO:0007010(cytoskeleton organization);GO:0007015(actin filament organization);GO:0007605(sensory percepti…	04510(Focal adhesion);04810(Regulation of actin cytoskeleton);04933(AGE-RAGE signaling pathway in diabetic complications);05131(Shigellosis)	yes
ENSG00000116670	MAD2L2	0.503983	3.50506e-143	1.46192e-138	0.506	0.154	mitotic arrest deficient 2 like 2 [Source:HGNC Symbol;Acc:HGNC:6764]	GO:0000122(negative regulation of transcription by RNA polymerase II);GO:0001102(RNA polymerase II activating transcription factor binding);GO:0001558(regulation of cell growth);GO:0005515(protein binding);GO:0005634(nucleus);GO:0005654(nucleoplasm);GO:0005680(anaphase-promoting complex);GO:0005694(chromosome);GO:0005730(nucleolus);GO:0005737(cytoplasm);GO:0005819(spindle);GO:0005829(cytosol);GO:…	04110(Cell cycle);04114(Oocyte meiosis);04914(Progesterone-mediated oocyte maturation);05100(Bacterial invasion of epithelial cells);05131(Shigellosis)	yes
ENSG00000175216	CKAP5	0.503542	5.89259e-127	2.45774e-122	0.427	0.126	cytoskeleton associated protein 5 [Source:HGNC Symbol;Acc:HGNC:28959]	GO:0000086(G2/M transition of mitotic cell cycle);GO:0000775(chromosome, centromeric region);GO:0000776(kinetochore);GO:0000777(condensed chromosome kinetochore);GO:0000922(spindle pole);GO:0000930(gamma-tubulin complex);GO:0005515(protein binding);GO:0005694(chromosome);GO:0005730(nucleolus);GO:0005737(cytoplasm);GO:0005813(centrosome);GO:0005815(microtubule organizing center);GO:0005819(spindle…	NA	yes
ENSG00000204899	MZT1	0.503244	1.95549e-122	8.15616e-118	0.533	0.199	mitotic spindle organizing protein 1 [Source:HGNC Symbol;Acc:HGNC:33830]	GO:0005515(protein binding);GO:0005737(cytoplasm);GO:0005813(centrosome);GO:0005815(microtubule organizing center);GO:0005819(spindle);GO:0005829(cytosol);GO:0005856(cytoskeleton);GO:0008274(gamma-tubulin ring complex);GO:0031021(interphase microtubule organizing center);GO:0033566(gamma-tubulin complex localization);GO:0051415(microtubule nucleation by interphase microtubule organizing center);G…	NA	yes
ENSG00000188643	S100A16	0.502219	8.25133e-62	3.44155e-57	0.563	0.352	S100 calcium binding protein A16 [Source:HGNC Symbol;Acc:HGNC:20441]	GO:0003723(RNA binding);GO:0005509(calcium ion binding);GO:0005515(protein binding);GO:0005615(extracellular space);GO:0005634(nucleus);GO:0005730(nucleolus);GO:0005737(cytoplasm);GO:0005829(cytosol);GO:0005886(plasma membrane);GO:0042803(protein homodimerization activity);GO:0046872(metal ion binding);GO:0051592(response to calcium ion);GO:0070062(extracellular exosome)	NA	yes
ENSG00000170515	PA2G4	0.502153	3.16463e-85	1.31994e-80	0.834	0.572	proliferation-associated 2G4 [Source:HGNC Symbol;Acc:HGNC:8550]	GO:0003676(nucleic acid binding);GO:0003677(DNA binding);GO:0003700(DNA-binding transcription factor activity);GO:0003723(RNA binding);GO:0005515(protein binding);GO:0005576(extracellular region);GO:0005634(nucleus);GO:0005730(nucleolus);GO:0005737(cytoplasm);GO:0006364(rRNA processing);GO:0006417(regulation of translation);GO:0007050(cell cycle arrest);GO:0008283(cell population proliferation);G…	NA	yes
ENSG00000117410	ATP6V0B	0.50103	2.42505e-76	1.01146e-71	0.883	0.665	ATPase H+ transporting V0 subunit b [Source:HGNC Symbol;Acc:HGNC:861]	GO:0005215(transporter activity);GO:0005768(endosome);GO:0005773(vacuole);GO:0005774(vacuolar membrane);GO:0006811(ion transport);GO:0008286(insulin receptor signaling pathway);GO:0010008(endosome membrane);GO:0015078(proton transmembrane transporter activity);GO:0015991(ATP hydrolysis coupled proton transport);GO:0016020(membrane);GO:0016021(integral component of membrane);GO:0016241(regulation …	00190(Oxidative phosphorylation);04142(Lysosome);04145(Phagosome);04721(Synaptic vesicle cycle);05110(Vibrio cholerae infection);05120(Epithelial cell signaling in Helicobacter pylori infection);05152(Tuberculosis);05165(Human papillomavirus infection);05323(Rheumatoid arthritis)	yes
ENSG00000100242	SUN2	0.500875	2.59915e-94	1.08408e-89	0.609	0.294	Sad1 and UNC84 domain containing 2 [Source:HGNC Symbol;Acc:HGNC:14210]	GO:0000784(nuclear chromosome, telomeric region);GO:0000794(condensed nuclear chromosome);GO:0005515(protein binding);GO:0005521(lamin binding);GO:0005634(nucleus);GO:0005635(nuclear envelope);GO:0005637(nuclear inner membrane);GO:0005639(integral component of nuclear inner membrane);GO:0005768(endosome);GO:0006998(nuclear envelope organization);GO:0007052(mitotic spindle organization);GO:0007097…	NA	yes
ENSG00000030582	GRN	0.499562	3.06774e-66	1.27952e-61	0.872	0.656	granulin precursor [Source:HGNC Symbol;Acc:HGNC:4601]	GO:0002265(astrocyte activation involved in immune response);GO:0002282(microglial cell activation involved in immune response);GO:0003723(RNA binding);GO:0005125(cytokine activity);GO:0005515(protein binding);GO:0005576(extracellular region);GO:0005615(extracellular space);GO:0005764(lysosome);GO:0005765(lysosomal membrane);GO:0005768(endosome);GO:0005770(late endosome);GO:0005783(endoplasmic re…	NA	yes
ENSG00000127564	PKMYT1	0.499072	0	0	0.312	0.002	protein kinase, membrane associated tyrosine/threonine 1 [Source:HGNC Symbol;Acc:HGNC:29650]	GO:0000079(regulation of cyclin-dependent protein serine/threonine kinase activity);GO:0000086(G2/M transition of mitotic cell cycle);GO:0000139(Golgi membrane);GO:0000166(nucleotide binding);GO:0000278(mitotic cell cycle);GO:0004672(protein kinase activity);GO:0004674(protein serine/threonine kinase activity);GO:0005515(protein binding);GO:0005524(ATP binding);GO:0005634(nucleus);GO:0005654(nucl…	04110(Cell cycle);04114(Oocyte meiosis);04914(Progesterone-mediated oocyte maturation)	yes
ENSG00000153044	CENPH	0.499008	1.91655e-316	7.99373e-312	0.396	0.027	centromere protein H [Source:HGNC Symbol;Acc:HGNC:17268]	GO:0000775(chromosome, centromeric region);GO:0000776(kinetochore);GO:0000777(condensed chromosome kinetochore);GO:0005515(protein binding);GO:0005634(nucleus);GO:0005654(nucleoplasm);GO:0005694(chromosome);GO:0005730(nucleolus);GO:0005829(cytosol);GO:0034080(CENP-A containing nucleosome assembly);GO:0043515(kinetochore binding);GO:0051382(kinetochore assembly);GO:0051383(kinetochore organization)	NA	yes
ENSG00000100401	RANGAP1	0.498113	6.89016e-173	2.87382e-168	0.422	0.084	Ran GTPase activating protein 1 [Source:HGNC Symbol;Acc:HGNC:9854]	GO:0000775(chromosome, centromeric region);GO:0000776(kinetochore);GO:0000777(condensed chromosome kinetochore);GO:0003723(RNA binding);GO:0005096(GTPase activator activity);GO:0005515(protein binding);GO:0005634(nucleus);GO:0005635(nuclear envelope);GO:0005643(nuclear pore);GO:0005654(nucleoplasm);GO:0005694(chromosome);GO:0005737(cytoplasm);GO:0005819(spindle);GO:0005829(cytosol);GO:0005856(cyt…	03013(RNA transport)	yes
ENSG00000146670	CDCA5	0.497989	0	0	0.324	0.007	cell division cycle associated 5 [Source:HGNC Symbol;Acc:HGNC:14626]	GO:0000278(mitotic cell cycle);GO:0000775(chromosome, centromeric region);GO:0000785(chromatin);GO:0000790(nuclear chromatin);GO:0003682(chromatin binding);GO:0005515(protein binding);GO:0005634(nucleus);GO:0005654(nucleoplasm);GO:0005694(chromosome);GO:0005737(cytoplasm);GO:0005829(cytosol);GO:0006302(double-strand break repair);GO:0007049(cell cycle);GO:0007064(mitotic sister chromatid cohesion…	05206(MicroRNAs in cancer)	yes
ENSG00000184743	ATL3	0.497623	1.25255e-112	5.22427e-108	0.738	0.383	atlastin GTPase 3 [Source:HGNC Symbol;Acc:HGNC:24526]	GO:0000166(nucleotide binding);GO:0003924(GTPase activity);GO:0005515(protein binding);GO:0005525(GTP binding);GO:0005783(endoplasmic reticulum);GO:0005789(endoplasmic reticulum membrane);GO:0007029(endoplasmic reticulum organization);GO:0007030(Golgi organization);GO:0016020(membrane);GO:0016021(integral component of membrane);GO:0016787(hydrolase activity);GO:0042802(identical protein binding);…	NA	yes
ENSG00000166833	NAV2	0.497151	1.86337e-111	7.77193e-107	0.327	0.087	neuron navigator 2 [Source:HGNC Symbol;Acc:HGNC:15997]	GO:0000166(nucleotide binding);GO:0003025(regulation of systemic arterial blood pressure by baroreceptor feedback);GO:0004386(helicase activity);GO:0005515(protein binding);GO:0005524(ATP binding);GO:0005614(interstitial matrix);GO:0005634(nucleus);GO:0005654(nucleoplasm);GO:0007399(nervous system development);GO:0007605(sensory perception of sound);GO:0007608(sensory perception of smell);GO:0007…	NA	yes
ENSG00000172354	GNB2	0.494784	7.11253e-92	2.96657e-87	0.776	0.461	G protein subunit beta 2 [Source:HGNC Symbol;Acc:HGNC:4398]	GO:0003924(GTPase activity);GO:0005246(calcium channel regulator activity);GO:0005515(protein binding);GO:0005615(extracellular space);GO:0005737(cytoplasm);GO:0005765(lysosomal membrane);GO:0005829(cytosol);GO:0005886(plasma membrane);GO:0005925(focal adhesion);GO:0006457(protein folding);GO:0007165(signal transduction);GO:0007186(G protein-coupled receptor signaling pathway);GO:0016020(membrane…	04014(Ras signaling pathway);04062(Chemokine signaling pathway);04151(PI3K-Akt signaling pathway);04371(Apelin signaling pathway);04713(Circadian entrainment);04723(Retrograde endocannabinoid signaling);04724(Glutamatergic synapse);04725(Cholinergic synapse);04726(Serotonergic synapse);04727(GABAergic synapse);04728(Dopaminergic synapse);04926(Relaxin signaling pathway);05032(Morphine addiction);…	yes
ENSG00000161800	RACGAP1	0.494628	9.98107e-255	4.163e-250	0.344	0.027	Rac GTPase activating protein 1 [Source:HGNC Symbol;Acc:HGNC:9804]	GO:0000281(mitotic cytokinesis);GO:0000915(actomyosin contractile ring assembly);GO:0001669(acrosomal vesicle);GO:0005096(GTPase activator activity);GO:0005515(protein binding);GO:0005547(phosphatidylinositol-3,4,5-trisphosphate binding);GO:0005634(nucleus);GO:0005654(nucleoplasm);GO:0005737(cytoplasm);GO:0005819(spindle);GO:0005829(cytosol);GO:0005856(cytoskeleton);GO:0005874(microtubule);GO:000…	NA	yes
ENSG00000129235	TXNDC17	0.493674	7.2259e-105	3.01385e-100	0.81	0.476	thioredoxin domain containing 17 [Source:HGNC Symbol;Acc:HGNC:28218]	GO:0004601(peroxidase activity);GO:0005515(protein binding);GO:0005737(cytoplasm);GO:0005829(cytosol);GO:0033209(tumor necrosis factor-mediated signaling pathway);GO:0047134(protein-disulfide reductase activity);GO:0055114(oxidation-reduction process);GO:0070062(extracellular exosome);GO:0098869(cellular oxidant detoxification)	NA	yes
ENSG00000051128	HOMER3	0.493504	1.59616e-109	6.65744e-105	0.652	0.306	homer scaffold protein 3 [Source:HGNC Symbol;Acc:HGNC:17514]	GO:0005515(protein binding);GO:0005575(cellular_component);GO:0005737(cytoplasm);GO:0005829(cytosol);GO:0005886(plasma membrane);GO:0006605(protein targeting);GO:0007216(G protein-coupled glutamate receptor signaling pathway);GO:0014069(postsynaptic density);GO:0016020(membrane);GO:0030054(cell junction);GO:0030425(dendrite);GO:0032703(negative regulation of interleukin-2 production);GO:0035256(G…	04068(FoxO signaling pathway);04724(Glutamatergic synapse)	yes
ENSG00000100908	EMC9	0.49273	3.62137e-140	1.51044e-135	0.416	0.105	ER membrane protein complex subunit 9 [Source:HGNC Symbol;Acc:HGNC:20273]	GO:0005515(protein binding);GO:0005737(cytoplasm);GO:0072546(ER membrane protein complex)	NA	yes
ENSG00000079616	KIF22	0.492122	2.03947e-114	8.50644e-110	0.559	0.219	kinesin family member 22 [Source:HGNC Symbol;Acc:HGNC:6391]	GO:0000166(nucleotide binding);GO:0000278(mitotic cell cycle);GO:0000776(kinetochore);GO:0000785(chromatin);GO:0003677(DNA binding);GO:0003774(motor activity);GO:0003777(microtubule motor activity);GO:0005515(protein binding);GO:0005524(ATP binding);GO:0005634(nucleus);GO:0005737(cytoplasm);GO:0005819(spindle);GO:0005829(cytosol);GO:0005856(cytoskeleton);GO:0005871(kinesin complex);GO:0005874(mic…	04914(Progesterone-mediated oocyte maturation)	yes
ENSG00000130429	ARPC1B	0.491099	9.15525e-99	3.81856e-94	0.721	0.383	actin related protein 2/3 complex subunit 1B [Source:HGNC Symbol;Acc:HGNC:704]	GO:0003779(actin binding);GO:0005200(structural constituent of cytoskeleton);GO:0005515(protein binding);GO:0005634(nucleus);GO:0005737(cytoplasm);GO:0005829(cytosol);GO:0005856(cytoskeleton);GO:0005885(Arp2/3 protein complex);GO:0005925(focal adhesion);GO:0015629(actin cytoskeleton);GO:0030833(regulation of actin filament polymerization);GO:0032355(response to estradiol);GO:0034314(Arp2/3 comple…	04144(Endocytosis);04666(Fc gamma R-mediated phagocytosis);04810(Regulation of actin cytoskeleton);05100(Bacterial invasion of epithelial cells);05130(Pathogenic Escherichia coli infection);05131(Shigellosis);05132(Salmonella infection)	yes
ENSG00000240583	AQP1	0.49087	1.14712e-94	4.78452e-90	0.758	0.431	aquaporin 1 (Colton blood group) [Source:HGNC Symbol;Acc:HGNC:633]	GO:0003091(renal water homeostasis);GO:0003097(renal water transport);GO:0005223(intracellular cGMP-activated cation channel activity);GO:0005267(potassium channel activity);GO:0005372(water transmembrane transporter activity);GO:0005515(protein binding);GO:0005634(nucleus);GO:0005737(cytoplasm);GO:0005886(plasma membrane);GO:0005887(integral component of plasma membrane);GO:0005903(brush border)…	04924(Renin secretion);04964(Proximal tubule bicarbonate reclamation);04976(Bile secretion)	yes
ENSG00000165304	MELK	0.490647	0	0	0.362	0.004	maternal embryonic leucine zipper kinase [Source:HGNC Symbol;Acc:HGNC:16870]	GO:0000086(G2/M transition of mitotic cell cycle);GO:0000166(nucleotide binding);GO:0004672(protein kinase activity);GO:0004674(protein serine/threonine kinase activity);GO:0004715(non-membrane spanning protein tyrosine kinase activity);GO:0005509(calcium ion binding);GO:0005515(protein binding);GO:0005524(ATP binding);GO:0005634(nucleus);GO:0005737(cytoplasm);GO:0005886(plasma membrane);GO:00059…	NA	yes
ENSG00000160446	ZDHHC12	0.490415	3.87857e-130	1.61771e-125	0.417	0.112	zinc finger DHHC-type containing 12 [Source:HGNC Symbol;Acc:HGNC:19159]	GO:0005783(endoplasmic reticulum);GO:0005794(Golgi apparatus);GO:0006612(protein targeting to membrane);GO:0016020(membrane);GO:0016021(integral component of membrane);GO:0016409(palmitoyltransferase activity);GO:0016740(transferase activity);GO:0016746(transferase activity, transferring acyl groups);GO:0018230(peptidyl-L-cysteine S-palmitoylation);GO:0018345(protein palmitoylation);GO:0019706(pr…	NA	yes
ENSG00000143321	HDGF	0.488205	1.45218e-83	6.05691e-79	0.733	0.439	heparin binding growth factor [Source:HGNC Symbol;Acc:HGNC:4856]	GO:0000122(negative regulation of transcription by RNA polymerase II);GO:0000166(nucleotide binding);GO:0001222(transcription corepressor binding);GO:0003677(DNA binding);GO:0003714(transcription corepressor activity);GO:0003723(RNA binding);GO:0005576(extracellular region);GO:0005615(extracellular space);GO:0005634(nucleus);GO:0005654(nucleoplasm);GO:0005737(cytoplasm);GO:0007165(signal transduc…	NA	yes
ENSG00000198727	MT-CYB	0.487263	6.31512e-33	2.63397e-28	0.964	0.913	mitochondrially encoded cytochrome b [Source:HGNC Symbol;Acc:HGNC:7427]	GO:0001666(response to hypoxia);GO:0005739(mitochondrion);GO:0005743(mitochondrial inner membrane);GO:0005750(mitochondrial respiratory chain complex III);GO:0006122(mitochondrial electron transport, ubiquinol to cytochrome c);GO:0007584(response to nutrient);GO:0008121(ubiquinol-cytochrome-c reductase activity);GO:0009055(electron transfer activity);GO:0009408(response to heat);GO:0009636(respon…	00190(Oxidative phosphorylation);04260(Cardiac muscle contraction);04714(Thermogenesis);04932(Non-alcoholic fatty liver disease (NAFLD));05010(Alzheimer disease);05012(Parkinson disease);05016(Huntington disease)	yes
ENSG00000100345	MYH9	0.487058	1.24767e-120	5.2039e-116	0.71	0.34	myosin heavy chain 9 [Source:HGNC Symbol;Acc:HGNC:7579]	GO:0000146(microfilament motor activity);GO:0000166(nucleotide binding);GO:0000212(meiotic spindle organization);GO:0000904(cell morphogenesis involved in differentiation);GO:0001525(angiogenesis);GO:0001701(in utero embryonic development);GO:0001725(stress fiber);GO:0001726(ruffle);GO:0001768(establishment of T cell polarity);GO:0001772(immunological synapse);GO:0001778(plasma membrane repair);G…	04530(Tight junction);04810(Regulation of actin cytoskeleton);05132(Salmonella infection)	yes
ENSG00000097021	ACOT7	0.486623	7.19668e-166	3.00166e-161	0.502	0.133	acyl-CoA thioesterase 7 [Source:HGNC Symbol;Acc:HGNC:24157]	GO:0000062(fatty-acyl-CoA binding);GO:0005515(protein binding);GO:0005654(nucleoplasm);GO:0005737(cytoplasm);GO:0005739(mitochondrion);GO:0005829(cytosol);GO:0006637(acyl-CoA metabolic process);GO:0015937(coenzyme A biosynthetic process);GO:0016290(palmitoyl-CoA hydrolase activity);GO:0016787(hydrolase activity);GO:0016790(thiolester hydrolase activity);GO:0036042(long-chain fatty acyl-CoA bindin…	00062(Fatty acid elongation);01040(Biosynthesis of unsaturated fatty acids)	yes
ENSG00000102144	PGK1	0.486302	5.04806e-56	2.1055e-51	0.918	0.788	phosphoglycerate kinase 1 [Source:HGNC Symbol;Acc:HGNC:8896]	GO:0000166(nucleotide binding);GO:0004618(phosphoglycerate kinase activity);GO:0005515(protein binding);GO:0005524(ATP binding);GO:0005615(extracellular space);GO:0005737(cytoplasm);GO:0005829(cytosol);GO:0006094(gluconeogenesis);GO:0006096(glycolytic process);GO:0016020(membrane);GO:0016301(kinase activity);GO:0016310(phosphorylation);GO:0016525(negative regulation of angiogenesis);GO:0016740(tr…	00010(Glycolysis / Gluconeogenesis);04066(HIF-1 signaling pathway)	yes
ENSG00000149554	CHEK1	0.486084	1.19409e-236	4.98041e-232	0.407	0.051	checkpoint kinase 1 [Source:HGNC Symbol;Acc:HGNC:1925]	GO:0000077(DNA damage checkpoint);GO:0000086(G2/M transition of mitotic cell cycle);GO:0000166(nucleotide binding);GO:0000781(chromosome, telomeric region);GO:0000785(chromatin);GO:0000794(condensed nuclear chromosome);GO:0001833(inner cell mass cell proliferation);GO:0004672(protein kinase activity);GO:0004674(protein serine/threonine kinase activity);GO:0005515(protein binding);GO:0005524(ATP b…	04110(Cell cycle);04115(p53 signaling pathway);04218(Cellular senescence);05166(Human T-cell leukemia virus 1 infection);05170(Human immunodeficiency virus 1 infection);05203(Viral carcinogenesis)	yes
ENSG00000082898	XPO1	0.486015	1.63304e-102	6.81126e-98	0.662	0.324	exportin 1 [Source:HGNC Symbol;Acc:HGNC:12825]	GO:0000054(ribosomal subunit export from nucleus);GO:0000055(ribosomal large subunit export from nucleus);GO:0000056(ribosomal small subunit export from nucleus);GO:0000122(negative regulation of transcription by RNA polymerase II);GO:0000776(kinetochore);GO:0003723(RNA binding);GO:0005049(nuclear export signal receptor activity);GO:0005215(transporter activity);GO:0005515(protein binding);GO:000…	03008(Ribosome biogenesis in eukaryotes);03013(RNA transport);05164(Influenza A);05166(Human T-cell leukemia virus 1 infection)	yes
ENSG00000237649	KIFC1	0.485533	0	0	0.329	0.004	kinesin family member C1 [Source:HGNC Symbol;Acc:HGNC:6389]	GO:0000070(mitotic sister chromatid segregation);GO:0000166(nucleotide binding);GO:0003774(motor activity);GO:0003777(microtubule motor activity);GO:0005524(ATP binding);GO:0005634(nucleus);GO:0005737(cytoplasm);GO:0005768(endosome);GO:0005769(early endosome);GO:0005815(microtubule organizing center);GO:0005819(spindle);GO:0005856(cytoskeleton);GO:0005871(kinesin complex);GO:0005874(microtubule);…	NA	yes
ENSG00000078369	GNB1	0.485281	1.0764e-99	4.48955e-95	0.798	0.466	G protein subunit beta 1 [Source:HGNC Symbol;Acc:HGNC:4396]	GO:0001750(photoreceptor outer segment);GO:0001917(photoreceptor inner segment);GO:0003924(GTPase activity);GO:0005515(protein binding);GO:0005765(lysosomal membrane);GO:0005829(cytosol);GO:0005834(heterotrimeric G-protein complex);GO:0005886(plasma membrane);GO:0006457(protein folding);GO:0007165(signal transduction);GO:0007186(G protein-coupled receptor signaling pathway);GO:0007191(adenylate c…	04014(Ras signaling pathway);04062(Chemokine signaling pathway);04151(PI3K-Akt signaling pathway);04371(Apelin signaling pathway);04713(Circadian entrainment);04723(Retrograde endocannabinoid signaling);04724(Glutamatergic synapse);04725(Cholinergic synapse);04726(Serotonergic synapse);04727(GABAergic synapse);04728(Dopaminergic synapse);04740(Olfactory transduction);04744(Phototransduction);0492…	yes
ENSG00000176845	METRNL	0.48525	5.37779e-69	2.24302e-64	0.76	0.486	meteorin like, glial cell differentiation regulator [Source:HGNC Symbol;Acc:HGNC:27584]	GO:0003674(molecular_function);GO:0005179(hormone activity);GO:0005576(extracellular region);GO:0005615(extracellular space);GO:0009409(response to cold);GO:0010469(regulation of signaling receptor activity);GO:0014850(response to muscle activity);GO:0045444(fat cell differentiation);GO:0050728(negative regulation of inflammatory response);GO:0050873(brown fat cell differentiation);GO:0070062(ext…	NA	yes
ENSG00000153048	CARHSP1	0.485171	1.33437e-82	5.56553e-78	0.681	0.379	calcium regulated heat stable protein 1 [Source:HGNC Symbol;Acc:HGNC:17150]	GO:0000177(cytoplasmic exosome (RNase complex));GO:0000932(P-body);GO:0000981(DNA-binding transcription factor activity, RNA polymerase II-specific);GO:0003676(nucleic acid binding);GO:0003723(RNA binding);GO:0003730(mRNA 3'-UTR binding);GO:0005515(protein binding);GO:0005737(cytoplasm);GO:0005829(cytosol);GO:0006357(regulation of transcription by RNA polymerase II);GO:0019902(phosphatase binding…	NA	yes
ENSG00000149929	HIRIP3	0.484095	7.19783e-140	3.00214e-135	0.467	0.132	HIRA interacting protein 3 [Source:HGNC Symbol;Acc:HGNC:4917]	GO:0005515(protein binding);GO:0005634(nucleus);GO:0005730(nucleolus);GO:0006333(chromatin assembly or disassembly)	NA	yes
ENSG00000118680	MYL12B	0.483659	3.29082e-75	1.37257e-70	0.946	0.818	myosin light chain 12B [Source:HGNC Symbol;Acc:HGNC:29827]	GO:0005509(calcium ion binding);GO:0005515(protein binding);GO:0005829(cytosol);GO:0006936(muscle contraction);GO:0016459(myosin complex);GO:0046872(metal ion binding);GO:0070062(extracellular exosome);GO:0099738(cell cortex region)	04360(Axon guidance);04510(Focal adhesion);04530(Tight junction);04611(Platelet activation);04670(Leukocyte transendothelial migration);04810(Regulation of actin cytoskeleton)	yes
ENSG00000175334	BANF1	0.483541	1.33396e-78	5.5638e-74	0.833	0.589	barrier to autointegration factor 1 [Source:HGNC Symbol;Acc:HGNC:17397]	GO:0000793(condensed chromosome);GO:0003677(DNA binding);GO:0005515(protein binding);GO:0005634(nucleus);GO:0005635(nuclear envelope);GO:0005654(nucleoplasm);GO:0005694(chromosome);GO:0005737(cytoplasm);GO:0005829(cytosol);GO:0007084(mitotic nuclear envelope reassembly);GO:0008022(protein C-terminus binding);GO:0009615(response to virus);GO:0015074(DNA integration);GO:0016032(viral process);GO:00…	NA	yes
ENSG00000170144	HNRNPA3	0.483429	2.61779e-75	1.09185e-70	0.881	0.663	heterogeneous nuclear ribonucleoprotein A3 [Source:HGNC Symbol;Acc:HGNC:24941]	GO:0000398(mRNA splicing, via spliceosome);GO:0003676(nucleic acid binding);GO:0003723(RNA binding);GO:0003729(mRNA binding);GO:0005515(protein binding);GO:0005634(nucleus);GO:0005654(nucleoplasm);GO:0005681(spliceosomal complex);GO:0005737(cytoplasm);GO:0006397(mRNA processing);GO:0008380(RNA splicing);GO:0014069(postsynaptic density);GO:0016070(RNA metabolic process);GO:0035770(ribonucleoprotei…	03040(Spliceosome)	yes
ENSG00000143369	ECM1	0.482358	1.98679e-101	8.28672e-97	0.85	0.522	extracellular matrix protein 1 [Source:HGNC Symbol;Acc:HGNC:3153]	GO:0001503(ossification);GO:0001525(angiogenesis);GO:0001938(positive regulation of endothelial cell proliferation);GO:0001960(negative regulation of cytokine-mediated signaling pathway);GO:0002020(protease binding);GO:0002063(chondrocyte development);GO:0002576(platelet degranulation);GO:0002828(regulation of type 2 immune response);GO:0003416(endochondral bone growth);GO:0005134(interleukin-2 r…	NA	yes
ENSG00000160213	CSTB	0.481934	5.47711e-55	2.28445e-50	0.851	0.701	cystatin B [Source:HGNC Symbol;Acc:HGNC:2482]	GO:0002020(protease binding);GO:0003723(RNA binding);GO:0004866(endopeptidase inhibitor activity);GO:0004869(cysteine-type endopeptidase inhibitor activity);GO:0005576(extracellular region);GO:0005615(extracellular space);GO:0005622(intracellular);GO:0005634(nucleus);GO:0005730(nucleolus);GO:0005737(cytoplasm);GO:0005829(cytosol);GO:0008344(adult locomotory behavior);GO:0010466(negative regulatio…	NA	yes
ENSG00000072110	ACTN1	0.48092	2.40054e-94	1.00124e-89	0.761	0.433	actinin alpha 1 [Source:HGNC Symbol;Acc:HGNC:163]	GO:0001725(stress fiber);GO:0001726(ruffle);GO:0002576(platelet degranulation);GO:0003725(double-stranded RNA binding);GO:0003779(actin binding);GO:0005178(integrin binding);GO:0005509(calcium ion binding);GO:0005515(protein binding);GO:0005576(extracellular region);GO:0005615(extracellular space);GO:0005737(cytoplasm);GO:0005829(cytosol);GO:0005856(cytoskeleton);GO:0005884(actin filament);GO:000…	04510(Focal adhesion);04520(Adherens junction);04530(Tight junction);04670(Leukocyte transendothelial migration);04810(Regulation of actin cytoskeleton);05146(Amoebiasis);05203(Viral carcinogenesis);05322(Systemic lupus erythematosus)	yes
ENSG00000115310	RTN4	0.480384	2.16732e-69	9.03967e-65	0.932	0.778	reticulon 4 [Source:HGNC Symbol;Acc:HGNC:14085]	GO:0001825(blastocyst formation);GO:0003723(RNA binding);GO:0005515(protein binding);GO:0005635(nuclear envelope);GO:0005783(endoplasmic reticulum);GO:0005789(endoplasmic reticulum membrane);GO:0005886(plasma membrane);GO:0006915(apoptotic process);GO:0007399(nervous system development);GO:0007413(axonal fasciculation);GO:0010634(positive regulation of epithelial cell migration);GO:0014069(postsy…	05010(Alzheimer disease)	yes
ENSG00000178741	COX5A	0.479916	2.06781e-83	8.62461e-79	0.823	0.551	cytochrome c oxidase subunit 5A [Source:HGNC Symbol;Acc:HGNC:2267]	GO:0004129(cytochrome-c oxidase activity);GO:0005515(protein binding);GO:0005739(mitochondrion);GO:0005743(mitochondrial inner membrane);GO:0005751(mitochondrial respiratory chain complex IV);GO:0006123(mitochondrial electron transport, cytochrome c to oxygen);GO:0009055(electron transfer activity);GO:0016020(membrane);GO:0022900(electron transport chain);GO:0046872(metal ion binding);GO:1902600(…	00190(Oxidative phosphorylation);04260(Cardiac muscle contraction);04714(Thermogenesis);04932(Non-alcoholic fatty liver disease (NAFLD));05010(Alzheimer disease);05012(Parkinson disease);05016(Huntington disease)	yes
ENSG00000163430	FSTL1	0.479012	6.04376e-38	2.52079e-33	0.78	0.671	follistatin like 1 [Source:HGNC Symbol;Acc:HGNC:3972]	GO:0005509(calcium ion binding);GO:0005515(protein binding);GO:0005576(extracellular region);GO:0005615(extracellular space);GO:0005788(endoplasmic reticulum lumen);GO:0008201(heparin binding);GO:0030509(BMP signaling pathway);GO:0042594(response to starvation);GO:0043687(post-translational protein modification);GO:0044267(cellular protein metabolic process);GO:0070062(extracellular exosome)	NA	yes
ENSG00000095752	IL11	0.477442	8.56978e-18	3.57437e-13	0.137	0.059	interleukin 11 [Source:HGNC Symbol;Acc:HGNC:5966]	GO:0005125(cytokine activity);GO:0005142(interleukin-11 receptor binding);GO:0005515(protein binding);GO:0005576(extracellular region);GO:0005615(extracellular space);GO:0005737(cytoplasm);GO:0008083(growth factor activity);GO:0008284(positive regulation of cell population proliferation);GO:0010469(regulation of signaling receptor activity);GO:0019221(cytokine-mediated signaling pathway);GO:00301…	04060(Cytokine-cytokine receptor interaction);04630(Jak-STAT signaling pathway);04640(Hematopoietic cell lineage);05323(Rheumatoid arthritis)	yes
ENSG00000153113	CAST	0.473885	1.16326e-77	4.85184e-73	0.947	0.768	calpastatin [Source:HGNC Symbol;Acc:HGNC:1515]	GO:0002020(protease binding);GO:0003723(RNA binding);GO:0004866(endopeptidase inhibitor activity);GO:0004869(cysteine-type endopeptidase inhibitor activity);GO:0005515(protein binding);GO:0005783(endoplasmic reticulum);GO:0005829(cytosol);GO:0010466(negative regulation of peptidase activity);GO:0010859(calcium-dependent cysteine-type endopeptidase inhibitor activity);GO:0016020(membrane);GO:00304…	NA	yes
ENSG00000092201	SUPT16H	0.470306	6.81774e-93	2.84361e-88	0.7	0.378	SPT16 homolog, facilitates chromatin remodeling subunit [Source:HGNC Symbol;Acc:HGNC:11465]	GO:0003723(RNA binding);GO:0005515(protein binding);GO:0005634(nucleus);GO:0005654(nucleoplasm);GO:0005694(chromosome);GO:0006260(DNA replication);GO:0006281(DNA repair);GO:0006337(nucleosome disassembly);GO:0006366(transcription by RNA polymerase II);GO:0006368(transcription elongation from RNA polymerase II promoter);GO:0006974(cellular response to DNA damage stimulus);GO:0031491(nucleosome bin…	NA	yes
ENSG00000143771	CNIH4	0.470269	7.54505e-97	3.14696e-92	0.733	0.405	cornichon family AMPA receptor auxiliary protein 4 [Source:HGNC Symbol;Acc:HGNC:25013]	GO:0005515(protein binding);GO:0005783(endoplasmic reticulum);GO:0005793(endoplasmic reticulum-Golgi intermediate compartment);GO:0006888(endoplasmic reticulum to Golgi vesicle-mediated transport);GO:0015031(protein transport);GO:0016020(membrane);GO:0016021(integral component of membrane);GO:0016192(vesicle-mediated transport);GO:0031730(CCR5 chemokine receptor binding)	NA	yes
ENSG00000105810	CDK6	0.469877	4.23339e-77	1.76571e-72	0.55	0.271	cyclin dependent kinase 6 [Source:HGNC Symbol;Acc:HGNC:1777]	GO:0000082(G1/S transition of mitotic cell cycle);GO:0000122(negative regulation of transcription by RNA polymerase II);GO:0000166(nucleotide binding);GO:0000307(cyclin-dependent protein kinase holoenzyme complex);GO:0001726(ruffle);GO:0001954(positive regulation of cell-matrix adhesion);GO:0002244(hematopoietic progenitor cell differentiation);GO:0003323(type B pancreatic cell development);GO:00…	04110(Cell cycle);04115(p53 signaling pathway);04151(PI3K-Akt signaling pathway);04218(Cellular senescence);04934(Cushing syndrome);05160(Hepatitis C);05162(Measles);05163(Human cytomegalovirus infection);05165(Human papillomavirus infection);05167(Kaposi sarcoma-associated herpesvirus infection);05169(Epstein-Barr virus infection);05200(Pathways in cancer);05203(Viral carcinogenesis);05206(Micro…	yes
ENSG00000173692	PSMD1	0.469618	1.28808e-107	5.37247e-103	0.758	0.406	proteasome 26S subunit, non-ATPase 1 [Source:HGNC Symbol;Acc:HGNC:9554]	GO:0000165(MAPK cascade);GO:0000209(protein polyubiquitination);GO:0000502(proteasome complex);GO:0002223(stimulatory C-type lectin receptor signaling pathway);GO:0002479(antigen processing and presentation of exogenous peptide antigen via MHC class I, TAP-dependent);GO:0004175(endopeptidase activity);GO:0005515(protein binding);GO:0005576(extracellular region);GO:0005634(nucleus);GO:0005654(nucl…	03050(Proteasome);05169(Epstein-Barr virus infection)	yes
ENSG00000137288	UQCC2	0.469225	1.69147e-108	7.05495e-104	0.709	0.359	ubiquinol-cytochrome c reductase complex assembly factor 2 [Source:HGNC Symbol;Acc:HGNC:21237]	GO:0002082(regulation of oxidative phosphorylation);GO:0005515(protein binding);GO:0005739(mitochondrion);GO:0005743(mitochondrial inner membrane);GO:0005758(mitochondrial intermembrane space);GO:0005759(mitochondrial matrix);GO:0016020(membrane);GO:0016604(nuclear body);GO:0034551(mitochondrial respiratory chain complex III assembly);GO:0042645(mitochondrial nucleoid);GO:0050796(regulation of in…	NA	yes
ENSG00000137404	NRM	0.468421	6.62635e-219	2.76378e-214	0.417	0.063	nurim [Source:HGNC Symbol;Acc:HGNC:8003]	GO:0003674(molecular_function);GO:0005515(protein binding);GO:0005634(nucleus);GO:0005635(nuclear envelope);GO:0005637(nuclear inner membrane);GO:0008150(biological_process);GO:0016020(membrane);GO:0016021(integral component of membrane);GO:0031965(nuclear membrane)	NA	yes
ENSG00000205531	NAP1L4	0.468291	1.39403e-114	5.81437e-110	0.741	0.378	nucleosome assembly protein 1 like 4 [Source:HGNC Symbol;Acc:HGNC:7640]	GO:0003723(RNA binding);GO:0005515(protein binding);GO:0005634(nucleus);GO:0005737(cytoplasm);GO:0006334(nucleosome assembly);GO:0031491(nucleosome binding);GO:0051082(unfolded protein binding)	NA	yes
ENSG00000072778	ACADVL	0.467096	1.78146e-88	7.43031e-84	0.751	0.446	acyl-CoA dehydrogenase very long chain [Source:HGNC Symbol;Acc:HGNC:92]	GO:0000062(fatty-acyl-CoA binding);GO:0001659(temperature homeostasis);GO:0003995(acyl-CoA dehydrogenase activity);GO:0004466(long-chain-acyl-CoA dehydrogenase activity);GO:0005634(nucleus);GO:0005730(nucleolus);GO:0005739(mitochondrion);GO:0005743(mitochondrial inner membrane);GO:0005759(mitochondrial matrix);GO:0005829(cytosol);GO:0006629(lipid metabolic process);GO:0006631(fatty acid metabolic…	00071(Fatty acid degradation)	yes
ENSG00000185624	P4HB	0.466966	7.19279e-58	3.00004e-53	0.941	0.851	prolyl 4-hydroxylase subunit beta [Source:HGNC Symbol;Acc:HGNC:8548]	GO:0003723(RNA binding);GO:0003756(protein disulfide isomerase activity);GO:0004656(procollagen-proline 4-dioxygenase activity);GO:0005178(integrin binding);GO:0005515(protein binding);GO:0005576(extracellular region);GO:0005623(cell);GO:0005783(endoplasmic reticulum);GO:0005788(endoplasmic reticulum lumen);GO:0005793(endoplasmic reticulum-Golgi intermediate compartment);GO:0005886(plasma membran…	04141(Protein processing in endoplasmic reticulum)	yes
ENSG00000110955	ATP5F1B	0.466237	2.65651e-76	1.108e-71	0.857	0.61	ATP synthase F1 subunit beta [Source:HGNC Symbol;Acc:HGNC:830]	GO:0000166(nucleotide binding);GO:0001525(angiogenesis);GO:0001649(osteoblast differentiation);GO:0005215(transporter activity);GO:0005515(protein binding);GO:0005524(ATP binding);GO:0005634(nucleus);GO:0005739(mitochondrion);GO:0005743(mitochondrial inner membrane);GO:0005753(mitochondrial proton-transporting ATP synthase complex);GO:0005754(mitochondrial proton-transporting ATP synthase, cataly…	00190(Oxidative phosphorylation);04714(Thermogenesis);05010(Alzheimer disease);05012(Parkinson disease);05016(Huntington disease)	yes
ENSG00000135047	CTSL	0.466064	6.46027e-57	2.69451e-52	0.776	0.572	cathepsin L [Source:HGNC Symbol;Acc:HGNC:2537]	GO:0001968(fibronectin binding);GO:0002224(toll-like receptor signaling pathway);GO:0002250(adaptive immune response);GO:0004197(cysteine-type endopeptidase activity);GO:0005515(protein binding);GO:0005518(collagen binding);GO:0005576(extracellular region);GO:0005615(extracellular space);GO:0005634(nucleus);GO:0005764(lysosome);GO:0006508(proteolysis);GO:0008233(peptidase activity);GO:0008234(cys…	04140(Autophagy - animal);04142(Lysosome);04145(Phagosome);04210(Apoptosis);04612(Antigen processing and presentation);05205(Proteoglycans in cancer);05323(Rheumatoid arthritis);05418(Fluid shear stress and atherosclerosis)	yes
ENSG00000176208	ATAD5	0.465702	1.66015e-242	6.92433e-238	0.324	0.025	ATPase family, AAA domain containing 5 [Source:HGNC Symbol;Acc:HGNC:25752]	GO:0000166(nucleotide binding);GO:0002377(immunoglobulin production);GO:0003677(DNA binding);GO:0005515(protein binding);GO:0005524(ATP binding);GO:0005634(nucleus);GO:0006974(cellular response to DNA damage stimulus);GO:0008630(intrinsic apoptotic signaling pathway in response to DNA damage);GO:0030890(positive regulation of B cell proliferation);GO:0031391(Elg1 RFC-like complex);GO:0033260(nucl…	NA	yes
ENSG00000009954	BAZ1B	0.464096	7.94948e-91	3.31565e-86	0.693	0.372	bromodomain adjacent to zinc finger domain 1B [Source:HGNC Symbol;Acc:HGNC:961]	GO:0000166(nucleotide binding);GO:0000793(condensed chromosome);GO:0004713(protein tyrosine kinase activity);GO:0004715(non-membrane spanning protein tyrosine kinase activity);GO:0005515(protein binding);GO:0005524(ATP binding);GO:0005634(nucleus);GO:0005654(nucleoplasm);GO:0005721(pericentric heterochromatin);GO:0006333(chromatin assembly or disassembly);GO:0006338(chromatin remodeling);GO:00063…	NA	yes
ENSG00000076003	MCM6	0.463645	3.66603e-160	1.52906e-155	0.382	0.072	minichromosome maintenance complex component 6 [Source:HGNC Symbol;Acc:HGNC:6949]	GO:0000082(G1/S transition of mitotic cell cycle);GO:0000166(nucleotide binding);GO:0000784(nuclear chromosome, telomeric region);GO:0003677(DNA binding);GO:0003678(DNA helicase activity);GO:0003697(single-stranded DNA binding);GO:0004003(ATP-dependent DNA helicase activity);GO:0004386(helicase activity);GO:0005515(protein binding);GO:0005524(ATP binding);GO:0005634(nucleus);GO:0005654(nucleoplas…	03030(DNA replication);04110(Cell cycle)	yes
ENSG00000131462	TUBG1	0.462185	3.22679e-173	1.34586e-168	0.415	0.081	tubulin gamma 1 [Source:HGNC Symbol;Acc:HGNC:12417]	GO:0000070(mitotic sister chromatid segregation);GO:0000086(G2/M transition of mitotic cell cycle);GO:0000166(nucleotide binding);GO:0000212(meiotic spindle organization);GO:0000226(microtubule cytoskeleton organization);GO:0000242(pericentriolar material);GO:0000278(mitotic cell cycle);GO:0000794(condensed nuclear chromosome);GO:0000930(gamma-tubulin complex);GO:0003924(GTPase activity);GO:00052…	05165(Human papillomavirus infection)	yes
ENSG00000142173	COL6A2	0.461227	1.16395e-32	4.85473e-28	0.905	0.924	collagen type VI alpha 2 chain [Source:HGNC Symbol;Acc:HGNC:2212]	GO:0003429(growth plate cartilage chondrocyte morphogenesis);GO:0005515(protein binding);GO:0005576(extracellular region);GO:0005581(collagen trimer);GO:0005615(extracellular space);GO:0005788(endoplasmic reticulum lumen);GO:0007155(cell adhesion);GO:0009749(response to glucose);GO:0016020(membrane);GO:0030020(extracellular matrix structural constituent conferring tensile strength);GO:0030198(ext…	04151(PI3K-Akt signaling pathway);04510(Focal adhesion);04512(ECM-receptor interaction);04974(Protein digestion and absorption);05165(Human papillomavirus infection)	yes
ENSG00000125520	SLC2A4RG	0.461184	2.44756e-93	1.02085e-88	0.66	0.336	SLC2A4 regulator [Source:HGNC Symbol;Acc:HGNC:15930]	GO:0003676(nucleic acid binding);GO:0003677(DNA binding);GO:0003700(DNA-binding transcription factor activity);GO:0005634(nucleus);GO:0005737(cytoplasm);GO:0006355(regulation of transcription, DNA-templated);GO:0016607(nuclear speck);GO:0046872(metal ion binding)	NA	yes
ENSG00000148362	PAXX	0.460808	5.67574e-121	2.3673e-116	0.6	0.244	PAXX, non-homologous end joining factor [Source:HGNC Symbol;Acc:HGNC:27849]	GO:0005515(protein binding);GO:0005634(nucleus);GO:0006281(DNA repair);GO:0006303(double-strand break repair via nonhomologous end joining);GO:0006974(cellular response to DNA damage stimulus);GO:0032947(protein-containing complex scaffold activity);GO:0035861(site of double-strand break);GO:0042803(protein homodimerization activity);GO:0043564(Ku70:Ku80 complex);GO:0051103(DNA ligation involved …	NA	yes
ENSG00000183207	RUVBL2	0.460437	3.06261e-106	1.27739e-101	0.466	0.163	RuvB like AAA ATPase 2 [Source:HGNC Symbol;Acc:HGNC:10475]	GO:0000166(nucleotide binding);GO:0000812(Swr1 complex);GO:0000979(RNA polymerase II core promoter sequence-specific DNA binding);GO:0000980(RNA polymerase II distal enhancer sequence-specific DNA binding);GO:0001094(TFIID-class transcription factor complex binding);GO:0003678(DNA helicase activity);GO:0003714(transcription corepressor activity);GO:0004003(ATP-dependent DNA helicase activity);GO:…	NA	yes
ENSG00000240065	PSMB9	0.460383	1.76936e-83	7.37981e-79	0.525	0.236	proteasome subunit beta 9 [Source:HGNC Symbol;Acc:HGNC:9546]	GO:0000165(MAPK cascade);GO:0000209(protein polyubiquitination);GO:0000502(proteasome complex);GO:0002223(stimulatory C-type lectin receptor signaling pathway);GO:0002376(immune system process);GO:0002479(antigen processing and presentation of exogenous peptide antigen via MHC class I, TAP-dependent);GO:0004175(endopeptidase activity);GO:0004298(threonine-type endopeptidase activity);GO:0005515(p…	03050(Proteasome)	yes
ENSG00000174775	HRAS	0.459388	1.73485e-110	7.23589e-106	0.632	0.282	HRas proto-oncogene, GTPase [Source:HGNC Symbol;Acc:HGNC:5173]	GO:0000139(Golgi membrane);GO:0000165(MAPK cascade);GO:0000166(nucleotide binding);GO:0001934(positive regulation of protein phosphorylation);GO:0002223(stimulatory C-type lectin receptor signaling pathway);GO:0003924(GTPase activity);GO:0005515(protein binding);GO:0005525(GTP binding);GO:0005634(nucleus);GO:0005737(cytoplasm);GO:0005794(Golgi apparatus);GO:0005886(plasma membrane);GO:0006897(end…	01521(EGFR tyrosine kinase inhibitor resistance);01522(Endocrine resistance);04010(MAPK signaling pathway);04012(ErbB signaling pathway);04014(Ras signaling pathway);04015(Rap1 signaling pathway);04062(Chemokine signaling pathway);04068(FoxO signaling pathway);04071(Sphingolipid signaling pathway);04072(Phospholipase D signaling pathway);04137(Mitophagy - animal);04140(Autophagy - animal);04144(E…	yes
ENSG00000142634	EFHD2	0.45919	1.76278e-130	7.35238e-126	0.565	0.21	EF-hand domain family member D2 [Source:HGNC Symbol;Acc:HGNC:28670]	GO:0005509(calcium ion binding);GO:0016020(membrane);GO:0045121(membrane raft);GO:0045296(cadherin binding);GO:0046872(metal ion binding)	NA	yes
ENSG00000112029	FBXO5	0.45822	1.17844e-151	4.91514e-147	0.314	0.051	F-box protein 5 [Source:HGNC Symbol;Acc:HGNC:13584]	GO:0000083(regulation of transcription involved in G1/S transition of mitotic cell cycle);GO:0001556(oocyte maturation);GO:0005515(protein binding);GO:0005634(nucleus);GO:0005654(nucleoplasm);GO:0005737(cytoplasm);GO:0005819(spindle);GO:0005829(cytosol);GO:0005856(cytoskeleton);GO:0006275(regulation of DNA replication);GO:0007049(cell cycle);GO:0007057(spindle assembly involved in female meiosis …	04114(Oocyte meiosis)	yes
ENSG00000124731	TREM1	0.457243	4.56085e-140	1.90228e-135	0.691	0.317	triggering receptor expressed on myeloid cells 1 [Source:HGNC Symbol;Acc:HGNC:17760]	GO:0002526(acute inflammatory response);GO:0005576(extracellular region);GO:0005886(plasma membrane);GO:0006959(humoral immune response);GO:0016020(membrane);GO:0016021(integral component of membrane);GO:0035556(intracellular signal transduction);GO:0038023(signaling receptor activity);GO:0045087(innate immune response);GO:0050776(regulation of immune response);GO:0050900(leukocyte migration);GO:…	NA	yes
ENSG00000139354	GAS2L3	0.455801	1.17341e-180	4.89418e-176	0.261	0.023	growth arrest specific 2 like 3 [Source:HGNC Symbol;Acc:HGNC:27475]	GO:0000226(microtubule cytoskeleton organization);GO:0003779(actin binding);GO:0005515(protein binding);GO:0005737(cytoplasm);GO:0005856(cytoskeleton);GO:0005874(microtubule);GO:0008017(microtubule binding);GO:0015629(actin cytoskeleton);GO:0015630(microtubule cytoskeleton);GO:0030036(actin cytoskeleton organization)	NA	yes
ENSG00000067900	ROCK1	0.455526	1.29632e-78	5.40684e-74	0.831	0.55	Rho associated coiled-coil containing protein kinase 1 [Source:HGNC Symbol;Acc:HGNC:10251]	GO:0000139(Golgi membrane);GO:0000166(nucleotide binding);GO:0001726(ruffle);GO:0003180(aortic valve morphogenesis);GO:0003383(apical constriction);GO:0004672(protein kinase activity);GO:0004674(protein serine/threonine kinase activity);GO:0005515(protein binding);GO:0005524(ATP binding);GO:0005576(extracellular region);GO:0005737(cytoplasm);GO:0005794(Golgi apparatus);GO:0005814(centriole);GO:00…	04022(cGMP-PKG signaling pathway);04024(cAMP signaling pathway);04062(Chemokine signaling pathway);04071(Sphingolipid signaling pathway);04270(Vascular smooth muscle contraction);04350(TGF-beta signaling pathway);04360(Axon guidance);04510(Focal adhesion);04530(Tight junction);04611(Platelet activation);04670(Leukocyte transendothelial migration);04810(Regulation of actin cytoskeleton);04921(Oxyt…	yes
ENSG00000168496	FEN1	0.454633	2.35633e-227	9.82801e-223	0.335	0.031	flap structure-specific endonuclease 1 [Source:HGNC Symbol;Acc:HGNC:3650]	GO:0000287(magnesium ion binding);GO:0000724(double-strand break repair via homologous recombination);GO:0000784(nuclear chromosome, telomeric region);GO:0003677(DNA binding);GO:0003684(damaged DNA binding);GO:0003690(double-stranded DNA binding);GO:0003824(catalytic activity);GO:0004518(nuclease activity);GO:0004519(endonuclease activity);GO:0004523(RNA-DNA hybrid ribonuclease activity);GO:00045…	03030(DNA replication);03410(Base excision repair);03450(Non-homologous end-joining)	yes
ENSG00000163507	CIP2A	0.453757	1.4601e-228	6.08995e-224	0.311	0.024	cell proliferation regulating inhibitor of protein phosphatase 2A [Source:HGNC Symbol;Acc:HGNC:29302]	GO:0005515(protein binding);GO:0005737(cytoplasm);GO:0005829(cytosol);GO:0005886(plasma membrane);GO:0007283(spermatogenesis);GO:0016020(membrane);GO:0016021(integral component of membrane);GO:0042803(protein homodimerization activity);GO:0045296(cadherin binding);GO:2000179(positive regulation of neural precursor cell proliferation)	NA	yes
ENSG00000173272	MZT2A	0.450703	4.84281e-84	2.01989e-79	0.784	0.488	mitotic spindle organizing protein 2A [Source:HGNC Symbol;Acc:HGNC:33187]	GO:0005654(nucleoplasm);GO:0005737(cytoplasm);GO:0005813(centrosome);GO:0005815(microtubule organizing center);GO:0005819(spindle);GO:0005829(cytosol);GO:0005856(cytoskeleton);GO:0008274(gamma-tubulin ring complex)	NA	yes
ENSG00000196154	S100A4	0.449977	4.66219e-78	1.94455e-73	0.992	0.903	S100 calcium binding protein A4 [Source:HGNC Symbol;Acc:HGNC:10494]	GO:0001837(epithelial to mesenchymal transition);GO:0003723(RNA binding);GO:0003779(actin binding);GO:0005509(calcium ion binding);GO:0005515(protein binding);GO:0005576(extracellular region);GO:0005615(extracellular space);GO:0005634(nucleus);GO:0042802(identical protein binding);GO:0043005(neuron projection);GO:0043123(positive regulation of I-kappaB kinase/NF-kappaB signaling);GO:0046872(metal…	NA	yes
ENSG00000065911	MTHFD2	0.449799	4.39477e-87	1.83302e-82	0.578	0.278	methylenetetrahydrofolate dehydrogenase (NADP+ dependent) 2, methenyltetrahydrofolate cyclohydrolase [Source:HGNC Symbol;Acc:HGNC:7434]	GO:0000287(magnesium ion binding);GO:0003824(catalytic activity);GO:0004477(methenyltetrahydrofolate cyclohydrolase activity);GO:0004487(methylenetetrahydrofolate dehydrogenase (NAD+) activity);GO:0004488(methylenetetrahydrofolate dehydrogenase (NADP+) activity);GO:0005615(extracellular space);GO:0005739(mitochondrion);GO:0005759(mitochondrial matrix);GO:0006730(one-carbon metabolic process);GO:0…	00670(One carbon pool by folate)	yes
ENSG00000134308	YWHAQ	0.44961	3.79721e-69	1.58378e-64	0.904	0.715	tyrosine 3-monooxygenase/tryptophan 5-monooxygenase activation protein theta [Source:HGNC Symbol;Acc:HGNC:12854]	GO:0005515(protein binding);GO:0005737(cytoplasm);GO:0005739(mitochondrion);GO:0005829(cytosol);GO:0005925(focal adhesion);GO:0006605(protein targeting);GO:0007264(small GTPase mediated signal transduction);GO:0008022(protein C-terminus binding);GO:0016020(membrane);GO:0019904(protein domain specific binding);GO:0021762(substantia nigra development);GO:0032991(protein-containing complex);GO:00347…	04110(Cell cycle);04114(Oocyte meiosis);04151(PI3K-Akt signaling pathway);04390(Hippo signaling pathway);05130(Pathogenic Escherichia coli infection);05160(Hepatitis C);05161(Hepatitis B);05203(Viral carcinogenesis)	yes
ENSG00000116237	ICMT	0.449118	8.52506e-165	3.55572e-160	0.486	0.127	isoprenylcysteine carboxyl methyltransferase [Source:HGNC Symbol;Acc:HGNC:5350]	GO:0003880(protein C-terminal carboxyl O-methyltransferase activity);GO:0004671(protein C-terminal S-isoprenylcysteine carboxyl O-methyltransferase activity);GO:0005783(endoplasmic reticulum);GO:0005789(endoplasmic reticulum membrane);GO:0006464(cellular protein modification process);GO:0006481(C-terminal protein methylation);GO:0006612(protein targeting to membrane);GO:0008168(methyltransferase …	00900(Terpenoid backbone biosynthesis)	yes
ENSG00000142856	ITGB3BP	0.448189	6.20335e-145	2.58736e-140	0.486	0.14	integrin subunit beta 3 binding protein [Source:HGNC Symbol;Acc:HGNC:6157]	GO:0000775(chromosome, centromeric region);GO:0000776(kinetochore);GO:0000777(condensed chromosome kinetochore);GO:0005515(protein binding);GO:0005634(nucleus);GO:0005654(nucleoplasm);GO:0005694(chromosome);GO:0005737(cytoplasm);GO:0005829(cytosol);GO:0006355(regulation of transcription, DNA-templated);GO:0006915(apoptotic process);GO:0007049(cell cycle);GO:0007155(cell adhesion);GO:0007165(signa…	NA	yes
ENSG00000134690	CDCA8	0.447531	5.14228e-314	2.14479e-309	0.271	0.006	cell division cycle associated 8 [Source:HGNC Symbol;Acc:HGNC:14629]	GO:0000070(mitotic sister chromatid segregation);GO:0000775(chromosome, centromeric region);GO:0005515(protein binding);GO:0005634(nucleus);GO:0005654(nucleoplasm);GO:0005694(chromosome);GO:0005730(nucleolus);GO:0005737(cytoplasm);GO:0005819(spindle);GO:0005829(cytosol);GO:0005856(cytoskeleton);GO:0007049(cell cycle);GO:0007080(mitotic metaphase plate congression);GO:0010369(chromocenter);GO:0030…	NA	yes
ENSG00000146674	IGFBP3	0.447345	4.67081e-32	1.94815e-27	0.209	0.085	insulin like growth factor binding protein 3 [Source:HGNC Symbol;Acc:HGNC:5472]	GO:0001558(regulation of cell growth);GO:0001649(osteoblast differentiation);GO:0001933(negative regulation of protein phosphorylation);GO:0001968(fibronectin binding);GO:0005515(protein binding);GO:0005520(insulin-like growth factor binding);GO:0005576(extracellular region);GO:0005615(extracellular space);GO:0005634(nucleus);GO:0005788(endoplasmic reticulum lumen);GO:0006468(protein phosphorylat…	04115(p53 signaling pathway);04218(Cellular senescence);05202(Transcriptional misregulation in cancer)	yes
ENSG00000011600	TYROBP	0.44708	1.52972e-55	6.38032e-51	0.253	0.095	TYRO protein tyrosine kinase binding protein [Source:HGNC Symbol;Acc:HGNC:12449]	GO:0002274(myeloid leukocyte activation);GO:0002281(macrophage activation involved in immune response);GO:0002282(microglial cell activation involved in immune response);GO:0002283(neutrophil activation involved in immune response);GO:0005102(signaling receptor binding);GO:0005515(protein binding);GO:0005623(cell);GO:0005886(plasma membrane);GO:0005887(integral component of plasma membrane);GO:00…	04380(Osteoclast differentiation);04650(Natural killer cell mediated cytotoxicity)	yes
ENSG00000068028	RASSF1	0.446947	5.2807e-122	2.20253e-117	0.53	0.189	Ras association domain family member 1 [Source:HGNC Symbol;Acc:HGNC:9882]	GO:0000922(spindle pole);GO:0005515(protein binding);GO:0005634(nucleus);GO:0005737(cytoplasm);GO:0005815(microtubule organizing center);GO:0005819(spindle);GO:0005856(cytoskeleton);GO:0005874(microtubule);GO:0007049(cell cycle);GO:0007050(cell cycle arrest);GO:0007165(signal transduction);GO:0007265(Ras protein signal transduction);GO:0008270(zinc ion binding);GO:0015630(microtubule cytoskeleton…	04014(Ras signaling pathway);04390(Hippo signaling pathway);04392(Hippo signaling pathway - multiple species);05200(Pathways in cancer);05206(MicroRNAs in cancer);05219(Bladder cancer);05223(Non-small cell lung cancer)	yes
ENSG00000099341	PSMD8	0.446757	8.28052e-70	3.45372e-65	0.889	0.7	proteasome 26S subunit, non-ATPase 8 [Source:HGNC Symbol;Acc:HGNC:9566]	GO:0000165(MAPK cascade);GO:0000209(protein polyubiquitination);GO:0000502(proteasome complex);GO:0002223(stimulatory C-type lectin receptor signaling pathway);GO:0002479(antigen processing and presentation of exogenous peptide antigen via MHC class I, TAP-dependent);GO:0005515(protein binding);GO:0005634(nucleus);GO:0005654(nucleoplasm);GO:0005829(cytosol);GO:0005838(proteasome regulatory partic…	03050(Proteasome);05169(Epstein-Barr virus infection)	yes
ENSG00000123485	HJURP	0.4465	0	0	0.249	0.001	Holliday junction recognition protein [Source:HGNC Symbol;Acc:HGNC:25444]	GO:0000775(chromosome, centromeric region);GO:0000777(condensed chromosome kinetochore);GO:0003677(DNA binding);GO:0005515(protein binding);GO:0005634(nucleus);GO:0005654(nucleoplasm);GO:0005694(chromosome);GO:0005730(nucleolus);GO:0005739(mitochondrion);GO:0005829(cytosol);GO:0007049(cell cycle);GO:0007059(chromosome segregation);GO:0034080(CENP-A containing nucleosome assembly);GO:0042393(histo…	NA	yes
ENSG00000111229	ARPC3	0.445442	4.81646e-64	2.0089e-59	0.93	0.779	actin related protein 2/3 complex subunit 3 [Source:HGNC Symbol;Acc:HGNC:706]	GO:0003779(actin binding);GO:0005200(structural constituent of cytoskeleton);GO:0005515(protein binding);GO:0005634(nucleus);GO:0005737(cytoplasm);GO:0005829(cytosol);GO:0005856(cytoskeleton);GO:0005885(Arp2/3 protein complex);GO:0005925(focal adhesion);GO:0015629(actin cytoskeleton);GO:0016020(membrane);GO:0030027(lamellipodium);GO:0030833(regulation of actin filament polymerization);GO:0031252(…	04144(Endocytosis);04666(Fc gamma R-mediated phagocytosis);04810(Regulation of actin cytoskeleton);05100(Bacterial invasion of epithelial cells);05130(Pathogenic Escherichia coli infection);05131(Shigellosis);05132(Salmonella infection)	yes
ENSG00000135451	TROAP	0.444323	0	0	0.25	0.001	trophinin associated protein [Source:HGNC Symbol;Acc:HGNC:12327]	GO:0005515(protein binding);GO:0005737(cytoplasm);GO:0007155(cell adhesion)	NA	yes
ENSG00000114405	C3orf14	0.443562	1.10487e-95	4.6083e-91	0.495	0.196	chromosome 3 open reading frame 14 [Source:HGNC Symbol;Acc:HGNC:25024]	NA	NA	yes
ENSG00000128228	SDF2L1	0.443406	3.18753e-83	1.32949e-78	0.665	0.356	stromal cell derived factor 2 like 1 [Source:HGNC Symbol;Acc:HGNC:10676]	GO:0005783(endoplasmic reticulum);GO:0005788(endoplasmic reticulum lumen);GO:0016020(membrane);GO:0034663(endoplasmic reticulum chaperone complex);GO:0034976(response to endoplasmic reticulum stress);GO:0042981(regulation of apoptotic process);GO:0051087(chaperone binding);GO:0051117(ATPase binding);GO:0051787(misfolded protein binding);GO:0071218(cellular response to misfolded protein);GO:007171…	NA	yes
ENSG00000167468	GPX4	0.442332	6.45109e-60	2.69068e-55	0.961	0.829	glutathione peroxidase 4 [Source:HGNC Symbol;Acc:HGNC:4556]	GO:0004601(peroxidase activity);GO:0004602(glutathione peroxidase activity);GO:0005515(protein binding);GO:0005634(nucleus);GO:0005635(nuclear envelope);GO:0005654(nucleoplasm);GO:0005737(cytoplasm);GO:0005739(mitochondrion);GO:0005829(cytosol);GO:0006325(chromatin organization);GO:0006644(phospholipid metabolic process);GO:0006749(glutathione metabolic process);GO:0006979(response to oxidative s…	00480(Glutathione metabolism);04216(Ferroptosis)	yes
ENSG00000125970	RALY	0.442162	1.68457e-106	7.02619e-102	0.677	0.329	RALY heterogeneous nuclear ribonucleoprotein [Source:HGNC Symbol;Acc:HGNC:15921]	GO:0000398(mRNA splicing, via spliceosome);GO:0003676(nucleic acid binding);GO:0003712(transcription coregulator activity);GO:0003723(RNA binding);GO:0005515(protein binding);GO:0005634(nucleus);GO:0005681(spliceosomal complex);GO:0006397(mRNA processing);GO:0008380(RNA splicing);GO:0042632(cholesterol homeostasis);GO:0071013(catalytic step 2 spliceosome);GO:1903506(regulation of nucleic acid-tem…	NA	yes
ENSG00000124831	LRRFIP1	0.442157	9.46668e-70	3.94846e-65	0.882	0.639	LRR binding FLII interacting protein 1 [Source:HGNC Symbol;Acc:HGNC:6702]	GO:0000122(negative regulation of transcription by RNA polymerase II);GO:0000978(RNA polymerase II proximal promoter sequence-specific DNA binding);GO:0000981(DNA-binding transcription factor activity, RNA polymerase II-specific);GO:0001227(DNA-binding transcription repressor activity, RNA polymerase II-specific);GO:0003677(DNA binding);GO:0003725(double-stranded RNA binding);GO:0005515(protein b…	NA	yes
ENSG00000124575	HIST1H1D	0.44155	2.69335e-122	1.12337e-117	0.156	0.011	histone cluster 1 H1 family member d [Source:HGNC Symbol;Acc:HGNC:4717]	GO:0000122(negative regulation of transcription by RNA polymerase II);GO:0000786(nucleosome);GO:0000790(nuclear chromatin);GO:0003677(DNA binding);GO:0003690(double-stranded DNA binding);GO:0003723(RNA binding);GO:0005515(protein binding);GO:0005634(nucleus);GO:0005694(chromosome);GO:0005719(nuclear euchromatin);GO:0006334(nucleosome assembly);GO:0006355(regulation of transcription, DNA-templated…	NA	yes
ENSG00000142230	SAE1	0.441399	5.50971e-171	2.29805e-166	0.472	0.114	SUMO1 activating enzyme subunit 1 [Source:HGNC Symbol;Acc:HGNC:30660]	GO:0004839(ubiquitin activating enzyme activity);GO:0005515(protein binding);GO:0005634(nucleus);GO:0005654(nucleoplasm);GO:0005737(cytoplasm);GO:0006464(cellular protein modification process);GO:0008022(protein C-terminus binding);GO:0008047(enzyme activator activity);GO:0008641(ubiquitin-like modifier activating enzyme activity);GO:0016567(protein ubiquitination);GO:0016874(ligase activity);GO:…	04120(Ubiquitin mediated proteolysis)	yes
ENSG00000167123	CERCAM	0.440413	1.63052e-47	6.80073e-43	0.642	0.41	cerebral endothelial cell adhesion molecule [Source:HGNC Symbol;Acc:HGNC:23723]	GO:0005783(endoplasmic reticulum);GO:0005788(endoplasmic reticulum lumen);GO:0005886(plasma membrane);GO:0007155(cell adhesion);GO:0007159(leukocyte cell-cell adhesion)	NA	yes
ENSG00000134333	LDHA	0.438396	5.84064e-41	2.43607e-36	0.973	0.937	lactate dehydrogenase A [Source:HGNC Symbol;Acc:HGNC:6535]	GO:0003824(catalytic activity);GO:0004459(L-lactate dehydrogenase activity);GO:0005515(protein binding);GO:0005634(nucleus);GO:0005737(cytoplasm);GO:0005829(cytosol);GO:0005975(carbohydrate metabolic process);GO:0006090(pyruvate metabolic process);GO:0006096(glycolytic process);GO:0016020(membrane);GO:0016021(integral component of membrane);GO:0016491(oxidoreductase activity);GO:0016616(oxidoredu…	00010(Glycolysis / Gluconeogenesis);00270(Cysteine and methionine metabolism);00620(Pyruvate metabolism);00640(Propanoate metabolism);04066(HIF-1 signaling pathway);04922(Glucagon signaling pathway);05230(Central carbon metabolism in cancer)	yes
ENSG00000135441	BLOC1S1	0.436889	5.17057e-89	2.15659e-84	0.789	0.473	biogenesis of lysosomal organelles complex 1 subunit 1 [Source:HGNC Symbol;Acc:HGNC:4200]	GO:0005515(protein binding);GO:0005615(extracellular space);GO:0005737(cytoplasm);GO:0005739(mitochondrion);GO:0005758(mitochondrial intermembrane space);GO:0005759(mitochondrial matrix);GO:0005764(lysosome);GO:0005765(lysosomal membrane);GO:0005829(cytosol);GO:0008089(anterograde axonal transport);GO:0009060(aerobic respiration);GO:0016020(membrane);GO:0016197(endosomal transport);GO:0018394(pep…	NA	yes
ENSG00000185043	CIB1	0.436545	2.63141e-64	1.09753e-59	0.876	0.673	calcium and integrin binding 1 [Source:HGNC Symbol;Acc:HGNC:16920]	GO:0001525(angiogenesis);GO:0001933(negative regulation of protein phosphorylation);GO:0001934(positive regulation of protein phosphorylation);GO:0001954(positive regulation of cell-matrix adhesion);GO:0002931(response to ischemia);GO:0005509(calcium ion binding);GO:0005515(protein binding);GO:0005634(nucleus);GO:0005654(nucleoplasm);GO:0005737(cytoplasm);GO:0005783(endoplasmic reticulum);GO:0005…	NA	yes
ENSG00000177156	TALDO1	0.435809	6.11458e-62	2.55033e-57	0.818	0.583	transaldolase 1 [Source:HGNC Symbol;Acc:HGNC:11559]	GO:0003824(catalytic activity);GO:0004801(sedoheptulose-7-phosphate:D-glyceraldehyde-3-phosphate glyceronetransferase activity);GO:0005515(protein binding);GO:0005634(nucleus);GO:0005654(nucleoplasm);GO:0005737(cytoplasm);GO:0005829(cytosol);GO:0005975(carbohydrate metabolic process);GO:0005999(xylulose biosynthetic process);GO:0006002(fructose 6-phosphate metabolic process);GO:0006098(pentose-ph…	00030(Pentose phosphate pathway)	yes
ENSG00000112149	CD83	0.435603	5.41484e-29	2.25848e-24	0.242	0.11	CD83 molecule [Source:HGNC Symbol;Acc:HGNC:1703]	GO:0005515(protein binding);GO:0005886(plasma membrane);GO:0005887(integral component of plasma membrane);GO:0006952(defense response);GO:0006959(humoral immune response);GO:0007165(signal transduction);GO:0009897(external side of plasma membrane);GO:0014070(response to organic cyclic compound);GO:0016020(membrane);GO:0016021(integral component of membrane);GO:0032713(negative regulation of inter…	NA	yes
ENSG00000136026	CKAP4	0.435583	2.62343e-67	1.09421e-62	0.738	0.469	cytoskeleton associated protein 4 [Source:NCBI gene;Acc:10970]	GO:0003723(RNA binding);GO:0005737(cytoplasm);GO:0005783(endoplasmic reticulum);GO:0005788(endoplasmic reticulum lumen);GO:0005789(endoplasmic reticulum membrane);GO:0005791(rough endoplasmic reticulum);GO:0005811(lipid droplet);GO:0005829(cytosol);GO:0005856(cytoskeleton);GO:0005886(plasma membrane);GO:0016020(membrane);GO:0016021(integral component of membrane);GO:0016607(nuclear speck);GO:0035…	04141(Protein processing in endoplasmic reticulum)	yes
ENSG00000165916	PSMC3	0.435578	1.94364e-73	8.10672e-69	0.78	0.503	proteasome 26S subunit, ATPase 3 [Source:HGNC Symbol;Acc:HGNC:9549]	GO:0000165(MAPK cascade);GO:0000166(nucleotide binding);GO:0000209(protein polyubiquitination);GO:0000502(proteasome complex);GO:0000932(P-body);GO:0001824(blastocyst development);GO:0002223(stimulatory C-type lectin receptor signaling pathway);GO:0002479(antigen processing and presentation of exogenous peptide antigen via MHC class I, TAP-dependent);GO:0005515(protein binding);GO:0005524(ATP bin…	03050(Proteasome);05169(Epstein-Barr virus infection)	yes
ENSG00000166483	WEE1	0.43536	7.74169e-94	3.22898e-89	0.412	0.14	WEE1 G2 checkpoint kinase [Source:HGNC Symbol;Acc:HGNC:12761]	GO:0000086(G2/M transition of mitotic cell cycle);GO:0000166(nucleotide binding);GO:0000226(microtubule cytoskeleton organization);GO:0000278(mitotic cell cycle);GO:0000287(magnesium ion binding);GO:0004672(protein kinase activity);GO:0004713(protein tyrosine kinase activity);GO:0004715(non-membrane spanning protein tyrosine kinase activity);GO:0005515(protein binding);GO:0005524(ATP binding);GO:…	04110(Cell cycle);05170(Human immunodeficiency virus 1 infection)	yes
ENSG00000162734	PEA15	0.435168	2.58642e-89	1.07877e-84	0.568	0.26	proliferation and apoptosis adaptor protein 15 [Source:HGNC Symbol;Acc:HGNC:8822]	GO:0000077(DNA damage checkpoint);GO:0000165(MAPK cascade);GO:0000187(activation of MAPK activity);GO:0005515(protein binding);GO:0005634(nucleus);GO:0005737(cytoplasm);GO:0005829(cytosol);GO:0005875(microtubule associated complex);GO:0006915(apoptotic process);GO:0008643(carbohydrate transport);GO:0042981(regulation of apoptotic process);GO:0043278(response to morphine);GO:0046325(negative regul…	NA	yes
ENSG00000094916	CBX5	0.434709	6.47239e-69	2.69957e-64	0.798	0.558	chromobox 5 [Source:HGNC Symbol;Acc:HGNC:1555]	GO:0000118(histone deacetylase complex);GO:0000122(negative regulation of transcription by RNA polymerase II);GO:0000775(chromosome, centromeric region);GO:0000776(kinetochore);GO:0000784(nuclear chromosome, telomeric region);GO:0000792(heterochromatin);GO:0003682(chromatin binding);GO:0005515(protein binding);GO:0005634(nucleus);GO:0005635(nuclear envelope);GO:0005654(nucleoplasm);GO:0005694(chr…	NA	yes
ENSG00000152253	SPC25	0.432192	0	0	0.262	0.001	SPC25, NDC80 kinetochore complex component [Source:HGNC Symbol;Acc:HGNC:24031]	GO:0000775(chromosome, centromeric region);GO:0000776(kinetochore);GO:0000777(condensed chromosome kinetochore);GO:0005515(protein binding);GO:0005634(nucleus);GO:0005694(chromosome);GO:0005829(cytosol);GO:0007049(cell cycle);GO:0007052(mitotic spindle organization);GO:0007059(chromosome segregation);GO:0031262(Ndc80 complex);GO:0051301(cell division)	NA	yes
ENSG00000114353	GNAI2	0.432022	2.30748e-53	9.62428e-49	0.912	0.769	G protein subunit alpha i2 [Source:HGNC Symbol;Acc:HGNC:4385]	GO:0000166(nucleotide binding);GO:0001664(G protein-coupled receptor binding);GO:0001973(adenosine receptor signaling pathway);GO:0003924(GTPase activity);GO:0005515(protein binding);GO:0005525(GTP binding);GO:0005634(nucleus);GO:0005654(nucleoplasm);GO:0005737(cytoplasm);GO:0005813(centrosome);GO:0005815(microtubule organizing center);GO:0005829(cytosol);GO:0005834(heterotrimeric G-protein compl…	04015(Rap1 signaling pathway);04022(cGMP-PKG signaling pathway);04024(cAMP signaling pathway);04062(Chemokine signaling pathway);04071(Sphingolipid signaling pathway);04261(Adrenergic signaling in cardiomyocytes);04360(Axon guidance);04371(Apelin signaling pathway);04540(Gap junction);04611(Platelet activation);04670(Leukocyte transendothelial migration);04713(Circadian entrainment);04723(Retrogr…	yes
ENSG00000213585	VDAC1	0.430301	5.02832e-75	2.09726e-70	0.83	0.559	voltage dependent anion channel 1 [Source:HGNC Symbol;Acc:HGNC:12669]	GO:0001662(behavioral fear response);GO:0005253(anion channel activity);GO:0005515(protein binding);GO:0005634(nucleus);GO:0005739(mitochondrion);GO:0005741(mitochondrial outer membrane);GO:0005757(mitochondrial permeability transition pore complex);GO:0005886(plasma membrane);GO:0006090(pyruvate metabolic process);GO:0006811(ion transport);GO:0006820(anion transport);GO:0006851(mitochondrial cal…	04020(Calcium signaling pathway);04022(cGMP-PKG signaling pathway);04217(Necroptosis);04218(Cellular senescence);04621(NOD-like receptor signaling pathway);04979(Cholesterol metabolism);05012(Parkinson disease);05016(Huntington disease);05164(Influenza A);05166(Human T-cell leukemia virus 1 infection)	yes
ENSG00000184900	SUMO3	0.429702	1.04464e-84	4.35707e-80	0.789	0.482	small ubiquitin-like modifier 3 [Source:HGNC Symbol;Acc:HGNC:11124]	GO:0000776(kinetochore);GO:0005515(protein binding);GO:0005634(nucleus);GO:0005654(nucleoplasm);GO:0005737(cytoplasm);GO:0016605(PML body);GO:0016925(protein sumoylation);GO:0019899(enzyme binding);GO:0031386(protein tag);GO:0043392(negative regulation of DNA binding);GO:0044389(ubiquitin-like protein ligase binding)	03013(RNA transport);05418(Fluid shear stress and atherosclerosis)	yes
ENSG00000178209	PLEC	0.42896	1.92648e-93	8.03515e-89	0.847	0.532	plectin [Source:HGNC Symbol;Acc:HGNC:9069]	GO:0003723(RNA binding);GO:0003779(actin binding);GO:0005198(structural molecule activity);GO:0005200(structural constituent of cytoskeleton);GO:0005515(protein binding);GO:0005737(cytoplasm);GO:0005829(cytosol);GO:0005856(cytoskeleton);GO:0005882(intermediate filament);GO:0005886(plasma membrane);GO:0005903(brush border);GO:0005925(focal adhesion);GO:0007010(cytoskeleton organization);GO:0008092…	NA	yes
ENSG00000101773	RBBP8	0.427577	1.78227e-128	7.43369e-124	0.367	0.086	RB binding protein 8, endonuclease [Source:HGNC Symbol;Acc:HGNC:9891]	GO:0000014(single-stranded DNA endodeoxyribonuclease activity);GO:0000082(G1/S transition of mitotic cell cycle);GO:0000403(Y-form DNA binding);GO:0000406(double-strand/single-strand DNA junction binding);GO:0000724(double-strand break repair via homologous recombination);GO:0000729(DNA double-strand break processing);GO:0001103(RNA polymerase II repressing transcription factor binding);GO:000183…	03440(Homologous recombination)	yes
ENSG00000177105	RHOG	0.427566	2.0184e-98	8.41855e-94	0.563	0.244	ras homolog family member G [Source:HGNC Symbol;Acc:HGNC:672]	GO:0000166(nucleotide binding);GO:0003924(GTPase activity);GO:0005515(protein binding);GO:0005525(GTP binding);GO:0005622(intracellular);GO:0005737(cytoplasm);GO:0005789(endoplasmic reticulum membrane);GO:0005829(cytosol);GO:0005886(plasma membrane);GO:0005925(focal adhesion);GO:0005938(cell cortex);GO:0007015(actin filament organization);GO:0007163(establishment or maintenance of cell polarity);…	05100(Bacterial invasion of epithelial cells);05131(Shigellosis);05132(Salmonella infection)	yes
ENSG00000137710	RDX	0.426813	1.27805e-75	5.33063e-71	0.764	0.472	radixin [Source:HGNC Symbol;Acc:HGNC:9944]	GO:0001726(ruffle);GO:0003723(RNA binding);GO:0003779(actin binding);GO:0005515(protein binding);GO:0005615(extracellular space);GO:0005737(cytoplasm);GO:0005856(cytoskeleton);GO:0005886(plasma membrane);GO:0005902(microvillus);GO:0005913(cell-cell adherens junction);GO:0005925(focal adhesion);GO:0008092(cytoskeletal protein binding);GO:0008360(regulation of cell shape);GO:0008361(regulation of c…	04530(Tight junction);04810(Regulation of actin cytoskeleton);05205(Proteoglycans in cancer);05206(MicroRNAs in cancer)	yes
ENSG00000165168	CYBB	0.426535	1.13534e-48	4.73538e-44	0.203	0.07	cytochrome b-245 beta chain [Source:HGNC Symbol;Acc:HGNC:2578]	GO:0002479(antigen processing and presentation of exogenous peptide antigen via MHC class I, TAP-dependent);GO:0005244(voltage-gated ion channel activity);GO:0005515(protein binding);GO:0005635(nuclear envelope);GO:0005737(cytoplasm);GO:0005783(endoplasmic reticulum);GO:0005789(endoplasmic reticulum membrane);GO:0005791(rough endoplasmic reticulum);GO:0005794(Golgi apparatus);GO:0005886(plasma me…	04066(HIF-1 signaling pathway);04145(Phagosome);04216(Ferroptosis);04217(Necroptosis);04621(NOD-like receptor signaling pathway);04670(Leukocyte transendothelial migration);04933(AGE-RAGE signaling pathway in diabetic complications);05140(Leishmaniasis)	yes
ENSG00000106628	POLD2	0.426077	2.14233e-95	8.93544e-91	0.637	0.31	DNA polymerase delta 2, accessory subunit [Source:HGNC Symbol;Acc:HGNC:9176]	GO:0000723(telomere maintenance);GO:0003677(DNA binding);GO:0003887(DNA-directed DNA polymerase activity);GO:0005515(protein binding);GO:0005634(nucleus);GO:0005654(nucleoplasm);GO:0006260(DNA replication);GO:0006261(DNA-dependent DNA replication);GO:0006271(DNA strand elongation involved in DNA replication);GO:0006281(DNA repair);GO:0006283(transcription-coupled nucleotide-excision repair);GO:00…	03030(DNA replication);03410(Base excision repair);03420(Nucleotide excision repair);03430(Mismatch repair);03440(Homologous recombination)	yes
ENSG00000166913	YWHAB	0.425991	7.34766e-65	3.06464e-60	0.914	0.746	tyrosine 3-monooxygenase/tryptophan 5-monooxygenase activation protein beta [Source:HGNC Symbol;Acc:HGNC:12849]	GO:0000165(MAPK cascade);GO:0005515(protein binding);GO:0005634(nucleus);GO:0005737(cytoplasm);GO:0005739(mitochondrion);GO:0005773(vacuole);GO:0005774(vacuolar membrane);GO:0005829(cytosol);GO:0005925(focal adhesion);GO:0006605(protein targeting);GO:0008022(protein C-terminus binding);GO:0016020(membrane);GO:0016032(viral process);GO:0017053(transcriptional repressor complex);GO:0019899(enzyme b…	04110(Cell cycle);04114(Oocyte meiosis);04151(PI3K-Akt signaling pathway);04390(Hippo signaling pathway);05160(Hepatitis C);05161(Hepatitis B);05203(Viral carcinogenesis)	yes
ENSG00000111639	MRPL51	0.424168	1.12151e-61	4.6777e-57	0.898	0.75	mitochondrial ribosomal protein L51 [Source:HGNC Symbol;Acc:HGNC:14044]	GO:0003735(structural constituent of ribosome);GO:0005515(protein binding);GO:0005739(mitochondrion);GO:0005743(mitochondrial inner membrane);GO:0005761(mitochondrial ribosome);GO:0005762(mitochondrial large ribosomal subunit);GO:0005840(ribosome);GO:0006412(translation);GO:0032543(mitochondrial translation);GO:0070125(mitochondrial translational elongation);GO:0070126(mitochondrial translational…	NA	yes
ENSG00000111450	STX2	0.423112	1.05904e-105	4.41715e-101	0.596	0.262	syntaxin 2 [Source:HGNC Symbol;Acc:HGNC:3403]	GO:0000149(SNARE binding);GO:0005484(SNAP receptor activity);GO:0005515(protein binding);GO:0005615(extracellular space);GO:0005886(plasma membrane);GO:0006886(intracellular protein transport);GO:0006887(exocytosis);GO:0006906(vesicle fusion);GO:0007165(signal transduction);GO:0007340(acrosome reaction);GO:0007398(ectoderm development);GO:0008021(synaptic vesicle);GO:0009887(animal organ morphoge…	04130(SNARE interactions in vesicular transport);04721(Synaptic vesicle cycle)	yes
ENSG00000162073	PAQR4	0.422654	1.22042e-231	5.09026e-227	0.323	0.027	progestin and adipoQ receptor family member 4 [Source:HGNC Symbol;Acc:HGNC:26386]	GO:0016020(membrane);GO:0016021(integral component of membrane);GO:0038023(signaling receptor activity)	NA	yes
ENSG00000162909	CAPN2	0.422424	5.87971e-92	2.45237e-87	0.786	0.463	calpain 2 [Source:HGNC Symbol;Acc:HGNC:1479]	GO:0000785(chromatin);GO:0001666(response to hypoxia);GO:0001824(blastocyst development);GO:0004198(calcium-dependent cysteine-type endopeptidase activity);GO:0005509(calcium ion binding);GO:0005515(protein binding);GO:0005622(intracellular);GO:0005634(nucleus);GO:0005737(cytoplasm);GO:0005758(mitochondrial intermembrane space);GO:0005764(lysosome);GO:0005783(endoplasmic reticulum);GO:0005794(Gol…	04141(Protein processing in endoplasmic reticulum);04210(Apoptosis);04217(Necroptosis);04218(Cellular senescence);04510(Focal adhesion);05010(Alzheimer disease)	yes
ENSG00000163781	TOPBP1	0.422218	1.93809e-141	8.08359e-137	0.448	0.12	DNA topoisomerase II binding protein 1 [Source:HGNC Symbol;Acc:HGNC:17008]	GO:0000794(condensed nuclear chromosome);GO:0000922(spindle pole);GO:0001673(male germ cell nucleus);GO:0003677(DNA binding);GO:0005515(protein binding);GO:0005634(nucleus);GO:0005654(nucleoplasm);GO:0005694(chromosome);GO:0005737(cytoplasm);GO:0005815(microtubule organizing center);GO:0005856(cytoskeleton);GO:0006259(DNA metabolic process);GO:0006260(DNA replication);GO:0006281(DNA repair);GO:00…	03440(Homologous recombination)	yes
ENSG00000163739	CXCL1	0.421898	4.9029e-35	2.04495e-30	0.113	0.026	C-X-C motif chemokine ligand 1 [Source:HGNC Symbol;Acc:HGNC:4602]	GO:0005102(signaling receptor binding);GO:0005125(cytokine activity);GO:0005576(extracellular region);GO:0005615(extracellular space);GO:0006935(chemotaxis);GO:0006952(defense response);GO:0006954(inflammatory response);GO:0006955(immune response);GO:0007165(signal transduction);GO:0007186(G protein-coupled receptor signaling pathway);GO:0007399(nervous system development);GO:0008009(chemokine ac…	04060(Cytokine-cytokine receptor interaction);04062(Chemokine signaling pathway);04621(NOD-like receptor signaling pathway);04657(IL-17 signaling pathway);04668(TNF signaling pathway);05120(Epithelial cell signaling in Helicobacter pylori infection);05132(Salmonella infection);05134(Legionellosis);05146(Amoebiasis);05167(Kaposi sarcoma-associated herpesvirus infection);05323(Rheumatoid arthritis)	yes
ENSG00000105974	CAV1	0.420226	6.60034e-33	2.75293e-28	0.785	0.779	caveolin 1 [Source:HGNC Symbol;Acc:HGNC:1527]	GO:0000122(negative regulation of transcription by RNA polymerase II);GO:0000139(Golgi membrane);GO:0000188(inactivation of MAPK activity);GO:0001525(angiogenesis);GO:0001570(vasculogenesis);GO:0001666(response to hypoxia);GO:0001937(negative regulation of endothelial cell proliferation);GO:0001960(negative regulation of cytokine-mediated signaling pathway);GO:0002026(regulation of the force of h…	04144(Endocytosis);04510(Focal adhesion);05100(Bacterial invasion of epithelial cells);05205(Proteoglycans in cancer);05416(Viral myocarditis);05418(Fluid shear stress and atherosclerosis)	yes
ENSG00000206560	ANKRD28	0.420213	4.01972e-64	1.67658e-59	0.765	0.504	ankyrin repeat domain 28 [Source:HGNC Symbol;Acc:HGNC:29024]	GO:0000139(Golgi membrane);GO:0005515(protein binding);GO:0005634(nucleus);GO:0005654(nucleoplasm);GO:0005829(cytosol);GO:0048208(COPII vesicle coating)	NA	yes
ENSG00000185262	UBALD2	0.420197	3.8029e-62	1.58615e-57	0.492	0.256	UBA like domain containing 2 [Source:HGNC Symbol;Acc:HGNC:28438]	GO:0005515(protein binding)	NA	yes
ENSG00000277791	PSMB3	0.419931	4.3957e-66	1.8334e-61	0.814	0.564	proteasome subunit beta 3 [Source:HGNC Symbol;Acc:HGNC:9540]	GO:0000165(MAPK cascade);GO:0000209(protein polyubiquitination);GO:0000502(proteasome complex);GO:0002223(stimulatory C-type lectin receptor signaling pathway);GO:0002479(antigen processing and presentation of exogenous peptide antigen via MHC class I, TAP-dependent);GO:0004175(endopeptidase activity);GO:0004298(threonine-type endopeptidase activity);GO:0005515(protein binding);GO:0005634(nucleus…	03050(Proteasome)	yes
ENSG00000222041	CYTOR	0.419823	1.22715e-110	5.11834e-106	0.548	0.219	cytoskeleton regulator RNA [Source:HGNC Symbol;Acc:HGNC:28717]	NA	NA	yes
ENSG00000124172	ATP5F1E	0.419727	2.2497e-97	9.38328e-93	0.994	0.936	ATP synthase F1 subunit epsilon [Source:HGNC Symbol;Acc:HGNC:838]	GO:0000275(mitochondrial proton-transporting ATP synthase complex, catalytic core F(1));GO:0005739(mitochondrion);GO:0005743(mitochondrial inner membrane);GO:0005753(mitochondrial proton-transporting ATP synthase complex);GO:0005759(mitochondrial matrix);GO:0006754(ATP biosynthetic process);GO:0006811(ion transport);GO:0015986(ATP synthesis coupled proton transport);GO:0016020(membrane);GO:001678…	00190(Oxidative phosphorylation);04714(Thermogenesis);05010(Alzheimer disease);05012(Parkinson disease);05016(Huntington disease)	yes
ENSG00000069849	ATP1B3	0.419405	2.67962e-85	1.11764e-80	0.73	0.415	ATPase Na+/K+ transporting subunit beta 3 [Source:HGNC Symbol;Acc:HGNC:806]	GO:0001671(ATPase activator activity);GO:0005391(sodium:potassium-exchanging ATPase activity);GO:0005737(cytoplasm);GO:0005886(plasma membrane);GO:0005890(sodium:potassium-exchanging ATPase complex);GO:0005901(caveola);GO:0006811(ion transport);GO:0006813(potassium ion transport);GO:0006814(sodium ion transport);GO:0006883(cellular sodium ion homeostasis);GO:0010248(establishment or maintenance o…	04022(cGMP-PKG signaling pathway);04024(cAMP signaling pathway);04260(Cardiac muscle contraction);04261(Adrenergic signaling in cardiomyocytes);04911(Insulin secretion);04918(Thyroid hormone synthesis);04919(Thyroid hormone signaling pathway);04925(Aldosterone synthesis and secretion);04960(Aldosterone-regulated sodium reabsorption);04961(Endocrine and other factor-regulated calcium reabsorption)…	yes
ENSG00000105220	GPI	0.419221	6.57007e-74	2.74031e-69	0.689	0.396	glucose-6-phosphate isomerase [Source:HGNC Symbol;Acc:HGNC:4458]	GO:0001701(in utero embryonic development);GO:0001707(mesoderm formation);GO:0004347(glucose-6-phosphate isomerase activity);GO:0005125(cytokine activity);GO:0005576(extracellular region);GO:0005615(extracellular space);GO:0005654(nucleoplasm);GO:0005737(cytoplasm);GO:0005829(cytosol);GO:0005886(plasma membrane);GO:0005975(carbohydrate metabolic process);GO:0006094(gluconeogenesis);GO:0006096(gly…	00010(Glycolysis / Gluconeogenesis);00030(Pentose phosphate pathway);00500(Starch and sucrose metabolism);00520(Amino sugar and nucleotide sugar metabolism)	yes
ENSG00000217555	CKLF	0.418932	5.78929e-109	2.41466e-104	0.56	0.228	chemokine like factor [Source:HGNC Symbol;Acc:HGNC:13253]	GO:0005125(cytokine activity);GO:0005576(extracellular region);GO:0005615(extracellular space);GO:0006935(chemotaxis);GO:0008009(chemokine activity);GO:0008283(cell population proliferation);GO:0010469(regulation of signaling receptor activity);GO:0016020(membrane);GO:0016021(integral component of membrane);GO:0030593(neutrophil chemotaxis);GO:0030595(leukocyte chemotaxis);GO:0032940(secretion by…	NA	yes
ENSG00000119185	ITGB1BP1	0.41862	6.57859e-73	2.74386e-68	0.718	0.428	integrin subunit beta 1 binding protein 1 [Source:HGNC Symbol;Acc:HGNC:23927]	GO:0001525(angiogenesis);GO:0001726(ruffle);GO:0002043(blood vessel endothelial cell proliferation involved in sprouting angiogenesis);GO:0005092(GDP-dissociation inhibitor activity);GO:0005178(integrin binding);GO:0005515(protein binding);GO:0005634(nucleus);GO:0005654(nucleoplasm);GO:0005737(cytoplasm);GO:0005815(microtubule organizing center);GO:0005829(cytosol);GO:0005856(cytoskeleton);GO:000…	NA	yes
ENSG00000078668	VDAC3	0.418505	2.15273e-89	8.97884e-85	0.651	0.332	voltage dependent anion channel 3 [Source:HGNC Symbol;Acc:HGNC:12674]	GO:0000166(nucleotide binding);GO:0001662(behavioral fear response);GO:0005515(protein binding);GO:0005634(nucleus);GO:0005739(mitochondrion);GO:0005741(mitochondrial outer membrane);GO:0006811(ion transport);GO:0007268(chemical synaptic transmission);GO:0007270(neuron-neuron synaptic transmission);GO:0007612(learning);GO:0008308(voltage-gated anion channel activity);GO:0015288(porin activity);GO…	04020(Calcium signaling pathway);04022(cGMP-PKG signaling pathway);04216(Ferroptosis);04217(Necroptosis);04218(Cellular senescence);04621(NOD-like receptor signaling pathway);04979(Cholesterol metabolism);05012(Parkinson disease);05016(Huntington disease);05161(Hepatitis B);05166(Human T-cell leukemia virus 1 infection);05203(Viral carcinogenesis)	yes
ENSG00000131470	PSMC3IP	0.418368	6.04689e-237	2.5221e-232	0.323	0.026	PSMC3 interacting protein [Source:HGNC Symbol;Acc:HGNC:17928]	GO:0003677(DNA binding);GO:0005634(nucleus);GO:0005654(nucleoplasm);GO:0006310(DNA recombination);GO:0007131(reciprocal meiotic recombination);GO:0030374(nuclear receptor transcription coactivator activity);GO:0051321(meiotic cell cycle);GO:1903508(positive regulation of nucleic acid-templated transcription)	NA	yes
ENSG00000115163	CENPA	0.418077	1.92686e-322	8.03672e-318	0.226	0.002	centromere protein A [Source:HGNC Symbol;Acc:HGNC:1851]	GO:0000132(establishment of mitotic spindle orientation);GO:0000281(mitotic cytokinesis);GO:0000775(chromosome, centromeric region);GO:0000776(kinetochore);GO:0000777(condensed chromosome kinetochore);GO:0000778(condensed nuclear chromosome kinetochore);GO:0000780(condensed nuclear chromosome, centromeric region);GO:0000786(nucleosome);GO:0000788(nuclear nucleosome);GO:0000939(condensed chromosom…	NA	yes
ENSG00000006016	CRLF1	0.417931	5.59335e-32	2.33293e-27	0.505	0.319	cytokine receptor like factor 1 [Source:HGNC Symbol;Acc:HGNC:2364]	GO:0001657(ureteric bud development);GO:0004896(cytokine receptor activity);GO:0005125(cytokine activity);GO:0005127(ciliary neurotrophic factor receptor binding);GO:0005515(protein binding);GO:0005576(extracellular region);GO:0005615(extracellular space);GO:0005829(cytosol);GO:0008284(positive regulation of cell population proliferation);GO:0009897(external side of plasma membrane);GO:0010469(re…	NA	yes
ENSG00000198899	MT-ATP6	0.417716	1.44961e-25	6.04617e-21	0.965	0.895	mitochondrially encoded ATP synthase membrane subunit 6 [Source:HGNC Symbol;Acc:HGNC:7414]	GO:0005515(protein binding);GO:0005739(mitochondrion);GO:0005743(mitochondrial inner membrane);GO:0005753(mitochondrial proton-transporting ATP synthase complex);GO:0006754(ATP biosynthetic process);GO:0006811(ion transport);GO:0007568(aging);GO:0015078(proton transmembrane transporter activity);GO:0015986(ATP synthesis coupled proton transport);GO:0016020(membrane);GO:0016021(integral component …	00190(Oxidative phosphorylation);04714(Thermogenesis);05010(Alzheimer disease);05012(Parkinson disease);05016(Huntington disease)	yes
ENSG00000168298	HIST1H1E	0.417191	6.70168e-75	2.79521e-70	0.332	0.134	histone cluster 1 H1 family member e [Source:HGNC Symbol;Acc:HGNC:4718]	GO:0000122(negative regulation of transcription by RNA polymerase II);GO:0000166(nucleotide binding);GO:0000786(nucleosome);GO:0000788(nuclear nucleosome);GO:0003677(DNA binding);GO:0003690(double-stranded DNA binding);GO:0003723(RNA binding);GO:0005509(calcium ion binding);GO:0005515(protein binding);GO:0005524(ATP binding);GO:0005525(GTP binding);GO:0005634(nucleus);GO:0005694(chromosome);GO:00…	NA	yes
ENSG00000111348	ARHGDIB	0.416921	9.83941e-25	4.10392e-20	0.309	0.181	Rho GDP dissociation inhibitor beta [Source:HGNC Symbol;Acc:HGNC:679]	GO:0003924(GTPase activity);GO:0005094(Rho GDP-dissociation inhibitor activity);GO:0005096(GTPase activator activity);GO:0005515(protein binding);GO:0005737(cytoplasm);GO:0005829(cytosol);GO:0005856(cytoskeleton);GO:0007162(negative regulation of cell adhesion);GO:0007266(Rho protein signal transduction);GO:0007275(multicellular organism development);GO:0016020(membrane);GO:0031410(cytoplasmic ve…	04722(Neurotrophin signaling pathway);04962(Vasopressin-regulated water reabsorption)	yes
ENSG00000129810	SGO1	0.41592	0	0	0.279	0.002	shugoshin 1 [Source:HGNC Symbol;Acc:HGNC:25088]	GO:0000775(chromosome, centromeric region);GO:0000776(kinetochore);GO:0000777(condensed chromosome kinetochore);GO:0000779(condensed chromosome, centromeric region);GO:0000780(condensed nuclear chromosome, centromeric region);GO:0000922(spindle pole);GO:0005515(protein binding);GO:0005634(nucleus);GO:0005654(nucleoplasm);GO:0005694(chromosome);GO:0005737(cytoplasm);GO:0005813(centrosome);GO:00058…	04114(Oocyte meiosis)	yes
ENSG00000041357	PSMA4	0.415509	4.05955e-77	1.6932e-72	0.787	0.496	proteasome subunit alpha 4 [Source:HGNC Symbol;Acc:HGNC:9533]	GO:0000165(MAPK cascade);GO:0000209(protein polyubiquitination);GO:0000502(proteasome complex);GO:0000932(P-body);GO:0002223(stimulatory C-type lectin receptor signaling pathway);GO:0002479(antigen processing and presentation of exogenous peptide antigen via MHC class I, TAP-dependent);GO:0004175(endopeptidase activity);GO:0004298(threonine-type endopeptidase activity);GO:0005515(protein binding)…	03050(Proteasome)	yes
ENSG00000006451	RALA	0.415221	9.67188e-88	4.03404e-83	0.596	0.287	RAS like proto-oncogene A [Source:HGNC Symbol;Acc:HGNC:9839]	GO:0000166(nucleotide binding);GO:0001843(neural tube closure);GO:0003924(GTPase activity);GO:0005515(protein binding);GO:0005525(GTP binding);GO:0005886(plasma membrane);GO:0005925(focal adhesion);GO:0006887(exocytosis);GO:0006935(chemotaxis);GO:0007049(cell cycle);GO:0007165(signal transduction);GO:0007265(Ras protein signal transduction);GO:0009986(cell surface);GO:0016020(membrane);GO:0017022…	04014(Ras signaling pathway);04015(Rap1 signaling pathway);04072(Phospholipase D signaling pathway);05200(Pathways in cancer);05210(Colorectal cancer);05212(Pancreatic cancer)	yes
ENSG00000132963	POMP	0.415051	3.34103e-65	1.39351e-60	0.896	0.693	proteasome maturation protein [Source:HGNC Symbol;Acc:HGNC:20330]	GO:0005515(protein binding);GO:0005634(nucleus);GO:0005737(cytoplasm);GO:0005783(endoplasmic reticulum);GO:0005829(cytosol);GO:0016020(membrane);GO:0016607(nuclear speck);GO:0031090(organelle membrane);GO:0043231(intracellular membrane-bounded organelle);GO:0043248(proteasome assembly)	03050(Proteasome)	yes
ENSG00000241468	ATP5MF	0.41483	8.25546e-68	3.44327e-63	0.862	0.627	ATP synthase membrane subunit f [Source:HGNC Symbol;Acc:HGNC:848]	GO:0000276(mitochondrial proton-transporting ATP synthase complex, coupling factor F(o));GO:0005634(nucleus);GO:0005739(mitochondrion);GO:0005743(mitochondrial inner membrane);GO:0005753(mitochondrial proton-transporting ATP synthase complex);GO:0006754(ATP biosynthetic process);GO:0006811(ion transport);GO:0016020(membrane);GO:0016021(integral component of membrane);GO:0016887(ATPase activity);G…	00190(Oxidative phosphorylation);04714(Thermogenesis)	yes
ENSG00000183684	ALYREF	0.413948	9.10681e-115	3.79836e-110	0.547	0.213	Aly/REF export factor [Source:HGNC Symbol;Acc:HGNC:19071]	GO:0003676(nucleic acid binding);GO:0003723(RNA binding);GO:0016607(nuclear speck)	03013(RNA transport);03015(mRNA surveillance pathway);03040(Spliceosome);05168(Herpes simplex virus 1 infection)	yes
ENSG00000119326	CTNNAL1	0.413933	2.00743e-94	8.3728e-90	0.625	0.301	catenin alpha like 1 [Source:HGNC Symbol;Acc:HGNC:2512]	GO:0005515(protein binding);GO:0005737(cytoplasm);GO:0005829(cytosol);GO:0005856(cytoskeleton);GO:0005886(plasma membrane);GO:0007155(cell adhesion);GO:0007266(Rho protein signal transduction);GO:0016020(membrane);GO:0045296(cadherin binding);GO:0051015(actin filament binding)	NA	yes
ENSG00000087586	AURKA	0.413873	1.94128e-151	8.09688e-147	0.242	0.025	aurora kinase A [Source:HGNC Symbol;Acc:HGNC:11393]	GO:0000086(G2/M transition of mitotic cell cycle);GO:0000166(nucleotide binding);GO:0000212(meiotic spindle organization);GO:0000226(microtubule cytoskeleton organization);GO:0000278(mitotic cell cycle);GO:0000780(condensed nuclear chromosome, centromeric region);GO:0000922(spindle pole);GO:0004672(protein kinase activity);GO:0004674(protein serine/threonine kinase activity);GO:0004712(protein se…	04114(Oocyte meiosis);04914(Progesterone-mediated oocyte maturation)	yes
ENSG00000198176	TFDP1	0.413787	1.25083e-130	5.21707e-126	0.465	0.139	transcription factor Dp-1 [Source:HGNC Symbol;Acc:HGNC:11749]	GO:0000083(regulation of transcription involved in G1/S transition of mitotic cell cycle);GO:0000977(RNA polymerase II regulatory region sequence-specific DNA binding);GO:0000981(DNA-binding transcription factor activity, RNA polymerase II-specific);GO:0001228(DNA-binding transcription activator activity, RNA polymerase II-specific);GO:0003677(DNA binding);GO:0003700(DNA-binding transcription fac…	04110(Cell cycle);04350(TGF-beta signaling pathway)	yes
ENSG00000124610	HIST1H1A	0.413682	6.95233e-61	2.89975e-56	0.244	0.111	histone cluster 1 H1 family member a [Source:HGNC Symbol;Acc:HGNC:4715]	GO:0000786(nucleosome);GO:0000790(nuclear chromatin);GO:0003677(DNA binding);GO:0003690(double-stranded DNA binding);GO:0005515(protein binding);GO:0005634(nucleus);GO:0005694(chromosome);GO:0005719(nuclear euchromatin);GO:0006334(nucleosome assembly);GO:0006355(regulation of transcription, DNA-templated);GO:0007283(spermatogenesis);GO:0008201(heparin binding);GO:0009986(cell surface);GO:0016584(…	NA	yes
ENSG00000099797	TECR	0.413195	7.77275e-77	3.24194e-72	0.775	0.485	trans-2,3-enoyl-CoA reductase [Source:HGNC Symbol;Acc:HGNC:4551]	GO:0005515(protein binding);GO:0005634(nucleus);GO:0005783(endoplasmic reticulum);GO:0005789(endoplasmic reticulum membrane);GO:0006629(lipid metabolic process);GO:0006631(fatty acid metabolic process);GO:0006633(fatty acid biosynthetic process);GO:0016020(membrane);GO:0016021(integral component of membrane);GO:0016491(oxidoreductase activity);GO:0016627(oxidoreductase activity, acting on the CH-…	00062(Fatty acid elongation);01040(Biosynthesis of unsaturated fatty acids)	yes
ENSG00000145494	NDUFS6	0.412748	1.36029e-60	5.67363e-56	0.823	0.597	NADH:ubiquinone oxidoreductase subunit S6 [Source:HGNC Symbol;Acc:HGNC:7713]	GO:0005739(mitochondrion);GO:0005743(mitochondrial inner membrane);GO:0005747(mitochondrial respiratory chain complex I);GO:0006120(mitochondrial electron transport, NADH to ubiquinone);GO:0006631(fatty acid metabolic process);GO:0006936(muscle contraction);GO:0008137(NADH dehydrogenase (ubiquinone) activity);GO:0009055(electron transfer activity);GO:0010259(multicellular organism aging);GO:00160…	00190(Oxidative phosphorylation);04714(Thermogenesis);04723(Retrograde endocannabinoid signaling);04932(Non-alcoholic fatty liver disease (NAFLD));05010(Alzheimer disease);05012(Parkinson disease);05016(Huntington disease)	yes
ENSG00000276043	UHRF1	0.412482	4.72553e-304	1.97097e-299	0.31	0.012	ubiquitin like with PHD and ring finger domains 1 [Source:HGNC Symbol;Acc:HGNC:12556]	GO:0000122(negative regulation of transcription by RNA polymerase II);GO:0000790(nuclear chromatin);GO:0000791(euchromatin);GO:0000792(heterochromatin);GO:0000987(proximal promoter sequence-specific DNA binding);GO:0003677(DNA binding);GO:0004842(ubiquitin-protein transferase activity);GO:0005515(protein binding);GO:0005634(nucleus);GO:0005657(replication fork);GO:0005720(nuclear heterochromatin)…	NA	yes
ENSG00000083444	PLOD1	0.412421	4.98724e-84	2.08013e-79	0.647	0.338	procollagen-lysine,2-oxoglutarate 5-dioxygenase 1 [Source:HGNC Symbol;Acc:HGNC:9081]	GO:0001666(response to hypoxia);GO:0005506(iron ion binding);GO:0005783(endoplasmic reticulum);GO:0005789(endoplasmic reticulum membrane);GO:0006464(cellular protein modification process);GO:0008475(procollagen-lysine 5-dioxygenase activity);GO:0008544(epidermis development);GO:0016020(membrane);GO:0016491(oxidoreductase activity);GO:0016705(oxidoreductase activity, acting on paired donors, with …	00310(Lysine degradation)	yes
ENSG00000241553	ARPC4	0.412398	2.38547e-83	9.94954e-79	0.695	0.385	actin related protein 2/3 complex subunit 4 [Source:HGNC Symbol;Acc:HGNC:707]	GO:0003779(actin binding);GO:0005200(structural constituent of cytoskeleton);GO:0005515(protein binding);GO:0005634(nucleus);GO:0005737(cytoplasm);GO:0005829(cytosol);GO:0005856(cytoskeleton);GO:0005885(Arp2/3 protein complex);GO:0015629(actin cytoskeleton);GO:0019899(enzyme binding);GO:0030041(actin filament polymerization);GO:0030674(protein binding, bridging);GO:0030833(regulation of actin fil…	04144(Endocytosis);04666(Fc gamma R-mediated phagocytosis);04810(Regulation of actin cytoskeleton);05100(Bacterial invasion of epithelial cells);05130(Pathogenic Escherichia coli infection);05131(Shigellosis);05132(Salmonella infection)	yes
ENSG00000239672	NME1	0.412257	4.02597e-55	1.67919e-50	0.683	0.46	NME/NM23 nucleoside diphosphate kinase 1 [Source:HGNC Symbol;Acc:HGNC:7849]	GO:0000166(nucleotide binding);GO:0000287(magnesium ion binding);GO:0000977(RNA polymerase II regulatory region sequence-specific DNA binding);GO:0002762(negative regulation of myeloid leukocyte differentiation);GO:0003697(single-stranded DNA binding);GO:0003723(RNA binding);GO:0004536(deoxyribonuclease activity);GO:0004550(nucleoside diphosphate kinase activity);GO:0005515(protein binding);GO:00…	00230(Purine metabolism);00240(Pyrimidine metabolism);00983(Drug metabolism - other enzymes)	yes
ENSG00000070831	CDC42	0.412178	3.37856e-66	1.40916e-61	0.923	0.747	cell division cycle 42 [Source:HGNC Symbol;Acc:HGNC:1736]	GO:0000139(Golgi membrane);GO:0000166(nucleotide binding);GO:0000322(storage vacuole);GO:0002040(sprouting angiogenesis);GO:0003161(cardiac conduction system development);GO:0003924(GTPase activity);GO:0005515(protein binding);GO:0005525(GTP binding);GO:0005622(intracellular);GO:0005737(cytoplasm);GO:0005789(endoplasmic reticulum membrane);GO:0005813(centrosome);GO:0005815(microtubule organizing …	04010(MAPK signaling pathway);04014(Ras signaling pathway);04015(Rap1 signaling pathway);04062(Chemokine signaling pathway);04144(Endocytosis);04360(Axon guidance);04370(VEGF signaling pathway);04510(Focal adhesion);04520(Adherens junction);04530(Tight junction);04660(T cell receptor signaling pathway);04666(Fc gamma R-mediated phagocytosis);04670(Leukocyte transendothelial migration);04722(Neuro…	yes
ENSG00000163918	RFC4	0.411889	1.88809e-179	7.87501e-175	0.356	0.053	replication factor C subunit 4 [Source:HGNC Symbol;Acc:HGNC:9972]	GO:0000166(nucleotide binding);GO:0003677(DNA binding);GO:0003689(DNA clamp loader activity);GO:0005515(protein binding);GO:0005524(ATP binding);GO:0005634(nucleus);GO:0005654(nucleoplasm);GO:0005663(DNA replication factor C complex);GO:0006260(DNA replication);GO:0006261(DNA-dependent DNA replication);GO:0006271(DNA strand elongation involved in DNA replication);GO:0006283(transcription-coupled …	03030(DNA replication);03420(Nucleotide excision repair);03430(Mismatch repair)	yes
ENSG00000167670	CHAF1A	0.411432	4.89725e-236	2.04259e-231	0.319	0.025	chromatin assembly factor 1 subunit A [Source:HGNC Symbol;Acc:HGNC:1910]	GO:0000790(nuclear chromatin);GO:0003682(chromatin binding);GO:0005515(protein binding);GO:0005634(nucleus);GO:0006260(DNA replication);GO:0006281(DNA repair);GO:0006334(nucleosome assembly);GO:0006335(DNA replication-dependent nucleosome assembly);GO:0006974(cellular response to DNA damage stimulus);GO:0007049(cell cycle);GO:0031497(chromatin assembly);GO:0032991(protein-containing complex);GO:0…	NA	yes
ENSG00000179958	DCTPP1	0.410644	6.91298e-112	2.88334e-107	0.526	0.198	dCTP pyrophosphatase 1 [Source:HGNC Symbol;Acc:HGNC:28777]	GO:0000166(nucleotide binding);GO:0000287(magnesium ion binding);GO:0005515(protein binding);GO:0005634(nucleus);GO:0005737(cytoplasm);GO:0005739(mitochondrion);GO:0005829(cytosol);GO:0006253(dCTP catabolic process);GO:0009143(nucleoside triphosphate catabolic process);GO:0016462(pyrophosphatase activity);GO:0016787(hydrolase activity);GO:0032556(pyrimidine deoxyribonucleotide binding);GO:0042262…	00240(Pyrimidine metabolism)	yes
ENSG00000184983	NDUFA6	0.409536	6.70231e-76	2.79547e-71	0.75	0.458	NADH:ubiquinone oxidoreductase subunit A6 [Source:HGNC Symbol;Acc:HGNC:7690]	GO:0005739(mitochondrion);GO:0005743(mitochondrial inner membrane);GO:0005747(mitochondrial respiratory chain complex I);GO:0006120(mitochondrial electron transport, NADH to ubiquinone);GO:0006979(response to oxidative stress);GO:0008137(NADH dehydrogenase (ubiquinone) activity);GO:0016020(membrane);GO:0031966(mitochondrial membrane);GO:0032981(mitochondrial respiratory chain complex I assembly);…	00190(Oxidative phosphorylation);04714(Thermogenesis);04723(Retrograde endocannabinoid signaling);04932(Non-alcoholic fatty liver disease (NAFLD));05010(Alzheimer disease);05012(Parkinson disease);05016(Huntington disease)	yes
ENSG00000137309	HMGA1	0.408801	2.11043e-73	8.80238e-69	0.31	0.098	high mobility group AT-hook 1 [Source:HGNC Symbol;Acc:HGNC:5010]	GO:0000785(chromatin);GO:0000981(DNA-binding transcription factor activity, RNA polymerase II-specific);GO:0001158(enhancer sequence-specific DNA binding);GO:0003677(DNA binding);GO:0003680(AT DNA binding);GO:0003682(chromatin binding);GO:0003713(transcription coactivator activity);GO:0003906(DNA-(apurinic or apyrimidinic site) endonuclease activity);GO:0005515(protein binding);GO:0005634(nucleus…	NA	yes
ENSG00000135316	SYNCRIP	0.408418	6.4653e-78	2.69661e-73	0.776	0.479	synaptotagmin binding cytoplasmic RNA interacting protein [Source:HGNC Symbol;Acc:HGNC:16918]	GO:0000398(mRNA splicing, via spliceosome);GO:0001649(osteoblast differentiation);GO:0003676(nucleic acid binding);GO:0003723(RNA binding);GO:0003729(mRNA binding);GO:0005515(protein binding);GO:0005634(nucleus);GO:0005654(nucleoplasm);GO:0005681(spliceosomal complex);GO:0005737(cytoplasm);GO:0005783(endoplasmic reticulum);GO:0006396(RNA processing);GO:0006397(mRNA processing);GO:0006417(regulati…	NA	yes
ENSG00000167779	IGFBP6	0.407399	9.55041e-20	3.98338e-15	0.759	0.629	insulin like growth factor binding protein 6 [Source:HGNC Symbol;Acc:HGNC:5475]	GO:0001968(fibronectin binding);GO:0005102(signaling receptor binding);GO:0005520(insulin-like growth factor binding);GO:0005576(extracellular region);GO:0005615(extracellular space);GO:0005737(cytoplasm);GO:0005794(Golgi apparatus);GO:0007165(signal transduction);GO:0008285(negative regulation of cell population proliferation);GO:0019838(growth factor binding);GO:0031994(insulin-like growth fact…	NA	yes
ENSG00000175166	PSMD2	0.407137	2.60483e-97	1.08645e-92	0.714	0.378	proteasome 26S subunit, non-ATPase 2 [Source:HGNC Symbol;Acc:HGNC:9559]	GO:0000165(MAPK cascade);GO:0000209(protein polyubiquitination);GO:0000502(proteasome complex);GO:0002223(stimulatory C-type lectin receptor signaling pathway);GO:0002479(antigen processing and presentation of exogenous peptide antigen via MHC class I, TAP-dependent);GO:0004175(endopeptidase activity);GO:0005515(protein binding);GO:0005576(extracellular region);GO:0005634(nucleus);GO:0005654(nucl…	03050(Proteasome);05169(Epstein-Barr virus infection)	yes
ENSG00000204257	HLA-DMA	0.406605	1.40421e-35	5.85684e-31	0.286	0.132	major histocompatibility complex, class II, DM alpha [Source:HGNC Symbol;Acc:HGNC:4934]	GO:0002376(immune system process);GO:0002503(peptide antigen assembly with MHC class II protein complex);GO:0002504(antigen processing and presentation of peptide or polysaccharide antigen via MHC class II);GO:0005515(protein binding);GO:0005764(lysosome);GO:0005765(lysosomal membrane);GO:0005768(endosome);GO:0006955(immune response);GO:0009986(cell surface);GO:0016020(membrane);GO:0016021(integr…	04145(Phagosome);04514(Cell adhesion molecules (CAMs));04612(Antigen processing and presentation);04640(Hematopoietic cell lineage);04658(Th1 and Th2 cell differentiation);04659(Th17 cell differentiation);04672(Intestinal immune network for IgA production);04940(Type I diabetes mellitus);05140(Leishmaniasis);05145(Toxoplasmosis);05150(Staphylococcus aureus infection);05152(Tuberculosis);05164(Inf…	yes
ENSG00000245532	NEAT1	0.405695	1.44583e-20	6.0304e-16	0.978	0.93	nuclear paraspeckle assembly transcript 1 [Source:HGNC Symbol;Acc:HGNC:30815]	NA	NA	yes
ENSG00000164105	SAP30	0.404969	1.38684e-65	5.78435e-61	0.657	0.398	Sin3A associated protein 30 [Source:HGNC Symbol;Acc:HGNC:10532]	GO:0000118(histone deacetylase complex);GO:0000122(negative regulation of transcription by RNA polymerase II);GO:0003677(DNA binding);GO:0003714(transcription corepressor activity);GO:0004407(histone deacetylase activity);GO:0005515(protein binding);GO:0005634(nucleus);GO:0005654(nucleoplasm);GO:0006355(regulation of transcription, DNA-templated);GO:0016575(histone deacetylation);GO:0035914(skele…	05169(Epstein-Barr virus infection)	yes
ENSG00000276070	CCL4L2	0.403726	3.79239e-40	1.58177e-35	0.129	0.03	C-C motif chemokine ligand 4 like 2 [Source:HGNC Symbol;Acc:HGNC:24066]	GO:0002548(monocyte chemotaxis);GO:0005125(cytokine activity);GO:0005515(protein binding);GO:0005576(extracellular region);GO:0005615(extracellular space);GO:0006935(chemotaxis);GO:0006954(inflammatory response);GO:0006955(immune response);GO:0007186(G protein-coupled receptor signaling pathway);GO:0008009(chemokine activity);GO:0010469(regulation of signaling receptor activity);GO:0030593(neutro…	04060(Cytokine-cytokine receptor interaction);04062(Chemokine signaling pathway);04064(NF-kappa B signaling pathway);04620(Toll-like receptor signaling pathway);04623(Cytosolic DNA-sensing pathway);05132(Salmonella infection);05163(Human cytomegalovirus infection)	yes
ENSG00000188486	H2AFX	0.402781	2.81873e-66	1.17566e-61	0.635	0.37	H2A histone family member X [Source:HGNC Symbol;Acc:HGNC:4739]	GO:0000077(DNA damage checkpoint);GO:0000724(double-strand break repair via homologous recombination);GO:0000781(chromosome, telomeric region);GO:0000785(chromatin);GO:0000786(nucleosome);GO:0000790(nuclear chromatin);GO:0000794(condensed nuclear chromosome);GO:0001673(male germ cell nucleus);GO:0001741(XY body);GO:0003677(DNA binding);GO:0003684(damaged DNA binding);GO:0005515(protein binding);G…	04217(Necroptosis);05034(Alcoholism);05322(Systemic lupus erythematosus)	yes
ENSG00000133318	RTN3	0.402733	4.16252e-93	1.73614e-88	0.718	0.391	reticulon 3 [Source:HGNC Symbol;Acc:HGNC:10469]	GO:0000139(Golgi membrane);GO:0005515(protein binding);GO:0005615(extracellular space);GO:0005783(endoplasmic reticulum);GO:0005789(endoplasmic reticulum membrane);GO:0005794(Golgi apparatus);GO:0005886(plasma membrane);GO:0006915(apoptotic process);GO:0016020(membrane);GO:0016021(integral component of membrane);GO:0016032(viral process);GO:0016192(vesicle-mediated transport);GO:0045202(synapse);…	05010(Alzheimer disease)	yes
ENSG00000134779	TPGS2	0.40194	1.11087e-121	4.63332e-117	0.542	0.204	tubulin polyglutamylase complex subunit 2 [Source:HGNC Symbol;Acc:HGNC:24561]	GO:0005737(cytoplasm);GO:0005856(cytoskeleton);GO:0005874(microtubule);GO:0018095(protein polyglutamylation)	NA	yes
ENSG00000101057	MYBL2	0.401615	0	0	0.269	0.001	MYB proto-oncogene like 2 [Source:HGNC Symbol;Acc:HGNC:7548]	GO:0000278(mitotic cell cycle);GO:0000978(RNA polymerase II proximal promoter sequence-specific DNA binding);GO:0000981(DNA-binding transcription factor activity, RNA polymerase II-specific);GO:0001228(DNA-binding transcription activator activity, RNA polymerase II-specific);GO:0003677(DNA binding);GO:0003700(DNA-binding transcription factor activity);GO:0005515(protein binding);GO:0005634(nucleu…	04218(Cellular senescence)	yes
ENSG00000115956	PLEK	0.401377	4.76934e-47	1.98924e-42	0.192	0.058	pleckstrin [Source:HGNC Symbol;Acc:HGNC:9070]	GO:0002244(hematopoietic progenitor cell differentiation);GO:0002576(platelet degranulation);GO:0005080(protein kinase C binding);GO:0005515(protein binding);GO:0005576(extracellular region);GO:0005737(cytoplasm);GO:0005829(cytosol);GO:0005886(plasma membrane);GO:0006904(vesicle docking involved in exocytosis);GO:0007229(integrin-mediated signaling pathway);GO:0010572(positive regulation of plate…	NA	yes
ENSG00000136238	RAC1	0.400497	2.80171e-74	1.16856e-69	0.965	0.847	Rac family small GTPase 1 [Source:HGNC Symbol;Acc:HGNC:9801]	GO:0000139(Golgi membrane);GO:0000166(nucleotide binding);GO:0001764(neuron migration);GO:0001934(positive regulation of protein phosphorylation);GO:0002551(mast cell chemotaxis);GO:0003924(GTPase activity);GO:0005515(protein binding);GO:0005525(GTP binding);GO:0005622(intracellular);GO:0005737(cytoplasm);GO:0005789(endoplasmic reticulum membrane);GO:0005802(trans-Golgi network);GO:0005829(cytoso…	04010(MAPK signaling pathway);04014(Ras signaling pathway);04015(Rap1 signaling pathway);04024(cAMP signaling pathway);04062(Chemokine signaling pathway);04071(Sphingolipid signaling pathway);04145(Phagosome);04151(PI3K-Akt signaling pathway);04310(Wnt signaling pathway);04360(Axon guidance);04370(VEGF signaling pathway);04380(Osteoclast differentiation);04510(Focal adhesion);04520(Adherens junct…	yes
ENSG00000132205	EMILIN2	0.400299	2.54777e-50	1.06265e-45	0.216	0.066	elastin microfibril interfacer 2 [Source:HGNC Symbol;Acc:HGNC:19881]	GO:0005515(protein binding);GO:0005576(extracellular region);GO:0005581(collagen trimer);GO:0007155(cell adhesion);GO:0008150(biological_process);GO:0010811(positive regulation of cell-substrate adhesion);GO:0030023(extracellular matrix constituent conferring elasticity);GO:0031012(extracellular matrix);GO:0062023(collagen-containing extracellular matrix)	NA	yes
ENSG00000143977	SNRPG	0.400209	8.19069e-66	3.41626e-61	0.823	0.571	small nuclear ribonucleoprotein polypeptide G [Source:HGNC Symbol;Acc:HGNC:11163]	GO:0000245(spliceosomal complex assembly);GO:0000387(spliceosomal snRNP assembly);GO:0000398(mRNA splicing, via spliceosome);GO:0003723(RNA binding);GO:0005515(protein binding);GO:0005634(nucleus);GO:0005654(nucleoplasm);GO:0005681(spliceosomal complex);GO:0005682(U5 snRNP);GO:0005683(U7 snRNP);GO:0005685(U1 snRNP);GO:0005686(U2 snRNP);GO:0005687(U4 snRNP);GO:0005689(U12-type spliceosomal complex…	03040(Spliceosome)	yes
ENSG00000092470	WDR76	0.399561	5.70006e-193	2.37744e-188	0.297	0.029	WD repeat domain 76 [Source:HGNC Symbol;Acc:HGNC:25773]	GO:0000792(heterochromatin);GO:0003677(DNA binding);GO:0005515(protein binding);GO:0005634(nucleus);GO:0006974(cellular response to DNA damage stimulus);GO:0019899(enzyme binding);GO:0090734(site of DNA damage);GO:2000001(regulation of DNA damage checkpoint)	NA	yes
ENSG00000116161	CACYBP	0.399196	6.10178e-59	2.54499e-54	0.846	0.614	calcyclin binding protein [Source:HGNC Symbol;Acc:HGNC:30423]	GO:0005515(protein binding);GO:0005634(nucleus);GO:0005641(nuclear envelope lumen);GO:0005654(nucleoplasm);GO:0005737(cytoplasm);GO:0005829(cytosol);GO:0007507(heart development);GO:0007568(aging);GO:0015631(tubulin binding);GO:0019005(SCF ubiquitin ligase complex);GO:0019904(protein domain specific binding);GO:0030877(beta-catenin destruction complex);GO:0031625(ubiquitin protein ligase binding)…	04310(Wnt signaling pathway)	yes
ENSG00000167747	C19orf48	0.399189	1.32984e-129	5.54661e-125	0.408	0.107	chromosome 19 open reading frame 48 [Source:HGNC Symbol;Acc:HGNC:29667]	NA	NA	yes
ENSG00000183696	UPP1	0.398153	2.3171e-79	9.66441e-75	0.53	0.245	uridine phosphorylase 1 [Source:HGNC Symbol;Acc:HGNC:12576]	GO:0003824(catalytic activity);GO:0004850(uridine phosphorylase activity);GO:0005634(nucleus);GO:0005654(nucleoplasm);GO:0005737(cytoplasm);GO:0005829(cytosol);GO:0006139(nucleobase-containing compound metabolic process);GO:0006218(uridine catabolic process);GO:0006220(pyrimidine nucleotide metabolic process);GO:0009116(nucleoside metabolic process);GO:0009166(nucleotide catabolic process);GO:001…	00240(Pyrimidine metabolism);00983(Drug metabolism - other enzymes)	yes
ENSG00000163069	SGCB	0.397952	1.59649e-48	6.65878e-44	0.637	0.426	sarcoglycan beta [Source:HGNC Symbol;Acc:HGNC:10806]	GO:0005737(cytoplasm);GO:0005856(cytoskeleton);GO:0005886(plasma membrane);GO:0005887(integral component of plasma membrane);GO:0007517(muscle organ development);GO:0016010(dystrophin-associated glycoprotein complex);GO:0016011(dystroglycan complex);GO:0016012(sarcoglycan complex);GO:0016020(membrane);GO:0016021(integral component of membrane);GO:0042383(sarcolemma);GO:0048747(muscle fiber develo…	05410(Hypertrophic cardiomyopathy (HCM));05412(Arrhythmogenic right ventricular cardiomyopathy (ARVC));05414(Dilated cardiomyopathy (DCM));05416(Viral myocarditis)	yes
ENSG00000128944	KNSTRN	0.397458	7.55193e-204	3.14983e-199	0.256	0.017	kinetochore localized astrin (SPAG5) binding protein [Source:HGNC Symbol;Acc:HGNC:30767]	GO:0000070(mitotic sister chromatid segregation);GO:0000775(chromosome, centromeric region);GO:0000776(kinetochore);GO:0000777(condensed chromosome kinetochore);GO:0000922(spindle pole);GO:0005515(protein binding);GO:0005634(nucleus);GO:0005694(chromosome);GO:0005737(cytoplasm);GO:0005829(cytosol);GO:0005856(cytoskeleton);GO:0005874(microtubule);GO:0007049(cell cycle);GO:0007051(spindle organizat…	NA	yes
ENSG00000118503	TNFAIP3	0.396459	1.10224e-38	4.59732e-34	0.231	0.09	TNF alpha induced protein 3 [Source:HGNC Symbol;Acc:HGNC:11896]	GO:0001922(B-1 B cell homeostasis);GO:0002020(protease binding);GO:0002237(response to molecule of bacterial origin);GO:0002634(regulation of germinal center formation);GO:0002677(negative regulation of chronic inflammatory response);GO:0003677(DNA binding);GO:0003824(catalytic activity);GO:0004842(ubiquitin-protein transferase activity);GO:0004843(thiol-dependent ubiquitin-specific protease acti…	04064(NF-kappa B signaling pathway);04217(Necroptosis);04621(NOD-like receptor signaling pathway);04657(IL-17 signaling pathway);04668(TNF signaling pathway);05162(Measles);05169(Epstein-Barr virus infection)	yes
ENSG00000109919	MTCH2	0.395068	3.69632e-127	1.5417e-122	0.546	0.2	mitochondrial carrier 2 [Source:HGNC Symbol;Acc:HGNC:17587]	GO:0005634(nucleus);GO:0005739(mitochondrion);GO:0005743(mitochondrial inner membrane);GO:0016020(membrane);GO:0016021(integral component of membrane);GO:0043065(positive regulation of apoptotic process);GO:0070585(protein localization to mitochondrion)	NA	yes
ENSG00000172500	FIBP	0.395022	7.28823e-69	3.03985e-64	0.712	0.432	FGF1 intracellular binding protein [Source:HGNC Symbol;Acc:HGNC:3705]	GO:0005634(nucleus);GO:0005739(mitochondrion);GO:0008543(fibroblast growth factor receptor signaling pathway);GO:0012505(endomembrane system);GO:0016020(membrane);GO:0016607(nuclear speck);GO:0017134(fibroblast growth factor binding);GO:0070527(platelet aggregation)	NA	yes
ENSG00000103187	COTL1	0.394966	2.35763e-58	9.83343e-54	0.536	0.285	coactosin like F-actin binding protein 1 [Source:HGNC Symbol;Acc:HGNC:18304]	GO:0003779(actin binding);GO:0005515(protein binding);GO:0005576(extracellular region);GO:0005622(intracellular);GO:0005634(nucleus);GO:0005737(cytoplasm);GO:0005856(cytoskeleton);GO:0008150(biological_process);GO:0019899(enzyme binding);GO:0034774(secretory granule lumen);GO:0043312(neutrophil degranulation);GO:0050832(defense response to fungus);GO:0070062(extracellular exosome);GO:1904813(fico…	NA	yes
ENSG00000101347	SAMHD1	0.394913	6.60178e-64	2.75354e-59	0.312	0.112	SAM and HD domain containing deoxynucleoside triphosphate triphosphohydrolase 1 [Source:HGNC Symbol;Acc:HGNC:15925]	GO:0000166(nucleotide binding);GO:0000724(double-strand break repair via homologous recombination);GO:0002376(immune system process);GO:0003676(nucleic acid binding);GO:0003697(single-stranded DNA binding);GO:0003723(RNA binding);GO:0003824(catalytic activity);GO:0004540(ribonuclease activity);GO:0005515(protein binding);GO:0005525(GTP binding);GO:0005634(nucleus);GO:0005654(nucleoplasm);GO:00056…	05170(Human immunodeficiency virus 1 infection)	yes
ENSG00000176101	SSNA1	0.39451	3.50585e-91	1.46226e-86	0.717	0.393	SS nuclear autoantigen 1 [Source:HGNC Symbol;Acc:HGNC:11321]	GO:0000086(G2/M transition of mitotic cell cycle);GO:0005515(protein binding);GO:0005634(nucleus);GO:0005737(cytoplasm);GO:0005813(centrosome);GO:0005815(microtubule organizing center);GO:0005829(cytosol);GO:0005856(cytoskeleton);GO:0010389(regulation of G2/M transition of mitotic cell cycle);GO:0036064(ciliary basal body);GO:0042073(intraciliary transport);GO:0042802(identical protein binding);G…	NA	yes
ENSG00000170458	CD14	0.393717	2.55655e-12	1.06631e-07	0.331	0.289	CD14 molecule [Source:HGNC Symbol;Acc:HGNC:1628]	GO:0001530(lipopolysaccharide binding);GO:0001847(opsonin receptor activity);GO:0002224(toll-like receptor signaling pathway);GO:0002237(response to molecule of bacterial origin);GO:0002376(immune system process);GO:0002755(MyD88-dependent toll-like receptor signaling pathway);GO:0002756(MyD88-independent toll-like receptor signaling pathway);GO:0005515(protein binding);GO:0005576(extracellular r…	04010(MAPK signaling pathway);04064(NF-kappa B signaling pathway);04145(Phagosome);04620(Toll-like receptor signaling pathway);04640(Hematopoietic cell lineage);05130(Pathogenic Escherichia coli infection);05132(Salmonella infection);05133(Pertussis);05134(Legionellosis);05146(Amoebiasis);05152(Tuberculosis);05202(Transcriptional misregulation in cancer);05221(Acute myeloid leukemia)	yes
ENSG00000140575	IQGAP1	0.393388	1.39107e-59	5.80203e-55	0.916	0.718	IQ motif containing GTPase activating protein 1 [Source:HGNC Symbol;Acc:HGNC:6110]	GO:0001726(ruffle);GO:0001817(regulation of cytokine production);GO:0005095(GTPase inhibitor activity);GO:0005096(GTPase activator activity);GO:0005509(calcium ion binding);GO:0005515(protein binding);GO:0005516(calmodulin binding);GO:0005547(phosphatidylinositol-3,4,5-trisphosphate binding);GO:0005634(nucleus);GO:0005737(cytoplasm);GO:0005829(cytosol);GO:0005874(microtubule);GO:0005884(actin fil…	04520(Adherens junction);04810(Regulation of actin cytoskeleton);05205(Proteoglycans in cancer)	yes
ENSG00000196776	CD47	0.391933	1.53943e-66	6.42079e-62	0.797	0.529	CD47 molecule [Source:HGNC Symbol;Acc:HGNC:1682]	GO:0005515(protein binding);GO:0005886(plasma membrane);GO:0005887(integral component of plasma membrane);GO:0007155(cell adhesion);GO:0007229(integrin-mediated signaling pathway);GO:0008228(opsonization);GO:0008284(positive regulation of cell population proliferation);GO:0009617(response to bacterium);GO:0009986(cell surface);GO:0016020(membrane);GO:0016021(integral component of membrane);GO:001…	04512(ECM-receptor interaction)	yes
ENSG00000122644	ARL4A	0.391919	6.63669e-95	2.7681e-90	0.513	0.214	ADP ribosylation factor like GTPase 4A [Source:HGNC Symbol;Acc:HGNC:695]	GO:0000166(nucleotide binding);GO:0005515(protein binding);GO:0005525(GTP binding);GO:0005634(nucleus);GO:0005654(nucleoplasm);GO:0005730(nucleolus);GO:0005737(cytoplasm);GO:0005829(cytosol);GO:0005886(plasma membrane);GO:0006886(intracellular protein transport);GO:0016020(membrane);GO:0016192(vesicle-mediated transport);GO:0050873(brown fat cell differentiation)	NA	yes
ENSG00000116489	CAPZA1	0.391711	4.65874e-101	1.94311e-96	0.589	0.266	capping actin protein of muscle Z-line subunit alpha 1 [Source:HGNC Symbol;Acc:HGNC:1488]	GO:0003779(actin binding);GO:0005515(protein binding);GO:0005576(extracellular region);GO:0005737(cytoplasm);GO:0005829(cytosol);GO:0005856(cytoskeleton);GO:0006888(endoplasmic reticulum to Golgi vesicle-mediated transport);GO:0007596(blood coagulation);GO:0008290(F-actin capping protein complex);GO:0015629(actin cytoskeleton);GO:0019886(antigen processing and presentation of exogenous peptide an…	04144(Endocytosis)	yes
ENSG00000095380	NANS	0.390753	2.1958e-83	9.15845e-79	0.708	0.398	N-acetylneuraminate synthase [Source:HGNC Symbol;Acc:HGNC:19237]	GO:0003824(catalytic activity);GO:0005737(cytoplasm);GO:0005829(cytosol);GO:0006055(CMP-N-acetylneuraminate biosynthetic process);GO:0008781(N-acylneuraminate cytidylyltransferase activity);GO:0016051(carbohydrate biosynthetic process);GO:0016740(transferase activity);GO:0047444(N-acylneuraminate-9-phosphate synthase activity);GO:0050462(N-acetylneuraminate synthase activity);GO:0070062(extracell…	00520(Amino sugar and nucleotide sugar metabolism)	yes
ENSG00000122565	CBX3	0.39056	1.67134e-72	6.97099e-68	0.833	0.561	chromobox 3 [Source:HGNC Symbol;Acc:HGNC:1553]	GO:0000775(chromosome, centromeric region);GO:0000779(condensed chromosome, centromeric region);GO:0000784(nuclear chromosome, telomeric region);GO:0000785(chromatin);GO:0005515(protein binding);GO:0005634(nucleus);GO:0005635(nuclear envelope);GO:0005637(nuclear inner membrane);GO:0005654(nucleoplasm);GO:0005719(nuclear euchromatin);GO:0005720(nuclear heterochromatin);GO:0005819(spindle);GO:00063…	NA	yes
ENSG00000167645	YIF1B	0.390478	2.26311e-113	9.43919e-109	0.583	0.244	Yip1 interacting factor homolog B, membrane trafficking protein [Source:HGNC Symbol;Acc:HGNC:30511]	GO:0005515(protein binding);GO:0005789(endoplasmic reticulum membrane);GO:0005793(endoplasmic reticulum-Golgi intermediate compartment);GO:0016020(membrane);GO:0016021(integral component of membrane);GO:0030134(COPII-coated ER to Golgi transport vesicle);GO:0030173(integral component of Golgi membrane)	NA	yes
ENSG00000063241	ISOC2	0.389546	5.4862e-67	2.28824e-62	0.662	0.389	isochorismatase domain containing 2 [Source:HGNC Symbol;Acc:HGNC:26278]	GO:0003824(catalytic activity);GO:0005515(protein binding);GO:0005634(nucleus);GO:0005737(cytoplasm);GO:0031648(protein destabilization)	NA	yes
ENSG00000092010	PSME1	0.389128	1.68488e-71	7.02747e-67	0.818	0.541	proteasome activator subunit 1 [Source:HGNC Symbol;Acc:HGNC:9568]	GO:0000165(MAPK cascade);GO:0000209(protein polyubiquitination);GO:0000502(proteasome complex);GO:0002223(stimulatory C-type lectin receptor signaling pathway);GO:0002479(antigen processing and presentation of exogenous peptide antigen via MHC class I, TAP-dependent);GO:0005515(protein binding);GO:0005654(nucleoplasm);GO:0005737(cytoplasm);GO:0005829(cytosol);GO:0006521(regulation of cellular ami…	03050(Proteasome);04612(Antigen processing and presentation)	yes
ENSG00000107581	EIF3A	0.388935	9.49235e-57	3.95917e-52	0.837	0.61	eukaryotic translation initiation factor 3 subunit A [Source:HGNC Symbol;Acc:HGNC:3271]	GO:0001732(formation of cytoplasmic translation initiation complex);GO:0002183(cytoplasmic translational initiation);GO:0002188(translation reinitiation);GO:0003723(RNA binding);GO:0003729(mRNA binding);GO:0003743(translation initiation factor activity);GO:0005198(structural molecule activity);GO:0005515(protein binding);GO:0005634(nucleus);GO:0005730(nucleolus);GO:0005737(cytoplasm);GO:0005829(c…	03013(RNA transport)	yes
ENSG00000148248	SURF4	0.388506	7.59709e-66	3.16867e-61	0.751	0.489	surfeit 4 [Source:HGNC Symbol;Acc:HGNC:11476]	GO:0000139(Golgi membrane);GO:0005515(protein binding);GO:0005783(endoplasmic reticulum);GO:0005789(endoplasmic reticulum membrane);GO:0005793(endoplasmic reticulum-Golgi intermediate compartment);GO:0005794(Golgi apparatus);GO:0005829(cytosol);GO:0005886(plasma membrane);GO:0006890(retrograde vesicle-mediated transport, Golgi to endoplasmic reticulum);GO:0007030(Golgi organization);GO:0010638(po…	NA	yes
ENSG00000105486	LIG1	0.387836	2.5441e-210	1.06112e-205	0.313	0.03	DNA ligase 1 [Source:HGNC Symbol;Acc:HGNC:6598]	GO:0000166(nucleotide binding);GO:0003677(DNA binding);GO:0003909(DNA ligase activity);GO:0003910(DNA ligase (ATP) activity);GO:0005524(ATP binding);GO:0005634(nucleus);GO:0005654(nucleoplasm);GO:0005737(cytoplasm);GO:0005739(mitochondrion);GO:0006260(DNA replication);GO:0006266(DNA ligation);GO:0006273(lagging strand elongation);GO:0006281(DNA repair);GO:0006283(transcription-coupled nucleotide-…	03030(DNA replication);03410(Base excision repair);03420(Nucleotide excision repair);03430(Mismatch repair)	yes
ENSG00000070010	UFD1	0.386939	2.26028e-85	9.42742e-81	0.706	0.392	ubiquitin recognition factor in ER associated degradation 1 [Source:HGNC Symbol;Acc:HGNC:12520]	GO:0001501(skeletal system development);GO:0004843(thiol-dependent ubiquitin-specific protease activity);GO:0005102(signaling receptor binding);GO:0005515(protein binding);GO:0005634(nucleus);GO:0005654(nucleoplasm);GO:0005737(cytoplasm);GO:0005783(endoplasmic reticulum);GO:0005829(cytosol);GO:0006511(ubiquitin-dependent protein catabolic process);GO:0016579(protein deubiquitination);GO:0030970(r…	04141(Protein processing in endoplasmic reticulum)	yes
ENSG00000164087	POC1A	0.386425	0	0	0.297	0.009	POC1 centriolar protein A [Source:HGNC Symbol;Acc:HGNC:24488]	GO:0000922(spindle pole);GO:0003431(growth plate cartilage chondrocyte development);GO:0005515(protein binding);GO:0005737(cytoplasm);GO:0005813(centrosome);GO:0005814(centriole);GO:0005815(microtubule organizing center);GO:0005856(cytoskeleton);GO:0007052(mitotic spindle organization);GO:0007283(spermatogenesis);GO:0010825(positive regulation of centrosome duplication);GO:0030030(cell projection…	NA	yes
ENSG00000163297	ANTXR2	0.38569	3.38446e-86	1.41162e-81	0.464	0.189	ANTXR cell adhesion molecule 2 [Source:HGNC Symbol;Acc:HGNC:21732]	GO:0004888(transmembrane signaling receptor activity);GO:0005515(protein binding);GO:0005576(extracellular region);GO:0005783(endoplasmic reticulum);GO:0005789(endoplasmic reticulum membrane);GO:0005886(plasma membrane);GO:0009897(external side of plasma membrane);GO:0009986(cell surface);GO:0010008(endosome membrane);GO:0016020(membrane);GO:0016021(integral component of membrane);GO:0022414(repr…	04621(NOD-like receptor signaling pathway)	yes
ENSG00000142945	KIF2C	0.385576	1.31221e-308	5.4731e-304	0.229	0.003	kinesin family member 2C [Source:HGNC Symbol;Acc:HGNC:6393]	GO:0000166(nucleotide binding);GO:0000278(mitotic cell cycle);GO:0000775(chromosome, centromeric region);GO:0000776(kinetochore);GO:0000777(condensed chromosome kinetochore);GO:0003774(motor activity);GO:0003777(microtubule motor activity);GO:0005515(protein binding);GO:0005524(ATP binding);GO:0005634(nucleus);GO:0005694(chromosome);GO:0005737(cytoplasm);GO:0005813(centrosome);GO:0005829(cytosol)…	NA	yes
ENSG00000198886	MT-ND4	0.385325	2.34393e-26	9.77628e-22	0.969	0.928	mitochondrially encoded NADH:ubiquinone oxidoreductase core subunit 4 [Source:HGNC Symbol;Acc:HGNC:7459]	GO:0001666(response to hypoxia);GO:0001701(in utero embryonic development);GO:0003954(NADH dehydrogenase activity);GO:0005739(mitochondrion);GO:0005743(mitochondrial inner membrane);GO:0005747(mitochondrial respiratory chain complex I);GO:0006120(mitochondrial electron transport, NADH to ubiquinone);GO:0007568(aging);GO:0008137(NADH dehydrogenase (ubiquinone) activity);GO:0009060(aerobic respirat…	00190(Oxidative phosphorylation);04714(Thermogenesis);04723(Retrograde endocannabinoid signaling);05012(Parkinson disease)	yes
ENSG00000130204	AC011481.1	0.385233	7.38092e-106	3.07851e-101	0.528	0.211	translocase of outer mitochondrial membrane 40 [Source:NCBI gene;Acc:10452]	GO:0005515(protein binding);GO:0005739(mitochondrion);GO:0005741(mitochondrial outer membrane);GO:0005742(mitochondrial outer membrane translocase complex);GO:0005743(mitochondrial inner membrane);GO:0005829(cytosol);GO:0006626(protein targeting to mitochondrion);GO:0006811(ion transport);GO:0008320(protein transmembrane transporter activity);GO:0015031(protein transport);GO:0015288(porin activit…	05014(Amyotrophic lateral sclerosis (ALS))	yes
ENSG00000158042	MRPL17	0.384834	1.28484e-63	5.35894e-59	0.662	0.399	mitochondrial ribosomal protein L17 [Source:HGNC Symbol;Acc:HGNC:14053]	GO:0003735(structural constituent of ribosome);GO:0005622(intracellular);GO:0005739(mitochondrion);GO:0005743(mitochondrial inner membrane);GO:0005762(mitochondrial large ribosomal subunit);GO:0005840(ribosome);GO:0006412(translation);GO:0019904(protein domain specific binding);GO:0070125(mitochondrial translational elongation);GO:0070126(mitochondrial translational termination)	03010(Ribosome)	yes
ENSG00000185651	UBE2L3	0.384732	1.88753e-75	7.87268e-71	0.73	0.434	ubiquitin conjugating enzyme E2 L3 [Source:HGNC Symbol;Acc:HGNC:12488]	GO:0000151(ubiquitin ligase complex);GO:0000166(nucleotide binding);GO:0000209(protein polyubiquitination);GO:0003713(transcription coactivator activity);GO:0003723(RNA binding);GO:0004842(ubiquitin-protein transferase activity);GO:0005515(protein binding);GO:0005524(ATP binding);GO:0005634(nucleus);GO:0005654(nucleoplasm);GO:0005737(cytoplasm);GO:0005829(cytosol);GO:0006355(regulation of transcr…	04120(Ubiquitin mediated proteolysis);05012(Parkinson disease)	yes
ENSG00000197102	DYNC1H1	0.384563	1.02215e-65	4.26328e-61	0.784	0.519	dynein cytoplasmic 1 heavy chain 1 [Source:HGNC Symbol;Acc:HGNC:2961]	GO:0000086(G2/M transition of mitotic cell cycle);GO:0000166(nucleotide binding);GO:0003723(RNA binding);GO:0003774(motor activity);GO:0003777(microtubule motor activity);GO:0005515(protein binding);GO:0005524(ATP binding);GO:0005576(extracellular region);GO:0005737(cytoplasm);GO:0005813(centrosome);GO:0005829(cytosol);GO:0005856(cytoskeleton);GO:0005868(cytoplasmic dynein complex);GO:0005874(mic…	04145(Phagosome);04962(Vasopressin-regulated water reabsorption);05132(Salmonella infection)	yes
ENSG00000110917	MLEC	0.384432	7.25247e-60	3.02493e-55	0.792	0.543	malectin [Source:HGNC Symbol;Acc:HGNC:28973]	GO:0005783(endoplasmic reticulum);GO:0005789(endoplasmic reticulum membrane);GO:0005886(plasma membrane);GO:0005975(carbohydrate metabolic process);GO:0006457(protein folding);GO:0016020(membrane);GO:0016021(integral component of membrane);GO:0019899(enzyme binding);GO:0030246(carbohydrate binding);GO:0035579(specific granule membrane);GO:0043312(neutrophil degranulation)	NA	yes
ENSG00000119335	SET	0.384012	1.08858e-51	4.54034e-47	0.908	0.746	SET nuclear proto-oncogene [Source:HGNC Symbol;Acc:HGNC:10760]	GO:0003677(DNA binding);GO:0004864(protein phosphatase inhibitor activity);GO:0005515(protein binding);GO:0005634(nucleus);GO:0005654(nucleoplasm);GO:0005737(cytoplasm);GO:0005783(endoplasmic reticulum);GO:0005811(lipid droplet);GO:0005829(cytosol);GO:0006260(DNA replication);GO:0006334(nucleosome assembly);GO:0006337(nucleosome disassembly);GO:0016032(viral process);GO:0019888(protein phosphatas…	NA	yes
ENSG00000103121	CMC2	0.383844	6.9759e-111	2.90958e-106	0.484	0.172	C-X9-C motif containing 2 [Source:HGNC Symbol;Acc:HGNC:24447]	GO:0005739(mitochondrion)	NA	yes
ENSG00000105011	ASF1B	0.383226	2.28362e-290	9.52473e-286	0.302	0.013	anti-silencing function 1B histone chaperone [Source:HGNC Symbol;Acc:HGNC:20996]	GO:0000785(chromatin);GO:0000790(nuclear chromatin);GO:0001835(blastocyst hatching);GO:0005515(protein binding);GO:0005634(nucleus);GO:0005654(nucleoplasm);GO:0006325(chromatin organization);GO:0006333(chromatin assembly or disassembly);GO:0006334(nucleosome assembly);GO:0006335(DNA replication-dependent nucleosome assembly);GO:0006336(DNA replication-independent nucleosome assembly);GO:0007275(m…	NA	yes
ENSG00000206503	HLA-A	0.381569	5.01627e-30	2.09223e-25	0.957	0.905	major histocompatibility complex, class I, A [Source:HGNC Symbol;Acc:HGNC:4931]	GO:0000139(Golgi membrane);GO:0002376(immune system process);GO:0002474(antigen processing and presentation of peptide antigen via MHC class I);GO:0002479(antigen processing and presentation of exogenous peptide antigen via MHC class I, TAP-dependent);GO:0002480(antigen processing and presentation of exogenous peptide antigen via MHC class I, TAP-independent);GO:0005783(endoplasmic reticulum);GO:…	04144(Endocytosis);04145(Phagosome);04218(Cellular senescence);04514(Cell adhesion molecules (CAMs));04612(Antigen processing and presentation);04650(Natural killer cell mediated cytotoxicity);04940(Type I diabetes mellitus);05163(Human cytomegalovirus infection);05165(Human papillomavirus infection);05166(Human T-cell leukemia virus 1 infection);05167(Kaposi sarcoma-associated herpesvirus infect…	yes
ENSG00000213465	ARL2	0.379745	2.92954e-56	1.22188e-51	0.82	0.584	ADP ribosylation factor like GTPase 2 [Source:HGNC Symbol;Acc:HGNC:693]	GO:0000166(nucleotide binding);GO:0003924(GTPase activity);GO:0005095(GTPase inhibitor activity);GO:0005515(protein binding);GO:0005525(GTP binding);GO:0005634(nucleus);GO:0005730(nucleolus);GO:0005737(cytoplasm);GO:0005739(mitochondrion);GO:0005758(mitochondrial intermembrane space);GO:0005759(mitochondrial matrix);GO:0005794(Golgi apparatus);GO:0005813(centrosome);GO:0005815(microtubule organiz…	NA	yes
ENSG00000145907	G3BP1	0.379366	1.27377e-62	5.31276e-58	0.732	0.464	G3BP stress granule assembly factor 1 [Source:HGNC Symbol;Acc:HGNC:30292]	GO:0000166(nucleotide binding);GO:0003676(nucleic acid binding);GO:0003677(DNA binding);GO:0003723(RNA binding);GO:0003729(mRNA binding);GO:0004003(ATP-dependent DNA helicase activity);GO:0004004(ATP-dependent RNA helicase activity);GO:0004386(helicase activity);GO:0004518(nuclease activity);GO:0004519(endonuclease activity);GO:0005515(protein binding);GO:0005524(ATP binding);GO:0005634(nucleus);…	NA	yes
ENSG00000188015	S100A3	0.379297	9.74404e-53	4.06414e-48	0.417	0.198	S100 calcium binding protein A3 [Source:HGNC Symbol;Acc:HGNC:10493]	GO:0005509(calcium ion binding);GO:0005730(nucleolus);GO:0005737(cytoplasm);GO:0005829(cytosol);GO:0008270(zinc ion binding);GO:0046872(metal ion binding);GO:0046914(transition metal ion binding)	NA	yes
ENSG00000163170	BOLA3	0.377959	1.50562e-94	6.2798e-90	0.551	0.24	bolA family member 3 [Source:HGNC Symbol;Acc:HGNC:24415]	GO:0003674(molecular_function);GO:0005739(mitochondrion);GO:0008150(biological_process)	NA	yes
ENSG00000117984	CTSD	0.377632	3.64393e-30	1.51985e-25	0.92	0.818	cathepsin D [Source:HGNC Symbol;Acc:HGNC:2529]	GO:0004190(aspartic-type endopeptidase activity);GO:0005515(protein binding);GO:0005576(extracellular region);GO:0005615(extracellular space);GO:0005764(lysosome);GO:0006508(proteolysis);GO:0008233(peptidase activity);GO:0016787(hydrolase activity);GO:0019886(antigen processing and presentation of exogenous peptide antigen via MHC class II);GO:0030163(protein catabolic process);GO:0030574(collage…	04071(Sphingolipid signaling pathway);04140(Autophagy - animal);04142(Lysosome);04210(Apoptosis);04915(Estrogen signaling pathway);05152(Tuberculosis)	yes
ENSG00000077514	POLD3	0.377167	2.07548e-118	8.65662e-114	0.4	0.111	DNA polymerase delta 3, accessory subunit [Source:HGNC Symbol;Acc:HGNC:20932]	GO:0000723(telomere maintenance);GO:0000731(DNA synthesis involved in DNA repair);GO:0003887(DNA-directed DNA polymerase activity);GO:0005515(protein binding);GO:0005634(nucleus);GO:0005654(nucleoplasm);GO:0005737(cytoplasm);GO:0006260(DNA replication);GO:0006261(DNA-dependent DNA replication);GO:0006281(DNA repair);GO:0006283(transcription-coupled nucleotide-excision repair);GO:0006296(nucleotid…	03030(DNA replication);03410(Base excision repair);03420(Nucleotide excision repair);03430(Mismatch repair);03440(Homologous recombination)	yes
ENSG00000047410	TPR	0.377151	4.76829e-65	1.98881e-60	0.85	0.599	translocated promoter region, nuclear basket protein [Source:HGNC Symbol;Acc:HGNC:12017]	GO:0000122(negative regulation of transcription by RNA polymerase II);GO:0000775(chromosome, centromeric region);GO:0000776(kinetochore);GO:0003682(chromatin binding);GO:0003723(RNA binding);GO:0003729(mRNA binding);GO:0005515(protein binding);GO:0005634(nucleus);GO:0005635(nuclear envelope);GO:0005643(nuclear pore);GO:0005654(nucleoplasm);GO:0005694(chromosome);GO:0005737(cytoplasm);GO:0005819(s…	03013(RNA transport);05200(Pathways in cancer);05216(Thyroid cancer)	yes
ENSG00000197879	MYO1C	0.376793	1.32521e-96	5.5273e-92	0.64	0.315	myosin IC [Source:HGNC Symbol;Acc:HGNC:7597]	GO:0000146(microfilament motor activity);GO:0000166(nucleotide binding);GO:0001726(ruffle);GO:0003774(motor activity);GO:0003779(actin binding);GO:0005102(signaling receptor binding);GO:0005515(protein binding);GO:0005516(calmodulin binding);GO:0005524(ATP binding);GO:0005634(nucleus);GO:0005643(nuclear pore);GO:0005654(nucleoplasm);GO:0005730(nucleolus);GO:0005737(cytoplasm);GO:0005829(cytosol);…	NA	yes
ENSG00000175567	UCP2	0.37609	6.26138e-105	2.61156e-100	0.306	0.074	uncoupling protein 2 [Source:HGNC Symbol;Acc:HGNC:12518]	GO:0000303(response to superoxide);GO:0001666(response to hypoxia);GO:0005515(protein binding);GO:0005737(cytoplasm);GO:0005739(mitochondrion);GO:0005743(mitochondrial inner membrane);GO:0006839(mitochondrial transport);GO:0007565(female pregnancy);GO:0007568(aging);GO:0009409(response to cold);GO:0009749(response to glucose);GO:0010942(positive regulation of cell death);GO:0016020(membrane);GO:0…	NA	yes
ENSG00000112394	SLC16A10	0.374446	1.38534e-23	5.77811e-19	0.259	0.144	solute carrier family 16 member 10 [Source:HGNC Symbol;Acc:HGNC:17027]	GO:0003333(amino acid transmembrane transport);GO:0005886(plasma membrane);GO:0005887(integral component of plasma membrane);GO:0006865(amino acid transport);GO:0015171(amino acid transmembrane transporter activity);GO:0015173(aromatic amino acid transmembrane transporter activity);GO:0015349(thyroid hormone transmembrane transporter activity);GO:0015801(aromatic amino acid transport);GO:0016020(…	04919(Thyroid hormone signaling pathway);04974(Protein digestion and absorption)	yes
ENSG00000105887	MTPN	0.374379	6.14794e-60	2.56425e-55	0.885	0.669	myotrophin [Source:HGNC Symbol;Acc:HGNC:15667]	GO:0005515(protein binding);GO:0005634(nucleus);GO:0005737(cytoplasm);GO:0005829(cytosol);GO:0006417(regulation of translation);GO:0006584(catecholamine metabolic process);GO:0008290(F-actin capping protein complex);GO:0008361(regulation of cell size);GO:0010557(positive regulation of macromolecule biosynthetic process);GO:0010613(positive regulation of cardiac muscle hypertrophy);GO:0016202(regu…	NA	yes
ENSG00000170860	LSM3	0.373552	1.79075e-70	7.46905e-66	0.769	0.487	LSM3 homolog, U6 small nuclear RNA and mRNA degradation associated [Source:HGNC Symbol;Acc:HGNC:17874]	GO:0000398(mRNA splicing, via spliceosome);GO:0000932(P-body);GO:0000956(nuclear-transcribed mRNA catabolic process);GO:0003723(RNA binding);GO:0005515(protein binding);GO:0005634(nucleus);GO:0005654(nucleoplasm);GO:0005681(spliceosomal complex);GO:0005688(U6 snRNP);GO:0005829(cytosol);GO:0006397(mRNA processing);GO:0008380(RNA splicing);GO:0033962(cytoplasmic mRNA processing body assembly);GO:00…	03018(RNA degradation);03040(Spliceosome)	yes
ENSG00000094804	CDC6	0.372578	3.79769e-208	1.58398e-203	0.272	0.019	cell division cycle 6 [Source:HGNC Symbol;Acc:HGNC:1744]	GO:0000076(DNA replication checkpoint);GO:0000079(regulation of cyclin-dependent protein serine/threonine kinase activity);GO:0000082(G1/S transition of mitotic cell cycle);GO:0000083(regulation of transcription involved in G1/S transition of mitotic cell cycle);GO:0000166(nucleotide binding);GO:0000278(mitotic cell cycle);GO:0000922(spindle pole);GO:0003688(DNA replication origin binding);GO:000…	04110(Cell cycle)	yes
ENSG00000174442	ZWILCH	0.372432	1.44019e-209	6.00687e-205	0.346	0.041	zwilch kinetochore protein [Source:HGNC Symbol;Acc:HGNC:25468]	GO:0000775(chromosome, centromeric region);GO:0000776(kinetochore);GO:0000777(condensed chromosome kinetochore);GO:0005515(protein binding);GO:0005694(chromosome);GO:0005829(cytosol);GO:0007049(cell cycle);GO:0007093(mitotic cell cycle checkpoint);GO:0051301(cell division);GO:1990423(RZZ complex)	NA	yes
ENSG00000203667	COX20	0.371243	2.24719e-67	9.37281e-63	0.707	0.456	cytochrome c oxidase assembly factor COX20 [Source:HGNC Symbol;Acc:HGNC:26970]	GO:0005515(protein binding);GO:0005739(mitochondrion);GO:0005743(mitochondrial inner membrane);GO:0009060(aerobic respiration);GO:0016020(membrane);GO:0016021(integral component of membrane);GO:0033617(mitochondrial respiratory chain complex IV assembly)	04714(Thermogenesis)	yes
ENSG00000172270	BSG	0.371219	6.71291e-47	2.79989e-42	0.899	0.743	basigin (Ok blood group) [Source:HGNC Symbol;Acc:HGNC:1116]	GO:0000139(Golgi membrane);GO:0002080(acrosomal membrane);GO:0005515(protein binding);GO:0005537(mannose binding);GO:0005739(mitochondrion);GO:0005886(plasma membrane);GO:0005887(integral component of plasma membrane);GO:0005925(focal adhesion);GO:0006090(pyruvate metabolic process);GO:0007156(homophilic cell adhesion via plasma membrane adhesion molecules);GO:0007166(cell surface receptor signal…	NA	yes
ENSG00000163131	CTSS	0.371122	7.30765e-35	3.04795e-30	0.307	0.152	cathepsin S [Source:HGNC Symbol;Acc:HGNC:2545]	GO:0001968(fibronectin binding);GO:0002224(toll-like receptor signaling pathway);GO:0002250(adaptive immune response);GO:0004197(cysteine-type endopeptidase activity);GO:0005518(collagen binding);GO:0005576(extracellular region);GO:0005615(extracellular space);GO:0005764(lysosome);GO:0006508(proteolysis);GO:0006955(immune response);GO:0008233(peptidase activity);GO:0008234(cysteine-type peptidase…	04142(Lysosome);04145(Phagosome);04210(Apoptosis);04612(Antigen processing and presentation);05152(Tuberculosis)	yes
ENSG00000125871	MGME1	0.371007	1.09254e-140	4.55687e-136	0.398	0.096	mitochondrial genome maintenance exonuclease 1 [Source:HGNC Symbol;Acc:HGNC:16205]	GO:0000002(mitochondrial genome maintenance);GO:0004518(nuclease activity);GO:0004527(exonuclease activity);GO:0005739(mitochondrion);GO:0006264(mitochondrial DNA replication);GO:0006281(DNA repair);GO:0006974(cellular response to DNA damage stimulus);GO:0008297(single-stranded DNA exodeoxyribonuclease activity);GO:0016787(hydrolase activity);GO:0043504(mitochondrial DNA repair);GO:0090305(nuclei…	NA	yes
ENSG00000128050	PAICS	0.370547	1.06644e-96	4.448e-92	0.477	0.184	phosphoribosylaminoimidazole carboxylase and phosphoribosylaminoimidazolesuccinocarboxamide synthase [Source:HGNC Symbol;Acc:HGNC:8587]	GO:0000166(nucleotide binding);GO:0003824(catalytic activity);GO:0004638(phosphoribosylaminoimidazole carboxylase activity);GO:0004639(phosphoribosylaminoimidazolesuccinocarboxamide synthase activity);GO:0005515(protein binding);GO:0005524(ATP binding);GO:0005737(cytoplasm);GO:0005829(cytosol);GO:0006164(purine nucleotide biosynthetic process);GO:0006189('de novo' IMP biosynthetic process);GO:000…	00230(Purine metabolism)	yes
ENSG00000141858	SAMD1	0.370304	5.96609e-105	2.4884e-100	0.496	0.19	sterile alpha motif domain containing 1 [Source:HGNC Symbol;Acc:HGNC:17958]	GO:0005515(protein binding)	NA	yes
ENSG00000214026	MRPL23	0.370047	1.81199e-86	7.55765e-82	0.687	0.376	mitochondrial ribosomal protein L23 [Source:HGNC Symbol;Acc:HGNC:10322]	GO:0001650(fibrillar center);GO:0003723(RNA binding);GO:0003735(structural constituent of ribosome);GO:0005515(protein binding);GO:0005622(intracellular);GO:0005739(mitochondrion);GO:0005743(mitochondrial inner membrane);GO:0005762(mitochondrial large ribosomal subunit);GO:0005840(ribosome);GO:0006412(translation);GO:0032543(mitochondrial translation);GO:0070125(mitochondrial translational elonga…	03010(Ribosome)	yes
ENSG00000010256	UQCRC1	0.369695	2.25499e-89	9.40533e-85	0.623	0.309	ubiquinol-cytochrome c reductase core protein 1 [Source:HGNC Symbol;Acc:HGNC:12585]	GO:0003824(catalytic activity);GO:0005739(mitochondrion);GO:0005743(mitochondrial inner membrane);GO:0005746(mitochondrial respirasome);GO:0005750(mitochondrial respiratory chain complex III);GO:0005829(cytosol);GO:0006119(oxidative phosphorylation);GO:0006122(mitochondrial electron transport, ubiquinol to cytochrome c);GO:0008121(ubiquinol-cytochrome-c reductase activity);GO:0009060(aerobic resp…	00190(Oxidative phosphorylation);04260(Cardiac muscle contraction);04714(Thermogenesis);04932(Non-alcoholic fatty liver disease (NAFLD));05010(Alzheimer disease);05012(Parkinson disease);05016(Huntington disease)	yes
ENSG00000141759	TXNL4A	0.368744	1.72428e-70	7.19178e-66	0.777	0.5	thioredoxin like 4A [Source:HGNC Symbol;Acc:HGNC:30551]	GO:0000245(spliceosomal complex assembly);GO:0000375(RNA splicing, via transesterification reactions);GO:0000398(mRNA splicing, via spliceosome);GO:0005515(protein binding);GO:0005634(nucleus);GO:0005654(nucleoplasm);GO:0005681(spliceosomal complex);GO:0005682(U5 snRNP);GO:0005737(cytoplasm);GO:0005829(cytosol);GO:0006397(mRNA processing);GO:0007049(cell cycle);GO:0008380(RNA splicing);GO:0031965…	03040(Spliceosome)	yes
ENSG00000151247	EIF4E	0.368735	2.56458e-62	1.06966e-57	0.536	0.296	eukaryotic translation initiation factor 4E [Source:HGNC Symbol;Acc:HGNC:3287]	GO:0000082(G1/S transition of mitotic cell cycle);GO:0000339(RNA cap binding);GO:0000340(RNA 7-methylguanosine cap binding);GO:0000932(P-body);GO:0001662(behavioral fear response);GO:0003723(RNA binding);GO:0003743(translation initiation factor activity);GO:0005515(protein binding);GO:0005737(cytoplasm);GO:0005829(cytosol);GO:0005845(mRNA cap binding complex);GO:0006405(RNA export from nucleus);G…	01521(EGFR tyrosine kinase inhibitor resistance);03013(RNA transport);04066(HIF-1 signaling pathway);04150(mTOR signaling pathway);04151(PI3K-Akt signaling pathway);04211(Longevity regulating pathway);04910(Insulin signaling pathway)	yes
ENSG00000110108	TMEM109	0.368656	1.30962e-71	5.46231e-67	0.659	0.37	transmembrane protein 109 [Source:HGNC Symbol;Acc:HGNC:28771]	GO:0003674(molecular_function);GO:0005244(voltage-gated ion channel activity);GO:0005515(protein binding);GO:0005634(nucleus);GO:0005640(nuclear outer membrane);GO:0005783(endoplasmic reticulum);GO:0005789(endoplasmic reticulum membrane);GO:0006811(ion transport);GO:0016020(membrane);GO:0016021(integral component of membrane);GO:0016529(sarcoplasmic reticulum);GO:0033017(sarcoplasmic reticulum me…	NA	yes
ENSG00000108479	GALK1	0.368026	1.21193e-76	5.05483e-72	0.604	0.313	galactokinase 1 [Source:HGNC Symbol;Acc:HGNC:4118]	GO:0000166(nucleotide binding);GO:0004335(galactokinase activity);GO:0005524(ATP binding);GO:0005534(galactose binding);GO:0005737(cytoplasm);GO:0005829(cytosol);GO:0005975(carbohydrate metabolic process);GO:0006012(galactose metabolic process);GO:0016020(membrane);GO:0016301(kinase activity);GO:0016310(phosphorylation);GO:0016740(transferase activity);GO:0016773(phosphotransferase activity, alco…	00052(Galactose metabolism);00520(Amino sugar and nucleotide sugar metabolism)	yes
ENSG00000129038	LOXL1	0.367804	4.92398e-56	2.05374e-51	0.459	0.227	lysyl oxidase like 1 [Source:HGNC Symbol;Acc:HGNC:6665]	GO:0001669(acrosomal vesicle);GO:0004720(protein-lysine 6-oxidase activity);GO:0005507(copper ion binding);GO:0005576(extracellular region);GO:0005604(basement membrane);GO:0005615(extracellular space);GO:0005737(cytoplasm);GO:0016491(oxidoreductase activity);GO:0016641(oxidoreductase activity, acting on the CH-NH2 group of donors, oxygen as acceptor);GO:0018057(peptidyl-lysine oxidation);GO:0018…	NA	yes
ENSG00000257764	AC020656.1	0.367689	6.86711e-63	2.8642e-58	0.143	0.023	novel transcript, antisense to LYZ	NA	NA	yes
ENSG00000179029	TMEM107	0.367072	3.64145e-114	1.51881e-109	0.449	0.148	transmembrane protein 107 [Source:HGNC Symbol;Acc:HGNC:28128]	GO:0003674(molecular_function);GO:0005515(protein binding);GO:0005929(cilium);GO:0007275(multicellular organism development);GO:0016020(membrane);GO:0016021(integral component of membrane);GO:0021532(neural tube patterning);GO:0030030(cell projection organization);GO:0035869(ciliary transition zone);GO:0036038(MKS complex);GO:0042733(embryonic digit morphogenesis);GO:0042995(cell projection);GO:0…	NA	yes
ENSG00000110719	TCIRG1	0.366987	2.47605e-95	1.03274e-90	0.456	0.172	T cell immune regulator 1, ATPase H+ transporting V0 subunit a3 [Source:HGNC Symbol;Acc:HGNC:11647]	GO:0000220(vacuolar proton-transporting V-type ATPase, V0 domain);GO:0001503(ossification);GO:0002158(osteoclast proliferation);GO:0002377(immunoglobulin production);GO:0005215(transporter activity);GO:0005634(nucleus);GO:0005764(lysosome);GO:0005765(lysosomal membrane);GO:0005770(late endosome);GO:0005886(plasma membrane);GO:0005887(integral component of plasma membrane);GO:0006811(ion transport…	00190(Oxidative phosphorylation);04142(Lysosome);04145(Phagosome);04721(Synaptic vesicle cycle);04966(Collecting duct acid secretion);05110(Vibrio cholerae infection);05120(Epithelial cell signaling in Helicobacter pylori infection);05152(Tuberculosis);05165(Human papillomavirus infection);05323(Rheumatoid arthritis)	yes
ENSG00000163808	KIF15	0.366705	0	0	0.242	0.002	kinesin family member 15 [Source:HGNC Symbol;Acc:HGNC:17273]	GO:0000166(nucleotide binding);GO:0000278(mitotic cell cycle);GO:0003677(DNA binding);GO:0003774(motor activity);GO:0003777(microtubule motor activity);GO:0005515(protein binding);GO:0005524(ATP binding);GO:0005737(cytoplasm);GO:0005813(centrosome);GO:0005819(spindle);GO:0005829(cytosol);GO:0005856(cytoskeleton);GO:0005871(kinesin complex);GO:0005873(plus-end kinesin complex);GO:0005874(microtubu…	NA	yes
ENSG00000138758	SEPT11	0.366349	5.94864e-91	2.48112e-86	0.732	0.414	septin 11 [Source:HGNC Symbol;Acc:HGNC:25589]	GO:0000166(nucleotide binding);GO:0001725(stress fiber);GO:0003924(GTPase activity);GO:0005515(protein binding);GO:0005525(GTP binding);GO:0005737(cytoplasm);GO:0005856(cytoskeleton);GO:0005940(septin ring);GO:0007049(cell cycle);GO:0015630(microtubule cytoskeleton);GO:0030054(cell junction);GO:0030424(axon);GO:0031105(septin complex);GO:0032947(protein-containing complex scaffold activity);GO:00…	05100(Bacterial invasion of epithelial cells)	yes
ENSG00000065328	MCM10	0.366137	0	0	0.255	0.003	minichromosome maintenance 10 replication initiation factor [Source:HGNC Symbol;Acc:HGNC:18043]	GO:0000082(G1/S transition of mitotic cell cycle);GO:0003677(DNA binding);GO:0003688(DNA replication origin binding);GO:0003690(double-stranded DNA binding);GO:0003697(single-stranded DNA binding);GO:0005515(protein binding);GO:0005634(nucleus);GO:0005654(nucleoplasm);GO:0005730(nucleolus);GO:0006260(DNA replication);GO:0006270(DNA replication initiation);GO:0006974(cellular response to DNA damag…	NA	yes
ENSG00000197930	ERO1A	0.366062	2.49293e-106	1.03978e-101	0.549	0.23	endoplasmic reticulum oxidoreductase 1 alpha [Source:HGNC Symbol;Acc:HGNC:13280]	GO:0003756(protein disulfide isomerase activity);GO:0005515(protein binding);GO:0005783(endoplasmic reticulum);GO:0005788(endoplasmic reticulum lumen);GO:0005789(endoplasmic reticulum membrane);GO:0006457(protein folding);GO:0006464(cellular protein modification process);GO:0006915(apoptotic process);GO:0009266(response to temperature stimulus);GO:0010260(animal organ senescence);GO:0015035(prote…	04141(Protein processing in endoplasmic reticulum);05110(Vibrio cholerae infection)	yes
ENSG00000204262	COL5A2	0.365708	5.01154e-18	2.09026e-13	0.825	0.787	collagen type V alpha 2 chain [Source:HGNC Symbol;Acc:HGNC:2210]	GO:0001501(skeletal system development);GO:0001503(ossification);GO:0005201(extracellular matrix structural constituent);GO:0005515(protein binding);GO:0005576(extracellular region);GO:0005581(collagen trimer);GO:0005588(collagen type V trimer);GO:0005615(extracellular space);GO:0005788(endoplasmic reticulum lumen);GO:0030020(extracellular matrix structural constituent conferring tensile strength…	04974(Protein digestion and absorption)	yes
ENSG00000112742	TTK	0.365694	5.41508e-313	2.25858e-308	0.244	0.004	TTK protein kinase [Source:HGNC Symbol;Acc:HGNC:12401]	GO:0000166(nucleotide binding);GO:0000776(kinetochore);GO:0004672(protein kinase activity);GO:0004674(protein serine/threonine kinase activity);GO:0004712(protein serine/threonine/tyrosine kinase activity);GO:0004713(protein tyrosine kinase activity);GO:0005515(protein binding);GO:0005524(ATP binding);GO:0005737(cytoplasm);GO:0005819(spindle);GO:0006468(protein phosphorylation);GO:0007051(spindle…	04110(Cell cycle)	yes
ENSG00000110880	CORO1C	0.365257	4.61475e-98	1.92477e-93	0.503	0.203	coronin 1C [Source:HGNC Symbol;Acc:HGNC:2254]	GO:0001755(neural crest cell migration);GO:0001932(regulation of protein phosphorylation);GO:0001933(negative regulation of protein phosphorylation);GO:0003779(actin binding);GO:0005515(protein binding);GO:0005737(cytoplasm);GO:0005768(endosome);GO:0005856(cytoskeleton);GO:0005886(plasma membrane);GO:0005925(focal adhesion);GO:0005938(cell cortex);GO:0006909(phagocytosis);GO:0007165(signal transd…	NA	yes
ENSG00000112137	PHACTR1	0.36485	9.14823e-33	3.81563e-28	0.179	0.072	phosphatase and actin regulator 1 [Source:HGNC Symbol;Acc:HGNC:20990]	GO:0003779(actin binding);GO:0004864(protein phosphatase inhibitor activity);GO:0005634(nucleus);GO:0005737(cytoplasm);GO:0005829(cytosol);GO:0008157(protein phosphatase 1 binding);GO:0019888(protein phosphatase regulator activity);GO:0030054(cell junction);GO:0031032(actomyosin structure organization);GO:0031532(actin cytoskeleton reorganization);GO:0032515(negative regulation of phosphoprotein …	NA	yes
ENSG00000170779	CDCA4	0.364	1.57069e-157	6.55118e-153	0.31	0.045	cell division cycle associated 4 [Source:HGNC Symbol;Acc:HGNC:14625]	GO:0005515(protein binding);GO:0005634(nucleus);GO:0005654(nucleoplasm);GO:0005829(cytosol);GO:0005886(plasma membrane);GO:0051301(cell division)	NA	yes
ENSG00000160298	C21orf58	0.363085	4.86869e-151	2.03068e-146	0.272	0.034	chromosome 21 open reading frame 58 [Source:HGNC Symbol;Acc:HGNC:1300]	NA	NA	yes
ENSG00000050393	MCUR1	0.362472	5.51561e-100	2.30051e-95	0.592	0.271	mitochondrial calcium uniporter regulator 1 [Source:HGNC Symbol;Acc:HGNC:21097]	GO:0005515(protein binding);GO:0005739(mitochondrion);GO:0005743(mitochondrial inner membrane);GO:0006811(ion transport);GO:0006816(calcium ion transport);GO:0006851(mitochondrial calcium ion transmembrane transport);GO:0016020(membrane);GO:0016021(integral component of membrane);GO:0031305(integral component of mitochondrial inner membrane);GO:0036444(calcium import into the mitochondrion);GO:00…	NA	yes
ENSG00000163931	TKT	0.361962	2.91142e-50	1.21432e-45	0.68	0.445	transketolase [Source:HGNC Symbol;Acc:HGNC:11834]	GO:0003824(catalytic activity);GO:0004802(transketolase activity);GO:0005515(protein binding);GO:0005654(nucleoplasm);GO:0005777(peroxisome);GO:0005829(cytosol);GO:0005999(xylulose biosynthetic process);GO:0006098(pentose-phosphate shunt);GO:0009052(pentose-phosphate shunt, non-oxidative branch);GO:0016604(nuclear body);GO:0016607(nuclear speck);GO:0016740(transferase activity);GO:0031982(vesicle…	00030(Pentose phosphate pathway)	yes
ENSG00000124207	CSE1L	0.360291	2.63277e-145	1.0981e-140	0.396	0.092	chromosome segregation 1 like [Source:HGNC Symbol;Acc:HGNC:2431]	GO:0005049(nuclear export signal receptor activity);GO:0005515(protein binding);GO:0005634(nucleus);GO:0005635(nuclear envelope);GO:0005654(nucleoplasm);GO:0005737(cytoplasm);GO:0005829(cytosol);GO:0006606(protein import into nucleus);GO:0006611(protein export from nucleus);GO:0006886(intracellular protein transport);GO:0006915(apoptotic process);GO:0008283(cell population proliferation);GO:00085…	NA	yes
ENSG00000184661	CDCA2	0.3599	3.9857e-230	1.6624e-225	0.236	0.009	cell division cycle associated 2 [Source:HGNC Symbol;Acc:HGNC:14623]	GO:0005634(nucleus);GO:0005654(nucleoplasm);GO:0005694(chromosome);GO:0005829(cytosol);GO:0007049(cell cycle);GO:0007059(chromosome segregation);GO:0035307(positive regulation of protein dephosphorylation);GO:0051301(cell division)	NA	yes
ENSG00000122545	SEPT7	0.359822	2.37299e-44	9.89749e-40	0.936	0.828	septin 7 [Source:HGNC Symbol;Acc:HGNC:1717]	GO:0000166(nucleotide binding);GO:0000775(chromosome, centromeric region);GO:0000776(kinetochore);GO:0000777(condensed chromosome kinetochore);GO:0001725(stress fiber);GO:0003924(GTPase activity);GO:0005198(structural molecule activity);GO:0005515(protein binding);GO:0005525(GTP binding);GO:0005634(nucleus);GO:0005694(chromosome);GO:0005737(cytoplasm);GO:0005819(spindle);GO:0005829(cytosol);GO:00…	NA	yes
ENSG00000087116	ADAMTS2	0.3598	4.00295e-59	1.66959e-54	0.532	0.281	ADAM metallopeptidase with thrombospondin type 1 motif 2 [Source:HGNC Symbol;Acc:HGNC:218]	GO:0004222(metalloendopeptidase activity);GO:0005576(extracellular region);GO:0006508(proteolysis);GO:0007283(spermatogenesis);GO:0008233(peptidase activity);GO:0008237(metallopeptidase activity);GO:0008270(zinc ion binding);GO:0016485(protein processing);GO:0016787(hydrolase activity);GO:0030199(collagen fibril organization);GO:0030324(lung development);GO:0030574(collagen catabolic process);GO:…	NA	yes
ENSG00000004700	RECQL	0.357947	3.25496e-90	1.35761e-85	0.741	0.422	RecQ like helicase [Source:HGNC Symbol;Acc:HGNC:9948]	GO:0000166(nucleotide binding);GO:0000724(double-strand break repair via homologous recombination);GO:0000733(DNA strand renaturation);GO:0003676(nucleic acid binding);GO:0003677(DNA binding);GO:0003678(DNA helicase activity);GO:0004003(ATP-dependent DNA helicase activity);GO:0004386(helicase activity);GO:0005515(protein binding);GO:0005524(ATP binding);GO:0005634(nucleus);GO:0005654(nucleoplasm)…	NA	yes
ENSG00000117650	NEK2	0.357628	1.82439e-286	7.60936e-282	0.233	0.004	NIMA related kinase 2 [Source:HGNC Symbol;Acc:HGNC:7745]	GO:0000070(mitotic sister chromatid segregation);GO:0000086(G2/M transition of mitotic cell cycle);GO:0000166(nucleotide binding);GO:0000278(mitotic cell cycle);GO:0000775(chromosome, centromeric region);GO:0000776(kinetochore);GO:0000777(condensed chromosome kinetochore);GO:0000794(condensed nuclear chromosome);GO:0000922(spindle pole);GO:0001824(blastocyst development);GO:0004672(protein kinase…	NA	yes
ENSG00000146054	TRIM7	0.357623	7.72818e-117	3.22335e-112	0.36	0.091	tripartite motif containing 7 [Source:HGNC Symbol;Acc:HGNC:16278]	GO:0005515(protein binding);GO:0005634(nucleus);GO:0005737(cytoplasm);GO:0008270(zinc ion binding);GO:0016567(protein ubiquitination);GO:0016740(transferase activity);GO:0046872(metal ion binding)	NA	yes
ENSG00000063660	GPC1	0.357183	1.30333e-88	5.43604e-84	0.454	0.178	glypican 1 [Source:HGNC Symbol;Acc:HGNC:4449]	GO:0001523(retinoid metabolic process);GO:0005507(copper ion binding);GO:0005576(extracellular region);GO:0005615(extracellular space);GO:0005654(nucleoplasm);GO:0005768(endosome);GO:0005796(Golgi lumen);GO:0005829(cytosol);GO:0005886(plasma membrane);GO:0006024(glycosaminoglycan biosynthetic process);GO:0006027(glycosaminoglycan catabolic process);GO:0007411(axon guidance);GO:0009966(regulation …	05205(Proteoglycans in cancer);05418(Fluid shear stress and atherosclerosis)	yes
ENSG00000006625	GGCT	0.356933	1.35274e-83	5.64213e-79	0.495	0.213	gamma-glutamylcyclotransferase [Source:HGNC Symbol;Acc:HGNC:21705]	GO:0001836(release of cytochrome c from mitochondria);GO:0003839(gamma-glutamylcyclotransferase activity);GO:0005829(cytosol);GO:0006750(glutathione biosynthetic process);GO:0016829(lyase activity);GO:0042803(protein homodimerization activity);GO:0070062(extracellular exosome)	00480(Glutathione metabolism)	yes
ENSG00000103342	GSPT1	0.356918	1.46672e-55	6.11752e-51	0.739	0.491	G1 to S phase transition 1 [Source:HGNC Symbol;Acc:HGNC:4621]	GO:0000082(G1/S transition of mitotic cell cycle);GO:0000166(nucleotide binding);GO:0000184(nuclear-transcribed mRNA catabolic process, nonsense-mediated decay);GO:0002184(cytoplasmic translational termination);GO:0003723(RNA binding);GO:0003747(translation release factor activity);GO:0003924(GTPase activity);GO:0005515(protein binding);GO:0005525(GTP binding);GO:0005829(cytosol);GO:0006412(trans…	03015(mRNA surveillance pathway)	yes
ENSG00000102054	RBBP7	0.35482	1.28343e-91	5.35304e-87	0.635	0.323	RB binding protein 7, chromatin remodeling factor [Source:HGNC Symbol;Acc:HGNC:9890]	GO:0000122(negative regulation of transcription by RNA polymerase II);GO:0003723(RNA binding);GO:0005515(protein binding);GO:0005634(nucleus);GO:0005654(nucleoplasm);GO:0005829(cytosol);GO:0006260(DNA replication);GO:0006325(chromatin organization);GO:0007275(multicellular organism development);GO:0008283(cell population proliferation);GO:0016581(NuRD complex);GO:0030308(negative regulation of ce…	NA	yes
ENSG00000184007	PTP4A2	0.354739	4.25579e-68	1.77505e-63	0.822	0.552	protein tyrosine phosphatase type IVA, member 2 [Source:HGNC Symbol;Acc:HGNC:9635]	GO:0004721(phosphoprotein phosphatase activity);GO:0004725(protein tyrosine phosphatase activity);GO:0004727(prenylated protein tyrosine phosphatase activity);GO:0005634(nucleus);GO:0005737(cytoplasm);GO:0005768(endosome);GO:0005769(early endosome);GO:0005829(cytosol);GO:0005886(plasma membrane);GO:0006470(protein dephosphorylation);GO:0008138(protein tyrosine/serine/threonine phosphatase activit…	NA	yes
ENSG00000114450	GNB4	0.354645	7.20265e-112	3.00415e-107	0.559	0.234	G protein subunit beta 4 [Source:HGNC Symbol;Acc:HGNC:20731]	GO:0005515(protein binding);GO:0005765(lysosomal membrane);GO:0005829(cytosol);GO:0006457(protein folding);GO:0007165(signal transduction);GO:0021762(substantia nigra development);GO:0044877(protein-containing complex binding);GO:0070062(extracellular exosome)	04014(Ras signaling pathway);04062(Chemokine signaling pathway);04151(PI3K-Akt signaling pathway);04371(Apelin signaling pathway);04713(Circadian entrainment);04723(Retrograde endocannabinoid signaling);04724(Glutamatergic synapse);04725(Cholinergic synapse);04726(Serotonergic synapse);04727(GABAergic synapse);04728(Dopaminergic synapse);04926(Relaxin signaling pathway);05032(Morphine addiction);…	yes
ENSG00000108179	PPIF	0.354452	4.91542e-65	2.05017e-60	0.272	0.091	peptidylprolyl isomerase F [Source:HGNC Symbol;Acc:HGNC:9259]	GO:0000413(protein peptidyl-prolyl isomerization);GO:0002931(response to ischemia);GO:0003755(peptidyl-prolyl cis-trans isomerase activity);GO:0005515(protein binding);GO:0005739(mitochondrion);GO:0005743(mitochondrial inner membrane);GO:0005753(mitochondrial proton-transporting ATP synthase complex);GO:0005757(mitochondrial permeability transition pore complex);GO:0005759(mitochondrial matrix);G…	04020(Calcium signaling pathway);04022(cGMP-PKG signaling pathway);05012(Parkinson disease);05016(Huntington disease);05145(Toxoplasmosis)	yes
ENSG00000100387	RBX1	0.354175	2.34926e-50	9.79852e-46	0.89	0.705	ring-box 1 [Source:HGNC Symbol;Acc:HGNC:9928]	GO:0000165(MAPK cascade);GO:0000209(protein polyubiquitination);GO:0000715(nucleotide-excision repair, DNA damage recognition);GO:0000717(nucleotide-excision repair, DNA duplex unwinding);GO:0004842(ubiquitin-protein transferase activity);GO:0005515(protein binding);GO:0005634(nucleus);GO:0005654(nucleoplasm);GO:0005737(cytoplasm);GO:0005829(cytosol);GO:0006281(DNA repair);GO:0006283(transcriptio…	03420(Nucleotide excision repair);04066(HIF-1 signaling pathway);04110(Cell cycle);04114(Oocyte meiosis);04120(Ubiquitin mediated proteolysis);04141(Protein processing in endoplasmic reticulum);04310(Wnt signaling pathway);04350(TGF-beta signaling pathway);04710(Circadian rhythm);05170(Human immunodeficiency virus 1 infection);05200(Pathways in cancer);05211(Renal cell carcinoma)	yes
ENSG00000163655	GMPS	0.354107	3.77603e-89	1.57495e-84	0.493	0.207	guanine monophosphate synthase [Source:HGNC Symbol;Acc:HGNC:4378]	GO:0000166(nucleotide binding);GO:0003921(GMP synthase activity);GO:0003922(GMP synthase (glutamine-hydrolyzing) activity);GO:0005524(ATP binding);GO:0005737(cytoplasm);GO:0005829(cytosol);GO:0006164(purine nucleotide biosynthetic process);GO:0006177(GMP biosynthetic process);GO:0006541(glutamine metabolic process);GO:0009113(purine nucleobase biosynthetic process);GO:0009168(purine ribonucleosid…	00230(Purine metabolism);00983(Drug metabolism - other enzymes)	yes
ENSG00000121152	NCAPH	0.3537	1.37784e-281	5.74681e-277	0.248	0.006	non-SMC condensin I complex subunit H [Source:HGNC Symbol;Acc:HGNC:1112]	GO:0000796(condensin complex);GO:0000799(nuclear condensin complex);GO:0003682(chromatin binding);GO:0005515(protein binding);GO:0005634(nucleus);GO:0005694(chromosome);GO:0005737(cytoplasm);GO:0005829(cytosol);GO:0007049(cell cycle);GO:0007076(mitotic chromosome condensation);GO:0007143(female meiotic nuclear division);GO:0010032(meiotic chromosome condensation);GO:0016020(membrane);GO:0030261(c…	NA	yes
ENSG00000136286	MYO1G	0.353305	4.02453e-55	1.67859e-50	0.157	0.033	myosin IG [Source:HGNC Symbol;Acc:HGNC:13880]	GO:0000166(nucleotide binding);GO:0001891(phagocytic cup);GO:0002250(adaptive immune response);GO:0002376(immune system process);GO:0002456(T cell mediated immunity);GO:0003774(motor activity);GO:0003779(actin binding);GO:0005516(calmodulin binding);GO:0005524(ATP binding);GO:0005546(phosphatidylinositol-4,5-bisphosphate binding);GO:0005547(phosphatidylinositol-3,4,5-trisphosphate binding);GO:000…	NA	yes
ENSG00000147649	MTDH	0.353173	4.27253e-48	1.78203e-43	0.947	0.83	metadherin [Source:HGNC Symbol;Acc:HGNC:29608]	GO:0000122(negative regulation of transcription by RNA polymerase II);GO:0001085(RNA polymerase II transcription factor binding);GO:0001650(fibrillar center);GO:0003713(transcription coactivator activity);GO:0003723(RNA binding);GO:0003725(double-stranded RNA binding);GO:0005515(protein binding);GO:0005634(nucleus);GO:0005730(nucleolus);GO:0005737(cytoplasm);GO:0005783(endoplasmic reticulum);GO:0…	NA	yes
ENSG00000178691	SUZ12	0.352255	1.13099e-89	4.71726e-85	0.54	0.242	SUZ12, polycomb repressive complex 2 subunit [Source:HGNC Symbol;Acc:HGNC:17101]	GO:0000122(negative regulation of transcription by RNA polymerase II);GO:0000978(RNA polymerase II proximal promoter sequence-specific DNA binding);GO:0001739(sex chromatin);GO:0003682(chromatin binding);GO:0003723(RNA binding);GO:0005515(protein binding);GO:0005634(nucleus);GO:0005654(nucleoplasm);GO:0005730(nucleolus);GO:0006325(chromatin organization);GO:0008284(positive regulation of cell pop…	NA	yes
ENSG00000008282	SYPL1	0.35135	1.4047e-83	5.85886e-79	0.684	0.381	synaptophysin like 1 [Source:HGNC Symbol;Acc:HGNC:11507]	GO:0005887(integral component of plasma membrane);GO:0007268(chemical synaptic transmission);GO:0008021(synaptic vesicle);GO:0016020(membrane);GO:0016021(integral component of membrane);GO:0030141(secretory granule);GO:0030285(integral component of synaptic vesicle membrane);GO:0030659(cytoplasmic vesicle membrane);GO:0031410(cytoplasmic vesicle);GO:0042470(melanosome);GO:0070062(extracellular ex…	NA	yes
ENSG00000167085	PHB	0.351326	2.47036e-73	1.03036e-68	0.741	0.455	prohibitin [Source:HGNC Symbol;Acc:HGNC:8912]	GO:0000122(negative regulation of transcription by RNA polymerase II);GO:0000981(DNA-binding transcription factor activity, RNA polymerase II-specific);GO:0001541(ovarian follicle development);GO:0001552(ovarian follicle atresia);GO:0001649(osteoblast differentiation);GO:0001850(complement component C3a binding);GO:0001851(complement component C3b binding);GO:0005515(protein binding);GO:0005634(n…	NA	yes
ENSG00000149136	SSRP1	0.349989	1.12818e-107	4.70552e-103	0.529	0.213	structure specific recognition protein 1 [Source:HGNC Symbol;Acc:HGNC:11327]	GO:0000981(DNA-binding transcription factor activity, RNA polymerase II-specific);GO:0003677(DNA binding);GO:0003682(chromatin binding);GO:0003723(RNA binding);GO:0005515(protein binding);GO:0005634(nucleus);GO:0005654(nucleoplasm);GO:0005694(chromosome);GO:0005730(nucleolus);GO:0006260(DNA replication);GO:0006281(DNA repair);GO:0006357(regulation of transcription by RNA polymerase II);GO:0006366…	NA	yes
ENSG00000172590	MRPL52	0.349886	1.38952e-71	5.79556e-67	0.683	0.398	mitochondrial ribosomal protein L52 [Source:HGNC Symbol;Acc:HGNC:16655]	GO:0003735(structural constituent of ribosome);GO:0005739(mitochondrion);GO:0005743(mitochondrial inner membrane);GO:0005762(mitochondrial large ribosomal subunit);GO:0005840(ribosome);GO:0006412(translation);GO:0032543(mitochondrial translation);GO:0070125(mitochondrial translational elongation);GO:0070126(mitochondrial translational termination)	NA	yes
ENSG00000120265	PCMT1	0.348558	1.93425e-71	8.06758e-67	0.73	0.443	protein-L-isoaspartate (D-aspartate) O-methyltransferase [Source:HGNC Symbol;Acc:HGNC:8728]	GO:0004719(protein-L-isoaspartate (D-aspartate) O-methyltransferase activity);GO:0005515(protein binding);GO:0005737(cytoplasm);GO:0005829(cytosol);GO:0006464(cellular protein modification process);GO:0006479(protein methylation);GO:0008168(methyltransferase activity);GO:0016740(transferase activity);GO:0030091(protein repair);GO:0032259(methylation);GO:0045296(cadherin binding);GO:0070062(extrac…	NA	yes
ENSG00000101224	CDC25B	0.348507	1.02597e-100	4.27922e-96	0.304	0.071	cell division cycle 25B [Source:HGNC Symbol;Acc:HGNC:1726]	GO:0000086(G2/M transition of mitotic cell cycle);GO:0000278(mitotic cell cycle);GO:0000922(spindle pole);GO:0001556(oocyte maturation);GO:0004721(phosphoprotein phosphatase activity);GO:0004725(protein tyrosine phosphatase activity);GO:0005515(protein binding);GO:0005622(intracellular);GO:0005634(nucleus);GO:0005654(nucleoplasm);GO:0005737(cytoplasm);GO:0005813(centrosome);GO:0005815(microtubule…	04010(MAPK signaling pathway);04110(Cell cycle);04914(Progesterone-mediated oocyte maturation);05206(MicroRNAs in cancer)	yes
ENSG00000090104	RGS1	0.348078	1.22378e-50	5.10427e-46	0.16	0.039	regulator of G protein signaling 1 [Source:HGNC Symbol;Acc:HGNC:9991]	GO:0001965(G-protein alpha-subunit binding);GO:0003924(GTPase activity);GO:0005096(GTPase activator activity);GO:0005516(calmodulin binding);GO:0005737(cytoplasm);GO:0005829(cytosol);GO:0005886(plasma membrane);GO:0006955(immune response);GO:0007165(signal transduction);GO:0007186(G protein-coupled receptor signaling pathway);GO:0007193(adenylate cyclase-inhibiting G protein-coupled receptor sign…	NA	yes
ENSG00000163041	H3F3A	0.347861	1.36517e-44	5.69398e-40	0.94	0.829	H3 histone family member 3A [Source:HGNC Symbol;Acc:HGNC:4764]	GO:0000183(chromatin silencing at rDNA);GO:0000228(nuclear chromosome);GO:0000784(nuclear chromosome, telomeric region);GO:0000786(nucleosome);GO:0000788(nuclear nucleosome);GO:0000979(RNA polymerase II core promoter sequence-specific DNA binding);GO:0000980(RNA polymerase II distal enhancer sequence-specific DNA binding);GO:0001649(osteoblast differentiation);GO:0001740(Barr body);GO:0003677(DNA…	05034(Alcoholism);05202(Transcriptional misregulation in cancer);05322(Systemic lupus erythematosus)	yes
ENSG00000143537	ADAM15	0.347188	2.09737e-139	8.74792e-135	0.464	0.144	ADAM metallopeptidase domain 15 [Source:HGNC Symbol;Acc:HGNC:193]	GO:0001525(angiogenesis);GO:0001669(acrosomal vesicle);GO:0001953(negative regulation of cell-matrix adhesion);GO:0002418(immune response to tumor cell);GO:0004222(metalloendopeptidase activity);GO:0005178(integrin binding);GO:0005515(protein binding);GO:0005886(plasma membrane);GO:0005912(adherens junction);GO:0005929(cilium);GO:0006508(proteolysis);GO:0007155(cell adhesion);GO:0007160(cell-matr…	NA	yes
ENSG00000186818	LILRB4	0.346761	9.53082e-52	3.97521e-47	0.164	0.039	leukocyte immunoglobulin like receptor B4 [Source:HGNC Symbol;Acc:HGNC:6608]	GO:0002250(adaptive immune response);GO:0002376(immune system process);GO:0003823(antigen binding);GO:0005515(protein binding);GO:0005886(plasma membrane);GO:0007165(signal transduction);GO:0016020(membrane);GO:0016021(integral component of membrane);GO:0038023(signaling receptor activity);GO:0045591(positive regulation of regulatory T cell differentiation);GO:0045671(negative regulation of osteo…	04380(Osteoclast differentiation)	yes
ENSG00000182287	AP1S2	0.346243	1.41097e-74	5.88503e-70	0.467	0.208	adaptor related protein complex 1 subunit sigma 2 [Source:HGNC Symbol;Acc:HGNC:560]	GO:0000139(Golgi membrane);GO:0005515(protein binding);GO:0005765(lysosomal membrane);GO:0005794(Golgi apparatus);GO:0005829(cytosol);GO:0005905(clathrin-coated pit);GO:0006886(intracellular protein transport);GO:0015031(protein transport);GO:0016020(membrane);GO:0016192(vesicle-mediated transport);GO:0019886(antigen processing and presentation of exogenous peptide antigen via MHC class II);GO:00…	04142(Lysosome);05170(Human immunodeficiency virus 1 infection)	yes
ENSG00000040275	SPDL1	0.345879	1.82278e-166	7.60263e-162	0.304	0.041	spindle apparatus coiled-coil protein 1 [Source:HGNC Symbol;Acc:HGNC:26010]	GO:0000132(establishment of mitotic spindle orientation);GO:0000775(chromosome, centromeric region);GO:0000776(kinetochore);GO:0000777(condensed chromosome kinetochore);GO:0000922(spindle pole);GO:0000940(condensed chromosome outer kinetochore);GO:0005515(protein binding);GO:0005634(nucleus);GO:0005694(chromosome);GO:0005737(cytoplasm);GO:0005815(microtubule organizing center);GO:0005829(cytosol)…	NA	yes
ENSG00000160299	PCNT	0.34584	3.28726e-110	1.37108e-105	0.39	0.116	pericentrin [Source:HGNC Symbol;Acc:HGNC:16068]	GO:0000086(G2/M transition of mitotic cell cycle);GO:0000226(microtubule cytoskeleton organization);GO:0005515(protein binding);GO:0005516(calmodulin binding);GO:0005737(cytoplasm);GO:0005813(centrosome);GO:0005814(centriole);GO:0005815(microtubule organizing center);GO:0005829(cytosol);GO:0005856(cytoskeleton);GO:0005874(microtubule);GO:0007052(mitotic spindle organization);GO:0007165(signal tra…	NA	yes
ENSG00000146425	DYNLT1	0.345659	3.3251e-49	1.38687e-44	0.706	0.478	dynein light chain Tctex-type 1 [Source:HGNC Symbol;Acc:HGNC:11697]	GO:0000132(establishment of mitotic spindle orientation);GO:0003774(motor activity);GO:0005515(protein binding);GO:0005576(extracellular region);GO:0005737(cytoplasm);GO:0005794(Golgi apparatus);GO:0005819(spindle);GO:0005856(cytoskeleton);GO:0005868(cytoplasmic dynein complex);GO:0005874(microtubule);GO:0005881(cytoplasmic microtubule);GO:0007049(cell cycle);GO:0007399(nervous system development…	NA	yes
ENSG00000167461	RAB8A	0.345343	4.02354e-93	1.67818e-88	0.557	0.252	RAB8A, member RAS oncogene family [Source:HGNC Symbol;Acc:HGNC:7007]	GO:0000139(Golgi membrane);GO:0000166(nucleotide binding);GO:0003924(GTPase activity);GO:0005515(protein binding);GO:0005525(GTP binding);GO:0005737(cytoplasm);GO:0005768(endosome);GO:0005794(Golgi apparatus);GO:0005813(centrosome);GO:0005814(centriole);GO:0005829(cytosol);GO:0005856(cytoskeleton);GO:0005886(plasma membrane);GO:0005929(cilium);GO:0006886(intracellular protein transport);GO:000690…	04144(Endocytosis);04152(AMPK signaling pathway);04530(Tight junction);04972(Pancreatic secretion)	yes
ENSG00000122566	HNRNPA2B1	0.34387	1.22553e-38	5.11155e-34	0.984	0.916	heterogeneous nuclear ribonucleoprotein A2/B1 [Source:HGNC Symbol;Acc:HGNC:5033]	GO:0000122(negative regulation of transcription by RNA polymerase II);GO:0000398(mRNA splicing, via spliceosome);GO:0000781(chromosome, telomeric region);GO:0003676(nucleic acid binding);GO:0003723(RNA binding);GO:0003729(mRNA binding);GO:0003730(mRNA 3'-UTR binding);GO:0005515(protein binding);GO:0005576(extracellular region);GO:0005634(nucleus);GO:0005654(nucleoplasm);GO:0005681(spliceosomal co…	NA	yes
ENSG00000122591	FAM126A	0.343504	3.25034e-70	1.35568e-65	0.485	0.228	family with sequence similarity 126 member A [Source:HGNC Symbol;Acc:HGNC:24587]	GO:0005515(protein binding);GO:0005737(cytoplasm);GO:0005829(cytosol);GO:0005886(plasma membrane);GO:0016020(membrane);GO:0042552(myelination);GO:0043005(neuron projection);GO:0046854(phosphatidylinositol phosphorylation);GO:0072659(protein localization to plasma membrane)	NA	yes
ENSG00000108010	GLRX3	0.343343	1.44835e-85	6.0409e-81	0.567	0.27	glutaredoxin 3 [Source:HGNC Symbol;Acc:HGNC:15987]	GO:0002026(regulation of the force of heart contraction);GO:0003723(RNA binding);GO:0005080(protein kinase C binding);GO:0005515(protein binding);GO:0005634(nucleus);GO:0005737(cytoplasm);GO:0005829(cytosol);GO:0005938(cell cortex);GO:0006879(cellular iron ion homeostasis);GO:0009055(electron transfer activity);GO:0010614(negative regulation of cardiac muscle hypertrophy);GO:0015035(protein disul…	NA	yes
ENSG00000169896	ITGAM	0.343253	1.37361e-52	5.72921e-48	0.186	0.05	integrin subunit alpha M [Source:HGNC Symbol;Acc:HGNC:6149]	GO:0001540(amyloid-beta binding);GO:0001774(microglial cell activation);GO:0001851(complement component C3b binding);GO:0002376(immune system process);GO:0005515(protein binding);GO:0005615(extracellular space);GO:0005886(plasma membrane);GO:0006898(receptor-mediated endocytosis);GO:0006911(phagocytosis, engulfment);GO:0007155(cell adhesion);GO:0007229(integrin-mediated signaling pathway);GO:0008…	04015(Rap1 signaling pathway);04145(Phagosome);04514(Cell adhesion molecules (CAMs));04610(Complement and coagulation cascades);04640(Hematopoietic cell lineage);04670(Leukocyte transendothelial migration);04810(Regulation of actin cytoskeleton);05133(Pertussis);05134(Legionellosis);05140(Leishmaniasis);05146(Amoebiasis);05150(Staphylococcus aureus infection);05152(Tuberculosis);05202(Transcripti…	yes
ENSG00000183856	IQGAP3	0.342645	3.10811e-267	1.29636e-262	0.205	0.003	IQ motif containing GTPase activating protein 3 [Source:HGNC Symbol;Acc:HGNC:20669]	GO:0000082(G1/S transition of mitotic cell cycle);GO:0000187(activation of MAPK activity);GO:0001934(positive regulation of protein phosphorylation);GO:0005515(protein binding);GO:0005516(calmodulin binding);GO:0005737(cytoplasm);GO:0005829(cytosol);GO:0005911(cell-cell junction);GO:0007165(signal transduction);GO:0007265(Ras protein signal transduction);GO:0008361(regulation of cell size);GO:001…	04810(Regulation of actin cytoskeleton)	yes
ENSG00000122694	GLIPR2	0.342352	1.41598e-101	5.90592e-97	0.417	0.146	GLI pathogenesis related 2 [Source:HGNC Symbol;Acc:HGNC:18007]	GO:0000139(Golgi membrane);GO:0005576(extracellular region);GO:0005615(extracellular space);GO:0005794(Golgi apparatus);GO:0010634(positive regulation of epithelial cell migration);GO:0010718(positive regulation of epithelial to mesenchymal transition);GO:0016020(membrane);GO:0042803(protein homodimerization activity);GO:0070062(extracellular exosome);GO:0070374(positive regulation of ERK1 and ER…	NA	yes
ENSG00000069329	VPS35	0.341824	4.00827e-71	1.67181e-66	0.708	0.423	VPS35, retromer complex component [Source:HGNC Symbol;Acc:HGNC:13487]	GO:0005515(protein binding);GO:0005737(cytoplasm);GO:0005739(mitochondrion);GO:0005764(lysosome);GO:0005765(lysosomal membrane);GO:0005768(endosome);GO:0005769(early endosome);GO:0005770(late endosome);GO:0005829(cytosol);GO:0005886(plasma membrane);GO:0006886(intracellular protein transport);GO:0007040(lysosome organization);GO:0007416(synapse assembly);GO:0008565(protein transporter activity);G…	04144(Endocytosis)	yes
ENSG00000102265	TIMP1	0.341824	1.23286e-37	5.14216e-33	0.97	0.974	TIMP metallopeptidase inhibitor 1 [Source:HGNC Symbol;Acc:HGNC:11820]	GO:0001775(cell activation);GO:0002020(protease binding);GO:0002248(connective tissue replacement involved in inflammatory response wound healing);GO:0002576(platelet degranulation);GO:0004857(enzyme inhibitor activity);GO:0005125(cytokine activity);GO:0005515(protein binding);GO:0005576(extracellular region);GO:0005581(collagen trimer);GO:0005604(basement membrane);GO:0005615(extracellular space…	04066(HIF-1 signaling pathway)	yes
ENSG00000168461	RAB31	0.340697	6.82261e-62	2.84564e-57	0.609	0.346	RAB31, member RAS oncogene family [Source:HGNC Symbol;Acc:HGNC:9771]	GO:0000166(nucleotide binding);GO:0001891(phagocytic cup);GO:0003924(GTPase activity);GO:0005515(protein binding);GO:0005525(GTP binding);GO:0005768(endosome);GO:0005769(early endosome);GO:0005794(Golgi apparatus);GO:0005829(cytosol);GO:0005886(plasma membrane);GO:0006886(intracellular protein transport);GO:0016020(membrane);GO:0019003(GDP binding);GO:0030667(secretory granule membrane);GO:003067…	04144(Endocytosis)	yes
ENSG00000160932	LY6E	0.340519	8.0244e-29	3.3469e-24	0.806	0.657	lymphocyte antigen 6 family member E [Source:HGNC Symbol;Acc:HGNC:6727]	GO:0005576(extracellular region);GO:0005886(plasma membrane);GO:0007166(cell surface receptor signaling pathway);GO:0016020(membrane);GO:0030550(acetylcholine receptor inhibitor activity);GO:0031225(anchored component of membrane);GO:2000272(negative regulation of signaling receptor activity)	NA	yes
ENSG00000166226	CCT2	0.340005	2.68676e-63	1.12062e-58	0.764	0.496	chaperonin containing TCP1 subunit 2 [Source:HGNC Symbol;Acc:HGNC:1615]	GO:0000166(nucleotide binding);GO:0002199(zona pellucida receptor complex);GO:0005515(protein binding);GO:0005524(ATP binding);GO:0005576(extracellular region);GO:0005737(cytoplasm);GO:0005829(cytosol);GO:0005832(chaperonin-containing T-complex);GO:0005874(microtubule);GO:0006457(protein folding);GO:0007339(binding of sperm to zona pellucida);GO:0031625(ubiquitin protein ligase binding);GO:003221…	NA	yes
ENSG00000099385	BCL7C	0.339961	6.84532e-64	2.85511e-59	0.713	0.441	BCL7C, BAF complex component [Source:HGNC Symbol;Acc:HGNC:1006]	GO:0006915(apoptotic process)	NA	yes
ENSG00000184216	IRAK1	0.339923	5.54988e-113	2.3148e-108	0.442	0.147	interleukin 1 receptor associated kinase 1 [Source:HGNC Symbol;Acc:HGNC:6112]	GO:0000166(nucleotide binding);GO:0000187(activation of MAPK activity);GO:0001959(regulation of cytokine-mediated signaling pathway);GO:0002224(toll-like receptor signaling pathway);GO:0002376(immune system process);GO:0002755(MyD88-dependent toll-like receptor signaling pathway);GO:0004672(protein kinase activity);GO:0004674(protein serine/threonine kinase activity);GO:0004704(NF-kappaB-inducing…	04010(MAPK signaling pathway);04064(NF-kappa B signaling pathway);04620(Toll-like receptor signaling pathway);04722(Neurotrophin signaling pathway);05133(Pertussis);05140(Leishmaniasis);05142(Chagas disease (American trypanosomiasis));05145(Toxoplasmosis);05152(Tuberculosis);05161(Hepatitis B);05162(Measles);05168(Herpes simplex virus 1 infection);05169(Epstein-Barr virus infection);05170(Human i…	yes
ENSG00000165480	SKA3	0.339601	0	0	0.243	0.002	spindle and kinetochore associated complex subunit 3 [Source:HGNC Symbol;Acc:HGNC:20262]	GO:0000278(mitotic cell cycle);GO:0000775(chromosome, centromeric region);GO:0000776(kinetochore);GO:0000777(condensed chromosome kinetochore);GO:0000940(condensed chromosome outer kinetochore);GO:0005515(protein binding);GO:0005694(chromosome);GO:0005737(cytoplasm);GO:0005819(spindle);GO:0005856(cytoskeleton);GO:0005874(microtubule);GO:0005876(spindle microtubule);GO:0007049(cell cycle);GO:00070…	NA	yes
ENSG00000139343	SNRPF	0.339579	4.24587e-65	1.77091e-60	0.722	0.448	small nuclear ribonucleoprotein polypeptide F [Source:HGNC Symbol;Acc:HGNC:11162]	GO:0000387(spliceosomal snRNP assembly);GO:0000398(mRNA splicing, via spliceosome);GO:0003723(RNA binding);GO:0005515(protein binding);GO:0005634(nucleus);GO:0005654(nucleoplasm);GO:0005681(spliceosomal complex);GO:0005683(U7 snRNP);GO:0005685(U1 snRNP);GO:0005687(U4 snRNP);GO:0005689(U12-type spliceosomal complex);GO:0005732(small nucleolar ribonucleoprotein complex);GO:0005737(cytoplasm);GO:000…	03040(Spliceosome)	yes
ENSG00000167797	CDK2AP2	0.339378	4.3523e-94	1.8153e-89	0.582	0.274	cyclin dependent kinase 2 associated protein 2 [Source:HGNC Symbol;Acc:HGNC:30833]	GO:0005515(protein binding);GO:0005634(nucleus);GO:0005737(cytoplasm);GO:0005874(microtubule);GO:0016301(kinase activity);GO:0016310(phosphorylation);GO:0070507(regulation of microtubule cytoskeleton organization);GO:2000035(regulation of stem cell division);GO:2000134(negative regulation of G1/S transition of mitotic cell cycle)	NA	yes
ENSG00000116586	LAMTOR2	0.339307	2.88984e-78	1.20532e-73	0.737	0.442	late endosomal/lysosomal adaptor, MAPK and MTOR activator 2 [Source:HGNC Symbol;Acc:HGNC:29796]	GO:0000165(MAPK cascade);GO:0000186(activation of MAPKK activity);GO:0001558(regulation of cell growth);GO:0005085(guanyl-nucleotide exchange factor activity);GO:0005515(protein binding);GO:0005764(lysosome);GO:0005765(lysosomal membrane);GO:0005768(endosome);GO:0005770(late endosome);GO:0005886(plasma membrane);GO:0007050(cell cycle arrest);GO:0010008(endosome membrane);GO:0016020(membrane);GO:0…	04150(mTOR signaling pathway)	yes
ENSG00000135930	EIF4E2	0.339223	6.55775e-76	2.73517e-71	0.661	0.368	eukaryotic translation initiation factor 4E family member 2 [Source:HGNC Symbol;Acc:HGNC:3293]	GO:0000339(RNA cap binding);GO:0000340(RNA 7-methylguanosine cap binding);GO:0001701(in utero embryonic development);GO:0003723(RNA binding);GO:0003743(translation initiation factor activity);GO:0005515(protein binding);GO:0005737(cytoplasm);GO:0005829(cytosol);GO:0005845(mRNA cap binding complex);GO:0006412(translation);GO:0006413(translational initiation);GO:0006417(regulation of translation);G…	01521(EGFR tyrosine kinase inhibitor resistance);03013(RNA transport);04066(HIF-1 signaling pathway);04150(mTOR signaling pathway);04151(PI3K-Akt signaling pathway);04211(Longevity regulating pathway);04910(Insulin signaling pathway)	yes
ENSG00000163939	PBRM1	0.339086	3.02635e-62	1.26226e-57	0.573	0.313	polybromo 1 [Source:HGNC Symbol;Acc:HGNC:30064]	GO:0000228(nuclear chromosome);GO:0000278(mitotic cell cycle);GO:0003677(DNA binding);GO:0003682(chromatin binding);GO:0005515(protein binding);GO:0005634(nucleus);GO:0005654(nucleoplasm);GO:0006325(chromatin organization);GO:0006337(nucleosome disassembly);GO:0006338(chromatin remodeling);GO:0006368(transcription elongation from RNA polymerase II promoter);GO:0008285(negative regulation of cell …	05225(Hepatocellular carcinoma)	yes
ENSG00000198805	PNP	0.338703	3.25039e-62	1.3557e-57	0.558	0.299	purine nucleoside phosphorylase [Source:HGNC Symbol;Acc:HGNC:7892]	GO:0001882(nucleoside binding);GO:0002060(purine nucleobase binding);GO:0003824(catalytic activity);GO:0004731(purine-nucleoside phosphorylase activity);GO:0005576(extracellular region);GO:0005634(nucleus);GO:0005737(cytoplasm);GO:0005829(cytosol);GO:0005856(cytoskeleton);GO:0006139(nucleobase-containing compound metabolic process);GO:0006148(inosine catabolic process);GO:0006195(purine nucleotid…	00230(Purine metabolism);00240(Pyrimidine metabolism);00760(Nicotinate and nicotinamide metabolism)	yes
ENSG00000141682	PMAIP1	0.338595	2.14601e-71	8.95081e-67	0.38	0.152	phorbol-12-myristate-13-acetate-induced protein 1 [Source:HGNC Symbol;Acc:HGNC:9108]	GO:0001836(release of cytochrome c from mitochondria);GO:0001844(protein insertion into mitochondrial membrane involved in apoptotic signaling pathway);GO:0005515(protein binding);GO:0005634(nucleus);GO:0005739(mitochondrion);GO:0005741(mitochondrial outer membrane);GO:0005829(cytosol);GO:0006915(apoptotic process);GO:0006919(activation of cysteine-type endopeptidase activity involved in apoptoti…	01524(Platinum drug resistance);04115(p53 signaling pathway);04210(Apoptosis);04215(Apoptosis - multiple species);05200(Pathways in cancer);05203(Viral carcinogenesis);05210(Colorectal cancer)	yes
ENSG00000167397	VKORC1	0.338472	2.70305e-31	1.12741e-26	0.907	0.832	vitamin K epoxide reductase complex subunit 1 [Source:HGNC Symbol;Acc:HGNC:23663]	GO:0005783(endoplasmic reticulum);GO:0005789(endoplasmic reticulum membrane);GO:0007596(blood coagulation);GO:0010243(response to organonitrogen compound);GO:0014070(response to organic cyclic compound);GO:0016020(membrane);GO:0016021(integral component of membrane);GO:0016491(oxidoreductase activity);GO:0017144(drug metabolic process);GO:0017187(peptidyl-glutamic acid carboxylation);GO:0030193(r…	00130(Ubiquinone and other terpenoid-quinone biosynthesis)	yes
[truncated: 715 more rows]

## Sheet: EC
GeneID	gene_id	log2FC	Pvlaue	Qvalue	pct.1	pct.2	Description	GO	KEGG	significant
[truncated: 1,148 more rows]

## Sheet: FC
GeneID	gene_id	log2FC	Pvlaue	Qvalue	pct.1	pct.2	Description	GO	KEGG	significant
[truncated: 923 more rows]

## Sheet: MC
GeneID	gene_id	log2FC	Pvlaue	Qvalue	pct.1	pct.2	Description	GO	KEGG	significant
[truncated: 2,739 more rows]

## Sheet: IrC
GeneID	gene_id	log2FC	Pvlaue	Qvalue	pct.1	pct.2	Description	GO	KEGG	significant
[truncated: 2,429 more rows]

## Sheet: RegC
GeneID	gene_id	log2FC	Pvlaue	Qvalue	pct.1	pct.2	Description	GO	KEGG	significant
[truncated: 566 more rows]
