# Supplementary material for: Single-cell RNA sequencing reveals distinct chondrocyte states in femoral cartilage under weight-bearing load in Rheumatoid arthritis
Source: Front Immunol. 2023 Aug 16;14:1247355. doi: 10.3389/fimmu.2023.1247355 (PMC10467429; doi:10.3389/fimmu.2023.1247355)
Supplement: Supplementary file 9 [file Table_4.xlsx]

## Sheet: CPC
ONTOLOGY	ID	Description	GeneRatio	BgRatio	pvalue	p.adjust	qvalue	geneID	Count
BP	GO:0007059	chromosome segregation	106/1284	348/18800	2.49097e-41	1.40266e-37	1.00294e-37	CENPF/MKI67/TOP2A/PTTG1/SMC4/UBE2C/CCNB1/CENPW/CENPX/CENPE/SMC2/RAN/NUSAP1/RAD21/CENPK/CDC20/SKA2/KNL1/DLGAP5/NUF2/MAD2L1/NCAPG/TACC3/SMC1A/SGO2/ECT2/ESCO2/KIF23/SLC25A5/BRCA1/SMC3/NDC80/CDT1/KPNB1/ANAPC11/PRC1/BUB3/ACTR2/ZWINT/AURKB/NCAPD2/ACTR3/NCAPD3/PLK1/BUB1/NCAPG2/KIF4A/CENPN/KIF14/BUB1B/MAD2L2/CENPH/CDCA5/RACGAP1/KIF22/KIFC1/BANF1/BAZ1B/TUBG1/FBXO5/FEN1/CDCA8/HJURP/SPC25/PSMC3IP/SGO1/CDC42…	106
BP	GO:0140014	mitotic nuclear division	96/1284	293/18800	1.68392e-40	4.74108e-37	3.39e-37	CENPF/MKI67/PTTG1/SMC4/TPX2/UBE2C/ANLN/CCNB1/KIF20B/CENPE/SMC2/RAN/NUSAP1/RAD21/RANBP1/CENPK/CDC20/UBE2S/DLGAP5/NUF2/MAD2L1/NCAPG/TACC3/SMC1A/FLNA/KIF11/SGO2/KIF23/PIN1/SMC3/RHOA/NDC80/CDT1/KPNB1/ANAPC11/PRC1/BUB3/ZWINT/AURKB/NCAPD2/NCAPD3/PLK1/AURKAIP1/BUB1/NCAPG2/KIF4A/KIF14/BUB1B/MAD2L2/MZT1/PKMYT1/CDCA5/RACGAP1/KIF22/CHEK1/KIFC1/BANF1/BAZ1B/TUBG1/FBXO5/CDCA8/SGO1/AURKA/CDC42/MYBL2/KNSTRN/KIF2…	96
BP	GO:0000280	nuclear division	113/1284	446/18800	1.40609e-35	2.63923e-32	1.88712e-32	CENPF/MKI67/TOP2A/ASPM/PTTG1/SMC4/TPX2/UBE2C/ANLN/CCNB1/CENPX/KIF20B/CENPE/SMC2/RAN/NUSAP1/CCNB2/RAD21/RANBP1/CENPK/CDC20/CKS2/UBE2S/DLGAP5/NUF2/MAD2L1/NCAPG/TACC3/SMC1A/FLNA/MYBL1/KIF11/SGO2/BRCA2/KIF23/PIN1/SMC3/RHOA/NDC80/CDT1/KPNB1/ANAPC11/PRC1/RAD51AP1/BUB3/ACTR2/ZWINT/AURKB/NCAPD2/ACTR3/NCAPD3/PLK1/AURKAIP1/BUB1/NCAPG2/KIF4A/KIF14/BUB1B/MAD2L2/MZT1/PKMYT1/CDCA5/RACGAP1/KIF22/CHEK1/KIFC1/BAN…	113
BP	GO:0000070	mitotic sister chromatid segregation	68/1284	171/18800	5.60236e-35	7.88672e-32	5.63921e-32	CENPF/PTTG1/SMC4/UBE2C/CCNB1/CENPE/SMC2/RAN/NUSAP1/RAD21/CENPK/CDC20/DLGAP5/NUF2/MAD2L1/NCAPG/TACC3/SMC1A/SGO2/KIF23/SMC3/NDC80/CDT1/KPNB1/ANAPC11/PRC1/BUB3/ZWINT/AURKB/NCAPD2/NCAPD3/PLK1/BUB1/NCAPG2/KIF4A/KIF14/BUB1B/MAD2L2/CDCA5/RACGAP1/KIF22/KIFC1/BAZ1B/TUBG1/FBXO5/CDCA8/SGO1/KNSTRN/KIF2C/TPR/CDC6/ZWILCH/TTK/NEK2/NCAPH/SPDL1/SPAG5/DCTN2/CDK5RAP2/NCAPH2/NAA10/NAA50/KMT5A/DSN1/NUP62/ANAPC15/TRIP…	68
BP	GO:0098813	nuclear chromosome segregation	88/1284	287/18800	1.14167e-34	1.28575e-31	9.19344e-32	CENPF/TOP2A/PTTG1/SMC4/UBE2C/CCNB1/CENPX/CENPE/SMC2/RAN/NUSAP1/RAD21/CENPK/CDC20/KNL1/DLGAP5/NUF2/MAD2L1/NCAPG/TACC3/SMC1A/SGO2/ECT2/ESCO2/KIF23/SMC3/NDC80/CDT1/KPNB1/ANAPC11/PRC1/BUB3/ACTR2/ZWINT/AURKB/NCAPD2/ACTR3/NCAPD3/PLK1/BUB1/NCAPG2/KIF4A/KIF14/BUB1B/MAD2L2/CDCA5/RACGAP1/KIF22/KIFC1/BAZ1B/TUBG1/FBXO5/FEN1/CDCA8/SPC25/PSMC3IP/SGO1/CDC42/KNSTRN/KIF2C/DYNC1H1/TPR/CDC6/ZWILCH/TTK/NEK2/NCAPH/SP…	88
BP	GO:0048285	organelle fission	117/1284	493/18800	6.72792e-34	6.31415e-31	4.51479e-31	CENPF/MKI67/TOP2A/ASPM/PTTG1/SMC4/TPX2/UBE2C/ANLN/CCNB1/CENPX/KIF20B/CENPE/SMC2/RAN/NUSAP1/CCNB2/RAD21/RANBP1/CENPK/CDC20/CKS2/UBE2S/DLGAP5/NUF2/MAD2L1/NCAPG/TACC3/SMC1A/FLNA/MYBL1/KIF11/SGO2/BRCA2/KIF23/PIN1/SMC3/RHOA/NDC80/CDT1/KPNB1/ANAPC11/PRC1/RAD51AP1/BUB3/ACTR2/ZWINT/AURKB/NCAPD2/ACTR3/NCAPD3/PLK1/AURKAIP1/BUB1/NCAPG2/KIF4A/KIF14/BUB1B/MAD2L2/MZT1/PKMYT1/CDCA5/RACGAP1/KIF22/CHEK1/KIFC1/BAN…	117
BP	GO:0000819	sister chromatid segregation	72/1284	205/18800	8.13697e-33	6.54561e-30	4.68029e-30	CENPF/TOP2A/PTTG1/SMC4/UBE2C/CCNB1/CENPE/SMC2/RAN/NUSAP1/RAD21/CENPK/CDC20/DLGAP5/NUF2/MAD2L1/NCAPG/TACC3/SMC1A/SGO2/ESCO2/KIF23/SMC3/NDC80/CDT1/KPNB1/ANAPC11/PRC1/BUB3/ZWINT/AURKB/NCAPD2/NCAPD3/PLK1/BUB1/NCAPG2/KIF4A/KIF14/BUB1B/MAD2L2/CDCA5/RACGAP1/KIF22/KIFC1/BAZ1B/TUBG1/FBXO5/FEN1/CDCA8/SGO1/KNSTRN/KIF2C/TPR/CDC6/ZWILCH/TTK/NEK2/NCAPH/SPDL1/SPAG5/DCTN2/CDK5RAP2/NCAPH2/NAA10/NAA50/KMT5A/CTCF/D…	72
BP	GO:0044772	mitotic cell cycle phase transition	103/1284	440/18800	2.22235e-29	1.56425e-26	1.11848e-26	CENPF/CDKN3/UBE2C/ANLN/CCNB1/RRM2/CDK1/CLSPN/GTSE1/CENPE/CKS1B/CDKN2D/CCNB2/RAD21/CKS2/UBE2S/DLGAP5/E2F1/MAD2L1/CCNA2/TACC3/CCND1/FOXM1/PSME2/CCL2/EIF4EBP1/ITGB1/EZH2/BRCA1/CIT/CDKN2C/NDC80/CALM1/CDT1/RRM1/ANAPC11/AIF1/CALM3/BUB3/ZWINT/CALM2/NASP/AURKB/PRKDC/PLK1/BUB1/KIF14/BUB1B/MAD2L2/PKMYT1/CDCA5/MELK/CHEK1/CDK6/ATAD5/FBXO5/WEE1/RBBP8/RDX/TOPBP1/AURKA/TFDP1/PSME1/TPR/CDC6/ZWILCH/EIF4E/TTK/GSPT…	103
BP	GO:0007346	regulation of mitotic cell cycle	100/1284	478/18800	1.73858e-24	1.08777e-21	7.77785e-22	CENPF/MKI67/UBE2C/ANLN/CCNB1/RRM2/KIF20B/CDK1/CLSPN/GTSE1/CENPE/CKS1B/CDKN2D/NUSAP1/RAD21/CKS2/DLGAP5/E2F1/MAD2L1/CCND1/PSME2/GMNN/BRCA2/CCL2/EIF4EBP1/EZH2/BRCA1/CDKN2C/PIN1/NDC80/CDT1/RRM1/RPA3/ANAPC11/AIF1/BUB3/ZWINT/AURKB/PRKDC/PLK1/AURKAIP1/BUB1/KIF14/BUB1B/MAD2L2/PKMYT1/CDCA5/CHEK1/ATAD5/FBXO5/WEE1/RDX/TOPBP1/AURKA/TFDP1/CDC42/IQGAP1/PSME1/TPR/CDC6/ZWILCH/EIF4E/TTK/CDCA2/NEK2/CDC25B/SPDL1/CD…	100
BP	GO:1902850	microtubule cytoskeleton organization involved in mitosis	51/1284	151/18800	1.05505e-22	5.94101e-20	4.24798e-20	STMN1/TPX2/CCNB1/CENPE/RAN/NUSAP1/CDC20/DLGAP5/NUF2/MAD2L1/TACC3/SMC1A/FLNA/KIF11/ITGB1/KIF23/SMC3/RHOA/NDC80/KPNB1/PRC1/AURKB/PLK1/KIF4A/CKAP5/MZT1/SUN2/CENPH/RACGAP1/KIFC1/TUBG1/SPC25/CENPA/AURKA/MYBL2/DYNC1H1/TPR/KIF15/TTK/NEK2/SPDL1/PCNT/DYNLT1/TACC1/DCTN2/CDK5RAP2/SAPCD2/NUP62/SBDS/HSPA1B/HSPA1A	51
BP	GO:1901990	regulation of mitotic cell cycle phase transition	73/1284	321/18800	2.50318e-20	1.2814e-17	9.16237e-18	CENPF/UBE2C/ANLN/CCNB1/RRM2/CDK1/CLSPN/GTSE1/CENPE/CDKN2D/RAD21/DLGAP5/E2F1/MAD2L1/CCND1/PSME2/CCL2/EZH2/BRCA1/CDKN2C/NDC80/CDT1/RRM1/ANAPC11/AIF1/BUB3/ZWINT/AURKB/PRKDC/PLK1/BUB1/KIF14/BUB1B/MAD2L2/CDCA5/CHEK1/ATAD5/FBXO5/WEE1/RDX/TOPBP1/AURKA/TFDP1/PSME1/TPR/CDC6/ZWILCH/TTK/CDC25B/SPDL1/CDK2AP2/DTL/RNASEH2B/BID/AKT1/CDK5RAP2/ANXA1/CENPJ/RBL1/RCC2/ANAPC15/TRIP13/CDC26/ZFP36L1/RGCC/ZFP36L2/CCND2/…	73
BP	GO:0007051	spindle organization	54/1284	188/18800	3.05993e-20	1.43587e-17	1.02669e-17	STMN1/ASPM/TUBB/TPX2/CCNB1/CENPE/RAN/CCNB2/SAC3D1/CDC20/EZR/DLGAP5/NUF2/TACC3/SMC1A/FLNA/KIF11/KIF23/SMC3/RHOA/NDC80/KPNB1/PRC1/AURKB/PLK1/KIF4A/CKAP5/MZT1/SUN2/CENPH/RACGAP1/MYH9/KIFC1/TUBG1/FBXO5/SPC25/AURKA/MYBL2/KNSTRN/DYNC1H1/TPR/KIF15/TTK/NEK2/PCNT/TACC1/SPAG5/MAPRE1/DCTN2/CENPJ/NUP62/SBDS/HSPA1B/HSPA1A	54
BP	GO:0007052	mitotic spindle organization	43/1284	124/18800	7.45342e-20	3.22848e-17	2.30845e-17	STMN1/TPX2/CCNB1/CENPE/RAN/CDC20/DLGAP5/NUF2/TACC3/SMC1A/FLNA/KIF11/KIF23/SMC3/RHOA/NDC80/KPNB1/PRC1/AURKB/PLK1/KIF4A/CKAP5/MZT1/SUN2/CENPH/RACGAP1/KIFC1/TUBG1/SPC25/AURKA/MYBL2/DYNC1H1/TPR/KIF15/TTK/NEK2/PCNT/TACC1/DCTN2/NUP62/SBDS/HSPA1B/HSPA1A	43
BP	GO:0033044	regulation of chromosome organization	56/1284	212/18800	4.63699e-19	1.86506e-16	1.33357e-16	CENPF/TOP2A/PTTG1/SMC4/UBE2C/CCNB1/DNMT1/CENPE/SMC2/RAD21/DLGAP5/MAD2L1/NCAPG/TACC3/CCT5/NDC80/CDT1/PARP1/ANAPC11/BUB3/ZWINT/AURKB/NCAPD2/PLK1/BUB1/BUB1B/MAD2L2/CDCA5/BAZ1B/RUVBL2/FBXO5/FEN1/TPR/CDC6/ZWILCH/TTK/NEK2/NCAPH/SPDL1/HNRNPA2B1/CCT2/XRCC5/CDK5RAP2/NAA10/CCT6A/MAPK1/HNRNPD/TRIM28/CTCF/ANAPC15/TRIP13/ACTL6A/CDC26/MPHOSPH8/PPP1R10/TERF2IP	56
BP	GO:0006260	DNA replication	65/1284	280/18800	1.00881e-18	3.78708e-16	2.70786e-16	PCLAF/NUCKS1/PCNA/CENPX/RRM2/CDK1/DUT/MCM7/CCNA2/MCM4/PTMS/FAM111A/S100A11/MCM3/GMNN/BRCA2/MCM5/FAM111B/ESCO2/GINS2/SMC3/CDT1/RRM1/RPA3/ORC6/CCDC88A/NASP/CHEK1/SUPT16H/ATAD5/MCM6/RUVBL2/FBXO5/FEN1/POLD2/TOPBP1/ALYREF/CDC42/RFC4/CHAF1A/HMGA1/SAMHD1/LIG1/SET/POLD3/CDC6/MGME1/MCM10/RECQL/RBBP7/SSRP1/RFC2/DTL/TIMELESS/RAD51/RFC3/CCNE2/CDC45/E2F8/WDHD1/RFC1/ACTL6A/NFIA/TSPYL2/ID3	65
BP	GO:0010638	positive regulation of organelle organization	89/1284	487/18800	7.38737e-18	2.59989e-15	1.85899e-15	SMC4/PFN1/DNMT1/SMC2/ANXA2/NUSAP1/RAD21/S100A10/DLGAP5/NCAPG/MAP1B/ARPC2/CCT5/SLC25A5/RHOA/CDT1/ANAPC11/RHOC/RAD51AP1/MSN/CCDC88A/LCP1/PLAUR/AURKB/NCAPD2/BAX/CKAP5/GRN/ATL3/HRAS/FEN1/VDAC1/ITGB1BP1/RALA/AURKA/CDC42/PLEK/RAC1/CD47/SURF4/DYNC1H1/ARL2/G3BP1/TPR/NEK2/PPIF/NCAPH/HNRNPA2B1/VPS35/CCT2/PMAIP1/SPAG5/MAPRE1/ROCK2/PDCD5/XRCC5/BID/CDK5RAP2/NRP1/MNS1/ANXA1/CCT6A/MAPK1/WDR1/CENPJ/HNRNPD/LMAN1/…	89
BP	GO:0051306	mitotic sister chromatid separation	30/1284	68/18800	1.10597e-17	3.66336e-15	2.6194e-15	CENPF/PTTG1/UBE2C/CCNB1/CENPE/RAD21/DLGAP5/MAD2L1/TACC3/NDC80/CDT1/ANAPC11/BUB3/ZWINT/AURKB/PLK1/BUB1/BUB1B/MAD2L2/FBXO5/TPR/CDC6/ZWILCH/TTK/SPDL1/CDK5RAP2/NCAPH2/ANAPC15/TRIP13/CDC26	30
BP	GO:0010965	regulation of mitotic sister chromatid separation	29/1284	65/18800	2.65497e-17	8.30564e-15	5.93876e-15	CENPF/PTTG1/UBE2C/CCNB1/CENPE/RAD21/DLGAP5/MAD2L1/TACC3/NDC80/CDT1/ANAPC11/BUB3/ZWINT/AURKB/PLK1/BUB1/BUB1B/MAD2L2/FBXO5/TPR/CDC6/ZWILCH/TTK/SPDL1/CDK5RAP2/ANAPC15/TRIP13/CDC26	29
BP	GO:0030198	extracellular matrix organization	66/1284	307/18800	3.66266e-17	1.0855e-14	7.76158e-15	LOXL2/COL1A1/COL15A1/ITGB1/COL5A3/TGFBI/LCP1/COL5A1/CAV1/CTSS/LOXL1/ERO1A/COL5A2/ADAMTS2/ADAM15/FLOT1/COLGALT1/COL1A2/COL4A2/BMP1/DAG1/PBXIP1/NDNF/CRISPLD2/PDGFRA/COL8A1/COL27A1/CRTAP/GAS6/ANTXR1/SMOC1/COLGALT2/LTBP3/RGCC/DDR2/CHADL/SULF2/CTSK/PDPN/LRP1/ECM2/COL12A1/BMP2/CYP1B1/CCDC80/LUM/MMP2/CCN1/FOXC1/COL14A1/SOX9/SPINT2/AEBP1/TNFRSF11B/FMOD/MIA/COL11A2/COL9A2/SMOC2/COL11A1/CCN2/MMP3/COMP/COL9…	66
BP	GO:0051983	regulation of chromosome segregation	34/1284	91/18800	3.8808e-17	1.09264e-14	7.81266e-15	CENPF/MKI67/PTTG1/UBE2C/CCNB1/CENPE/RAD21/DLGAP5/MAD2L1/TACC3/NDC80/CDT1/ANAPC11/BUB3/ZWINT/AURKB/PLK1/BUB1/BUB1B/MAD2L2/FBXO5/KIF2C/TPR/CDC6/ZWILCH/TTK/CDCA2/SPDL1/SMC6/CDK5RAP2/RCC2/ANAPC15/TRIP13/CDC26	34
BP	GO:0043062	extracellular structure organization	66/1284	308/18800	4.36067e-17	1.16928e-14	8.36069e-15	LOXL2/COL1A1/COL15A1/ITGB1/COL5A3/TGFBI/LCP1/COL5A1/CAV1/CTSS/LOXL1/ERO1A/COL5A2/ADAMTS2/ADAM15/FLOT1/COLGALT1/COL1A2/COL4A2/BMP1/DAG1/PBXIP1/NDNF/CRISPLD2/PDGFRA/COL8A1/COL27A1/CRTAP/GAS6/ANTXR1/SMOC1/COLGALT2/LTBP3/RGCC/DDR2/CHADL/SULF2/CTSK/PDPN/LRP1/ECM2/COL12A1/BMP2/CYP1B1/CCDC80/LUM/MMP2/CCN1/FOXC1/COL14A1/SOX9/SPINT2/AEBP1/TNFRSF11B/FMOD/MIA/COL11A2/COL9A2/SMOC2/COL11A1/CCN2/MMP3/COMP/COL9…	66
BP	GO:1901987	regulation of cell cycle phase transition	79/1284	415/18800	5.02706e-17	1.2867e-14	9.20025e-15	CENPF/UBE2C/ANLN/CCNB1/RRM2/CDK1/CLSPN/GTSE1/CENPE/CDKN2D/RAD21/DLGAP5/E2F1/MAD2L1/CCND1/PSME2/CCL2/EZH2/BRCA1/CDKN2C/NDC80/CDT1/RRM1/ANAPC11/AIF1/BUB3/ZWINT/AURKB/PRKDC/PLK1/BUB1/KIF14/BUB1B/MAD2L2/CDCA5/CHEK1/ATAD5/FBXO5/WEE1/RDX/TOPBP1/AURKA/TFDP1/WDR76/PSME1/TPR/CDC6/ZWILCH/TTK/CDC25B/SPDL1/CDK2AP2/DTL/RNASEH2B/BID/AKT1/TIMELESS/CDK5RAP2/ANXA1/MSH2/CENPJ/RBL1/ATP2B4/CDC45/RCC2/ANAPC15/TRIP13/…	79
BP	GO:0045229	external encapsulating structure organization	66/1284	310/18800	6.16481e-17	1.48529e-14	1.06202e-14	LOXL2/COL1A1/COL15A1/ITGB1/COL5A3/TGFBI/LCP1/COL5A1/CAV1/CTSS/LOXL1/ERO1A/COL5A2/ADAMTS2/ADAM15/FLOT1/COLGALT1/COL1A2/COL4A2/BMP1/DAG1/PBXIP1/NDNF/CRISPLD2/PDGFRA/COL8A1/COL27A1/CRTAP/GAS6/ANTXR1/SMOC1/COLGALT2/LTBP3/RGCC/DDR2/CHADL/SULF2/CTSK/PDPN/LRP1/ECM2/COL12A1/BMP2/CYP1B1/CCDC80/LUM/MMP2/CCN1/FOXC1/COL14A1/SOX9/SPINT2/AEBP1/TNFRSF11B/FMOD/MIA/COL11A2/COL9A2/SMOC2/COL11A1/CCN2/MMP3/COMP/COL9…	66
BP	GO:0007091	metaphase/anaphase transition of mitotic cell cycle	28/1284	62/18800	6.33048e-17	1.48529e-14	1.06202e-14	CENPF/UBE2C/CCNB1/CENPE/RAD21/DLGAP5/MAD2L1/TACC3/NDC80/CDT1/ANAPC11/BUB3/ZWINT/AURKB/PLK1/BUB1/BUB1B/MAD2L2/FBXO5/TPR/CDC6/ZWILCH/TTK/SPDL1/CDK5RAP2/ANAPC15/TRIP13/CDC26	28
BP	GO:0007088	regulation of mitotic nuclear division	37/1284	111/18800	1.25604e-16	2.82911e-14	2.02289e-14	CENPF/MKI67/CCNB1/KIF20B/NUSAP1/RAD21/DLGAP5/MAD2L1/PIN1/NDC80/CDT1/ANAPC11/BUB3/ZWINT/AURKB/PLK1/AURKAIP1/BUB1/BUB1B/MAD2L2/PKMYT1/CHEK1/FBXO5/AURKA/CDC42/TPR/ZWILCH/TTK/CDCA2/NEK2/SPDL1/CDK5RAP2/NUP62/ANAPC15/TRIP13/RGCC/IGF1	37
BP	GO:0030071	regulation of mitotic metaphase/anaphase transition	27/1284	60/18800	2.54769e-16	5.51771e-14	3.94531e-14	CENPF/UBE2C/CCNB1/CENPE/RAD21/DLGAP5/MAD2L1/NDC80/CDT1/ANAPC11/BUB3/ZWINT/AURKB/PLK1/BUB1/BUB1B/MAD2L2/FBXO5/TPR/CDC6/ZWILCH/TTK/SPDL1/CDK5RAP2/ANAPC15/TRIP13/CDC26	27
BP	GO:0044784	metaphase/anaphase transition of cell cycle	28/1284	65/18800	2.91345e-16	6.07616e-14	4.34462e-14	CENPF/UBE2C/CCNB1/CENPE/RAD21/DLGAP5/MAD2L1/TACC3/NDC80/CDT1/ANAPC11/BUB3/ZWINT/AURKB/PLK1/BUB1/BUB1B/MAD2L2/FBXO5/TPR/CDC6/ZWILCH/TTK/SPDL1/CDK5RAP2/ANAPC15/TRIP13/CDC26	28
BP	GO:0033045	regulation of sister chromatid segregation	29/1284	72/18800	7.60789e-16	1.47724e-13	1.05627e-13	CENPF/PTTG1/UBE2C/CCNB1/CENPE/RAD21/DLGAP5/MAD2L1/TACC3/NDC80/CDT1/ANAPC11/BUB3/ZWINT/AURKB/PLK1/BUB1/BUB1B/MAD2L2/FBXO5/TPR/CDC6/ZWILCH/TTK/SPDL1/CDK5RAP2/ANAPC15/TRIP13/CDC26	29
BP	GO:1905818	regulation of chromosome separation	29/1284	72/18800	7.60789e-16	1.47724e-13	1.05627e-13	CENPF/PTTG1/UBE2C/CCNB1/CENPE/RAD21/DLGAP5/MAD2L1/TACC3/NDC80/CDT1/ANAPC11/BUB3/ZWINT/AURKB/PLK1/BUB1/BUB1B/MAD2L2/FBXO5/TPR/CDC6/ZWILCH/TTK/SPDL1/CDK5RAP2/ANAPC15/TRIP13/CDC26	29
BP	GO:1902099	regulation of metaphase/anaphase transition of cell cycle	27/1284	63/18800	1.1602e-15	2.17769e-13	1.55711e-13	CENPF/UBE2C/CCNB1/CENPE/RAD21/DLGAP5/MAD2L1/NDC80/CDT1/ANAPC11/BUB3/ZWINT/AURKB/PLK1/BUB1/BUB1B/MAD2L2/FBXO5/TPR/CDC6/ZWILCH/TTK/SPDL1/CDK5RAP2/ANAPC15/TRIP13/CDC26	27
BP	GO:0051783	regulation of nuclear division	40/1284	139/18800	2.25246e-15	4.09149e-13	2.92552e-13	CENPF/MKI67/CCNB1/KIF20B/NUSAP1/RAD21/CDC20/DLGAP5/MAD2L1/PIN1/NDC80/CDT1/ANAPC11/RAD51AP1/BUB3/ZWINT/AURKB/PLK1/AURKAIP1/BUB1/BUB1B/MAD2L2/PKMYT1/CHEK1/FBXO5/AURKA/CDC42/TPR/ZWILCH/TTK/CDCA2/NEK2/SPDL1/CDK5RAP2/NUP62/ANAPC15/TRIP13/RGCC/UBE2B/IGF1	40
BP	GO:0051304	chromosome separation	33/1284	97/18800	2.82019e-15	4.96265e-13	3.54842e-13	CENPF/TOP2A/PTTG1/UBE2C/CCNB1/CENPX/CENPE/RAD21/DLGAP5/MAD2L1/TACC3/NDC80/CDT1/ANAPC11/BUB3/ZWINT/AURKB/PLK1/BUB1/BUB1B/MAD2L2/FBXO5/TPR/CDC6/ZWILCH/TTK/NCAPH/SPDL1/CDK5RAP2/NCAPH2/ANAPC15/TRIP13/CDC26	33
BP	GO:0045787	positive regulation of cell cycle	65/1284	329/18800	4.9881e-15	7.84497e-13	5.60936e-13	UBE2C/CCNB1/RRM2/KIF20B/CDK1/CKS1B/NUSAP1/RAD21/RANBP1/CKS2/DLGAP5/MAD2L1/ECT2/CCND1/BRCA2/EIF4EBP1/KIF23/EZH2/CIT/RHOA/NDC80/CDT1/RRM1/ANAPC11/RAD51AP1/AIF1/AURKB/KIF14/CDCA5/RACGAP1/CHEK1/ATAD5/FBXO5/FEN1/RDX/AURKA/TFDP1/CDC42/DYNC1H1/TPR/CDC6/EIF4E/CDC25B/SPAG5/ROCK2/DTL/AKT1/TTL/RAD23A/ANXA1/CENPJ/RCC2/E2F8/NUP62/PPP1R10/FGFR2/RGCC/UBE2B/CCND2/IGF1/HES1/DDX3X/NUPR1/SMOC2/CCN2	65
BP	GO:0033046	negative regulation of sister chromatid segregation	22/1284	43/18800	5.01543e-15	7.84497e-13	5.60936e-13	CENPF/PTTG1/CCNB1/RAD21/MAD2L1/NDC80/CDT1/BUB3/ZWINT/AURKB/PLK1/BUB1/BUB1B/MAD2L2/FBXO5/TPR/ZWILCH/TTK/SPDL1/CDK5RAP2/ANAPC15/TRIP13	22
BP	GO:0033048	negative regulation of mitotic sister chromatid segregation	22/1284	43/18800	5.01543e-15	7.84497e-13	5.60936e-13	CENPF/PTTG1/CCNB1/RAD21/MAD2L1/NDC80/CDT1/BUB3/ZWINT/AURKB/PLK1/BUB1/BUB1B/MAD2L2/FBXO5/TPR/ZWILCH/TTK/SPDL1/CDK5RAP2/ANAPC15/TRIP13	22
BP	GO:2000816	negative regulation of mitotic sister chromatid separation	22/1284	43/18800	5.01543e-15	7.84497e-13	5.60936e-13	CENPF/PTTG1/CCNB1/RAD21/MAD2L1/NDC80/CDT1/BUB3/ZWINT/AURKB/PLK1/BUB1/BUB1B/MAD2L2/FBXO5/TPR/ZWILCH/TTK/SPDL1/CDK5RAP2/ANAPC15/TRIP13	22
BP	GO:0045839	negative regulation of mitotic nuclear division	23/1284	48/18800	7.59103e-15	1.15527e-12	8.26051e-13	CENPF/CCNB1/RAD21/MAD2L1/NDC80/CDT1/BUB3/ZWINT/AURKB/PLK1/AURKAIP1/BUB1/BUB1B/MAD2L2/CHEK1/FBXO5/TPR/ZWILCH/TTK/SPDL1/CDK5RAP2/ANAPC15/TRIP13	23
BP	GO:0045841	negative regulation of mitotic metaphase/anaphase transition	21/1284	40/18800	1.06457e-14	1.57753e-12	1.12798e-12	CENPF/CCNB1/RAD21/MAD2L1/NDC80/CDT1/BUB3/ZWINT/AURKB/PLK1/BUB1/BUB1B/MAD2L2/FBXO5/TPR/ZWILCH/TTK/SPDL1/CDK5RAP2/ANAPC15/TRIP13	21
BP	GO:0140694	non-membrane-bounded organelle assembly	70/1284	379/18800	1.55755e-14	2.24886e-12	1.60799e-12	CENPF/ASPM/TUBB/TPX2/ANLN/CENPW/CENPX/CENPE/CCNB2/SAC3D1/CENPK/CDC20/LSM4/EZR/DLGAP5/SMC1A/FLNA/KIF11/ACTG1/ITGB1/KIF23/BRCA1/SMC3/RHOA/NDC80/KPNB1/PRC1/MSN/LCP1/AURKB/PRKDC/PLK1/KIF4A/CENPN/MZT1/CENPH/RACGAP1/KIFC1/FBXO5/PLEC/CENPA/AURKA/MYBL2/DYNC1H1/G3BP1/TPR/LSM3/KIF15/NEK2/SPAG5/MAPRE1/XRCC5/CDK5RAP2/MRPS11/AKAP13/WDR1/CENPJ/AUP1/NUP62/EIF6/PDGFRA/NEBL/GSN/DDX3X/SBDS/NOP53/TNNT3/CIRBP/HSPA1B…	70
BP	GO:0051985	negative regulation of chromosome segregation	22/1284	45/18800	1.71879e-14	2.36061e-12	1.6879e-12	CENPF/PTTG1/CCNB1/RAD21/MAD2L1/NDC80/CDT1/BUB3/ZWINT/AURKB/PLK1/BUB1/BUB1B/MAD2L2/FBXO5/TPR/ZWILCH/TTK/SPDL1/CDK5RAP2/ANAPC15/TRIP13	22
BP	GO:1905819	negative regulation of chromosome separation	22/1284	45/18800	1.71879e-14	2.36061e-12	1.6879e-12	CENPF/PTTG1/CCNB1/RAD21/MAD2L1/NDC80/CDT1/BUB3/ZWINT/AURKB/PLK1/BUB1/BUB1B/MAD2L2/FBXO5/TPR/ZWILCH/TTK/SPDL1/CDK5RAP2/ANAPC15/TRIP13	22
BP	GO:0033047	regulation of mitotic sister chromatid segregation	22/1284	46/18800	3.083e-14	4.13342e-12	2.9555e-12	CENPF/PTTG1/CCNB1/RAD21/MAD2L1/NDC80/CDT1/BUB3/ZWINT/AURKB/PLK1/BUB1/BUB1B/MAD2L2/FBXO5/TPR/ZWILCH/TTK/SPDL1/CDK5RAP2/ANAPC15/TRIP13	22
BP	GO:1902903	regulation of supramolecular fiber organization	69/1284	376/18800	3.35095e-14	4.38818e-12	3.13767e-12	STMN1/TPX2/CKAP2/PFN1/CAPG/TMSB4X/S100A10/TMSB10/FLNA/MAP1B/ARPC5/ACTG1/ARPC2/CIT/RHOA/RHOC/CCDC88A/APOE/CKAP5/ARPC1B/ROCK1/ARPC3/CIB1/RDX/ITGB1BP1/ARPC4/CDC42/PLEK/RAC1/COTL1/CD47/CAPZA1/ARL2/MTPN/MAPRE1/ROCK2/GMFG/GPX1/CDK5RAP2/NRP1/ARPC5L/COLGALT1/AKAP13/WDR1/TWF2/VBP1/MYADM/CAPZB/CORO1A/WASF2/TRPV4/EPS8/ID1/RGCC/CXCL12/CHADL/GSN/PIK3R1/SCIN/CDC42EP5/PFDN5/LIMCH1/SFRP1/CRYAB/HSPA1B/AEBP1/HSPA1…	69
BP	GO:1902100	negative regulation of metaphase/anaphase transition of cell cycle	21/1284	42/18800	3.82333e-14	4.893e-12	3.49863e-12	CENPF/CCNB1/RAD21/MAD2L1/NDC80/CDT1/BUB3/ZWINT/AURKB/PLK1/BUB1/BUB1B/MAD2L2/FBXO5/TPR/ZWILCH/TTK/SPDL1/CDK5RAP2/ANAPC15/TRIP13	21
BP	GO:0090068	positive regulation of cell cycle process	53/1284	247/18800	5.28565e-14	6.6141e-12	4.72926e-12	UBE2C/CCNB1/RRM2/KIF20B/CDK1/NUSAP1/RAD21/RANBP1/DLGAP5/MAD2L1/ECT2/CCND1/KIF23/EZH2/CIT/RHOA/NDC80/CDT1/RRM1/ANAPC11/RAD51AP1/AIF1/AURKB/KIF14/CDCA5/RACGAP1/ATAD5/FBXO5/FEN1/RDX/AURKA/TFDP1/CDC42/DYNC1H1/TPR/CDC6/CDC25B/SPAG5/ROCK2/DTL/AKT1/ANXA1/CENPJ/RCC2/E2F8/NUP62/PPP1R10/RGCC/UBE2B/CCND2/IGF1/DDX3X/CCN2	53
BP	GO:0030199	collagen fibril organization	25/1284	62/18800	7.30535e-14	8.9427e-12	6.39427e-12	LOXL2/COL1A1/COL5A3/COL5A1/LOXL1/COL5A2/ADAMTS2/COLGALT1/COL1A2/BMP1/CRTAP/COLGALT2/DDR2/CHADL/COL12A1/CYP1B1/LUM/FOXC1/COL14A1/AEBP1/FMOD/COL11A2/COL11A1/COMP/COL2A1	25
BP	GO:0001503	ossification	73/1284	420/18800	1.05931e-13	1.26915e-11	9.07474e-12	SPP1/CLIC1/TPM4/PTN/CLEC11A/COL1A1/COL6A1/VCAN/RHOA/SRGN/ATP2B1/CSF1/CCL3/SNX10/ECM1/CDK6/ATP5F1B/FBXO5/ALYREF/SYNCRIP/TCIRG1/COL5A2/PDLIM7/AKT1/FHL2/MAPK1/CBFB/BMP2K/COL1A2/ILK/BCAP29/BMP1/MAP2K6/FGFR2/TENT5A/ANKH/SMOC1/LTBP3/HSPE1/DDR2/IGF1/PTH1R/GLI3/CTSK/SBDS/WWTR1/ID4/DLX5/JUNB/DDX5/JUND/BMP2/GDF10/BAMBI/CTHRC1/PENK/SFRP1/MMP2/CCN1/FOXC1/SOX9/OMD/FGF2/CEBPD/ASPN/ID3/COL11A1/CCN2/COMP/CLEC3A/…	73
BP	GO:0045786	negative regulation of cell cycle	69/1284	387/18800	1.43869e-13	1.68776e-11	1.20679e-11	CENPF/PTTG1/CCNB1/CDK1/CLSPN/GTSE1/CDKN2D/RAD21/E2F1/MAD2L1/CCND1/GMNN/CCL2/EZH2/BRCA1/CDKN2C/NDC80/CDT1/BUB3/ZWINT/AURKB/PRKDC/PLK1/AURKAIP1/BUB1/BUB1B/MAD2L2/CHEK1/CDK6/BAZ1B/FBXO5/WEE1/TOPBP1/WDR76/TNFAIP3/TPR/CDC6/ZWILCH/TTK/NEK2/SPDL1/CDK2AP2/DTL/RNASEH2B/TIMELESS/CDK5RAP2/NAA10/MSH2/RBL1/CDC45/E2F8/ANAPC15/TRIP13/NR2F2/PPP1R10/ZFP36L1/RGCC/ZFP36L2/TSPYL2/FHL1/NOP53/GAS1/KLF4/HEXIM1/BMP2/CDK…	69
BP	GO:0007015	actin filament organization	76/1284	450/18800	1.52046e-13	1.74728e-11	1.24936e-11	STMN1/PFN1/CAPG/TPM3/DIAPH3/CFL1/TMSB4X/TPM4/S100A10/TMSB10/EZR/FLNA/ARPC5/ACTG1/ARPC2/RAC2/CIT/RHOA/RHOC/AIF1/CCDC88A/ACTR2/LCP1/ACTR3/DIAPH1/MAD2L2/ARPC1B/ACTN1/GAS2L3/ROCK1/ARPC3/PLEC/RHOG/RDX/ITGB1BP1/ARPC4/CDC42/PLEK/RAC1/COTL1/CD47/CAPZA1/MYO1C/MTPN/CORO1C/PHACTR1/MYO1G/PDLIM1/ROCK2/GMFG/NRP1/ARPC5L/WDR1/GAS2L1/TWF2/HSP90B1/MYADM/CAPZB/CORO1A/WASF2/MARCKSL1/TRPV4/EPS8/ID1/ENAH/RGCC/NEBL/CXC…	76
BP	GO:0051784	negative regulation of nuclear division	23/1284	55/18800	2.87587e-13	3.2388e-11	2.31583e-11	CENPF/CCNB1/RAD21/MAD2L1/NDC80/CDT1/BUB3/ZWINT/AURKB/PLK1/AURKAIP1/BUB1/BUB1B/MAD2L2/CHEK1/FBXO5/TPR/ZWILCH/TTK/SPDL1/CDK5RAP2/ANAPC15/TRIP13	23
BP	GO:0008608	attachment of spindle microtubules to kinetochore	19/1284	37/18800	3.39246e-13	3.74568e-11	2.67826e-11	CCNB1/CENPE/KNL1/NUF2/ECT2/NDC80/CDT1/BUB3/AURKB/RACGAP1/SPC25/SGO1/CDC42/KNSTRN/KIF2C/NEK2/SPAG5/SPC24/RCC2	19
BP	GO:0032956	regulation of actin cytoskeleton organization	64/1284	352/18800	4.47966e-13	4.85095e-11	3.46856e-11	STMN1/PFN1/CAPG/TMSB4X/S100A10/TMSB10/FLNA/ARPC5/ACTG1/ECT2/ARPC2/RAC2/ABL2/CIT/RHOA/RHOC/ARHGDIA/CCDC88A/ARPC1B/HRAS/ROCK1/ARPC3/RHOG/RDX/ITGB1BP1/ARHGDIB/ARPC4/CDC42/PLEK/RAC1/COTL1/IQGAP1/CD47/CAPZA1/MTPN/IQGAP3/ROCK2/GMFG/NRP1/ARPC5L/AKAP13/WDR1/TWF2/MYADM/CAPZB/PHPT1/CORO1A/WASF2/PDGFRA/EPS8/PAM/ID1/RGCC/CXCL12/GSN/SEMA3E/PIK3R1/RHOBTB3/LRP1/SCIN/CDC42EP5/LIMCH1/SFRP1/CCN2	64
BP	GO:0007094	mitotic spindle assembly checkpoint signaling	19/1284	38/18800	6.3518e-13	6.50308e-11	4.64988e-11	CENPF/CCNB1/MAD2L1/NDC80/CDT1/BUB3/ZWINT/AURKB/PLK1/BUB1/BUB1B/MAD2L2/TPR/ZWILCH/TTK/SPDL1/CDK5RAP2/ANAPC15/TRIP13	19
BP	GO:0071173	spindle assembly checkpoint signaling	19/1284	38/18800	6.3518e-13	6.50308e-11	4.64988e-11	CENPF/CCNB1/MAD2L1/NDC80/CDT1/BUB3/ZWINT/AURKB/PLK1/BUB1/BUB1B/MAD2L2/TPR/ZWILCH/TTK/SPDL1/CDK5RAP2/ANAPC15/TRIP13	19
BP	GO:0071174	mitotic spindle checkpoint signaling	19/1284	38/18800	6.3518e-13	6.50308e-11	4.64988e-11	CENPF/CCNB1/MAD2L1/NDC80/CDT1/BUB3/ZWINT/AURKB/PLK1/BUB1/BUB1B/MAD2L2/TPR/ZWILCH/TTK/SPDL1/CDK5RAP2/ANAPC15/TRIP13	19
BP	GO:0045785	positive regulation of cell adhesion	74/1284	446/18800	7.9755e-13	8.01965e-11	5.73427e-11	LGALS1/HMGB1/CD70/CD74/S100A10/CD44/HLA-DRA/FLNA/HLA-DRB1/HLA-DPA1/ARPC2/CCL2/ITGA5/IL7R/HLA-DPB1/PTPRC/RHOA/HLA-DQB1/ITGB2/AIF1/PLAUR/CSF1/HLA-DRB5/B2M/MAP4K4/CDH13/CDK6/P4HB/ROCK1/CIB1/CD83/CAV1/ITGB1BP1/CDC42/HLA-DMA/RAC1/EMILIN2/CD47/HLA-A/ARL2/LILRB4/IRAK1/PNP/ADAM9/AKT1/FLOT1/NRP1/HLA-DQA1/ANXA1/CBFB/ILK/MYADM/DAG1/CORO1A/HSPD1/NDNF/ANK3/COL8A1/PPP3CA/CXCL12/XBP1/IGF1/HES1/GLI3/PDPN/ECM2/CC…	74
BP	GO:0031577	spindle checkpoint signaling	19/1284	39/18800	1.15954e-12	1.14551e-10	8.19067e-11	CENPF/CCNB1/MAD2L1/NDC80/CDT1/BUB3/ZWINT/AURKB/PLK1/BUB1/BUB1B/MAD2L2/TPR/ZWILCH/TTK/SPDL1/CDK5RAP2/ANAPC15/TRIP13	19
BP	GO:0045930	negative regulation of mitotic cell cycle	49/1284	234/18800	1.24724e-12	1.2109e-10	8.65826e-11	CENPF/CCNB1/CDK1/CLSPN/GTSE1/RAD21/MAD2L1/CCND1/CCL2/EZH2/BRCA1/NDC80/CDT1/BUB3/ZWINT/AURKB/PRKDC/PLK1/AURKAIP1/BUB1/BUB1B/MAD2L2/CHEK1/FBXO5/WEE1/TOPBP1/TPR/CDC6/ZWILCH/TTK/SPDL1/CDK2AP2/DTL/CDK5RAP2/MSH2/RBL1/ANAPC15/TRIP13/PPP1R10/ZFP36L1/RGCC/ZFP36L2/FHL1/NOP53/GAS1/KLF4/CDKN1C/FOXC1/BTG1	49
BP	GO:0006261	DNA-templated DNA replication	39/1284	159/18800	1.42489e-12	1.35992e-10	9.72381e-11	NUCKS1/PCNA/CENPX/MCM7/MCM4/FAM111A/MCM3/GMNN/BRCA2/MCM5/GINS2/CDT1/RRM1/ORC6/ATAD5/MCM6/FBXO5/FEN1/POLD2/TOPBP1/ALYREF/RFC4/HMGA1/SAMHD1/LIG1/POLD3/CDC6/MGME1/MCM10/RECQL/RFC2/TIMELESS/RAD51/RFC3/CCNE2/CDC45/E2F8/WDHD1/RFC1	39
BP	GO:0061448	connective tissue development	52/1284	260/18800	1.6781e-12	1.57489e-10	1.12609e-10	TYMS/CRIP1/CD44/LOXL2/COL1A1/TGFBI/CSF1/COL5A1/SPI1/ECM1/TIMP1/BMP1/SPART/PBXIP1/TRPS1/EGR1/COL27A1/TRPV4/LTBP3/SOX5/ARRDC3/PDGFD/CHADL/XBP1/ARID5B/SLC39A14/PTH1R/SULF2/GLI3/CTSK/SCIN/ID4/BGN/EFEMP1/MATN3/BMP2/TGFBR2/SELENOM/CCN1/SOX9/FGF2/CNMD/COL11A2/COL11A1/FRZB/CCN2/COMP/MGP/CHI3L1/SNORC/COL2A1/CYTL1	52
BP	GO:1901991	negative regulation of mitotic cell cycle phase transition	42/1284	183/18800	2.14432e-12	1.97946e-10	1.41536e-10	CENPF/CCNB1/CDK1/CLSPN/GTSE1/RAD21/MAD2L1/CCND1/CCL2/EZH2/BRCA1/NDC80/CDT1/BUB3/ZWINT/AURKB/PRKDC/PLK1/BUB1/BUB1B/MAD2L2/CHEK1/FBXO5/WEE1/TOPBP1/TPR/CDC6/ZWILCH/TTK/SPDL1/CDK2AP2/DTL/CDK5RAP2/RBL1/ANAPC15/TRIP13/ZFP36L1/RGCC/ZFP36L2/FHL1/NOP53/KLF4	42
BP	GO:0010639	negative regulation of organelle organization	63/1284	356/18800	2.36423e-12	2.14725e-10	1.53534e-10	CENPF/STMN1/TOP2A/PTTG1/TPX2/CKAP2/CCNB1/LMNA/PFN1/CAPG/TMSB4X/RAD21/TMSB10/MAD2L1/MAP1B/SLC25A5/BRCA1/NDC80/CDT1/PARP1/BUB3/ZWINT/AURKB/PLK1/AURKAIP1/BUB1/BUB1B/MAD2L2/CHEK1/BAZ1B/FBXO5/CIB1/RDX/CAPZA1/TPR/MTPN/ZWILCH/TTK/PPIF/SPDL1/MAPRE1/AKT1/GMFG/GPX1/CDK5RAP2/NAA10/TWF2/MYADM/CAPZB/GDI2/CORO1A/ANAPC15/WASF2/TRIP13/TERF2IP/EPS8/GSN/IGF1/PIK3R1/SCIN/NUPR1/HSPA1A/CLU	63
BP	GO:0032970	regulation of actin filament-based process	67/1284	393/18800	2.78621e-12	2.49034e-10	1.78066e-10	STMN1/PFN1/CAPG/TMSB4X/S100A10/TMSB10/FLNA/ARPC5/ACTG1/ECT2/ARPC2/RAC2/ABL2/CIT/RHOA/RHOC/ARHGDIA/CCDC88A/ARPC1B/MYH9/HRAS/ROCK1/ARPC3/RHOG/RDX/CAV1/ITGB1BP1/ARHGDIB/ARPC4/CDC42/PLEK/RAC1/COTL1/IQGAP1/CD47/CAPZA1/MTPN/IQGAP3/ROCK2/GMFG/NRP1/ARPC5L/AKAP13/WDR1/TWF2/MYADM/CAPZB/PHPT1/CORO1A/WASF2/PDGFRA/EPS8/PAM/ID1/RGCC/CXCL12/GSN/SEMA3E/PIK3R1/PDPN/RHOBTB3/LRP1/SCIN/CDC42EP5/LIMCH1/SFRP1/CCN2	67
BP	GO:0050000	chromosome localization	27/1284	83/18800	3.18868e-12	2.80554e-10	2.00604e-10	CENPF/CCNB1/LMNA/CENPE/DLGAP5/NUF2/NDC80/CDT1/KPNB1/ACTR2/AURKB/ACTR3/KIF14/CDCA5/KIF22/KIFC1/CDCA8/KIF2C/DYNC1H1/SPDL1/CENPQ/SPAG5/DCTN2/TTL/NUP62/UBE2B/GEM	27
BP	GO:0010948	negative regulation of cell cycle process	56/1284	301/18800	5.09224e-12	4.41144e-10	3.1543e-10	CENPF/PTTG1/CCNB1/CDK1/CLSPN/GTSE1/CDKN2D/RAD21/E2F1/MAD2L1/CCND1/CCL2/EZH2/BRCA1/NDC80/CDT1/BUB3/ZWINT/AURKB/PRKDC/PLK1/AURKAIP1/BUB1/BUB1B/MAD2L2/CHEK1/BAZ1B/FBXO5/WEE1/TOPBP1/WDR76/TPR/CDC6/ZWILCH/TTK/NEK2/SPDL1/CDK2AP2/DTL/RNASEH2B/TIMELESS/CDK5RAP2/NAA10/MSH2/RBL1/CDC45/E2F8/ANAPC15/TRIP13/PPP1R10/ZFP36L1/RGCC/ZFP36L2/FHL1/NOP53/KLF4	56
BP	GO:1901988	negative regulation of cell cycle phase transition	50/1284	255/18800	9.68607e-12	8.26398e-10	5.90897e-10	CENPF/CCNB1/CDK1/CLSPN/GTSE1/CDKN2D/RAD21/E2F1/MAD2L1/CCND1/CCL2/EZH2/BRCA1/NDC80/CDT1/BUB3/ZWINT/AURKB/PRKDC/PLK1/BUB1/BUB1B/MAD2L2/CHEK1/FBXO5/WEE1/TOPBP1/WDR76/TPR/CDC6/ZWILCH/TTK/SPDL1/CDK2AP2/DTL/RNASEH2B/TIMELESS/CDK5RAP2/MSH2/RBL1/CDC45/ANAPC15/TRIP13/PPP1R10/ZFP36L1/RGCC/ZFP36L2/FHL1/NOP53/KLF4	50
BP	GO:0051303	establishment of chromosome localization	26/1284	81/18800	1.13351e-11	9.52658e-10	6.81176e-10	CENPF/CCNB1/CENPE/DLGAP5/NUF2/NDC80/CDT1/KPNB1/ACTR2/AURKB/ACTR3/KIF14/CDCA5/KIF22/KIFC1/CDCA8/KIF2C/DYNC1H1/SPDL1/CENPQ/SPAG5/DCTN2/TTL/NUP62/UBE2B/GEM	26
BP	GO:0044839	cell cycle G2/M phase transition	37/1284	155/18800	1.27133e-11	1.05277e-09	7.52759e-10	CENPF/CCNB1/CDK1/CLSPN/CCNB2/RAD21/CCNA2/CCND1/FOXM1/BRCA1/CIT/NDC80/CALM1/RRM1/CALM3/CALM2/AURKB/PLK1/KIF14/PKMYT1/MELK/CHEK1/ATAD5/FBXO5/WEE1/TOPBP1/AURKA/CDC6/CDC25B/DTL/RNASEH2B/MASTL/ENSA/RCC2/FHL1/NOP53/TPD52L1	37
BP	GO:0051225	spindle assembly	32/1284	121/18800	1.70293e-11	1.38974e-09	9.93703e-10	ASPM/TUBB/TPX2/CCNB2/SAC3D1/CDC20/SMC1A/FLNA/KIF11/KIF23/SMC3/RHOA/NDC80/KPNB1/PRC1/AURKB/PLK1/KIF4A/MZT1/RACGAP1/KIFC1/FBXO5/AURKA/MYBL2/DYNC1H1/TPR/KIF15/NEK2/SPAG5/MAPRE1/HSPA1B/HSPA1A	32
BP	GO:0052547	regulation of peptidase activity	72/1284	456/18800	1.83469e-11	1.47588e-09	1.05529e-09	PTTG1/BIRC5/LAPTM5/HMGB1/ANXA2/CDKN2D/COL6A3/CD44/CTSB/TFPI2/GAPDH/ANP32B/ARL6IP1/SERPINE1/PSME2/RHOA/PLAUR/APLP2/BAX/GRN/AQP1/ECM1/CSTB/CAST/PSMB9/ROCK1/CAV1/GPI/PSME1/CTSD/TIMP1/PMAIP1/PSMD14/ROCK2/PDCD5/BID/AKT1/ADRM1/GPX1/CYCS/USP14/BCAP31/CASP8AP2/PSMB8/CLEC7A/BCL2L12/HSPD1/ANOS1/A2M/GAS6/ANTXR1/BEX3/HSPE1/FAM162A/GSN/ITIH5/SERPINF1/DDX3X/LRP1/SERPINE2/KLF4/TIMP4/SERPINA5/PCSK1N/CCN1/CRYAB/S…	72
BP	GO:2001251	negative regulation of chromosome organization	27/1284	89/18800	2.02199e-11	1.59961e-09	1.14376e-09	CENPF/TOP2A/PTTG1/CCNB1/RAD21/MAD2L1/NDC80/CDT1/PARP1/BUB3/ZWINT/AURKB/PLK1/BUB1/BUB1B/MAD2L2/BAZ1B/FBXO5/TPR/ZWILCH/TTK/SPDL1/CDK5RAP2/NAA10/ANAPC15/TRIP13/TERF2IP	27
BP	GO:0051383	kinetochore organization	14/1284	23/18800	2.04532e-11	1.59961e-09	1.14376e-09	CENPF/SMC4/CENPW/CENPX/CENPE/SMC2/CENPK/DLGAP5/NUF2/NDC80/CDT1/CENPN/CENPH/CENPA	14
BP	GO:0051098	regulation of binding	62/1284	366/18800	2.42393e-11	1.86975e-09	1.33692e-09	STMN1/HMGB2/NUCKS1/HMGB1/CTSZ/ACTB/TMSB4X/RAN/ANXA2/S100A10/E2F1/GMNN/PPP1CA/PIN1/CALM1/CDT1/PARP1/TXN/CALM3/PHLDA2/CALM2/PLAUR/AURKB/PLK1/APOE/BAX/B2M/MAD2L2/ROCK1/HJURP/SUMO3/CAV1/ITGB1BP1/AURKA/NME1/CDC42/NEK2/ADAM15/MAPRE1/AKT1/FKBP1A/TMBIM6/FLOT1/NRP1/TRIM28/RALB/GTF2B/PBXIP1/EIF3E/JUN/ID1/PPP3CA/IGF1/MDFI/HES1/LRP1/KLF4/HSP90AB1/BMP2/BAMBI/CTHRC1/FOXC1	62
BP	GO:0002504	antigen processing and presentation of peptide or polysaccharide antigen via MHC class II	17/1284	36/18800	3.41911e-11	2.60176e-09	1.86033e-09	CD74/FCER1G/HLA-DRA/HLA-DRB1/HLA-DPA1/HLA-DPB1/HLA-DQB1/HLA-DRB5/B2M/CTSL/HLA-DMA/CTSD/CTSS/HLA-DQA1/ARL8B/CTSF/THBS1	17
BP	GO:0051052	regulation of DNA metabolic process	73/1284	472/18800	3.58112e-11	2.6887e-09	1.92249e-09	NUCKS1/DEK/PCNA/HMGB1/ACTB/CDK1/CCNA2/S100A11/FOXM1/GMNN/BRCA2/ESCO2/CCT5/KPNA2/IL7R/GINS2/BRCA1/PTPRC/USP1/SMC3/CDT1/PARP1/NSD2/RAD51AP1/CCDC88A/ACTR2/AURKB/PRKDC/SPI1/BAX/MAD2L2/CHEK1/ATAD5/RUVBL2/FBXO5/RBBP8/ALYREF/TFDP1/CDC42/RFC4/CDC6/NEK2/HNRNPA2B1/CCT2/RFC2/XRCC5/AKT1/PARPBP/TIMELESS/RIF1/CCT6A/PTGES3/MAPK1/MSH2/RAD51/HNRNPD/TRIM28/MSH6/RFC3/E2F8/ACTL6A/MPHOSPH8/PPP1R10/TERF2IP/RGCC/UBE2B/…	73
BP	GO:0000086	G2/M transition of mitotic cell cycle	34/1284	140/18800	5.17345e-11	3.83312e-09	2.74078e-09	CENPF/CCNB1/CDK1/CLSPN/RAD21/CCNA2/CCND1/FOXM1/BRCA1/CIT/CALM1/RRM1/CALM3/CALM2/AURKB/PLK1/KIF14/PKMYT1/MELK/CHEK1/FBXO5/WEE1/TOPBP1/AURKA/CDC6/CDC25B/DTL/RNASEH2B/MASTL/ENSA/RCC2/FHL1/NOP53/TPD52L1	34
BP	GO:0034502	protein localization to chromosome	27/1284	93/18800	6.27769e-11	4.59087e-09	3.28259e-09	CDK1/RAD21/KNL1/BRCA2/ESCO2/CCT5/EZH2/NDC80/CDT1/BUB3/AURKB/PLK1/SPI1/CDCA5/RUVBL2/CENPA/ZWILCH/TTK/SPDL1/CCT2/CENPQ/XRCC5/CCT6A/MSH2/CTCF/RCC2/TERF2IP	27
BP	GO:0051054	positive regulation of DNA metabolic process	49/1284	263/18800	1.03977e-10	7.50635e-09	5.36724e-09	PCNA/HMGB1/ACTB/CDK1/FOXM1/CCT5/GINS2/BRCA1/PTPRC/CDT1/PARP1/NSD2/RAD51AP1/ACTR2/AURKB/PRKDC/BAX/MAD2L2/ATAD5/RUVBL2/RBBP8/CDC42/RFC4/NEK2/HNRNPA2B1/CCT2/RFC2/XRCC5/AKT1/TIMELESS/RIF1/CCT6A/PTGES3/MAPK1/MSH2/RAD51/HNRNPD/TRIM28/RFC3/E2F8/ACTL6A/PPP1R10/RGCC/UBE2B/KLF4/HSP90AB1/CYP1B1/FGF2/SMOC2	49
BP	GO:0000910	cytokinesis	38/1284	174/18800	1.14555e-10	8.16531e-09	5.83842e-09	STMN1/CKAP2/ANLN/KIF20B/CEP55/NUSAP1/ECT2/BRCA2/KIF23/CIT/PIN1/RHOA/CALM1/PRC1/RHOC/CALM3/ACTR2/CALM2/AURKB/ACTR3/DCTN3/PLK1/KIF4A/KIF14/RACGAP1/MYH9/ROCK1/PLEC/CENPA/AURKA/CDC42/CDC6/CDC25B/ROCK2/KIF20A/E2F8/NUP62/ANK3	38
BP	GO:0046034	ATP metabolic process	50/1284	273/18800	1.26399e-10	8.89689e-09	6.36152e-09	CCNB1/CDK1/TMSB4X/ENO1/GAPDH/PGAM1/RHOA/PARP1/TPI1/PKM/NDUFS8/FBP1/PGK1/COX5A/UQCC2/ATP5F1B/LDHA/ATP5F1E/GPI/ATP5MF/NDUFS6/NDUFA6/ARL2/UQCRC1/GALK1/PPIF/CYC1/COX7A2/ATP5MC3/BID/CYCS/PFKP/MSH2/UQCRQ/NDUFA12/ATP5F1C/COX4I1/UQCRFS1/EIF6/COX7A1/DDIT4/COX7C/PID1/NDUFC1/IGF1/ZBTB20/NUPR1/HSPA1B/H19/HSPA1A	50
BP	GO:0007093	mitotic cell cycle checkpoint signaling	32/1284	130/18800	1.30709e-10	9.08669e-09	6.49723e-09	CENPF/CCNB1/CDK1/CLSPN/GTSE1/MAD2L1/CCND1/BRCA1/NDC80/CDT1/BUB3/ZWINT/AURKB/PRKDC/PLK1/BUB1/BUB1B/MAD2L2/CHEK1/TOPBP1/TPR/CDC6/ZWILCH/TTK/SPDL1/DTL/CDK5RAP2/MSH2/ANAPC15/TRIP13/PPP1R10/NOP53	32
BP	GO:0051310	metaphase plate congression	22/1284	65/18800	1.34818e-10	9.25806e-09	6.61976e-09	CENPF/CCNB1/CENPE/NUF2/NDC80/CDT1/KPNB1/AURKB/KIF14/CDCA5/KIF22/KIFC1/CDCA8/KIF2C/DYNC1H1/SPDL1/CENPQ/SPAG5/DCTN2/TTL/NUP62/GEM	22
BP	GO:0001649	osteoblast differentiation	46/1284	241/18800	1.68143e-10	1.14074e-08	8.15657e-09	SPP1/CLIC1/TPM4/COL1A1/COL6A1/VCAN/CCL3/CDK6/ATP5F1B/FBXO5/ALYREF/SYNCRIP/TCIRG1/PDLIM7/AKT1/FHL2/CBFB/ILK/BCAP29/MAP2K6/FGFR2/TENT5A/SMOC1/HSPE1/DDR2/IGF1/PTH1R/GLI3/WWTR1/ID4/DLX5/JUNB/DDX5/JUND/BMP2/GDF10/BAMBI/CTHRC1/PENK/SFRP1/CCN1/SOX9/FGF2/CEBPD/ID3/IBSP	46
BP	GO:0019886	antigen processing and presentation of exogenous peptide antigen via MHC class II	15/1284	30/18800	1.7702e-10	1.18667e-08	8.48498e-09	CD74/FCER1G/HLA-DRA/HLA-DRB1/HLA-DPA1/HLA-DPB1/HLA-DQB1/HLA-DRB5/B2M/CTSL/HLA-DMA/CTSD/CTSS/HLA-DQA1/CTSF	15
BP	GO:0000075	cell cycle checkpoint signaling	37/1284	170/18800	2.22727e-10	1.4755e-08	1.05502e-08	CENPF/CCNB1/CDK1/CLSPN/GTSE1/E2F1/MAD2L1/CCND1/BRCA1/NDC80/CDT1/BUB3/ZWINT/AURKB/PRKDC/PLK1/BUB1/BUB1B/MAD2L2/CHEK1/TOPBP1/WDR76/TPR/CDC6/ZWILCH/TTK/SPDL1/DTL/RNASEH2B/TIMELESS/CDK5RAP2/MSH2/CDC45/ANAPC15/TRIP13/PPP1R10/NOP53	37
BP	GO:0030865	cortical cytoskeleton organization	21/1284	61/18800	2.46166e-10	1.61181e-08	1.15249e-08	ANLN/EZR/CAVIN3/ECT2/RAC2/RHOA/RHOC/LCP1/RACGAP1/ROCK1/PLEC/RHOG/PLEK/RAC1/ROCK2/WDR1/TLN1/FMNL1/TRPV4/EPB41L2/RHOBTB3	21
BP	GO:0007163	establishment or maintenance of cell polarity	43/1284	219/18800	2.61276e-10	1.69109e-08	1.20917e-08	LMNA/KIF20B/ACTB/MAD2L1/MAP1B/ARPC5/ITGB1/RAC2/RHOA/NDC80/RHOC/MSN/ACTR2/CAP1/ACTR3/PLK1/CKAP5/AQP1/MYH9/ROCK1/WEE1/RHOG/CENPA/CDC42/RAC1/KIF2C/TCIRG1/SPDL1/DYNLT1/PDLIM1/PARVB/RAP1B/ROCK2/CDK5RAP2/CCL4/WDR1/SAPCD2/ILK/GSN/HES1/RHOBTB3/HSP90AB1/SPINT2	43
BP	GO:0051216	cartilage development	40/1284	195/18800	2.79564e-10	1.78889e-08	1.27911e-08	TYMS/CD44/LOXL2/COL1A1/TGFBI/ECM1/TIMP1/BMP1/PBXIP1/TRPS1/COL27A1/TRPV4/LTBP3/SOX5/CHADL/SLC39A14/PTH1R/SULF2/GLI3/CTSK/SCIN/BGN/EFEMP1/MATN3/BMP2/TGFBR2/CCN1/SOX9/FGF2/CNMD/COL11A2/COL11A1/FRZB/CCN2/COMP/MGP/CHI3L1/SNORC/COL2A1/CYTL1	40
BP	GO:0007076	mitotic chromosome condensation	12/1284	19/18800	3.15049e-10	1.9933e-08	1.42527e-08	SMC4/SMC2/NUSAP1/NCAPG/NCAPD2/NCAPD3/PLK1/CDCA5/BAZ1B/NCAPH/NCAPH2/KMT5A	12
BP	GO:0045931	positive regulation of mitotic cell cycle	31/1284	128/18800	3.92622e-10	2.4565e-08	1.75647e-08	UBE2C/CCNB1/RRM2/CDK1/DLGAP5/CCND1/BRCA2/EIF4EBP1/CDT1/RRM1/ANAPC11/AIF1/CDCA5/FBXO5/RDX/TFDP1/CDC6/EIF4E/CDC25B/DTL/AKT1/TTL/ANXA1/CENPJ/RCC2/PPP1R10/RGCC/CCND2/HES1/DDX3X/SMOC2	31
BP	GO:0031589	cell-substrate adhesion	59/1284	364/18800	4.43112e-10	2.74194e-08	1.96056e-08	S100A10/CD44/ACTN4/FLNA/ACTG1/COL1A1/SERPINE1/ARPC2/ITGB1/ITGA5/RAC2/COL5A3/RHOA/ITGB2/CSF1/KIF14/MAP4K4/CDH13/ACTN1/CDK6/P4HB/ROCK1/CIB1/ITGB1BP1/CDC42/RAC1/ARL2/CORO1C/MYO1G/ADAM15/ITGAM/PARVB/ROCK2/ADAM9/NRP1/ITGA6/ILK/MYADM/RCC2/DAG1/CORO1A/NDNF/COL8A1/GAS6/ANTXR1/ID1/SEMA3E/PIK3R1/PDPN/ECM2/LIMCH1/CCDC80/EDIL3/SFRP1/CCN1/ITGA10/THBS1/CCN2/APOD	59
BP	GO:0051321	meiotic cell cycle	48/1284	266/18800	4.99781e-10	3.03665e-08	2.17129e-08	TOP2A/ASPM/PTTG1/SMC4/CENPX/SMC2/CCNB2/RAD21/CDC20/CKS2/NUF2/SMC1A/MYBL1/SGO2/BRCA2/SMC3/NDC80/RAD51AP1/BUB3/ACTR2/NCAPD2/ACTR3/NCAPD3/PLK1/BUB1/BUB1B/SUN2/PKMYT1/MYH9/TUBG1/FBXO5/RBBP8/PSMC3IP/SGO1/AURKA/TTK/NEK2/NCAPH/CDC25B/MASTL/NCAPH2/MNS1/RAD51/MSH6/CCNE2/TRIP13/FANCA/UBE2B	48
BP	GO:0090307	mitotic spindle assembly	22/1284	69/18800	5.01525e-10	3.03665e-08	2.17129e-08	TPX2/CDC20/SMC1A/FLNA/KIF11/KIF23/SMC3/RHOA/KPNB1/PRC1/AURKB/PLK1/KIF4A/MZT1/RACGAP1/KIFC1/MYBL2/TPR/KIF15/NEK2/HSPA1B/HSPA1A	22
BP	GO:0000082	G1/S transition of mitotic cell cycle	43/1284	225/18800	6.3454e-10	3.80116e-08	2.71793e-08	CDKN3/RRM2/GTSE1/CDKN2D/E2F1/CCND1/PSME2/CCL2/EIF4EBP1/ITGB1/EZH2/CDKN2C/RRM1/AIF1/NASP/PRKDC/KIF14/CDK6/WEE1/RBBP8/RDX/TFDP1/PSME1/CDC6/EIF4E/GSPT1/IQGAP3/CDK2AP2/BID/AKT1/ANXA1/CDK16/CENPJ/CCNE2/RBL1/PPP3CA/RGCC/CCND2/DDX3X/FHL1/ID2/KLF4/ID4	43
BP	GO:0010810	regulation of cell-substrate adhesion	42/1284	217/18800	6.68718e-10	3.96374e-08	2.83418e-08	S100A10/ACTN4/FLNA/ACTG1/COL1A1/SERPINE1/ARPC2/ITGA5/RAC2/RHOA/CSF1/MAP4K4/CDH13/CDK6/P4HB/ROCK1/CIB1/ITGB1BP1/CDC42/RAC1/ARL2/CORO1C/ADAM15/ROCK2/NRP1/ILK/MYADM/RCC2/DAG1/NDNF/COL8A1/SEMA3E/PIK3R1/PDPN/ECM2/LIMCH1/CCDC80/EDIL3/SFRP1/CCN1/THBS1/APOD	42
BP	GO:0052548	regulation of endopeptidase activity	65/1284	426/18800	7.66001e-10	4.49307e-08	3.21267e-08	PTTG1/BIRC5/LAPTM5/HMGB1/ANXA2/CDKN2D/COL6A3/CD44/TFPI2/GAPDH/ANP32B/ARL6IP1/SERPINE1/PSME2/RHOA/PLAUR/APLP2/BAX/AQP1/CSTB/CAST/PSMB9/ROCK1/GPI/PSME1/CTSD/TIMP1/PMAIP1/PSMD14/ROCK2/PDCD5/BID/AKT1/ADRM1/GPX1/CYCS/USP14/BCAP31/CASP8AP2/PSMB8/CLEC7A/BCL2L12/HSPD1/ANOS1/A2M/GAS6/BEX3/HSPE1/FAM162A/GSN/ITIH5/SERPINF1/DDX3X/SERPINE2/KLF4/TIMP4/SERPINA5/PCSK1N/CCN1/CRYAB/SERPING1/SPINT2/THBS1/SERPINA1/C…	65
BP	GO:0110053	regulation of actin filament organization	48/1284	270/18800	8.40793e-10	4.88093e-08	3.49e-08	STMN1/PFN1/CAPG/TMSB4X/S100A10/TMSB10/FLNA/ARPC5/ACTG1/ARPC2/CIT/RHOA/RHOC/CCDC88A/ARPC1B/ROCK1/ARPC3/RDX/ITGB1BP1/ARPC4/CDC42/PLEK/RAC1/COTL1/CD47/CAPZA1/MTPN/ROCK2/GMFG/NRP1/ARPC5L/WDR1/TWF2/MYADM/CAPZB/CORO1A/WASF2/EPS8/ID1/RGCC/CXCL12/GSN/PIK3R1/SCIN/CDC42EP5/LIMCH1/SFRP1/CCN2	48
BP	GO:0051099	positive regulation of binding	36/1284	171/18800	1.0268e-09	5.8999e-08	4.21858e-08	STMN1/HMGB2/HMGB1/RAN/ANXA2/S100A10/GMNN/PIN1/CALM1/CDT1/PARP1/TXN/CALM3/CALM2/PLAUR/APOE/B2M/CAV1/NME1/MAPRE1/FKBP1A/FLOT1/NRP1/TRIM28/RALB/GTF2B/EIF3E/IGF1/HES1/LRP1/KLF4/HSP90AB1/BMP2/BAMBI/CTHRC1/FOXC1	36
BP	GO:0002478	antigen processing and presentation of exogenous peptide antigen	16/1284	38/18800	1.08103e-09	6.14879e-08	4.39655e-08	CD74/FCER1G/HLA-DRA/HLA-DRB1/HLA-DPA1/HLA-DPB1/HLA-DQB1/HLA-DRB5/B2M/CTSL/HLA-DMA/HLA-A/CTSD/CTSS/HLA-DQA1/CTSF	16
BP	GO:2001234	negative regulation of apoptotic signaling pathway	43/1284	230/18800	1.29146e-09	7.27219e-08	5.19981e-08	HMGB2/LMNA/CD74/CDKN2D/HELLS/ENO1/CD44/MAZ/SERPINE1/PPIA/SLC25A5/BRCA1/PLAUR/BAX/ATAD5/PEA15/GNAI2/TNFAIP3/PPIF/BID/AKT1/TMBIM6/GPX1/NRP1/ITGA6/MIF/VDAC2/GSTP1/HSPB1/CXCL12/IVNS1ABP/XBP1/IGF1/DDX3X/DNAJA1/HERPUD1/TPT1/HSPA1B/THBS1/HSPA1A/SOD2/CLU/COL2A1	43
BP	GO:0031960	response to corticosteroid	34/1284	157/18800	1.368e-09	7.62695e-08	5.45347e-08	TYMS/PCNA/RAN/CCND1/COL1A1/CYBA/RHOA/PARP1/AIF1/CALM3/ATP2B1/SGK1/AQP1/CYBB/CBX3/UBE2L3/EIF4E/ADAM9/ANXA1/DDIT4/ZFP36/A2M/ZFP36L1/PAM/ZFP36L2/SERPINF1/FOSB/ASS1/FOS/CYP1B1/ERRFI1/FIBIN/CDO1/CCN2	34
BP	GO:0048145	regulation of fibroblast proliferation	23/1284	79/18800	1.52855e-09	8.43849e-08	6.03374e-08	CCNB1/CD74/E2F1/CCNA2/S100A6/BAX/AQP1/CDK6/CDC6/RNASEH2B/MIF/GSTP1/EMD/PDGFRA/GAS6/JUN/PDGFD/DDR2/IGF1/FTH1/SFRP1/NUPR1/SOD2	23
BP	GO:0071459	protein localization to chromosome, centromeric region	13/1284	25/18800	1.58895e-09	8.68678e-08	6.21128e-08	CDK1/KNL1/NDC80/CDT1/BUB3/AURKB/CENPA/ZWILCH/TTK/SPDL1/CENPQ/CTCF/RCC2	13
BP	GO:0002495	antigen processing and presentation of peptide antigen via MHC class II	15/1284	34/18800	1.63201e-09	8.83639e-08	6.31825e-08	CD74/FCER1G/HLA-DRA/HLA-DRB1/HLA-DPA1/HLA-DPB1/HLA-DQB1/HLA-DRB5/B2M/CTSL/HLA-DMA/CTSD/CTSS/HLA-DQA1/CTSF	15
BP	GO:1903046	meiotic cell cycle process	40/1284	207/18800	1.78566e-09	9.57623e-08	6.84726e-08	TOP2A/ASPM/PTTG1/SMC4/CENPX/SMC2/CCNB2/RAD21/CDC20/CKS2/NUF2/MYBL1/SGO2/BRCA2/NDC80/RAD51AP1/ACTR2/NCAPD2/ACTR3/NCAPD3/PLK1/BUB1/BUB1B/MYH9/TUBG1/FBXO5/PSMC3IP/SGO1/AURKA/TTK/NCAPH/CDC25B/MASTL/NCAPH2/RAD51/MSH6/CCNE2/TRIP13/FANCA/UBE2B	40
BP	GO:0048144	fibroblast proliferation	23/1284	81/18800	2.62464e-09	1.39428e-07	9.96947e-08	CCNB1/CD74/E2F1/CCNA2/S100A6/BAX/AQP1/CDK6/CDC6/RNASEH2B/MIF/GSTP1/EMD/PDGFRA/GAS6/JUN/PDGFD/DDR2/IGF1/FTH1/SFRP1/NUPR1/SOD2	23
BP	GO:0043254	regulation of protein-containing complex assembly	61/1284	401/18800	2.88401e-09	1.51775e-07	1.08523e-07	STMN1/HMGB1/PFN1/CAPG/TMSB4X/TMSB10/TPPP3/MAP1B/ARPC5/ARPC2/RHOA/CDT1/PARP1/RHOC/MSN/LCP1/APOE/BAX/KIF14/CKAP5/ARPC1B/HJURP/ARPC3/RDX/ARPC4/CDC42/PLEK/RAC1/COTL1/CAPZA1/ARL2/MTPN/VPS35/RAP1B/MAPRE1/BID/CDK5RAP2/ARPC5L/AIDA/VDAC2/TWF2/STMP1/RALB/MYADM/CAPZB/CLEC7A/CORO1A/EPS8/GSN/HES1/DDX3X/PMEPA1/SCIN/NOP53/CDC42EP5/CRYAB/SOX9/HSPA1B/HSPA1A/CLU/MMP3	61
BP	GO:2001243	negative regulation of intrinsic apoptotic signaling pathway	26/1284	102/18800	3.13719e-09	1.63569e-07	1.16957e-07	CD74/CDKN2D/HELLS/ENO1/CD44/PPIA/PLAUR/ATAD5/PPIF/BID/AKT1/TMBIM6/GPX1/MIF/VDAC2/HSPB1/CXCL12/IVNS1ABP/XBP1/DDX3X/DNAJA1/HERPUD1/TPT1/HSPA1A/SOD2/CLU	26
BP	GO:0044843	cell cycle G1/S phase transition	45/1284	255/18800	3.58914e-09	1.85417e-07	1.32578e-07	CDKN3/RRM2/GTSE1/CDKN2D/E2F1/CCNA2/CCND1/PSME2/CCL2/EIF4EBP1/ITGB1/EZH2/CDKN2C/RRM1/AIF1/NASP/PRKDC/KIF14/CDK6/WEE1/RBBP8/RDX/TFDP1/PSME1/CDC6/EIF4E/GSPT1/IQGAP3/CDK2AP2/BID/AKT1/ANXA1/CDK16/CENPJ/CCNE2/RBL1/ATP2B4/PPP3CA/RGCC/CCND2/DDX3X/FHL1/ID2/KLF4/ID4	45
BP	GO:0006457	protein folding	40/1284	212/18800	3.67761e-09	1.8826e-07	1.34611e-07	CD74/PPIA/CCT5/B2M/GRN/P4HB/RUVBL2/SDF2L1/ARL2/ERO1A/PPIF/CCT2/PDCD5/FKBP1A/CANX/CCT6A/PTGES3/HSP90B1/VBP1/LMAN1/DNAJC21/NUDCD2/TOR1A/ZMYND10/PPIH/HSPB1/HSPD1/BAG3/CRTAP/HSPE1/HSPA6/DNAJB1/DNAJA1/DNAJB4/PFDN5/HSP90AB1/CRYAB/HSPA1B/HSPA1A/CLU	40
BP	GO:1903829	positive regulation of protein localization	65/1284	446/18800	5.05597e-09	2.56488e-07	1.83396e-07	KIF20B/CDK1/RAN/KIF5B/EZR/ANP32B/FLNA/HLA-DRB1/ECT2/PPIA/ITGB1/CCT5/RAC2/NDC80/CDT1/PARP1/ITGB2/MSN/CCDC88A/PLK1/RTN4/HRAS/TYROBP/SAE1/CIB1/RHOG/RDX/ITGB1BP1/CDC42/UBE2L3/TPR/MYO1C/PCNT/ITGAM/VPS35/CCT2/OAZ1/CENPQ/ROCK2/PDCD5/KCNN4/ADAM9/AKT1/CCT6A/GLUD1/RER1/CENPJ/TRIM28/BCAP31/ATP2B4/NUP62/EMD/ANK3/BAG3/GAS6/EPB41L2/SQSTM1/TOMM7/IGF1/PIK3R1/GLI3/LRP1/WWTR1/HSP90AB1/SOX4	65
BP	GO:0019884	antigen processing and presentation of exogenous antigen	17/1284	47/18800	5.30148e-09	2.66541e-07	1.90584e-07	CD74/FCER1G/HLA-DRA/HLA-DRB1/HLA-DPA1/HLA-DPB1/HLA-DQB1/HLA-DRB5/B2M/CTSL/HLA-DMA/PSME1/HLA-A/CTSD/CTSS/HLA-DQA1/CTSF	17
BP	GO:0016032	viral process	62/1284	418/18800	5.79348e-09	2.887e-07	2.06428e-07	TOP2A/LGALS1/NUCKS1/DEK/CDK1/CXCL8/CFL1/RAN/CD74/CTSB/HLA-DRB1/FAM111A/PPIA/CCL2/ITGB1/KPNA2/ITGA5/ANPEP/HACD3/SIVA1/VAMP8/CCL3/APOE/BANF1/P4HB/CTSL/PSMC3/CAV1/CDC42/EIF3A/BSG/DYNLT1/LY6E/SPCS3/ROCK2/CANX/NRP1/RAD23A/CCL4/SRPK1/ARL8B/TRIM28/SLC52A2/PTBP1/DAG1/SMARCA4/PPIH/GTF2B/MPHOSPH8/ZFP36/NFIA/GAS6/JUN/GSN/DDX3X/HEXIM1/IFITM2/HSP90AB1/IFITM3/WWP2/HSPA1B/HSPA1A	62
BP	GO:0097193	intrinsic apoptotic signaling pathway	49/1284	295/18800	5.87888e-09	2.90386e-07	2.07633e-07	CD74/CDKN2D/HELLS/ENO1/CRIP1/CD44/E2F1/EIF5A/HINT1/PPIA/BRCA2/BRCA1/PARP1/PLAUR/PRKDC/BAX/MELK/P4HB/ATAD5/HRAS/CAV1/TMEM109/ERO1A/PPIF/PMAIP1/BID/AKT1/TMBIM6/GPX1/MIF/VDAC2/MSH6/BCAP31/HSPB1/DDIT4/CXCL12/IVNS1ABP/XBP1/PIK3R1/DDX3X/DNAJA1/HERPUD1/TPT1/DDX5/CYP1B1/NUPR1/HSPA1A/SOD2/CLU	49
BP	GO:2001233	regulation of apoptotic signaling pathway	57/1284	370/18800	5.98756e-09	2.93182e-07	2.09633e-07	HMGB2/LMNA/CD74/CDKN2D/HELLS/ENO1/CD44/MAZ/EIF5A/TNFRSF12A/SERPINE1/PPIA/SLC25A5/PPP1CA/BRCA1/PTPRC/PARP1/PLAUR/BAX/P4HB/ATAD5/PEA15/GNAI2/CAV1/TNFAIP3/PPIF/PMAIP1/BID/AKT1/TMBIM6/GPX1/NRP1/ITGA6/MIF/VDAC2/BCAP31/BCL2L12/GSTP1/HSPB1/CXCL12/IVNS1ABP/XBP1/IGF1/DDX3X/DNAJA1/HERPUD1/TPD52L1/TPT1/SFRP1/NUPR1/ITM2C/HSPA1B/THBS1/HSPA1A/SOD2/CLU/COL2A1	57
BP	GO:0034501	protein localization to kinetochore	11/1284	19/18800	6.56271e-09	3.15851e-07	2.25842e-07	CDK1/KNL1/NDC80/CDT1/BUB3/AURKB/ZWILCH/TTK/SPDL1/CENPQ/RCC2	11
BP	GO:1903083	protein localization to condensed chromosome	11/1284	19/18800	6.56271e-09	3.15851e-07	2.25842e-07	CDK1/KNL1/NDC80/CDT1/BUB3/AURKB/ZWILCH/TTK/SPDL1/CENPQ/RCC2	11
BP	GO:1902905	positive regulation of supramolecular fiber organization	35/1284	176/18800	8.43384e-09	4.02466e-07	2.87774e-07	PFN1/S100A10/MAP1B/ARPC2/RHOA/RHOC/CCDC88A/APOE/CKAP5/ITGB1BP1/CDC42/PLEK/RAC1/CD47/ARL2/MAPRE1/ROCK2/GPX1/CDK5RAP2/NRP1/COLGALT1/WDR1/WASF2/TRPV4/ID1/RGCC/GSN/SCIN/CDC42EP5/LIMCH1/SFRP1/HSPA1B/HSPA1A/CLU/CCN2	35
BP	GO:0050900	leukocyte migration	58/1284	384/18800	9.21719e-09	4.36151e-07	3.1186e-07	HMGB1/CCL3L1/CXCL8/CD74/PTN/FCER1G/CXCL3/CXCL2/SERPINE1/PPIA/CCL2/ITGB1/RAC2/HSD3B7/RHOA/ITGB2/AIF1/MSN/CSF1/CCL3/SPI1/MYH9/ECM1/TREM1/ROCK1/PLEC/RHOG/CXCL1/CKLF/CDC42/RAC1/CD47/BSG/MYO1G/AKT1/ITGA6/CCL4/ANXA1/MIF/GPR183/CXCL16/MAPK1/WDR1/CORO1A/CD99/TRPV4/EPS8/GAS6/PDGFD/CXCL12/IL1R1/MTUS1/SBDS/RARRES2/THBS1/SAA1/APOD/MSMP	58
BP	GO:0061640	cytoskeleton-dependent cytokinesis	25/1284	100/18800	9.6423e-09	4.52465e-07	3.23524e-07	STMN1/CKAP2/ANLN/KIF20B/CEP55/NUSAP1/ECT2/KIF23/CIT/RHOA/RHOC/ACTR2/AURKB/ACTR3/DCTN3/PLK1/KIF4A/RACGAP1/ROCK1/PLEC/CENPA/ROCK2/KIF20A/NUP62/ANK3	25
BP	GO:2001242	regulation of intrinsic apoptotic signaling pathway	34/1284	171/18800	1.37865e-08	6.41583e-07	4.58749e-07	CD74/CDKN2D/HELLS/ENO1/CD44/EIF5A/PPIA/PARP1/PLAUR/BAX/P4HB/ATAD5/CAV1/PPIF/PMAIP1/BID/AKT1/TMBIM6/GPX1/MIF/VDAC2/BCAP31/HSPB1/CXCL12/IVNS1ABP/XBP1/DDX3X/DNAJA1/HERPUD1/TPT1/NUPR1/HSPA1A/SOD2/CLU	34
BP	GO:0042060	wound healing	62/1284	429/18800	1.57929e-08	7.28934e-07	5.21207e-07	ACTB/CLIC1/FCER1G/CD44/TFPI2/FLNA/ACTG1/COL1A1/TNFRSF12A/SERPINE1/PPIA/ITGB1/ITGA5/CD151/RHOA/RHOC/ANXA5/PLAUR/COL5A1/APOE/MYL12A/MYH9/HRAS/PLEC/CAV1/PLEK/EMILIN2/TNFAIP3/FIBP/TIMP1/VKORC1/GPX1/ANXA1/ARL8B/ILK/LMAN1/TLN1/CLEC7A/DAG1/TOR1A/CD59/HSPB1/NDNF/FGFR2/PDGFRA/PAPSS2/GAS6/PPP3CA/XBP1/IGF1/GLI3/PDPN/SERPINE2/TGFBR2/CCN1/SERPING1/THBS1/FGF2/SMOC2/SAA1/SERPINA1/COMP	62
BP	GO:0051258	protein polymerization	46/1284	277/18800	1.72356e-08	7.89056e-07	5.64196e-07	STMN1/TPX2/UBE2C/PFN1/CAPG/DIAPH3/TMSB4X/TMSB10/UBE2S/TPPP3/MAP1B/ARPC5/ARPC2/RHOA/AIF1/DIAPH1/CKAP5/MZT1/ARPC1B/TUBG1/FBXO5/ARPC3/GPX4/RDX/ARPC4/RAC1/COTL1/CAPZA1/ARL2/MTPN/MAPRE1/CDK5RAP2/ARPC5L/VDAC2/TWF2/CENPJ/MYADM/CAPZB/CORO1A/TRPV4/EPS8/GSN/SCIN/CDC42EP5/HSPA1B/HSPA1A	46
BP	GO:0051988	regulation of attachment of spindle microtubules to kinetochore	9/1284	13/18800	1.75082e-08	7.95071e-07	5.68497e-07	CCNB1/ECT2/AURKB/RACGAP1/CDC42/KNSTRN/NEK2/SPAG5/RCC2	9
BP	GO:0006310	DNA recombination	51/1284	324/18800	1.83418e-08	8.26261e-07	5.90799e-07	TOP2A/HMGB2/NUCKS1/HMGB1/CENPX/ACTB/MCM7/HMGB3/RAD21/MCM4/MCM3/BRCA2/MCM5/KPNA2/IL7R/GINS2/BRCA1/PTPRC/RPA3/PARP1/NSD2/RAD51AP1/ACTR2/PRKDC/MAD2L2/CHEK1/ATAD5/MCM6/RUVBL2/FEN1/RBBP8/PSMC3IP/ALYREF/SAMHD1/RECQL/TPRKB/PSMD14/XRCC5/PARPBP/SMC6/TIMELESS/RIF1/MSH2/RAD51/MSH6/CDC45/TRIP13/ACTL6A/HSPD1/TERF2IP/UBE2B	51
BP	GO:0032392	DNA geometric change	24/1284	96/18800	1.89805e-08	8.48246e-07	6.06519e-07	TOP2A/HMGB2/HMGB1/MCM7/HMGB3/MCM4/MCM3/MCM5/GINS2/NAV2/MCM6/RUVBL2/RFC4/HMGA1/G3BP1/RECQL/HNRNPA2B1/RFC2/XRCC5/ANXA1/RAD51/RFC3/CDC45/DDX3X	24
BP	GO:1901654	response to ketone	36/1284	190/18800	1.96239e-08	8.70097e-07	6.22143e-07	TYMS/PCNA/SPP1/CCND1/CYBA/PARP1/CALM3/MSN/ATP2B1/NASP/SGK1/AQP1/GNB1/CYBB/CAV1/GPI/CBX3/EIF4E/ADAM15/ROCK2/AKT1/NQO1/HNRNPD/DDIT4/A2M/GAS6/SERPINF1/FOSB/ASS1/KLF2/FOS/CYP1B1/ERRFI1/SFRP1/FIBIN/THBS1	36
BP	GO:0048002	antigen processing and presentation of peptide antigen	19/1284	63/18800	2.12494e-08	9.34809e-07	6.68413e-07	CD74/FCER1G/HLA-DRA/HLA-B/HLA-DRB1/HLA-DPA1/HLA-DPB1/HLA-DQB1/HLA-DRB5/B2M/HLA-C/CTSL/HLA-DMA/HLA-A/CTSD/CTSS/HLA-DQA1/ERAP2/CTSF	19
BP	GO:0051017	actin filament bundle assembly	32/1284	158/18800	2.30338e-08	1.00211e-06	7.16537e-07	STMN1/PFN1/S100A10/EZR/FLNA/ACTG1/RHOA/RHOC/AIF1/CCDC88A/LCP1/ACTN1/ROCK1/RDX/ITGB1BP1/CDC42/PLEK/RAC1/CD47/PHACTR1/PDLIM1/ROCK2/NRP1/HSP90B1/WASF2/EPS8/ID1/RGCC/PIK3R1/LIMCH1/SFRP1/CCN2	32
BP	GO:0006091	generation of precursor metabolites and energy	68/1284	494/18800	2.33132e-08	1.00211e-06	7.16537e-07	CCNB1/CDK1/ENO1/CAVIN3/GAPDH/PGAM1/LOXL2/COX8A/PPP1CA/CYBA/RHOA/TPI1/PKM/NDUFS8/FBP1/PHLDA2/IDH2/PGK1/COX5A/UQCC2/ACADVL/ATP5F1B/LDHA/BLOC1S1/TALDO1/PLEC/CYBB/ATP5F1E/GPI/ATP5MF/NDUFS6/NDUFA6/ARL2/UQCRC1/GALK1/TKT/PPIF/CYC1/COX7A2/BID/AKT1/ETFB/CYCS/PFKP/PTGES3/MSH2/UQCRQ/PGD/AKR1B1/NDUFA12/ATP5F1C/COX4I1/UQCRFS1/PPP1CC/EIF6/COX7A1/DDIT4/COX7C/PID1/NDUFC1/TRPV4/IGF1/ZBTB20/NOP53/STEAP4/PPP1R3C/NU…	68
BP	GO:0044089	positive regulation of cellular component biogenesis	68/1284	494/18800	2.33132e-08	1.00211e-06	7.16537e-07	ANLN/PFN1/DNMT1/S100A10/TPPP3/MAP1B/ARPC2/RAC2/RHOA/CDT1/RHOC/MSN/CCDC88A/ACTR2/LCP1/ACTR3/BAX/MAP4K4/CKAP5/HRAS/ROCK1/CAV1/ITGB1BP1/RALA/CDC42/PLEK/RAC1/CD47/DYNC1H1/ARL2/G3BP1/TPR/RAP1B/SPAG5/MAPRE1/ROCK2/BID/FLOT1/CDK5RAP2/NRP1/MNS1/TWF2/PSMC5/STMP1/DEF8/CENPJ/TRIM28/RALB/CLEC7A/NUP62/DAG1/ZMYND10/WASF2/MPHOSPH8/EPS8/ID1/RGCC/PIK3R1/DDX3X/CDC42EP5/LIMCH1/SFRP1/SOX9/HSPA1B/HSPA1A/CLU/CCN2/MMP3	68
BP	GO:0036293	response to decreased oxygen levels	48/1284	299/18800	2.55444e-08	1.0897e-06	7.79167e-07	LMNA/ENO1/E2F1/ACTN4/CCNA2/LOXL2/CYBA/PIN1/RHOA/HP1BP3/AQP1/PGK1/P4HB/CYBB/CAPN2/CAV1/PLOD1/UCP2/ERO1A/ADAM15/IRAK1/PMAIP1/PDLIM1/ROCK2/AKT1/TMBIM6/HSP90B1/DDIT4/NDNF/EGR1/ZFP36L1/PAM/RGCC/CXCL12/FAM162A/NOP53/HILPDA/MALAT1/BMP2/TGFBR2/PENK/SFRP1/MMP2/CRYAB/THBS1/SOD2/SOD3/CCN2	48
BP	GO:0007265	Ras protein signal transduction	53/1284	347/18800	2.74113e-08	1.16055e-06	8.29825e-07	STMN1/DNMT1/CFL1/CCNA2/FOXM1/ITGB1/RAC2/ABL2/RHOA/KPNB1/HACD3/AIF1/ARHGDIA/FBP1/CSF1/APOE/KIF14/MAP4K4/CDH13/GNB1/HRAS/ROCK1/RASSF1/RHOG/RDX/ARHGDIB/RALA/CTNNAL1/CDC42/RAC1/G3BP1/IQGAP3/RAP1B/ROCK2/FLOT1/NRP1/LRRC59/AKAP13/COL1A2/TRIM28/RALB/NUP62/WASF2/RASGEF1B/ARHGAP29/EPS8/JUN/NET1/SQSTM1/IGF1/PDPN/CDC42EP5/FGF2	53
BP	GO:0006302	double-strand break repair	45/1284	273/18800	3.09563e-08	1.30086e-06	9.30149e-07	HMGB2/NUCKS1/DEK/HMGB1/ACTB/MCM7/RAD21/MCM4/FOXM1/MCM3/BRCA2/MCM5/ESCO2/GINS2/BRCA1/RPA3/PARP1/NSD2/RAD51AP1/ACTR2/PRKDC/MAD2L2/CDCA5/CHEK1/MCM6/PAXX/RUVBL2/FEN1/CIB1/RBBP8/SAMHD1/RECQL/PSMD14/XRCC5/PARPBP/SMC6/TIMELESS/RIF1/MSH2/RAD51/CDC45/TRIP13/PARP2/ACTL6A/TERF2IP	45
BP	GO:0000281	mitotic cytokinesis	20/1284	71/18800	3.2971e-08	1.37526e-06	9.83346e-07	STMN1/CKAP2/ANLN/KIF20B/CEP55/NUSAP1/ECT2/KIF23/CIT/RHOA/RHOC/PLK1/KIF4A/RACGAP1/ROCK1/CENPA/ROCK2/KIF20A/NUP62/ANK3	20
BP	GO:0048545	response to steroid hormone	51/1284	330/18800	3.38997e-08	1.4036e-06	1.00361e-06	TYMS/HMGB2/PCNA/SPP1/RAN/YWHAH/CCND1/COL1A1/BRCA1/CYBA/RHOA/PARP1/AIF1/CALM3/ATP2B1/SGK1/AQP1/CYBB/CAV1/GPI/CBX3/UBE2L3/EIF4E/RBBP7/ADAM9/ANXA1/PTGES3/SMARCA4/DDIT4/ZFP36/LBH/A2M/ZFP36L1/PAM/ZFP36L2/SERPINF1/FOSB/PMEPA1/ASS1/FOS/DDX5/CYP1B1/ERRFI1/TGFBR2/SFRP1/FIBIN/HSPA1B/THBS1/HSPA1A/CDO1/CCN2	51
BP	GO:0071897	DNA biosynthetic process	36/1284	194/18800	3.4402e-08	1.414e-06	1.01105e-06	CENPF/TYMS/TK1/PCLAF/PCNA/CDKN2D/CCT5/GINS2/AURKB/MAD2L2/CHEK1/POLD2/TFDP1/RFC4/LIG1/POLD3/NEK2/HNRNPA2B1/CCT2/RFC2/XRCC5/DTL/CCT6A/PTGES3/MAPK1/HNRNPD/RFC3/RFC1/TERF2IP/RGCC/KLF4/HSP90AB1/CYP1B1/FGF2/SMOC2/CCN2	36
BP	GO:0051302	regulation of cell division	35/1284	186/18800	3.69043e-08	1.50586e-06	1.07673e-06	ASPM/KIF20B/PTN/ECT2/BRCA2/KIF23/CIT/PIN1/RHOA/CALM1/YBX1/PRC1/ORC6/CALM3/CALM2/AURKB/PLK1/KIF14/RACGAP1/CIB1/ITGB1BP1/AURKA/CDC42/CDC6/CDC25B/CDK2AP2/KIF20A/RBL1/E2F8/NUP62/LBH/FGFR2/PDGFD/FGF7/FGF2	35
BP	GO:0051495	positive regulation of cytoskeleton organization	36/1284	195/18800	3.94688e-08	1.59891e-06	1.14326e-06	PFN1/S100A10/MAP1B/ARPC2/RHOA/RHOC/CCDC88A/CKAP5/HRAS/ITGB1BP1/CDC42/PLEK/RAC1/CD47/DYNC1H1/ARL2/SPAG5/MAPRE1/ROCK2/CDK5RAP2/NRP1/WDR1/CENPJ/NUP62/WASF2/TRPV4/ID1/RGCC/GSN/SCIN/CDC42EP5/LIMCH1/SFRP1/HSPA1B/HSPA1A/CCN2	36
BP	GO:0022411	cellular component disassembly	64/1284	460/18800	4.03426e-08	1.6171e-06	1.15627e-06	STMN1/TOP2A/TPX2/CKAP2/CDK1/CAPG/CFL1/KIF5B/MAP1B/EIF5A/SLC25A5/PPP1CA/C1QB/CALM1/LCP1/C1QA/VAMP8/PLK1/BAX/MAP4K4/CKAP5/SUPT16H/CIB1/VDAC1/RDX/HMGA1/PLEK/CAPZA1/KIF2C/SET/MTPN/CTSS/GSPT1/SSRP1/ADAM15/ITGAM/FLOT1/WDR1/VRK1/TWF2/CISD2/CAPZB/ATG3/C1QC/SMARCA4/PBXIP1/DDIT4/TRPV4/EPS8/GABARAPL1/DDR2/SQSTM1/GSN/TOMM7/RETREG1/MAP1LC3B/PIK3R1/CTSK/PDPN/LRP1/SCIN/GABARAPL2/MMP2/MMP3	64
BP	GO:0010038	response to metal ion	53/1284	351/18800	4.04921e-08	1.6171e-06	1.15627e-06	PCNA/CDK1/NUDT1/CRIP1/LOXL2/ACTG1/ECT2/CCND1/PPP1CA/CALM1/PARP1/CALM3/FBP1/CALM2/ALOX5AP/B2M/S100A16/AQP1/CYBB/CAV1/GPI/CD14/IQGAP1/BSG/TCIRG1/PPIF/ADAM9/AKT1/SLC25A24/MAPK1/NQO1/HNRNPD/ANK3/PAM/JUN/PPP3CA/SERPINF1/MT1F/FOSB/ASS1/MT1E/FOS/JUNB/JUND/PENK/SLC40A1/FIBIN/THBS1/MT1G/TNFRSF11B/SOD2/MT1X/SOD3	53
BP	GO:0034508	centromere complex assembly	13/1284	31/18800	4.27773e-08	1.69145e-06	1.20943e-06	CENPF/CENPW/CENPX/CENPE/HELLS/CENPK/DLGAP5/NASP/CENPN/CENPH/ITGB3BP/HJURP/CENPA	13
BP	GO:0061572	actin filament bundle organization	32/1284	162/18800	4.29546e-08	1.69145e-06	1.20943e-06	STMN1/PFN1/S100A10/EZR/FLNA/ACTG1/RHOA/RHOC/AIF1/CCDC88A/LCP1/ACTN1/ROCK1/RDX/ITGB1BP1/CDC42/PLEK/RAC1/CD47/PHACTR1/PDLIM1/ROCK2/NRP1/HSP90B1/WASF2/EPS8/ID1/RGCC/PIK3R1/LIMCH1/SFRP1/CCN2	32
BP	GO:1901992	positive regulation of mitotic cell cycle phase transition	24/1284	100/18800	4.45211e-08	1.73164e-06	1.23817e-06	UBE2C/CCNB1/RRM2/CDK1/DLGAP5/CCND1/CDT1/RRM1/ANAPC11/AIF1/CDCA5/FBXO5/RDX/TFDP1/CDC6/CDC25B/DTL/AKT1/ANXA1/CENPJ/RCC2/RGCC/CCND2/DDX3X	24
BP	GO:0009411	response to UV	30/1284	146/18800	4.4617e-08	1.73164e-06	1.23817e-06	PCLAF/PCNA/CDKN2D/PBK/CRIP1/CCND1/BRCA2/USP1/PARP1/AURKB/BAX/AQP1/CHEK1/RUVBL2/FEN1/POLD3/TIMP1/DDB2/UBE2A/DTL/AKT1/GPX1/MSH2/MSH6/UBE2B/SCARA3/PIK3R1/MMP2/CIRBP/MMP3	30
BP	GO:0048732	gland development	61/1284	431/18800	4.48979e-08	1.73164e-06	1.23817e-06	TYMS/PCNA/CCNB2/PTN/CRIP1/CCND1/BRCA2/EZH2/CIT/MSN/CSF1/BAX/RTN4/CAV1/AURKA/NME1/CDC42/TNFAIP3/UCP2/IQGAP3/LY6E/AKT1/GPX1/NRP1/ANXA1/MAPK1/HNRNPD/E2F8/DAG1/DKK3/ORAI1/LBH/MAFB/FGFR2/PDGFRA/PAM/JUN/KDM5B/XBP1/ARID5B/SERPINF1/HES1/FGF7/GLI3/ASS1/SRSF5/ID2/SERPINE2/ID4/BMP2/CYP1B1/CDKN1C/TGFBR2/SFRP1/MMP2/FOXC1/SOX9/FGF2/SOD2/FRZB/CDO1	61
BP	GO:0001666	response to hypoxia	46/1284	286/18800	4.68976e-08	1.79647e-06	1.28452e-06	LMNA/ENO1/E2F1/ACTN4/CCNA2/LOXL2/CYBA/PIN1/RHOA/HP1BP3/AQP1/PGK1/P4HB/CYBB/CAPN2/CAV1/PLOD1/UCP2/ERO1A/ADAM15/IRAK1/PMAIP1/PDLIM1/ROCK2/TMBIM6/HSP90B1/DDIT4/NDNF/EGR1/ZFP36L1/PAM/RGCC/CXCL12/FAM162A/NOP53/HILPDA/MALAT1/BMP2/TGFBR2/PENK/SFRP1/MMP2/CRYAB/THBS1/SOD2/SOD3	46
BP	GO:0070482	response to oxygen levels	50/1284	324/18800	4.83744e-08	1.84052e-06	1.31602e-06	LMNA/ENO1/E2F1/ACTN4/CCNA2/LOXL2/COL1A1/CYBA/PIN1/RHOA/HP1BP3/AQP1/PGK1/P4HB/CYBB/CAPN2/CAV1/PLOD1/UCP2/ERO1A/ADAM15/IRAK1/PMAIP1/PDLIM1/ROCK2/AKT1/TMBIM6/HSP90B1/DDIT4/NDNF/EGR1/ZFP36L1/PAM/RGCC/CXCL12/FAM162A/PDPN/NOP53/HILPDA/MALAT1/BMP2/TGFBR2/PENK/SFRP1/MMP2/CRYAB/THBS1/SOD2/SOD3/CCN2	50
BP	GO:0140013	meiotic nuclear division	35/1284	188/18800	4.88239e-08	1.84515e-06	1.31933e-06	TOP2A/ASPM/PTTG1/SMC4/CENPX/SMC2/CCNB2/RAD21/CDC20/CKS2/NUF2/MYBL1/SGO2/BRCA2/NDC80/RAD51AP1/ACTR2/ACTR3/PLK1/BUB1/BUB1B/FBXO5/PSMC3IP/SGO1/AURKA/TTK/NCAPH/CDC25B/MASTL/NCAPH2/RAD51/CCNE2/TRIP13/FANCA/UBE2B	35
BP	GO:1901989	positive regulation of cell cycle phase transition	27/1284	123/18800	4.93168e-08	1.85135e-06	1.32377e-06	UBE2C/CCNB1/RRM2/CDK1/DLGAP5/CCND1/EZH2/CDT1/RRM1/ANAPC11/AIF1/CDCA5/ATAD5/FBXO5/RDX/TFDP1/CDC6/CDC25B/DTL/AKT1/ANXA1/CENPJ/RCC2/PPP1R10/RGCC/CCND2/DDX3X	27
BP	GO:0007568	aging	32/1284	163/18800	5.00051e-08	1.86476e-06	1.33335e-06	TYMS/NUDT1/LOXL2/C1QA/ATP2B1/AURKB/GPX4/UCP2/TIMP1/IRAK1/GPX1/CANX/NQO1/COL4A2/CISD2/DAG1/PPP3CA/SERPINF1/ASS1/FOS/JUND/CDKN1C/TGFBR2/PENK/MMP2/CRYAB/SERPING1/FGF2/SOD2/CCN2/APOD/COMP	32
BP	GO:0060326	cell chemotaxis	49/1284	315/18800	5.09703e-08	1.88825e-06	1.35015e-06	HMGB2/HMGB1/CCL3L1/CXCL8/TMSB4X/CD74/PTN/FCER1G/CXCL3/CXCL2/SERPINE1/PPIA/CCL2/RAC2/HSD3B7/ITGB2/AIF1/CSF1/CCL3/SPI1/TREM1/PLEC/RHOG/CXCL1/CKLF/RAC1/BSG/NRP1/CCL4/ANXA1/MIF/GPR183/CXCL16/MAPK1/CORO1A/HSPB1/PDGFRA/TRPV4/GAS6/PDGFD/CXCL12/MTUS1/SBDS/RARRES2/THBS1/FGF2/SMOC2/SAA1/MSMP	49
BP	GO:0006979	response to oxidative stress	61/1284	433/18800	5.32277e-08	1.95899e-06	1.40073e-06	PCNA/CDK1/NUDT1/PSIP1/ECT2/COL1A1/PPIA/EZH2/DHFR/PARP1/TXN/AIF1/NDUFS8/APOE/AQP1/MELK/P4HB/GPX4/STX2/CAPN2/NDUFA6/TNFAIP3/UCP2/ERO1A/PPIF/RBX1/PDLIM1/ADAM9/AKT1/GPX1/SLC25A24/ANXA1/MAPK1/NQO1/RCAN1/NDUFA12/TOR1A/GSTP1/HSPB1/SELENOP/PDGFRA/JUN/NET1/PDGFD/SCARA3/STK26/KLF2/FOS/CYP1B1/PENK/MMP2/CRYAB/GPX3/BTG1/HSPA1B/H19/HSPA1A/SOD2/SOD3/APOD/MMP3	61
BP	GO:1904029	regulation of cyclin-dependent protein kinase activity	24/1284	101/18800	5.46599e-08	1.99864e-06	1.42908e-06	CDKN3/CCNB1/ACTB/CKS1B/CDKN2D/CCNB2/CKS2/CCNA2/CCND1/CDKN2C/PLK1/PKMYT1/TNFAIP3/CDC6/AKT1/CDK5RAP2/CCNE2/NR2F2/RGCC/CCND2/SERTAD1/HEXIM1/HSP90AB1/CDKN1C	24
BP	GO:0110148	biomineralization	33/1284	172/18800	5.54122e-08	2.01307e-06	1.4394e-06	SPP1/PTN/COL1A1/SRGN/ATP2B1/CCL3/SNX10/ECM1/FBXO5/ROCK1/ITGB1BP1/TCIRG1/ROCK2/BMP2K/COL1A2/FGFR2/TENT5A/FBLN7/ANKH/GAS6/LTBP3/DDR2/IGF1/PTH1R/SBDS/BMP2/CCN1/SOX9/OMD/ASPN/COMP/MGP/IBSP	33
BP	GO:0048146	positive regulation of fibroblast proliferation	16/1284	48/18800	5.70652e-08	2.05983e-06	1.47284e-06	CCNB1/CD74/E2F1/CCNA2/S100A6/AQP1/CDK6/CDC6/RNASEH2B/MIF/PDGFRA/GAS6/JUN/PDGFD/DDR2/IGF1	16
BP	GO:0032388	positive regulation of intracellular transport	36/1284	198/18800	5.91952e-08	2.12311e-06	1.51808e-06	KIF20B/CDK1/RAN/ANXA2/EZR/ANP32B/FLNA/ECT2/RAC2/ITGB2/MSN/HRAS/SAE1/CIB1/RDX/ITGB1BP1/CDC42/UBE2L3/DYNC1H1/TPR/MYO1C/PCNT/ITGAM/OAZ1/SPAG5/PDCD5/TRIM28/BCAP31/EMD/ANK3/BAG3/GAS6/TOMM7/PIK3R1/GLI3/HSP90AB1	36
BP	GO:0031032	actomyosin structure organization	36/1284	199/18800	6.76067e-08	2.40945e-06	1.72282e-06	STMN1/ANLN/PFN1/S100A10/ACTG1/ECT2/ITGB1/CIT/RHOA/RHOC/CCDC88A/RACGAP1/MYH9/ROCK1/PLEC/ITGB1BP1/CDC42/RAC1/CD47/PHACTR1/PDLIM1/ROCK2/NRP1/AKAP13/WDR1/WASF2/PDGFRA/EPB41L2/RGCC/NEBL/PIK3R1/CNN3/TNNT3/LIMCH1/SFRP1/CCN2	36
BP	GO:0051653	spindle localization	17/1284	55/18800	7.8219e-08	2.77013e-06	1.98072e-06	ASPM/CFL1/NUSAP1/MAD2L1/ITGB1/NDC80/KPNB1/ACTR2/ACTR3/PLK1/MYH9/CENPA/DYNC1H1/SPDL1/DYNLT1/CDK5RAP2/SAPCD2	17
BP	GO:0030261	chromosome condensation	16/1284	49/18800	7.93865e-08	2.79391e-06	1.99772e-06	TOP2A/SMC4/CDK1/SMC2/NUSAP1/NCAPG/NCAPD2/NCAPD3/PLK1/NCAPG2/CDCA5/BANF1/BAZ1B/NCAPH/NCAPH2/KMT5A	16
BP	GO:0009314	response to radiation	61/1284	438/18800	8.09208e-08	2.83022e-06	2.02368e-06	PCLAF/NUCKS1/PCNA/CDKN2D/PBK/CRIP1/SMC1A/ECT2/CCND1/IKBIP/BRCA2/ITGB1/PPP1CA/BRCA1/CYBA/PTPRC/USP1/PARP1/BARD1/TXN/RAD51AP1/AURKB/PRKDC/BAX/AQP1/CHEK1/RUVBL2/HRAS/FEN1/TOPBP1/POLD3/TMEM109/TIMP1/DDB2/UBE2A/XRCC5/DTL/AKT1/GPX1/ANXA1/MSH2/RAD51/MSH6/PPP1CC/EGR1/EEF1D/NET1/CXCL12/UBE2B/SCARA3/PIK3R1/ID2/FOS/JUND/PENK/SFRP1/MMP2/CIRBP/CRYAB/SOD2/MMP3	61
BP	GO:0071103	DNA conformation change	24/1284	103/18800	8.16469e-08	2.83799e-06	2.02924e-06	TOP2A/HMGB2/HMGB1/MCM7/HMGB3/MCM4/MCM3/MCM5/GINS2/NAV2/MCM6/RUVBL2/RFC4/HMGA1/G3BP1/RECQL/HNRNPA2B1/RFC2/XRCC5/ANXA1/RAD51/RFC3/CDC45/DDX3X	24
BP	GO:0030595	leukocyte chemotaxis	40/1284	236/18800	8.26037e-08	2.85363e-06	2.04042e-06	HMGB1/CCL3L1/CXCL8/CD74/PTN/FCER1G/CXCL3/CXCL2/SERPINE1/PPIA/CCL2/RAC2/HSD3B7/ITGB2/AIF1/CSF1/CCL3/SPI1/TREM1/PLEC/CXCL1/CKLF/RAC1/BSG/CCL4/ANXA1/MIF/GPR183/CXCL16/MAPK1/CORO1A/TRPV4/GAS6/CXCL12/MTUS1/SBDS/RARRES2/THBS1/SAA1/MSMP	40
BP	GO:0031532	actin cytoskeleton reorganization	25/1284	111/18800	9.00123e-08	3.09061e-06	2.20987e-06	EZR/FLNA/ABL2/RHOA/ARHGDIA/MYH9/HRAS/PLEC/ARHGDIB/RALA/CDC42/PLEK/PHACTR1/PARVB/GMFG/NRP1/ANXA1/PHPT1/PDGFRA/TRPV4/EPS8/ANTXR1/GSN/SEMA3E/FGF7	25
BP	GO:2001252	positive regulation of chromosome organization	22/1284	89/18800	9.15645e-08	3.12485e-06	2.23435e-06	SMC4/DNMT1/SMC2/RAD21/NCAPG/CCT5/CDT1/AURKB/NCAPD2/FEN1/TPR/NEK2/NCAPH/HNRNPA2B1/CCT2/XRCC5/CCT6A/MAPK1/HNRNPD/TRIM28/MPHOSPH8/PPP1R10	22
BP	GO:0032386	regulation of intracellular transport	50/1284	332/18800	1.06146e-07	3.60065e-06	2.57456e-06	KIF20B/CDK1/RAN/ANXA2/EZR/ANP32B/FLNA/MAP1B/ECT2/RAC2/BARD1/TXN/ITGB2/MSN/LCP1/RANGAP1/XPO1/HRAS/SAE1/CIB1/RDX/ITGB1BP1/CDC42/UBE2L3/DYNC1H1/TPR/MYO1C/PCNT/ITGAM/VPS35/OAZ1/SPAG5/PDCD5/MAPK1/LMAN1/TRIM28/BCAP31/PPP1CC/EMD/ANK3/BAG3/PKIG/GAS6/TOMM7/PIK3R1/GLI3/GAS1/HSP90AB1/CRYAB/APOD	50
BP	GO:0006271	DNA strand elongation involved in DNA replication	9/1284	15/18800	1.08086e-07	3.64449e-06	2.60591e-06	PCNA/MCM7/MCM4/MCM3/POLD2/RFC4/LIG1/POLD3/RFC3	9
BP	GO:0071900	regulation of protein serine/threonine kinase activity	54/1284	372/18800	1.1506e-07	3.85658e-06	2.75756e-06	CDKN3/CCNB1/ACTB/CKS1B/CDKN2D/CCNB2/CKS2/CCNA2/CCND1/EZH2/PTPRC/CDKN2C/RHOA/CALM1/CALM3/CALM2/PLK1/APOE/PKMYT1/HRAS/CIB1/CAV1/TNFAIP3/IQGAP1/CDC6/IRAK1/ADAM9/AKT1/CDK5RAP2/MIF/AIDA/AKAP13/CCNE2/RALB/ATP2B4/NUP62/GSTP1/MAP2K6/NR2F2/PKIG/RGCC/PDGFD/CCND2/SERTAD1/DDX3X/DNAJA1/HEXIM1/TPD52L1/HSP90AB1/BMP2/CDKN1C/SFRP1/THBS1/FGF2	54
BP	GO:0000079	regulation of cyclin-dependent protein serine/threonine kinase activity	23/1284	98/18800	1.31452e-07	4.37992e-06	3.13176e-06	CDKN3/CCNB1/ACTB/CKS1B/CDKN2D/CCNB2/CKS2/CCNA2/CCND1/CDKN2C/PLK1/PKMYT1/TNFAIP3/CDC6/AKT1/CDK5RAP2/CCNE2/NR2F2/RGCC/CCND2/SERTAD1/HEXIM1/CDKN1C	23
BP	GO:0061077	chaperone-mediated protein folding	19/1284	70/18800	1.3896e-07	4.58214e-06	3.27635e-06	CD74/CCT5/SDF2L1/ERO1A/CCT2/PDCD5/FKBP1A/CCT6A/PTGES3/TOR1A/HSPB1/CRTAP/HSPE1/HSPA6/DNAJB1/DNAJB4/HSPA1B/HSPA1A/CLU	19
BP	GO:0031214	biomineral tissue development	32/1284	170/18800	1.39149e-07	4.58214e-06	3.27635e-06	SPP1/PTN/COL1A1/SRGN/ATP2B1/CCL3/SNX10/ECM1/FBXO5/ROCK1/ITGB1BP1/TCIRG1/ROCK2/BMP2K/COL1A2/FGFR2/TENT5A/ANKH/GAS6/LTBP3/DDR2/IGF1/PTH1R/SBDS/BMP2/CCN1/SOX9/OMD/ASPN/COMP/MGP/IBSP	32
BP	GO:0032465	regulation of cytokinesis	22/1284	91/18800	1.40079e-07	4.58596e-06	3.27909e-06	KIF20B/ECT2/BRCA2/KIF23/CIT/PIN1/RHOA/CALM1/PRC1/CALM3/CALM2/AURKB/PLK1/KIF14/RACGAP1/AURKA/CDC42/CDC6/CDC25B/KIF20A/E2F8/NUP62	22
BP	GO:0032231	regulation of actin filament bundle assembly	24/1284	106/18800	1.45861e-07	4.74765e-06	3.39469e-06	STMN1/PFN1/S100A10/FLNA/ACTG1/RHOA/RHOC/CCDC88A/ROCK1/RDX/ITGB1BP1/CDC42/PLEK/RAC1/CD47/ROCK2/NRP1/WASF2/ID1/RGCC/PIK3R1/LIMCH1/SFRP1/CCN2	24
BP	GO:0000724	double-strand break repair via homologous recombination	31/1284	162/18800	1.47828e-07	4.78403e-06	3.42071e-06	NUCKS1/ACTB/MCM7/RAD21/MCM4/MCM3/BRCA2/MCM5/GINS2/BRCA1/RPA3/PARP1/RAD51AP1/ACTR2/MAD2L2/CHEK1/MCM6/RUVBL2/FEN1/RBBP8/SAMHD1/RECQL/PSMD14/PARPBP/SMC6/TIMELESS/RIF1/RAD51/CDC45/ACTL6A/TERF2IP	31
BP	GO:0007080	mitotic metaphase plate congression	16/1284	51/18800	1.4933e-07	4.80503e-06	3.43572e-06	CCNB1/CENPE/NUF2/NDC80/CDT1/KPNB1/AURKB/KIF14/CDCA5/KIF22/KIFC1/CDCA8/KIF2C/SPDL1/DCTN2/NUP62	16
BP	GO:0019058	viral life cycle	48/1284	317/18800	1.61049e-07	5.15266e-06	3.68429e-06	TOP2A/LGALS1/NUCKS1/DEK/CDK1/CXCL8/CD74/CTSB/HLA-DRB1/FAM111A/PPIA/CCL2/ITGB1/KPNA2/ITGA5/ANPEP/HACD3/SIVA1/VAMP8/APOE/BANF1/P4HB/CTSL/CAV1/CDC42/BSG/DYNLT1/LY6E/ROCK2/NRP1/RAD23A/SRPK1/ARL8B/TRIM28/SLC52A2/DAG1/PPIH/MPHOSPH8/NFIA/GAS6/GSN/DDX3X/IFITM2/HSP90AB1/IFITM3/WWP2/HSPA1B/HSPA1A	48
BP	GO:0010811	positive regulation of cell-substrate adhesion	26/1284	122/18800	1.62661e-07	5.17483e-06	3.70014e-06	S100A10/FLNA/ARPC2/ITGA5/CSF1/MAP4K4/CDH13/CDK6/P4HB/ROCK1/CIB1/ITGB1BP1/CDC42/RAC1/ARL2/NRP1/ILK/MYADM/DAG1/NDNF/COL8A1/ECM2/CCDC80/EDIL3/SFRP1/CCN1	26
BP	GO:0045860	positive regulation of protein kinase activity	56/1284	396/18800	1.64328e-07	5.1985e-06	3.71707e-06	TPX2/CCNB1/CLSPN/CENPE/CKS1B/CKS2/ECT2/CCND1/PPIA/EZH2/PTPRC/RHOA/CALM1/TXN/CALM3/CCDC88A/CALM2/CSF1/KIF14/HRAS/CIB1/ITGB1BP1/IQGAP1/CDC6/CDC25B/IRAK1/XRCC5/ADAM9/AKT1/COPS8/MIF/AKAP13/RALB/ATP2B4/MAP2K3/DAG1/MOB1A/MAP2K6/EGR1/GPRC5C/GAS6/RGCC/PDGFD/DDR2/CCND2/IGF1/DDX3X/TPD52L1/HSP90AB1/BMP2/TGFBR2/CCN1/THBS1/FGF2/CLU/CHI3L1	56
BP	GO:0033157	regulation of intracellular protein transport	38/1284	224/18800	1.68949e-07	5.31482e-06	3.80024e-06	KIF20B/CDK1/RAN/ANP32B/FLNA/ECT2/RAC2/BARD1/TXN/ITGB2/LCP1/RANGAP1/XPO1/HRAS/SAE1/CIB1/ITGB1BP1/CDC42/UBE2L3/TPR/MYO1C/PCNT/ITGAM/OAZ1/PDCD5/LMAN1/TRIM28/BCAP31/EMD/ANK3/BAG3/PKIG/GAS6/TOMM7/PIK3R1/GLI3/HSP90AB1/APOD	38
BP	GO:0019882	antigen processing and presentation	24/1284	107/18800	1.7601e-07	5.50619e-06	3.93707e-06	CD74/FCER1G/HLA-DRA/HLA-B/HLA-DRB1/HLA-DPA1/HLA-DPB1/HLA-DQB1/HLA-DRB5/B2M/RAB32/HLA-C/CTSL/HLA-DMA/PSME1/HLA-A/CTSD/CTSS/HLA-DQA1/ERAP2/ARL8B/PSMB8/CTSF/THBS1	24
BP	GO:0000725	recombinational repair	31/1284	164/18800	1.97065e-07	6.13078e-06	4.38367e-06	NUCKS1/ACTB/MCM7/RAD21/MCM4/MCM3/BRCA2/MCM5/GINS2/BRCA1/RPA3/PARP1/RAD51AP1/ACTR2/MAD2L2/CHEK1/MCM6/RUVBL2/FEN1/RBBP8/SAMHD1/RECQL/PSMD14/PARPBP/SMC6/TIMELESS/RIF1/RAD51/CDC45/ACTL6A/TERF2IP	31
BP	GO:0090316	positive regulation of intracellular protein transport	30/1284	156/18800	2.0875e-07	6.45864e-06	4.6181e-06	KIF20B/CDK1/RAN/ANP32B/FLNA/ECT2/RAC2/ITGB2/HRAS/SAE1/CIB1/ITGB1BP1/CDC42/UBE2L3/TPR/MYO1C/PCNT/ITGAM/OAZ1/PDCD5/TRIM28/BCAP31/EMD/ANK3/BAG3/GAS6/TOMM7/PIK3R1/GLI3/HSP90AB1	30
BP	GO:0002399	MHC class II protein complex assembly	9/1284	16/18800	2.32023e-07	7.10065e-06	5.07716e-06	HLA-DRA/HLA-DRB1/HLA-DPA1/HLA-DPB1/HLA-DQB1/HLA-DRB5/B2M/HLA-DMA/HLA-DQA1	9
BP	GO:0002503	peptide antigen assembly with MHC class II protein complex	9/1284	16/18800	2.32023e-07	7.10065e-06	5.07716e-06	HLA-DRA/HLA-DRB1/HLA-DPA1/HLA-DPB1/HLA-DQB1/HLA-DRB5/B2M/HLA-DMA/HLA-DQA1	9
BP	GO:2001020	regulation of response to DNA damage stimulus	40/1284	246/18800	2.59196e-07	7.88937e-06	5.64111e-06	DEK/PCNA/HMGB1/ACTB/CD74/CDKN2D/CD44/FOXM1/BRCA1/USP1/PARP1/NSD2/RAD51AP1/ACTR2/PRKDC/MAD2L2/CHEK1/ATAD5/RUVBL2/FBXO5/RBBP8/WDR76/PMAIP1/RNASEH2B/BID/PARPBP/TIMELESS/RIF1/MIF/RAD51/TRIM28/KMT5A/ACTL6A/PPP1R10/TERF2IP/CXCL12/TPT1/DDX5/SOX4/CLU	40
BP	GO:0006458	'de novo' protein folding	14/1284	41/18800	2.74471e-07	8.30938e-06	5.94143e-06	CD74/SDF2L1/ERO1A/CCT2/FKBP1A/PTGES3/TOR1A/HSPD1/HSPE1/HSPA6/DNAJB1/DNAJB4/HSPA1B/HSPA1A	14
BP	GO:0070849	response to epidermal growth factor	15/1284	47/18800	2.83832e-07	8.54682e-06	6.11121e-06	MCM7/COL1A1/KNSTRN/IQGAP1/TPR/AKT1/MAPK1/ZFP36/ZFP36L1/ID1/ZFP36L2/EEF1A1/ERRFI1/FOXC1/SOX9	15
BP	GO:2000573	positive regulation of DNA biosynthetic process	19/1284	73/18800	2.86205e-07	8.57245e-06	6.12953e-06	PCNA/CCT5/GINS2/AURKB/RFC4/NEK2/CCT2/RFC2/XRCC5/CCT6A/PTGES3/MAPK1/RFC3/RGCC/KLF4/HSP90AB1/CYP1B1/FGF2/SMOC2	19
BP	GO:0097529	myeloid leukocyte migration	38/1284	229/18800	3.02516e-07	9.01306e-06	6.44458e-06	HMGB1/CCL3L1/CXCL8/CD74/FCER1G/CXCL3/CXCL2/SERPINE1/PPIA/CCL2/RAC2/ITGB2/AIF1/CSF1/CCL3/SPI1/TREM1/RHOG/CXCL1/CKLF/RAC1/CD47/BSG/CCL4/ANXA1/MIF/MAPK1/WDR1/CD99/TRPV4/PDGFD/CXCL12/IL1R1/MTUS1/RARRES2/THBS1/SAA1/MSMP	38
BP	GO:0051656	establishment of organelle localization	56/1284	404/18800	3.21012e-07	9.51378e-06	6.80261e-06	CENPF/CCNB1/CENPE/CFL1/RAN/NUSAP1/KIF5B/EZR/DLGAP5/NUF2/ACTN4/MAD2L1/MAP1B/ITGB1/SYNE2/RAC2/NDC80/CDT1/KPNB1/YWHAZ/ACTR2/VAMP8/AURKB/ACTR3/PLK1/KIF14/SUN2/CDCA5/KIF22/MYH9/XPO1/KIFC1/CDCA8/BLOC1S1/CENPA/CDC42/KIF2C/DYNC1H1/MYO1C/TCIRG1/MYO1G/SPDL1/DYNLT1/CENPQ/SPAG5/DCTN2/CDK5RAP2/TTL/SAPCD2/CD84/NUP62/TOR1A/EIF6/UBE2B/S100A13/GEM	56
BP	GO:0022604	regulation of cell morphogenesis	46/1284	305/18800	3.26407e-07	9.62302e-06	6.88072e-06	CFL1/S100A10/CD44/EZR/ACTN4/FLNA/ARPC2/CCL2/RAC2/RHOA/RHOC/ITGB2/MSN/ACTR2/CCL3/PRKDC/DIAPH1/MYH9/MYL12B/P4HB/CIB1/RHOG/RDX/ITGB1BP1/CDC42/RAC1/CORO1C/PARVB/NRP1/HEXB/ANXA1/WDR1/ILK/MYADM/CAPZB/RCC2/FMNL1/DAG1/CORO1A/PLEKHO1/EPS8/SEMA3E/PDPN/RHOBTB3/CDC42EP5/BAMBI	46
BP	GO:0044403	biological process involved in symbiotic interaction	44/1284	286/18800	3.33356e-07	9.7767e-06	6.9906e-06	LGALS1/NUCKS1/CDK1/CXCL8/CFL1/CD74/CTSB/GAPDH/HLA-DRB1/PPIA/ITGB1/ITGA5/ANPEP/SIVA1/VAMP8/CCL3/APOE/P4HB/CTSL/TREM1/PSMC3/CAV1/ALYREF/SAP30/BSG/DYNLT1/LY6E/GPX1/NRP1/CCL4/ARL8B/SLC52A2/DAG1/SMARCA4/HSPD1/GAS6/JUN/GSN/IFITM2/HSP90AB1/IFITM3/WWP2/HSPA1B/HSPA1A	44
BP	GO:0000302	response to reactive oxygen species	35/1284	203/18800	3.44137e-07	1.00406e-05	7.1793e-06	PCNA/CDK1/ECT2/COL1A1/EZH2/DHFR/TXN/APOE/AQP1/CAPN2/TNFAIP3/UCP2/PPIF/RBX1/ADAM9/AKT1/GPX1/ANXA1/MAPK1/NQO1/GSTP1/PDGFRA/JUN/NET1/PDGFD/STK26/KLF2/FOS/CYP1B1/MMP2/CRYAB/H19/SOD2/SOD3/APOD	35
BP	GO:2000045	regulation of G1/S transition of mitotic cell cycle	30/1284	160/18800	3.70468e-07	1.07531e-05	7.68877e-06	RRM2/GTSE1/CDKN2D/E2F1/CCND1/PSME2/CCL2/EZH2/CDKN2C/RRM1/AIF1/PRKDC/KIF14/WEE1/RDX/TFDP1/PSME1/CDC6/CDK2AP2/BID/AKT1/ANXA1/CENPJ/RBL1/RGCC/CCND2/DDX3X/FHL1/ID2/KLF4	30
BP	GO:0010761	fibroblast migration	15/1284	48/18800	3.86907e-07	1.11655e-05	7.9836e-06	ITGB1/PLEC/ITGB1BP1/RAC1/IQGAP1/CORO1C/LAMTOR2/PDLIM1/AKT1/ILK/RCC2/DDR2/ARID5B/THBS1/FGF2	15
BP	GO:0043281	regulation of cysteine-type endopeptidase activity involved in apoptotic process	35/1284	204/18800	3.8864e-07	1.11655e-05	7.9836e-06	BIRC5/LAPTM5/HMGB1/CDKN2D/CD44/ANP32B/ARL6IP1/RHOA/PLAUR/BAX/AQP1/GPI/CTSD/PMAIP1/PDCD5/BID/AKT1/GPX1/CYCS/BCAP31/CASP8AP2/CLEC7A/BCL2L12/HSPD1/GAS6/BEX3/HSPE1/FAM162A/GSN/DDX3X/KLF4/CCN1/CRYAB/THBS1/CCN2	35
BP	GO:0032233	positive regulation of actin filament bundle assembly	17/1284	61/18800	4.15818e-07	1.18856e-05	8.49854e-06	PFN1/S100A10/RHOA/RHOC/CCDC88A/ITGB1BP1/CDC42/PLEK/RAC1/CD47/ROCK2/NRP1/ID1/RGCC/LIMCH1/SFRP1/CCN2	17
BP	GO:0010389	regulation of G2/M transition of mitotic cell cycle	22/1284	97/18800	4.62912e-07	1.31649e-05	9.41329e-06	CENPF/CCNB1/CDK1/CLSPN/RAD21/CCND1/BRCA1/RRM1/AURKB/PLK1/KIF14/CHEK1/FBXO5/TOPBP1/AURKA/CDC6/CDC25B/DTL/RNASEH2B/RCC2/FHL1/NOP53	22
BP	GO:0045862	positive regulation of proteolysis	52/1284	369/18800	5.04224e-07	1.42678e-05	1.02018e-05	LAPTM5/HMGB1/ANXA2/S100A10/CDC20/ENO1/ANP32B/PSME2/RHOA/PLK1/APOE/AURKAIP1/BAX/GRN/MYH9/PSMC3/CAV1/AURKA/PSME1/CTSD/RBX1/PMAIP1/PSMD14/ROCK2/PDCD5/ADAM9/BID/AKT1/ADRM1/CYCS/RAD23A/PSMC5/BCAP31/PSMC1/CASP8AP2/CLEC7A/HSPD1/ANTXR1/BEX3/HSPE1/FAM162A/GSN/DDX3X/NOP53/HERPUD1/CCN1/NUPR1/HSPA1B/HSPA1A/CLU/PCOLCE2/CCN2	52
BP	GO:0051101	regulation of DNA binding	25/1284	121/18800	5.2102e-07	1.46693e-05	1.0489e-05	HMGB2/HMGB1/TMSB4X/E2F1/CALM1/CDT1/PARP1/TXN/CALM3/CALM2/PLAUR/MAD2L2/HJURP/SUMO3/NME1/NEK2/TRIM28/GTF2B/JUN/ID1/IGF1/MDFI/HES1/KLF4/FOXC1	25
BP	GO:0010466	negative regulation of peptidase activity	41/1284	262/18800	5.26755e-07	1.4757e-05	1.05517e-05	PTTG1/BIRC5/ANXA2/CDKN2D/COL6A3/CD44/CTSB/TFPI2/GAPDH/ARL6IP1/SERPINE1/PLAUR/APLP2/AQP1/ECM1/CSTB/CAST/ROCK1/GPI/TIMP1/AKT1/GPX1/USP14/BCL2L12/ANOS1/A2M/GAS6/ITIH5/SERPINF1/DDX3X/LRP1/SERPINE2/KLF4/TIMP4/SERPINA5/PCSK1N/CRYAB/SERPING1/SPINT2/THBS1/SERPINA1	41
BP	GO:0044786	cell cycle DNA replication	14/1284	43/18800	5.36418e-07	1.49533e-05	1.0692e-05	PCNA/MCM4/MCM3/GMNN/BRCA2/CDT1/ATAD5/MCM6/FBXO5/FEN1/LIG1/RAD51/CDC45/E2F8	14
BP	GO:0150115	cell-substrate junction organization	22/1284	98/18800	5.58861e-07	1.55022e-05	1.10845e-05	S100A10/ACTG1/ITGA5/RHOA/MAP4K4/ACTN1/ROCK1/PLEC/ITGB1BP1/RAC1/CORO1C/LAMTOR2/ROCK2/NRP1/ITGA6/RCC2/TLN1/PIK3R1/LIMCH1/SFRP1/THBS1/APOD	22
BP	GO:0051346	negative regulation of hydrolase activity	52/1284	371/18800	5.96871e-07	1.64754e-05	1.17804e-05	PTTG1/BIRC5/ANXA2/CDKN2D/COL6A3/CD44/CTSB/TFPI2/GAPDH/ARL6IP1/SERPINE1/PLAUR/APLP2/AQP1/ECM1/CSTB/CAST/HRAS/ROCK1/GNAI2/RDX/GPI/ARL2/TIMP1/ROCK2/AKT1/FKBP1A/TMBIM6/GPX1/MASTL/ANXA1/USP14/RCC2/BCL2L12/ANOS1/A2M/GAS6/ITIH5/SERPINF1/SLC39A14/DDX3X/LRP1/SERPINE2/KLF4/TIMP4/SERPINA5/PCSK1N/CRYAB/SERPING1/SPINT2/THBS1/SERPINA1	52
BP	GO:0071674	mononuclear cell migration	34/1284	199/18800	6.26976e-07	1.7222e-05	1.23142e-05	HMGB1/CCL3L1/SERPINE1/CCL2/HSD3B7/RHOA/AIF1/MSN/CSF1/CCL3/SPI1/ECM1/PLEC/CKLF/CDC42/CD47/MYO1G/AKT1/CCL4/ANXA1/GPR183/CXCL16/MAPK1/CD99/TRPV4/EPS8/GAS6/PDGFD/CXCL12/RARRES2/THBS1/SAA1/APOD/MSMP	34
BP	GO:0006268	DNA unwinding involved in DNA replication	10/1284	22/18800	6.45558e-07	1.76463e-05	1.26176e-05	MCM7/MCM4/MCM3/MCM5/GINS2/MCM6/HMGA1/RECQL/RAD51/CDC45	10
BP	GO:0006119	oxidative phosphorylation	27/1284	139/18800	6.78908e-07	1.83795e-05	1.31418e-05	CCNB1/CDK1/RHOA/NDUFS8/COX5A/UQCC2/ATP5F1B/ATP5F1E/ATP5MF/NDUFS6/NDUFA6/UQCRC1/PPIF/CYC1/COX7A2/BID/CYCS/MSH2/UQCRQ/NDUFA12/ATP5F1C/COX4I1/UQCRFS1/COX7A1/COX7C/NDUFC1/NUPR1	27
BP	GO:0051384	response to glucocorticoid	27/1284	139/18800	6.78908e-07	1.83795e-05	1.31418e-05	TYMS/PCNA/CCND1/RHOA/AIF1/CALM3/ATP2B1/AQP1/CBX3/UBE2L3/EIF4E/ADAM9/ANXA1/DDIT4/ZFP36/A2M/ZFP36L1/PAM/ZFP36L2/SERPINF1/FOSB/ASS1/FOS/CYP1B1/ERRFI1/FIBIN/CDO1	27
BP	GO:0006270	DNA replication initiation	13/1284	38/18800	7.15404e-07	1.92748e-05	1.3782e-05	MCM7/MCM4/MCM3/GMNN/MCM5/CDT1/ORC6/MCM6/TOPBP1/CDC6/MCM10/CCNE2/CDC45	13
BP	GO:0032271	regulation of protein polymerization	34/1284	201/18800	7.95874e-07	2.13408e-05	1.52592e-05	STMN1/PFN1/CAPG/TMSB4X/TMSB10/TPPP3/MAP1B/ARPC5/ARPC2/RHOA/CKAP5/ARPC1B/ARPC3/RDX/ARPC4/RAC1/COTL1/CAPZA1/ARL2/MTPN/MAPRE1/CDK5RAP2/ARPC5L/VDAC2/TWF2/MYADM/CAPZB/CORO1A/EPS8/GSN/SCIN/CDC42EP5/HSPA1B/HSPA1A	34
BP	GO:0042176	regulation of protein catabolic process	54/1284	395/18800	8.07039e-07	2.15376e-05	1.54e-05	LAPTM5/ANXA2/PBK/CDC20/EZR/MAD2L1/FLNA/PSME2/PIN1/BARD1/MSN/PLK1/APOE/MAD2L2/XPO1/PSMD1/ROCK1/PSMC3/RDX/CAV1/AURKA/PSMD2/TNFAIP3/PSME1/RBX1/VPS35/TIMP1/OAZ1/PSMD14/ADAM9/DTL/AKT1/GPX1/RAD23A/PSMC5/USP14/BCAP31/PSMC1/VGLL4/LRP1/TIPARP/NOP53/HERPUD1/SERPINE2/TIMP4/GABARAPL2/HSP90AB1/EEF1A1/WWP2/NUPR1/SOX9/HSPA1B/HSPA1A/CLU	54
BP	GO:1902749	regulation of cell cycle G2/M phase transition	23/1284	108/18800	8.40919e-07	2.23359e-05	1.59708e-05	CENPF/CCNB1/CDK1/CLSPN/RAD21/CCND1/BRCA1/RRM1/AURKB/PLK1/KIF14/CHEK1/ATAD5/FBXO5/TOPBP1/AURKA/CDC6/CDC25B/DTL/RNASEH2B/RCC2/FHL1/NOP53	23
BP	GO:2000116	regulation of cysteine-type endopeptidase activity	37/1284	229/18800	8.45973e-07	2.23647e-05	1.59913e-05	BIRC5/LAPTM5/HMGB1/CDKN2D/CD44/ANP32B/ARL6IP1/RHOA/PLAUR/BAX/AQP1/CAST/PSMB9/GPI/CTSD/PMAIP1/PDCD5/BID/AKT1/GPX1/CYCS/BCAP31/CASP8AP2/CLEC7A/BCL2L12/HSPD1/GAS6/BEX3/HSPE1/FAM162A/GSN/DDX3X/KLF4/CCN1/CRYAB/THBS1/CCN2	37
BP	GO:0051382	kinetochore assembly	9/1284	18/18800	8.69874e-07	2.28891e-05	1.63663e-05	CENPF/CENPW/CENPX/CENPE/CENPK/DLGAP5/CENPN/CENPH/CENPA	9
BP	GO:0032507	maintenance of protein location in cell	17/1284	64/18800	8.7854e-07	2.30096e-05	1.64525e-05	TMSB4X/TMSB10/SRGN/BARD1/TXN/CCDC88A/SUN2/RANGAP1/CAV1/ARL2/AKT1/RER1/TWF2/GPAA1/ANK3/GSN/SCIN	17
BP	GO:0007143	female meiotic nuclear division	12/1284	33/18800	9.03065e-07	2.34339e-05	1.67559e-05	TOP2A/CCNB2/NDC80/PLK1/FBXO5/AURKA/TTK/NCAPH/CDC25B/MASTL/NCAPH2/TRIP13	12
BP	GO:0034109	homotypic cell-cell adhesion	21/1284	93/18800	9.07228e-07	2.34339e-05	1.67559e-05	ACTB/CLIC1/FLNA/ACTG1/PPIA/PLAUR/MYL12A/MYH9/RDX/PLEK/EMILIN2/FIBP/ILK/TLN1/CD99/HSPB1/ANK3/PDGFRA/PDPN/SERPINE2/COMP	21
BP	GO:0045185	maintenance of protein location	21/1284	93/18800	9.07228e-07	2.34339e-05	1.67559e-05	TMSB4X/TMSB10/FLNA/SRGN/BARD1/TXN/FBN1/CCDC88A/SUN2/RANGAP1/YWHAB/CAV1/ARL2/AKT1/RER1/TWF2/GPAA1/ANK3/GSN/MDFI/SCIN	21
BP	GO:0001667	ameboidal-type cell migration	62/1284	480/18800	9.21123e-07	2.36842e-05	1.69348e-05	ANLN/HMGB1/PFN1/TMSB4X/PTN/LOXL2/ITGB1/NRP2/RHOA/ZEB2/CAP1/APOE/MAP4K4/CDH13/GRN/MYH9/RTN4/FSTL1/ATP5F1B/ROCK1/CIB1/PLEC/GPI/ITGB1BP1/ARHGDIB/CDC42/RAC1/IQGAP1/CORO1C/GLIPR2/TIMP1/LAMTOR2/PDLIM1/ROCK2/ADAM9/AKT1/GPX1/NRP1/ANXA1/ILK/ATP2B4/MAP2K3/RCC2/WASF2/HSPB1/NR2F2/JUN/ID1/RGCC/DDR2/ARID5B/SEMA3E/SERPINF1/FGF7/KLF4/CYP1B1/TGFBR2/SOX9/THBS1/FGF2/SMOC2/DCN	62
BP	GO:0110020	regulation of actomyosin structure organization	22/1284	101/18800	9.66616e-07	2.4741e-05	1.76905e-05	STMN1/PFN1/S100A10/ACTG1/ECT2/RHOA/RHOC/CCDC88A/ROCK1/ITGB1BP1/CDC42/RAC1/CD47/ROCK2/NRP1/AKAP13/WASF2/RGCC/PIK3R1/LIMCH1/SFRP1/CCN2	22
BP	GO:0097191	extrinsic apoptotic signaling pathway	36/1284	221/18800	9.71042e-07	2.47418e-05	1.76911e-05	HMGB2/LMNA/CD70/TNFRSF12A/SERPINE1/PPP1CA/BRCA1/PTPRC/SIVA1/SPI1/BAX/CIB1/PEA15/CAV1/TNFAIP3/PMAIP1/BID/AKT1/GPX1/NRP1/ITGA6/CASP8AP2/BCL2L12/GSTP1/PARP2/BAG3/BEX3/IGF1/PIK3R1/DDX3X/SFRP1/ITM2C/HSPA1B/THBS1/HSPA1A/COL2A1	36
BP	GO:0010212	response to ionizing radiation	27/1284	142/18800	1.05313e-06	2.67125e-05	1.91002e-05	NUCKS1/ECT2/CCND1/IKBIP/BRCA2/BRCA1/CYBA/PTPRC/PARP1/BARD1/RAD51AP1/PRKDC/BAX/HRAS/TOPBP1/TMEM109/XRCC5/GPX1/ANXA1/MSH2/RAD51/EGR1/EEF1D/NET1/SFRP1/CRYAB/SOD2	27
BP	GO:0045936	negative regulation of phosphate metabolic process	58/1284	440/18800	1.06815e-06	2.6972e-05	1.92857e-05	CDKN2D/PBK/PPIA/PTPRC/CDKN2C/CALM1/PARP1/CALM3/FBP1/CALM2/PRKDC/PLK1/APOE/NCAPG2/BAX/ROCK1/IGFBP3/CIB1/GNAI2/PLEC/YWHAB/CAV1/ITGB1BP1/PLEK/TNFAIP3/IQGAP1/CORO1C/LILRB4/ROCK2/AKT1/FKBP1A/CDK5RAP2/MASTL/AIDA/ENSA/MYADM/NUP62/GSTP1/HSPB1/NR2F2/DDIT4/PID1/TERF2IP/PKIG/JUN/UBE2B/LRP1/PMEPA1/DNAJA1/WWTR1/HEXIM1/GADD45B/BMP2/CDKN1C/ERRFI1/SFRP1/NUPR1/H19	58
BP	GO:0008360	regulation of cell shape	28/1284	151/18800	1.13333e-06	2.84902e-05	2.03712e-05	EZR/CCL2/RAC2/RHOA/RHOC/ITGB2/MSN/CCL3/DIAPH1/MYH9/MYL12B/RHOG/RDX/RAC1/PARVB/HEXB/ANXA1/WDR1/FMNL1/DAG1/CORO1A/PLEKHO1/EPS8/SEMA3E/PDPN/RHOBTB3/CDC42EP5/BAMBI	28
BP	GO:0010563	negative regulation of phosphorus metabolic process	58/1284	441/18800	1.15029e-06	2.8788e-05	2.05842e-05	CDKN2D/PBK/PPIA/PTPRC/CDKN2C/CALM1/PARP1/CALM3/FBP1/CALM2/PRKDC/PLK1/APOE/NCAPG2/BAX/ROCK1/IGFBP3/CIB1/GNAI2/PLEC/YWHAB/CAV1/ITGB1BP1/PLEK/TNFAIP3/IQGAP1/CORO1C/LILRB4/ROCK2/AKT1/FKBP1A/CDK5RAP2/MASTL/AIDA/ENSA/MYADM/NUP62/GSTP1/HSPB1/NR2F2/DDIT4/PID1/TERF2IP/PKIG/JUN/UBE2B/LRP1/PMEPA1/DNAJA1/WWTR1/HEXIM1/GADD45B/BMP2/CDKN1C/ERRFI1/SFRP1/NUPR1/H19	58
BP	GO:0009060	aerobic respiration	32/1284	187/18800	1.28224e-06	3.19482e-05	2.28438e-05	CCNB1/CDK1/RHOA/NDUFS8/IDH2/COX5A/UQCC2/ATP5F1B/BLOC1S1/ATP5F1E/ATP5MF/NDUFS6/NDUFA6/ARL2/UQCRC1/PPIF/CYC1/COX7A2/BID/CYCS/MSH2/UQCRQ/NDUFA12/ATP5F1C/COX4I1/UQCRFS1/COX7A1/COX7C/NDUFC1/TRPV4/NOP53/NUPR1	32
BP	GO:0070507	regulation of microtubule cytoskeleton organization	28/1284	152/18800	1.30017e-06	3.22523e-05	2.30613e-05	STMN1/TPX2/CKAP2/SKA2/TACC3/MAP1B/RHOA/PLK1/CKAP5/ROCK1/RASSF1/CIB1/RAC1/DYNC1H1/ARL2/TPR/KIF15/SKA3/CDK2AP2/SPAG5/MAPRE1/CDK5RAP2/GAS2L1/SKA1/NUP62/TRPV4/HSPA1B/HSPA1A	28
BP	GO:0050673	epithelial cell proliferation	58/1284	443/18800	1.33265e-06	3.29129e-05	2.35336e-05	HMGB2/HMGB1/PTN/LOXL2/CCND1/BRCA2/CCL2/NRP2/CYBA/PRKDC/APOE/BAX/B2M/CDH13/GRN/ECM1/RTN4/CDK6/HRAS/CAV1/ITGB1BP1/UHRF1/NME1/CDC42/NEAT1/TNFAIP3/IQGAP3/AKT1/GPX1/NRP1/MAPK1/NR2F2/ZFP36/FGFR2/COL8A1/ZFP36L1/JUN/ID1/RGCC/CXCL12/KDM5B/XBP1/IGF1/SERPINF1/HES1/FGF7/ID2/DLX5/BMP2/CDKN1C/ERRFI1/SFRP1/IGFBP4/NUPR1/SOX9/THBS1/FGF2/CNMD	58
BP	GO:0007159	leukocyte cell-cell adhesion	52/1284	381/18800	1.35193e-06	3.32027e-05	2.37408e-05	LGALS1/LAPTM5/HMGB1/CD70/CD74/CD44/EZR/HLA-DRA/HLA-DRB1/HLA-DPA1/CCL2/ITGB1/ITGA5/IL7R/HLA-DPB1/RAC2/PTPRC/RHOA/HLA-DQB1/ITGB2/AIF1/MSN/HLA-DRB5/B2M/ROCK1/CERCAM/CD83/CAV1/HLA-DMA/CD47/HLA-A/LILRB4/IRAK1/PNP/AKT1/HLA-DQA1/ANXA1/CBFB/VSIG4/NT5E/CORO1A/HSPD1/CXCL12/XBP1/IGF1/HES1/GLI3/ASS1/KLF4/LAG3/SOX4/TGFBR2	52
BP	GO:0071384	cellular response to corticosteroid stimulus	16/1284	59/18800	1.3569e-06	3.32027e-05	2.37408e-05	RAN/ATP2B1/SGK1/AQP1/CBX3/UBE2L3/EIF4E/ANXA1/DDIT4/ZFP36/ZFP36L1/ZFP36L2/SERPINF1/ASS1/CYP1B1/ERRFI1	16
BP	GO:0022409	positive regulation of cell-cell adhesion	43/1284	291/18800	1.3691e-06	3.32027e-05	2.37408e-05	LGALS1/HMGB1/CD70/CD74/CD44/HLA-DRA/HLA-DRB1/HLA-DPA1/CCL2/IL7R/HLA-DPB1/PTPRC/RHOA/HLA-DQB1/ITGB2/AIF1/PLAUR/HLA-DRB5/B2M/CD83/CAV1/HLA-DMA/EMILIN2/CD47/HLA-A/LILRB4/IRAK1/PNP/AKT1/FLOT1/HLA-DQA1/ANXA1/CBFB/CORO1A/HSPD1/ANK3/XBP1/IGF1/HES1/GLI3/PDPN/SOX4/TGFBR2	43
BP	GO:0042063	gliogenesis	43/1284	291/18800	1.3691e-06	3.32027e-05	2.37408e-05	CDK1/PTN/VIM/RHEB/E2F1/CCL2/SYNE2/EZH2/CDKN2C/RHOA/C1QA/CSF1/CCL3/GRN/RTN4/CDK6/PLEC/GPC1/SUZ12/AKT1/HEXB/ANXA1/GPR183/MAPK1/WDR1/ILK/DAG1/PPP1CC/NDN/HES1/GLI3/LRP1/TSPAN2/ID2/SERPINE2/ID4/BMP2/SOX4/PENK/MXRA8/SOX9/FGF2/CLU	43
BP	GO:0110149	regulation of biomineralization	22/1284	103/18800	1.37386e-06	3.32027e-05	2.37408e-05	PTN/SRGN/ATP2B1/CCL3/ECM1/FBXO5/ROCK1/ROCK2/BMP2K/TENT5A/FBLN7/ANKH/GAS6/LTBP3/DDR2/BMP2/CCN1/SOX9/OMD/ASPN/COMP/MGP	22
BP	GO:0071774	response to fibroblast growth factor	24/1284	119/18800	1.38325e-06	3.32866e-05	2.38008e-05	CXCL8/CD44/SHCBP1/COL1A1/CCL2/ITGB1BP1/FIBP/IQGAP1/GPC1/CEP57/NDNF/ZFP36/FGFR2/ZFP36L1/ZFP36L2/KDM5B/IER2/FGF7/SULF2/SFRP1/THBS1/FGF2/SMOC2/CCN2	24
BP	GO:0030866	cortical actin cytoskeleton organization	13/1284	40/18800	1.3979e-06	3.3496e-05	2.39505e-05	ANLN/EZR/CAVIN3/ECT2/LCP1/RACGAP1/ROCK1/PLEC/PLEK/ROCK2/TLN1/FMNL1/EPB41L2	13
BP	GO:0032535	regulation of cellular component size	49/1284	351/18800	1.40972e-06	3.36362e-05	2.40508e-05	PFN1/SPP1/CAPG/TMSB4X/TMSB10/EZR/MAP1B/ARPC5/ARPC2/IL7R/PPP1CA/CIT/RHOA/HP1BP3/MSN/APOE/ARPC1B/AQP1/RTN4/ARPC3/RDX/ARPC4/PLEK/RAC1/COTL1/CAPZA1/MTPN/IQGAP3/KCNN4/AP2M1/NRP1/TTL/ARPC5L/WDR1/TWF2/CRABP2/MYADM/CAPZB/CORO1A/DPYSL2/SPART/TRPV4/EPS8/CXCL12/GSN/SEMA3E/SCIN/CDC42EP5/HSP90AB1	49
BP	GO:0031099	regeneration	32/1284	188/18800	1.44592e-06	3.43542e-05	2.45642e-05	TYMS/PCNA/SPP1/CDK1/PTN/CCNA2/FLNA/MAP1B/CCND1/EZH2/DHFR/LCP1/GRN/AURKA/UCP2/MTPN/ADAM15/GPX1/ANXA1/DAG1/GAS6/JUN/PPP3CA/CXCL12/IGF1/GLI3/SRSF5/KLF4/TGFBR2/MMP2/NNMT/APOD	32
BP	GO:0050678	regulation of epithelial cell proliferation	52/1284	382/18800	1.46372e-06	3.45734e-05	2.47209e-05	HMGB2/HMGB1/PTN/CCND1/BRCA2/CCL2/NRP2/CYBA/PRKDC/APOE/BAX/B2M/CDH13/GRN/ECM1/RTN4/CDK6/HRAS/CAV1/UHRF1/NME1/CDC42/NEAT1/TNFAIP3/IQGAP3/AKT1/GPX1/NRP1/NR2F2/ZFP36/FGFR2/ZFP36L1/JUN/ID1/RGCC/CXCL12/KDM5B/XBP1/IGF1/SERPINF1/HES1/FGF7/DLX5/BMP2/CDKN1C/ERRFI1/SFRP1/NUPR1/SOX9/THBS1/FGF2/CNMD	52
BP	GO:0033674	positive regulation of kinase activity	61/1284	476/18800	1.46742e-06	3.45734e-05	2.47209e-05	TPX2/CCNB1/CLSPN/CENPE/CKS1B/CD74/CKS2/HLA-DRB1/ECT2/CCND1/PPIA/EZH2/PTPRC/RHOA/CALM1/TXN/CALM3/CCDC88A/CALM2/CSF1/KIF14/HRAS/CIB1/ITGB1BP1/CDC42/IQGAP1/CDC6/CDC25B/IRAK1/XRCC5/ADAM9/AKT1/COPS8/MIF/AKAP13/RALB/ATP2B4/MAP2K3/DAG1/MOB1A/MAP2K6/EGR1/FGFR2/PDGFRA/GPRC5C/GAS6/RGCC/PDGFD/DDR2/CCND2/IGF1/DDX3X/TPD52L1/HSP90AB1/BMP2/TGFBR2/CCN1/THBS1/FGF2/CLU/CHI3L1	61
BP	GO:0062197	cellular response to chemical stress	47/1284	332/18800	1.55034e-06	3.63749e-05	2.6009e-05	PCNA/CDK1/ECT2/PPIA/EZH2/DHFR/PARP1/TXN/AIF1/AQP1/MELK/P4HB/PLEC/STX2/CAV1/TNFAIP3/PPIF/XRCC5/AKT1/GPX1/SLC25A24/ANXA1/MAPK1/NQO1/AKR1B1/HSPB1/PDGFRA/ZFP36L1/TRPV4/JUN/NET1/PDGFD/DDX3X/STK26/DNAJA1/KLF2/FOS/CYP1B1/ERRFI1/PENK/MMP2/HSPA1B/H19/HSPA1A/SOD2/SOD3/MMP3	47
BP	GO:0045132	meiotic chromosome segregation	21/1284	96/18800	1.57616e-06	3.68271e-05	2.63324e-05	TOP2A/PTTG1/SMC4/CENPX/SMC2/RAD21/NUF2/SGO2/ACTR2/ACTR3/PLK1/BUB1/BUB1B/PSMC3IP/SGO1/TTK/NCAPH/NCAPH2/CCNE2/TRIP13/UBE2B	21
BP	GO:0007160	cell-matrix adhesion	37/1284	235/18800	1.60482e-06	3.73034e-05	2.66729e-05	S100A10/CD44/ACTG1/SERPINE1/ITGB1/ITGA5/COL5A3/RHOA/ITGB2/CSF1/MAP4K4/CDH13/ACTN1/CDK6/ROCK1/CIB1/ITGB1BP1/RAC1/CORO1C/ADAM15/ITGAM/ROCK2/ADAM9/NRP1/ITGA6/ILK/RCC2/DAG1/SEMA3E/PIK3R1/ECM2/LIMCH1/SFRP1/ITGA10/THBS1/CCN2/APOD	37
BP	GO:0031333	negative regulation of protein-containing complex assembly	27/1284	145/18800	1.60979e-06	3.73034e-05	2.66729e-05	STMN1/HMGB1/PFN1/CAPG/TMSB4X/TMSB10/KIF14/RDX/CDC42/CAPZA1/MTPN/VPS35/MAPRE1/AIDA/VDAC2/TWF2/MYADM/CAPZB/EPS8/GSN/DDX3X/PMEPA1/SCIN/NOP53/CRYAB/SOX9/CLU	27
BP	GO:1903039	positive regulation of leukocyte cell-cell adhesion	38/1284	245/18800	1.69652e-06	3.9152e-05	2.79947e-05	LGALS1/HMGB1/CD70/CD74/CD44/HLA-DRA/HLA-DRB1/HLA-DPA1/CCL2/IL7R/HLA-DPB1/PTPRC/RHOA/HLA-DQB1/ITGB2/AIF1/HLA-DRB5/B2M/CD83/CAV1/HLA-DMA/CD47/HLA-A/LILRB4/IRAK1/PNP/AKT1/HLA-DQA1/ANXA1/CBFB/CORO1A/HSPD1/XBP1/IGF1/HES1/GLI3/SOX4/TGFBR2	38
BP	GO:0097530	granulocyte migration	28/1284	154/18800	1.70367e-06	3.91565e-05	2.7998e-05	CCL3L1/CXCL8/CD74/FCER1G/CXCL3/CXCL2/PPIA/CCL2/RAC2/ITGB2/CSF1/CCL3/TREM1/RHOG/CXCL1/CKLF/RAC1/BSG/CCL4/ANXA1/MAPK1/WDR1/CD99/TRPV4/IL1R1/RARRES2/THBS1/SAA1	28
BP	GO:0051781	positive regulation of cell division	20/1284	89/18800	1.77821e-06	4.07037e-05	2.91043e-05	KIF20B/PTN/ECT2/KIF23/CIT/RHOA/YBX1/AURKB/KIF14/RACGAP1/ITGB1BP1/CDC42/CDC6/CDC25B/NUP62/LBH/FGFR2/PDGFD/FGF7/FGF2	20
BP	GO:0008154	actin polymerization or depolymerization	33/1284	199/18800	1.81318e-06	4.12607e-05	2.95025e-05	PFN1/CAPG/DIAPH3/CFL1/TMSB4X/TMSB10/ARPC5/ARPC2/CIT/RHOA/AIF1/DIAPH1/ARPC1B/ARPC3/RDX/ARPC4/PLEK/RAC1/COTL1/CAPZA1/MTPN/ARPC5L/WDR1/TWF2/MYADM/CAPZB/CORO1A/EPS8/ENAH/CXCL12/GSN/SCIN/CDC42EP5	33
BP	GO:0001101	response to acid chemical	25/1284	129/18800	1.8172e-06	4.12607e-05	2.95025e-05	PCNA/DNMT1/COL1A1/COL6A1/CYBA/RHOA/HNRNPAB/PLEC/CYBB/CAPN2/COL5A2/LAMTOR2/TMBIM6/COL1A2/NQO1/HNRNPD/ATP2B4/PDGFRA/PDGFD/XBP1/ASS1/KLF2/MMP2/CDO1/CCN2	25
BP	GO:1903320	regulation of protein modification by small protein conjugation or removal	38/1284	246/18800	1.8771e-06	4.24497e-05	3.03527e-05	UBE2C/LAPTM5/CENPX/CDC20/UBE2S/MAD2L1/PPIA/BRCA1/PIN1/BUB3/FANCI/PLK1/BUB1B/MAD2L2/FBXO5/SAE1/CAV1/TNFAIP3/UBE2L3/RBX1/HMG20B/AKT1/FKBP1A/MASTL/UBE2I/EGR1/ARRDC3/SQSTM1/IVNS1ABP/DDX3X/NOP53/DNAJA1/HERPUD1/HSP90AB1/SOX4/HSPA1B/FBXO2/HSPA1A	38
BP	GO:0030282	bone mineralization	24/1284	121/18800	1.89023e-06	4.25755e-05	3.04426e-05	PTN/SRGN/ATP2B1/CCL3/SNX10/ECM1/BMP2K/COL1A2/FGFR2/TENT5A/ANKH/LTBP3/DDR2/IGF1/PTH1R/SBDS/BMP2/CCN1/SOX9/OMD/ASPN/COMP/MGP/IBSP	24
BP	GO:0044344	cellular response to fibroblast growth factor stimulus	23/1284	113/18800	1.9317e-06	4.33364e-05	3.09867e-05	CXCL8/CD44/SHCBP1/COL1A1/CCL2/ITGB1BP1/FIBP/IQGAP1/GPC1/CEP57/NDNF/ZFP36/FGFR2/ZFP36L1/ZFP36L2/KDM5B/FGF7/SULF2/SFRP1/THBS1/FGF2/SMOC2/CCN2	23
BP	GO:0007162	negative regulation of cell adhesion	44/1284	305/18800	1.99649e-06	4.4612e-05	3.18987e-05	LAPTM5/HMGB1/CD74/ACTN4/HLA-DRB1/COL1A1/SERPINE1/PTPRC/TGFBI/RHOA/ARHGDIA/SPI1/MAP4K4/CDH13/MAD2L2/ATP5F1B/RDX/ITGB1BP1/ARHGDIB/CORO1C/ADAM15/LILRB4/AKT1/ANXA1/CBFB/VSIG4/MYADM/RCC2/TRPV4/RGCC/CXCL12/SEMA3E/PIK3R1/GLI3/ASS1/SERPINE2/KLF4/LAG3/BMP2/CYP1B1/MMP2/SPINT2/THBS1/APOD	44
BP	GO:0032508	DNA duplex unwinding	20/1284	90/18800	2.14116e-06	4.76557e-05	3.40751e-05	TOP2A/MCM7/MCM4/MCM3/MCM5/GINS2/NAV2/MCM6/RUVBL2/RFC4/HMGA1/G3BP1/RECQL/RFC2/XRCC5/ANXA1/RAD51/RFC3/CDC45/DDX3X	20
BP	GO:0150116	regulation of cell-substrate junction organization	17/1284	68/18800	2.20603e-06	4.89061e-05	3.49691e-05	S100A10/ACTG1/RHOA/MAP4K4/ROCK1/ITGB1BP1/RAC1/CORO1C/LAMTOR2/ROCK2/NRP1/RCC2/PIK3R1/LIMCH1/SFRP1/THBS1/APOD	17
BP	GO:0071559	response to transforming growth factor beta	39/1284	258/18800	2.38301e-06	5.26225e-05	3.76265e-05	COL1A1/PIN1/PARP1/FBN1/ZEB2/SPI1/ROCK1/CAV1/ROCK2/PDCD5/ADAM9/FKBP1A/COL1A2/COL4A2/DKK3/FGFR2/ZFP36L1/JUN/LTBP3/ID1/SOX5/ZFP36L2/PDGFD/PMEPA1/FOS/HSP90AB1/BMP2/GDF10/BAMBI/CDKN1C/TGFBR2/PENK/SFRP1/SOX9/THBS1/FMOD/HSPA1A/ASPN/CILP	39
BP	GO:0006275	regulation of DNA replication	25/1284	131/18800	2.43647e-06	5.35927e-05	3.83202e-05	NUCKS1/PCNA/CDK1/CCNA2/S100A11/GMNN/BRCA2/ESCO2/GINS2/SMC3/CDT1/CCDC88A/ATAD5/RUVBL2/FBXO5/CDC42/RFC4/CDC6/RFC2/TIMELESS/RFC3/E2F8/ACTL6A/TSPYL2/ID3	25
BP	GO:0001952	regulation of cell-matrix adhesion	24/1284	123/18800	2.56228e-06	5.59232e-05	3.99866e-05	S100A10/ACTG1/SERPINE1/RHOA/CSF1/MAP4K4/CDH13/CDK6/ROCK1/CIB1/ITGB1BP1/RAC1/CORO1C/ADAM15/ROCK2/NRP1/RCC2/DAG1/SEMA3E/PIK3R1/LIMCH1/SFRP1/THBS1/APOD	24
BP	GO:0031109	microtubule polymerization or depolymerization	24/1284	123/18800	2.56228e-06	5.59232e-05	3.99866e-05	STMN1/TPX2/CKAP2/SKA2/TPPP3/MAP1B/CKAP5/MZT1/TUBG1/FBXO5/CIB1/RAC1/KIF2C/ARL2/SKA3/MAPRE1/CDK5RAP2/GAS2L1/CENPJ/SKA1/TRPV4/CRYAB/HSPA1B/HSPA1A	24
BP	GO:0002396	MHC protein complex assembly	9/1284	20/18800	2.6513e-06	5.7421e-05	4.10576e-05	HLA-DRA/HLA-DRB1/HLA-DPA1/HLA-DPB1/HLA-DQB1/HLA-DRB5/B2M/HLA-DMA/HLA-DQA1	9
BP	GO:0002501	peptide antigen assembly with MHC protein complex	9/1284	20/18800	2.6513e-06	5.7421e-05	4.10576e-05	HLA-DRA/HLA-DRB1/HLA-DPA1/HLA-DPB1/HLA-DQB1/HLA-DRB5/B2M/HLA-DMA/HLA-DQA1	9
BP	GO:0030038	contractile actin filament bundle assembly	22/1284	107/18800	2.69139e-06	5.78442e-05	4.13602e-05	STMN1/PFN1/S100A10/ACTG1/RHOA/RHOC/CCDC88A/ROCK1/ITGB1BP1/CDC42/RAC1/CD47/PHACTR1/PDLIM1/ROCK2/NRP1/WASF2/RGCC/PIK3R1/LIMCH1/SFRP1/CCN2	22
BP	GO:0043149	stress fiber assembly	22/1284	107/18800	2.69139e-06	5.78442e-05	4.13602e-05	STMN1/PFN1/S100A10/ACTG1/RHOA/RHOC/CCDC88A/ROCK1/ITGB1BP1/CDC42/RAC1/CD47/PHACTR1/PDLIM1/ROCK2/NRP1/WASF2/RGCC/PIK3R1/LIMCH1/SFRP1/CCN2	22
BP	GO:0070527	platelet aggregation	17/1284	69/18800	2.74265e-06	5.8722e-05	4.19878e-05	ACTB/CLIC1/FLNA/ACTG1/PPIA/MYL12A/MYH9/PLEK/EMILIN2/FIBP/ILK/TLN1/HSPB1/PDGFRA/PDPN/SERPINE2/COMP	17
BP	GO:0000723	telomere maintenance	25/1284	132/18800	2.81368e-06	5.98797e-05	4.28156e-05	PCNA/BRCA2/CCT5/RPA3/PARP1/AURKB/PRKDC/FEN1/NEK2/HNRNPA2B1/CCT2/TPRKB/XRCC5/SMC6/RIF1/CCT6A/PTGES3/MAPK1/RAD51/HNRNPD/CCNE2/RFC1/PPP1R10/TERF2IP/HSP90AB1	25
BP	GO:0072593	reactive oxygen species metabolic process	36/1284	231/18800	2.81799e-06	5.98797e-05	4.28156e-05	FOXM1/DHFR/RAC2/BRCA1/CYBA/RHOA/ITGB2/TYROBP/GNAI2/CYBB/RAC1/ITGAM/PMAIP1/GPX1/CBR1/NQO1/DCXR/CLEC7A/ACP5/GSTP1/EIF6/DDIT4/PID1/CCN6/PDK4/CYP1B1/TGFBR2/CCN1/CRYAB/GPX3/H19/THBS1/SOD2/SOD3/CCN2/MMP3	36
BP	GO:0045861	negative regulation of proteolysis	48/1284	350/18800	2.98276e-06	6.31426e-05	4.51486e-05	PTTG1/BIRC5/CTSZ/ANXA2/CDKN2D/PBK/COL6A3/CD44/CTSB/TFPI2/GAPDH/ARL6IP1/SERPINE1/PLAUR/APLP2/AQP1/ECM1/CSTB/CAST/ROCK1/GPI/TIMP1/AKT1/GPX1/USP14/BCL2L12/ANOS1/A2M/GAS6/TMEM59/ITIH5/SERPINF1/DDX3X/LRP1/NOP53/GAS1/SERPINE2/KLF4/TIMP4/GABARAPL2/HSP90AB1/SERPINA5/PCSK1N/CRYAB/SERPING1/SPINT2/THBS1/SERPINA1	48
BP	GO:0007044	cell-substrate junction assembly	20/1284	92/18800	3.07574e-06	6.44523e-05	4.60851e-05	S100A10/ACTG1/ITGA5/RHOA/MAP4K4/ACTN1/ROCK1/PLEC/ITGB1BP1/RAC1/CORO1C/ROCK2/NRP1/ITGA6/RCC2/TLN1/LIMCH1/SFRP1/THBS1/APOD	20
BP	GO:0051492	regulation of stress fiber assembly	20/1284	92/18800	3.07574e-06	6.44523e-05	4.60851e-05	STMN1/PFN1/S100A10/ACTG1/RHOA/RHOC/CCDC88A/ROCK1/ITGB1BP1/CDC42/RAC1/CD47/ROCK2/NRP1/WASF2/RGCC/PIK3R1/LIMCH1/SFRP1/CCN2	20
BP	GO:0010951	negative regulation of endopeptidase activity	38/1284	251/18800	3.07897e-06	6.44523e-05	4.60851e-05	PTTG1/BIRC5/ANXA2/CDKN2D/COL6A3/CD44/TFPI2/GAPDH/ARL6IP1/SERPINE1/PLAUR/APLP2/AQP1/CSTB/CAST/ROCK1/GPI/TIMP1/AKT1/GPX1/USP14/BCL2L12/ANOS1/A2M/GAS6/ITIH5/SERPINF1/DDX3X/SERPINE2/KLF4/TIMP4/SERPINA5/PCSK1N/CRYAB/SERPING1/SPINT2/THBS1/SERPINA1	38
BP	GO:0090066	regulation of anatomical structure size	61/1284	487/18800	3.11355e-06	6.49349e-05	4.64302e-05	PFN1/SPP1/CAPG/TMSB4X/TMSB10/EZR/MAP1B/ARPC5/ARPC2/IL7R/PPP1CA/CIT/RHOA/HP1BP3/MSN/ATP2B1/APOE/ARPC1B/AQP1/RTN4/ROCK1/ARPC3/RDX/CAV1/ITGB1BP1/ARPC4/PLEK/RAC1/COTL1/CAPZA1/MTPN/IQGAP3/ROCK2/KCNN4/AP2M1/GPX1/NRP1/TTL/ARPC5L/WDR1/TWF2/CRABP2/MYADM/CAPZB/CORO1A/DPYSL2/SPART/TRPV4/EPS8/CXCL12/GSN/SEMA3E/SCIN/KLF2/CDC42EP5/HSP90AB1/MMP2/FOXC1/SOD2/SOD3/COMP	61
BP	GO:0050870	positive regulation of T cell activation	35/1284	223/18800	3.27401e-06	6.80293e-05	4.86428e-05	LGALS1/HMGB1/CD70/CD74/HLA-DRA/HLA-DRB1/HLA-DPA1/CCL2/IL7R/HLA-DPB1/PTPRC/RHOA/HLA-DQB1/AIF1/HLA-DRB5/B2M/CD83/CAV1/HLA-DMA/CD47/HLA-A/LILRB4/PNP/AKT1/HLA-DQA1/ANXA1/CBFB/CORO1A/HSPD1/XBP1/IGF1/HES1/GLI3/SOX4/TGFBR2	35
BP	GO:0015980	energy derivation by oxidation of organic compounds	45/1284	321/18800	3.35334e-06	6.92547e-05	4.9519e-05	CCNB1/CDK1/CAVIN3/PPP1CA/RHOA/NDUFS8/PHLDA2/IDH2/COX5A/UQCC2/ACADVL/ATP5F1B/BLOC1S1/PLEC/ATP5F1E/ATP5MF/NDUFS6/NDUFA6/ARL2/UQCRC1/PPIF/CYC1/COX7A2/BID/AKT1/ETFB/CYCS/PTGES3/MSH2/UQCRQ/NDUFA12/ATP5F1C/COX4I1/UQCRFS1/PPP1CC/COX7A1/COX7C/PID1/NDUFC1/TRPV4/IGF1/NOP53/PPP1R3C/NUPR1/SOD2	45
BP	GO:0022407	regulation of cell-cell adhesion	58/1284	456/18800	3.35758e-06	6.92547e-05	4.9519e-05	LGALS1/LAPTM5/HMGB1/CD70/CD74/CD44/HLA-DRA/HLA-DRB1/HLA-DPA1/CCL2/IL7R/HLA-DPB1/PTPRC/RHOA/HLA-DQB1/ITGB2/AIF1/PLAUR/HLA-DRB5/SPI1/B2M/MAD2L2/CD83/RDX/CAV1/HLA-DMA/EMILIN2/CD47/HLA-A/LILRB4/IRAK1/PNP/AKT1/FLOT1/HLA-DQA1/ANXA1/CBFB/VSIG4/MYADM/CORO1A/HSPD1/ANK3/TRPV4/RGCC/CXCL12/XBP1/IGF1/HES1/GLI3/PDPN/ASS1/SERPINE2/KLF4/LAG3/BMP2/SOX4/TGFBR2/SPINT2	58
BP	GO:0007062	sister chromatid cohesion	16/1284	63/18800	3.49457e-06	7.17527e-05	5.13051e-05	RAD21/CDC20/SMC1A/SGO2/ESCO2/SMC3/PLK1/BUB1/BUB1B/CDCA5/KIF22/FEN1/SGO1/NAA10/NAA50/CTCF	16
BP	GO:0071364	cellular response to epidermal growth factor stimulus	13/1284	43/18800	3.50417e-06	7.17527e-05	5.13051e-05	MCM7/COL1A1/KNSTRN/IQGAP1/AKT1/ZFP36/ZFP36L1/ID1/ZFP36L2/EEF1A1/ERRFI1/FOXC1/SOX9	13
BP	GO:0022616	DNA strand elongation	12/1284	37/18800	3.65064e-06	7.42121e-05	5.30636e-05	NUCKS1/PCNA/MCM7/MCM4/MCM3/RUVBL2/POLD2/RFC4/LIG1/POLD3/RFC3/ACTL6A	12
BP	GO:0051084	'de novo' post-translational protein folding	12/1284	37/18800	3.65064e-06	7.42121e-05	5.30636e-05	CD74/SDF2L1/ERO1A/CCT2/PTGES3/TOR1A/HSPE1/HSPA6/DNAJB1/DNAJB4/HSPA1B/HSPA1A	12
BP	GO:0050867	positive regulation of cell activation	56/1284	436/18800	3.66391e-06	7.42139e-05	5.30649e-05	LGALS1/HMGB1/CD70/CD74/HLA-DRA/HLA-DRB1/HLA-DPA1/CCL2/IL7R/HLA-DPB1/PTPRC/RHOA/HLA-DQB1/ITGB2/NSD2/AIF1/HLA-DRB5/VAMP8/CCL3/PRKDC/B2M/MAD2L2/ATAD5/TYROBP/CD83/CAV1/HLA-DMA/PLEK/CD47/HLA-A/LILRB4/ITGAM/PNP/AKT1/RIF1/HLA-DQA1/ANXA1/MIF/GPR183/CBFB/MSH2/CLEC7A/CORO1A/FCGR3A/NFATC2/HSPD1/GAS6/XBP1/IGF1/HES1/GLI3/JUND/SOX4/TGFBR2/THBS1/CCN2	56
BP	GO:0035966	response to topologically incorrect protein	28/1284	160/18800	3.70642e-06	7.46724e-05	5.33927e-05	CCND1/BAX/SDF2L1/UFD1/ERO1A/TMBIM6/MANF/AUP1/TOR1A/HSPB1/HSPD1/CREBRF/BAG3/DNAJB9/HSPE1/HSPA6/XBP1/PIK3R1/DNAJB1/DNAJA1/HERPUD1/DNAJB4/HSP90AB1/HSPA1B/THBS1/HSPA1A/CLU/COMP	28
BP	GO:0071478	cellular response to radiation	31/1284	187/18800	3.7136e-06	7.46724e-05	5.33927e-05	NUCKS1/PCNA/PBK/CRIP1/ECT2/BRCA2/BRCA1/CYBA/PARP1/BARD1/RAD51AP1/AURKB/BAX/AQP1/CHEK1/RUVBL2/HRAS/POLD3/TMEM109/TIMP1/DDB2/XRCC5/RAD51/EGR1/EEF1D/NET1/PIK3R1/SFRP1/MMP2/CRYAB/MMP3	31
BP	GO:0008630	intrinsic apoptotic signaling pathway in response to DNA damage	21/1284	101/18800	3.73968e-06	7.46724e-05	5.33927e-05	CD74/CDKN2D/CRIP1/CD44/E2F1/BRCA2/BRCA1/PRKDC/BAX/ATAD5/TMEM109/BID/MIF/MSH6/DDIT4/CXCL12/PIK3R1/TPT1/NUPR1/SOD2/CLU	21
BP	GO:0070167	regulation of biomineral tissue development	21/1284	101/18800	3.73968e-06	7.46724e-05	5.33927e-05	PTN/SRGN/ATP2B1/CCL3/ECM1/FBXO5/ROCK1/ROCK2/BMP2K/TENT5A/ANKH/GAS6/LTBP3/DDR2/BMP2/CCN1/SOX9/OMD/ASPN/COMP/MGP	21
BP	GO:1902904	negative regulation of supramolecular fiber organization	29/1284	169/18800	3.75285e-06	7.46724e-05	5.33927e-05	STMN1/TPX2/CKAP2/PFN1/CAPG/TMSB4X/TMSB10/MAP1B/APOE/CIB1/RDX/CAPZA1/MTPN/MAPRE1/GMFG/TWF2/VBP1/MYADM/CAPZB/CORO1A/WASF2/EPS8/CHADL/GSN/PIK3R1/SCIN/PFDN5/CRYAB/CLU	29
BP	GO:0000727	double-strand break repair via break-induced replication	7/1284	12/18800	3.98203e-06	7.86765e-05	5.62558e-05	MCM7/MCM4/MCM3/MCM5/GINS2/MCM6/CDC45	7
BP	GO:0070601	centromeric sister chromatid cohesion	7/1284	12/18800	3.98203e-06	7.86765e-05	5.62558e-05	SGO2/BUB1/BUB1B/SGO1/NAA10/NAA50/CTCF	7
BP	GO:0051293	establishment of spindle localization	14/1284	50/18800	4.08507e-06	8.04303e-05	5.75098e-05	CFL1/NUSAP1/MAD2L1/ITGB1/NDC80/KPNB1/PLK1/MYH9/CENPA/DYNC1H1/SPDL1/DYNLT1/CDK5RAP2/SAPCD2	14
BP	GO:1902806	regulation of cell cycle G1/S phase transition	31/1284	188/18800	4.16136e-06	8.16467e-05	5.83796e-05	RRM2/GTSE1/CDKN2D/E2F1/CCND1/PSME2/CCL2/EZH2/CDKN2C/RRM1/AIF1/PRKDC/KIF14/WEE1/RDX/TFDP1/PSME1/CDC6/CDK2AP2/BID/AKT1/ANXA1/CENPJ/RBL1/ATP2B4/RGCC/CCND2/DDX3X/FHL1/ID2/KLF4	31
BP	GO:0002062	chondrocyte differentiation	22/1284	110/18800	4.34562e-06	8.48973e-05	6.07038e-05	LOXL2/TGFBI/ECM1/TRPS1/COL27A1/LTBP3/SOX5/CHADL/SLC39A14/PTH1R/SULF2/GLI3/SCIN/EFEMP1/BMP2/TGFBR2/SOX9/COL11A1/CCN2/COMP/COL2A1/CYTL1	22
BP	GO:0043388	positive regulation of DNA binding	15/1284	57/18800	4.35719e-06	8.48973e-05	6.07038e-05	HMGB2/HMGB1/CALM1/PARP1/TXN/CALM3/CALM2/PLAUR/NME1/TRIM28/GTF2B/IGF1/HES1/KLF4/FOXC1	15
BP	GO:0070371	ERK1 and ERK2 cascade	46/1284	335/18800	4.60923e-06	8.94986e-05	6.39939e-05	HMGB1/CCL3L1/CDK1/MARCO/CD74/CD44/EZR/CAVIN3/HLA-DRB1/CCL2/PTPRC/PIN1/YWHAZ/CCL3/APOE/HRAS/CIB1/GNAI2/ITGB1BP1/EIF3A/IQGAP3/GLIPR2/RAP1B/NRP1/CCL4/MIF/GPR183/MAPK1/GSTP1/FGFR2/PDGFRA/ZFP36L1/TRPV4/GAS6/JUN/ZFP36L2/PDGFD/IGF1/BMP2/ERRFI1/CCN1/SOX9/FGF2/PLA2G2A/CCN2/CHI3L1	46
BP	GO:0021762	substantia nigra development	13/1284	44/18800	4.66438e-06	9.0022e-05	6.43681e-05	ACTB/YWHAH/RHOA/CALM1/CALM3/CALM2/YWHAQ/CDC42/GNB4/CKB/GLUD1/FGF2/S100A1	13
BP	GO:0044409	entry into host	27/1284	153/18800	4.66816e-06	9.0022e-05	6.43681e-05	LGALS1/CDK1/CXCL8/CD74/CTSB/HLA-DRB1/ITGB1/ITGA5/ANPEP/SIVA1/VAMP8/P4HB/CTSL/CAV1/BSG/DYNLT1/LY6E/NRP1/SLC52A2/DAG1/GAS6/GSN/IFITM2/IFITM3/WWP2/HSPA1B/HSPA1A	27
BP	GO:0009266	response to temperature stimulus	30/1284	180/18800	4.73876e-06	9.10715e-05	6.51185e-05	PSIP1/ATP2B1/METRNL/ACADVL/CD14/TPR/UCP2/ERO1A/RBBP7/IRAK1/AKT1/HSPB1/HSPD1/BAG3/TRPV4/CXCL12/HSPA6/IGF1/DNAJB1/DIO2/DNAJA1/DNAJB4/FOS/HSP90AB1/CIRBP/PCSK1N/HSPA1B/THBS1/HSPA1A/SOD2	30
BP	GO:2000278	regulation of DNA biosynthetic process	23/1284	119/18800	4.87063e-06	9.31005e-05	6.65693e-05	PCNA/CCT5/GINS2/AURKB/CHEK1/TFDP1/RFC4/NEK2/HNRNPA2B1/CCT2/RFC2/XRCC5/CCT6A/PTGES3/MAPK1/HNRNPD/RFC3/RGCC/KLF4/HSP90AB1/CYP1B1/FGF2/SMOC2	23
BP	GO:0051085	chaperone cofactor-dependent protein refolding	11/1284	32/18800	4.89393e-06	9.31005e-05	6.65693e-05	CD74/SDF2L1/ERO1A/PTGES3/TOR1A/HSPE1/HSPA6/DNAJB1/DNAJB4/HSPA1B/HSPA1A	11
BP	GO:0051385	response to mineralocorticoid	11/1284	32/18800	4.89393e-06	9.31005e-05	6.65693e-05	RAN/CCND1/CYBA/PARP1/CALM3/ATP2B1/SGK1/CYBB/FOSB/FOS/CCN2	11
BP	GO:0045667	regulation of osteoblast differentiation	25/1284	136/18800	4.919e-06	9.32623e-05	6.66851e-05	CLIC1/CDK6/FBXO5/TCIRG1/PDLIM7/ILK/FGFR2/TENT5A/SMOC1/DDR2/IGF1/GLI3/WWTR1/DDX5/JUND/BMP2/GDF10/BAMBI/CTHRC1/SFRP1/CCN1/SOX9/FGF2/CEBPD/ID3	25
BP	GO:0033260	nuclear DNA replication	12/1284	38/18800	5.00536e-06	9.45812e-05	6.76281e-05	PCNA/MCM4/MCM3/GMNN/BRCA2/CDT1/ATAD5/MCM6/FEN1/LIG1/RAD51/CDC45	12
BP	GO:0071824	protein-DNA complex subunit organization	36/1284	237/18800	5.13862e-06	9.67745e-05	6.91963e-05	CENPF/HMGB2/HMGB1/CENPW/CENPX/CENPE/HELLS/CENPK/ANP32E/DLGAP5/ANP32B/GMNN/CDT1/DNAJC9/HP1BP3/NASP/CENPN/CENPH/SUPT16H/NAP1L4/ITGB3BP/HJURP/CENPA/CHAF1A/HMGA1/SET/ASF1B/SSRP1/RAD51/CDC45/SMARCA4/GTF2B/BRD2/TSPYL2/TCF4/SOX9	36
BP	GO:0051223	regulation of protein transport	61/1284	495/18800	5.26197e-06	9.87628e-05	7.06181e-05	KIF20B/CDK1/RAN/EZR/ANP32B/FLNA/HLA-DRB1/ECT2/PPIA/RAC2/BARD1/TXN/ITGB2/LCP1/APOE/RANGAP1/XPO1/UQCC2/HRAS/SAE1/CIB1/ITGB1BP1/CDC42/UBE2L3/TPR/MYO1C/UCP2/TCIRG1/PCNT/RAB8A/ITGAM/VPS35/OAZ1/PDCD5/KCNN4/ADAM9/GLUD1/CDK16/LMAN1/TRIM28/ENSA/BCAP31/EMD/RAB11FIP1/ANK3/BAG3/PKIG/PAM/GAS6/PPP3CA/TOMM7/IGF1/PIK3R1/GLI3/DNAJA1/HSP90AB1/SOX4/SFRP1/WWP2/SAA1/APOD	61
BP	GO:0051496	positive regulation of stress fiber assembly	14/1284	51/18800	5.27928e-06	9.87628e-05	7.06181e-05	S100A10/RHOA/RHOC/CCDC88A/ITGB1BP1/CDC42/RAC1/CD47/ROCK2/NRP1/RGCC/LIMCH1/SFRP1/CCN2	14
BP	GO:0071621	granulocyte chemotaxis	24/1284	128/18800	5.30143e-06	9.88489e-05	7.06796e-05	CCL3L1/CXCL8/CD74/FCER1G/CXCL3/CXCL2/PPIA/CCL2/RAC2/ITGB2/CSF1/CCL3/TREM1/CXCL1/CKLF/RAC1/BSG/CCL4/ANXA1/MAPK1/TRPV4/RARRES2/THBS1/SAA1	24
BP	GO:1900024	regulation of substrate adhesion-dependent cell spreading	15/1284	58/18800	5.50899e-06	0.00010238	7.32044e-05	S100A10/ACTN4/FLNA/ARPC2/P4HB/CIB1/ITGB1BP1/CDC42/RAC1/CORO1C/NRP1/ILK/MYADM/RCC2/PDPN	15
BP	GO:0010631	epithelial cell migration	48/1284	358/18800	5.59775e-06	0.000103687	7.41392e-05	ANLN/HMGB1/PFN1/TMSB4X/PTN/LOXL2/ITGB1/NRP2/RHOA/ZEB2/APOE/MAP4K4/CDH13/GRN/MYH9/RTN4/FSTL1/ATP5F1B/ROCK1/CIB1/GPI/ITGB1BP1/RAC1/CORO1C/GLIPR2/ROCK2/ADAM9/AKT1/GPX1/NRP1/ANXA1/ATP2B4/MAP2K3/HSPB1/NR2F2/JUN/ID1/RGCC/SERPINF1/FGF7/KLF4/CYP1B1/TGFBR2/SOX9/THBS1/FGF2/SMOC2/DCN	48
BP	GO:0002696	positive regulation of leukocyte activation	54/1284	421/18800	5.66535e-06	0.000104595	7.47885e-05	LGALS1/HMGB1/CD70/CD74/HLA-DRA/HLA-DRB1/HLA-DPA1/CCL2/IL7R/HLA-DPB1/PTPRC/RHOA/HLA-DQB1/ITGB2/NSD2/AIF1/HLA-DRB5/VAMP8/CCL3/PRKDC/B2M/MAD2L2/ATAD5/TYROBP/CD83/CAV1/HLA-DMA/CD47/HLA-A/LILRB4/ITGAM/PNP/AKT1/RIF1/HLA-DQA1/ANXA1/MIF/GPR183/CBFB/MSH2/CLEC7A/CORO1A/FCGR3A/NFATC2/HSPD1/GAS6/XBP1/IGF1/HES1/GLI3/JUND/SOX4/TGFBR2/THBS1	54
BP	GO:0051651	maintenance of location in cell	34/1284	219/18800	5.74224e-06	0.000105669	7.55558e-05	ASPM/TMSB4X/TMSB10/GSTO1/CYBA/PTPRC/SRGN/CALM1/BARD1/TXN/CALM3/CCDC88A/CALM2/CCL3/APOE/BAX/DIAPH1/SUN2/RANGAP1/CAV1/ARL2/ERO1A/AKT1/FKBP1A/RER1/TWF2/HSP90B1/GPAA1/CORO1A/ANK3/GSN/FTH1/SCIN/FGF2	34
BP	GO:0046718	viral entry into host cell	26/1284	146/18800	5.86571e-06	0.000107589	7.6929e-05	LGALS1/CDK1/CD74/CTSB/HLA-DRB1/ITGB1/ITGA5/ANPEP/SIVA1/VAMP8/P4HB/CTSL/CAV1/BSG/DYNLT1/LY6E/NRP1/SLC52A2/DAG1/GAS6/GSN/IFITM2/IFITM3/WWP2/HSPA1B/HSPA1A	26
BP	GO:0002381	immunoglobulin production involved in immunoglobulin-mediated immune response	17/1284	73/18800	6.26463e-06	0.000114533	8.18941e-05	HLA-DRA/HLA-DRB1/HLA-DPA1/HLA-DPB1/PTPRC/HLA-DQB1/NSD2/HLA-DRB5/B2M/MAD2L2/ATAD5/HLA-DMA/RIF1/HLA-DQA1/MSH2/MSH6/HSPD1	17
BP	GO:0034612	response to tumor necrosis factor	37/1284	249/18800	6.4194e-06	0.000116976	8.36412e-05	LAPTM5/CCL3L1/CD70/CXCL8/TMSB4X/ACTN4/EIF5A/COL1A1/CCL2/BRCA1/CYBA/CCL3/TXNDC17/CIB1/TNFAIP3/CD14/ADAM9/AKT1/CCL4/CXCL16/MAPK1/ILK/GSTP1/ZFP36/PID1/ZFP36L1/GAS6/ZFP36L2/HES1/ASS1/KLF2/CYP1B1/SFRP1/HSPA1B/THBS1/HSPA1A/CHI3L1	37
BP	GO:0007266	Rho protein signal transduction	25/1284	138/18800	6.43982e-06	0.000116976	8.36412e-05	STMN1/CFL1/ITGB1/ABL2/RHOA/HACD3/ARHGDIA/APOE/CDH13/ROCK1/RHOG/ARHGDIB/CTNNAL1/CDC42/RAC1/ROCK2/FLOT1/NRP1/AKAP13/COL1A2/ARHGAP29/EPS8/NET1/PDPN/CDC42EP5	25
BP	GO:1904951	positive regulation of establishment of protein localization	43/1284	309/18800	6.6434e-06	0.000120286	8.60077e-05	KIF20B/CDK1/RAN/EZR/ANP32B/FLNA/HLA-DRB1/ECT2/PPIA/CCT5/RAC2/ITGB2/HRAS/SAE1/CIB1/ITGB1BP1/CDC42/UBE2L3/TPR/MYO1C/PCNT/ITGAM/VPS35/CCT2/OAZ1/PDCD5/KCNN4/ADAM9/CCT6A/GLUD1/CENPJ/TRIM28/BCAP31/EMD/ANK3/BAG3/GAS6/TOMM7/IGF1/PIK3R1/GLI3/HSP90AB1/SOX4	43
BP	GO:2000377	regulation of reactive oxygen species metabolic process	26/1284	147/18800	6.67069e-06	0.000120393	8.60844e-05	FOXM1/DHFR/RAC2/BRCA1/CYBA/RHOA/ITGB2/TYROBP/GNAI2/RAC1/ITGAM/CBR1/DCXR/CLEC7A/ACP5/GSTP1/EIF6/PID1/CCN6/CYP1B1/TGFBR2/CRYAB/H19/THBS1/SOD2/MMP3	26
BP	GO:0090132	epithelium migration	48/1284	361/18800	7.0377e-06	0.000126611	9.05303e-05	ANLN/HMGB1/PFN1/TMSB4X/PTN/LOXL2/ITGB1/NRP2/RHOA/ZEB2/APOE/MAP4K4/CDH13/GRN/MYH9/RTN4/FSTL1/ATP5F1B/ROCK1/CIB1/GPI/ITGB1BP1/RAC1/CORO1C/GLIPR2/ROCK2/ADAM9/AKT1/GPX1/NRP1/ANXA1/ATP2B4/MAP2K3/HSPB1/NR2F2/JUN/ID1/RGCC/SERPINF1/FGF7/KLF4/CYP1B1/TGFBR2/SOX9/THBS1/FGF2/SMOC2/DCN	48
BP	GO:0097581	lamellipodium organization	19/1284	89/18800	7.14675e-06	0.000128163	9.16403e-05	CD44/ARPC5/ARPC2/ITGB1/RAC2/CCDC88A/ACTR2/ACTR3/CDH13/CDC42/RAC1/CORO1C/PARVB/TWF2/CAPZB/PLEKHO1/WASF2/PIK3R1/PDPN	19
BP	GO:0045333	cellular respiration	35/1284	231/18800	7.3197e-06	0.000130848	9.356e-05	CCNB1/CDK1/RHOA/NDUFS8/IDH2/COX5A/UQCC2/ATP5F1B/BLOC1S1/PLEC/ATP5F1E/ATP5MF/NDUFS6/NDUFA6/ARL2/UQCRC1/PPIF/CYC1/COX7A2/BID/ETFB/CYCS/MSH2/UQCRQ/NDUFA12/ATP5F1C/COX4I1/UQCRFS1/COX7A1/COX7C/NDUFC1/TRPV4/NOP53/NUPR1/SOD2	35
BP	GO:0065004	protein-DNA complex assembly	32/1284	203/18800	7.75178e-06	0.000138134	9.87694e-05	CENPF/HMGB2/HMGB1/CENPW/CENPX/CENPE/HELLS/CENPK/DLGAP5/ANP32B/GMNN/CDT1/DNAJC9/HP1BP3/NASP/CENPN/CENPH/NAP1L4/ITGB3BP/HJURP/CENPA/CHAF1A/SET/ASF1B/RAD51/CDC45/SMARCA4/GTF2B/BRD2/TSPYL2/TCF4/SOX9	32
BP	GO:0043200	response to amino acid	22/1284	114/18800	7.97927e-06	0.000141739	0.000101347	PCNA/DNMT1/COL1A1/COL6A1/CYBA/RHOA/HNRNPAB/CYBB/CAPN2/COL5A2/LAMTOR2/TMBIM6/COL1A2/NQO1/HNRNPD/PDGFRA/PDGFD/XBP1/ASS1/MMP2/CDO1/CCN2	22
BP	GO:0031396	regulation of protein ubiquitination	33/1284	213/18800	8.19672e-06	0.000145144	0.000103782	UBE2C/LAPTM5/CENPX/CDC20/UBE2S/MAD2L1/PPIA/BRCA1/PIN1/BUB3/FANCI/PLK1/BUB1B/MAD2L2/FBXO5/CAV1/TNFAIP3/UBE2L3/RBX1/AKT1/FKBP1A/MASTL/ARRDC3/SQSTM1/IVNS1ABP/DDX3X/DNAJA1/HERPUD1/HSP90AB1/SOX4/HSPA1B/FBXO2/HSPA1A	33
BP	GO:0120034	positive regulation of plasma membrane bounded cell projection assembly	21/1284	106/18800	8.32252e-06	0.000146909	0.000105044	ANLN/PFN1/ARPC2/RAC2/CCDC88A/ACTR2/ACTR3/HRAS/RALA/CDC42/RAC1/NRP1/MNS1/TWF2/DEF8/CENPJ/ZMYND10/WASF2/EPS8/PIK3R1/CDC42EP5	21
BP	GO:0050921	positive regulation of chemotaxis	25/1284	140/18800	8.37768e-06	0.000147421	0.00010541	HMGB1/CXCL8/TMSB4X/CD74/PTN/SERPINE1/RAC2/AIF1/CSF1/CCL3/SPI1/CDH13/RAC1/NRP1/CCL4/MAPK1/HSPB1/TRPV4/GAS6/PDGFD/CXCL12/RARRES2/THBS1/FGF2/SMOC2	25
BP	GO:0070997	neuron death	47/1284	353/18800	8.42893e-06	0.000147861	0.000105724	CTSZ/GAPDH/CCL2/CIT/RHOA/PARP1/ITGB2/C1QA/CSF1/CCL3/APOE/BAX/KIF14/GRN/HDGF/HRAS/ROCK1/TYROBP/CAPN2/GPI/CRLF1/CDC42/MYBL2/SET/ITGAM/VPS35/BID/AKT1/GPX1/NRP1/MSH2/NQO1/PSMC1/CORO1A/PARP2/DDIT4/NDNF/EGR1/JUN/FAM162A/RETREG1/SERPINF1/FOS/HSP90AB1/NUPR1/SOD2/CLU	47
BP	GO:0071560	cellular response to transforming growth factor beta stimulus	37/1284	252/18800	8.48338e-06	0.000148354	0.000106077	COL1A1/PIN1/PARP1/FBN1/ZEB2/SPI1/CAV1/PDCD5/ADAM9/FKBP1A/COL1A2/COL4A2/DKK3/FGFR2/ZFP36L1/JUN/LTBP3/ID1/SOX5/ZFP36L2/PDGFD/PMEPA1/FOS/HSP90AB1/BMP2/GDF10/BAMBI/CDKN1C/TGFBR2/PENK/SFRP1/SOX9/THBS1/FMOD/HSPA1A/ASPN/CILP	37
BP	GO:0071385	cellular response to glucocorticoid stimulus	14/1284	53/18800	8.63074e-06	0.000150318	0.000107482	ATP2B1/AQP1/CBX3/UBE2L3/EIF4E/ANXA1/DDIT4/ZFP36/ZFP36L1/ZFP36L2/SERPINF1/ASS1/CYP1B1/ERRFI1	14
BP	GO:0032355	response to estradiol	23/1284	123/18800	8.66721e-06	0.000150318	0.000107482	PCNA/CCNA2/MAP1B/CCND1/COL1A1/EZH2/ARPC1B/RUVBL2/GPX4/GPI/GPX1/ANXA1/NQO1/HNRNPD/NR2F2/PAM/ASS1/CYP1B1/PENK/SFRP1/MMP2/CRYAB/CCN2	23
BP	GO:0008064	regulation of actin polymerization or depolymerization	27/1284	158/18800	8.67581e-06	0.000150318	0.000107482	PFN1/CAPG/TMSB4X/TMSB10/ARPC5/ARPC2/CIT/RHOA/ARPC1B/ARPC3/RDX/ARPC4/PLEK/COTL1/CAPZA1/MTPN/ARPC5L/WDR1/TWF2/MYADM/CAPZB/CORO1A/EPS8/CXCL12/GSN/SCIN/CDC42EP5	27
BP	GO:0120032	regulation of plasma membrane bounded cell projection assembly	31/1284	195/18800	8.97391e-06	0.000155006	0.000110834	ANLN/PFN1/ARPC2/SYNE2/RAC2/CCDC88A/ACTR2/ACTR3/HRAS/RHOG/RDX/CAV1/VDAC3/RALA/CDC42/RAC1/CORO1C/NRP1/MNS1/TWF2/DEF8/CENPJ/CAPZB/RCC2/ATG3/GDI2/ZMYND10/WASF2/EPS8/PIK3R1/CDC42EP5	31
BP	GO:0071214	cellular response to abiotic stimulus	44/1284	323/18800	9.05864e-06	0.000155516	0.000111198	NUCKS1/PCNA/PBK/CRIP1/ECT2/COL1A1/BRCA2/BRCA1/CYBA/PARP1/BARD1/RAD51AP1/AURKB/BAX/AQP1/CHEK1/RUVBL2/HRAS/PLEC/POLD3/MTPN/TMEM109/TIMP1/DDB2/XRCC5/RAD51/CASP8AP2/AKR1B1/DAG1/SLC38A2/BAG3/EGR1/ZFP36L1/EEF1D/TRPV4/NET1/PIK3R1/DDX3X/ERRFI1/SFRP1/MMP2/CRYAB/SOX9/MMP3	44
BP	GO:0104004	cellular response to environmental stimulus	44/1284	323/18800	9.05864e-06	0.000155516	0.000111198	NUCKS1/PCNA/PBK/CRIP1/ECT2/COL1A1/BRCA2/BRCA1/CYBA/PARP1/BARD1/RAD51AP1/AURKB/BAX/AQP1/CHEK1/RUVBL2/HRAS/PLEC/POLD3/MTPN/TMEM109/TIMP1/DDB2/XRCC5/RAD51/CASP8AP2/AKR1B1/DAG1/SLC38A2/BAG3/EGR1/ZFP36L1/EEF1D/TRPV4/NET1/PIK3R1/DDX3X/ERRFI1/SFRP1/MMP2/CRYAB/SOX9/MMP3	44
BP	GO:0006809	nitric oxide biosynthetic process	17/1284	75/18800	9.23416e-06	0.000158047	0.000113008	AIF1/CAV1/RAC1/CD47/ROCK2/AKT1/NQO1/ATP2B4/CLEC7A/ACP5/ASS1/KLF2/KLF4/HSP90AB1/CYP1B1/SOD2/CLU	17
BP	GO:0052126	movement in host environment	29/1284	177/18800	9.5464e-06	0.000162896	0.000116475	LGALS1/CDK1/CXCL8/CD74/CTSB/HLA-DRB1/PPIA/ITGB1/ITGA5/ANPEP/SIVA1/VAMP8/P4HB/CTSL/CAV1/BSG/DYNLT1/LY6E/NRP1/ARL8B/SLC52A2/DAG1/GAS6/GSN/IFITM2/IFITM3/WWP2/HSPA1B/HSPA1A	29
BP	GO:0007229	integrin-mediated signaling pathway	21/1284	107/18800	9.69756e-06	0.000164976	0.000117962	PTN/FLNA/ITGB1/ITGA5/ITGB2/MYH9/ITGB1BP1/CDC42/PLEK/CD47/ADAM15/ITGAM/TIMP1/ADAM9/NRP1/ITGA6/ILK/RCC2/TLN1/ITGA10/CCN2	21
BP	GO:0030832	regulation of actin filament length	27/1284	159/18800	9.78214e-06	0.000165913	0.000118632	PFN1/CAPG/TMSB4X/TMSB10/ARPC5/ARPC2/CIT/RHOA/ARPC1B/ARPC3/RDX/ARPC4/PLEK/COTL1/CAPZA1/MTPN/ARPC5L/WDR1/TWF2/MYADM/CAPZB/CORO1A/EPS8/CXCL12/GSN/SCIN/CDC42EP5	27
BP	GO:0048678	response to axon injury	18/1284	83/18800	9.81535e-06	0.000165977	0.000118678	SPP1/CDK1/PTN/FLNA/MAP1B/DHFR/AIF1/BAX/GRN/RANGAP1/TYROBP/DAG1/JUN/KLF4/MMP2/FGF2/SOD2/APOD	18
BP	GO:0043393	regulation of protein binding	31/1284	196/18800	9.97604e-06	0.000168189	0.000120259	CTSZ/ACTB/RAN/ANXA2/PPP1CA/PIN1/PHLDA2/AURKB/PLK1/APOE/BAX/B2M/ROCK1/CAV1/ITGB1BP1/AURKA/CDC42/ADAM15/MAPRE1/AKT1/FKBP1A/TMBIM6/FLOT1/NRP1/RALB/ID1/LRP1/HSP90AB1/BMP2/BAMBI/CTHRC1	31
BP	GO:0090130	tissue migration	48/1284	366/18800	1.02207e-05	0.000171775	0.000122823	ANLN/HMGB1/PFN1/TMSB4X/PTN/LOXL2/ITGB1/NRP2/RHOA/ZEB2/APOE/MAP4K4/CDH13/GRN/MYH9/RTN4/FSTL1/ATP5F1B/ROCK1/CIB1/GPI/ITGB1BP1/RAC1/CORO1C/GLIPR2/ROCK2/ADAM9/AKT1/GPX1/NRP1/ANXA1/ATP2B4/MAP2K3/HSPB1/NR2F2/JUN/ID1/RGCC/SERPINF1/FGF7/KLF4/CYP1B1/TGFBR2/SOX9/THBS1/FGF2/SMOC2/DCN	48
BP	GO:0034504	protein localization to nucleus	41/1284	294/18800	1.02497e-05	0.000171775	0.000122823	LMNA/CDK1/RAN/FLNA/ECT2/COL1A1/CCT5/KPNA2/PIN1/KPNB1/PARP1/BARD1/TXN/PLK1/SUN2/RANGAP1/HDGF/XPO1/SUMO3/ARL2/TPR/CSE1L/LILRB4/CCT2/AKT1/CCT6A/TRIM28/NUP62/TOR1A/PPP1R10/BAG3/PKIG/PPP3CA/SQSTM1/PIK3R1/GLI3/NOP53/WWTR1/HSP90AB1/SOX9/APOD	41
BP	GO:0060348	bone development	34/1284	225/18800	1.04252e-05	0.000174196	0.000124555	ANXA2/COL1A1/PTPRC/RHOA/FBN1/NSD2/SNX10/ECM1/TYROBP/TMEM107/VKORC1/AKAP13/ACP5/WASF2/MAP2K6/FGFR2/COL27A1/TRPV4/PAPSS2/LTBP3/DDR2/IGF1/SULF2/GLI3/SBDS/BGN/DLX5/BMP2/TGFBR2/FOXC1/SOX9/CHAD/COMP/COL2A1	34
BP	GO:0045428	regulation of nitric oxide biosynthetic process	15/1284	61/18800	1.07586e-05	0.000179236	0.000128159	AIF1/CAV1/RAC1/CD47/ROCK2/AKT1/ATP2B4/CLEC7A/ACP5/ASS1/KLF2/KLF4/HSP90AB1/SOD2/CLU	15
BP	GO:0060491	regulation of cell projection assembly	31/1284	197/18800	1.10796e-05	0.000184039	0.000131593	ANLN/PFN1/ARPC2/SYNE2/RAC2/CCDC88A/ACTR2/ACTR3/HRAS/RHOG/RDX/CAV1/VDAC3/RALA/CDC42/RAC1/CORO1C/NRP1/MNS1/TWF2/DEF8/CENPJ/CAPZB/RCC2/ATG3/GDI2/ZMYND10/WASF2/EPS8/PIK3R1/CDC42EP5	31
BP	GO:0007599	hemostasis	34/1284	227/18800	1.26376e-05	0.000209301	0.000149656	ACTB/CLIC1/FCER1G/TFPI2/FLNA/ACTG1/SERPINE1/PPIA/ANXA5/PLAUR/APOE/MYL12A/MYH9/CAV1/GPI/PLEK/EMILIN2/FIBP/VKORC1/ILK/LMAN1/TLN1/CD59/HSPB1/PDGFRA/PAPSS2/GAS6/PDPN/SERPINE2/SERPING1/THBS1/SAA1/SERPINA1/COMP	34
BP	GO:0045444	fat cell differentiation	35/1284	237/18800	1.29573e-05	0.000213967	0.000152992	E2F1/CCND1/METRNL/IL11/ARL4A/ERO1A/AKT1/GPX1/AAMDC/PSMB8/CCDC85B/ZFP36/MAFB/PDGFRA/ZFP36L1/TRPV4/ADIRF/ZFP36L2/XBP1/RETREG1/ARID5B/HES1/DIO2/ID2/WWTR1/KLF4/STEAP4/ID4/BMP2/GDF10/SFRP1/RARRES2/CEBPD/SOD2/FRZB	35
BP	GO:0040001	establishment of mitotic spindle localization	11/1284	35/18800	1.30825e-05	0.000215403	0.000154019	NUSAP1/MAD2L1/ITGB1/NDC80/KPNB1/PLK1/CENPA/SPDL1/DYNLT1/CDK5RAP2/SAPCD2	11
BP	GO:0071229	cellular response to acid chemical	18/1284	85/18800	1.39121e-05	0.000228393	0.000163307	DNMT1/COL1A1/COL6A1/CYBA/HNRNPAB/PLEC/CYBB/CAPN2/COL5A2/LAMTOR2/COL1A2/HNRNPD/PDGFRA/PDGFD/XBP1/ASS1/KLF2/MMP2	18
BP	GO:2001236	regulation of extrinsic apoptotic signaling pathway	26/1284	153/18800	1.40101e-05	0.000229335	0.00016398	HMGB2/LMNA/TNFRSF12A/SERPINE1/PPP1CA/BRCA1/PTPRC/PEA15/CAV1/TNFAIP3/PMAIP1/BID/AKT1/GPX1/NRP1/ITGA6/BCL2L12/GSTP1/IGF1/DDX3X/SFRP1/ITM2C/HSPA1B/THBS1/HSPA1A/COL2A1	26
BP	GO:0051251	positive regulation of lymphocyte activation	48/1284	371/18800	1.46924e-05	0.000239806	0.000171468	LGALS1/HMGB1/CD70/CD74/HLA-DRA/HLA-DRB1/HLA-DPA1/CCL2/IL7R/HLA-DPB1/PTPRC/RHOA/HLA-DQB1/NSD2/AIF1/HLA-DRB5/PRKDC/B2M/MAD2L2/ATAD5/TYROBP/CD83/CAV1/HLA-DMA/CD47/HLA-A/LILRB4/PNP/AKT1/RIF1/HLA-DQA1/ANXA1/MIF/GPR183/CBFB/MSH2/CLEC7A/CORO1A/FCGR3A/NFATC2/HSPD1/GAS6/XBP1/IGF1/HES1/GLI3/SOX4/TGFBR2	48
BP	GO:0050878	regulation of body fluid levels	49/1284	382/18800	1.51465e-05	0.000246503	0.000176256	STMN1/ACTB/CLIC1/FCER1G/TFPI2/FLNA/ACTG1/CCND1/SERPINE1/PPIA/CYBA/ANXA5/PLAUR/VAMP8/APOE/MYL12A/AQP1/MYH9/GNAI2/PLEC/CAV1/GPI/NME1/PLEK/EMILIN2/FIBP/VKORC1/ELOVL1/KCNN4/ILK/LMAN1/AKR1B1/TLN1/CD59/HSPB1/PDGFRA/TRPV4/PAPSS2/PAM/GAS6/XBP1/PDPN/SERPINE2/SERPING1/THBS1/SAA1/SERPINA1/CDO1/COMP	49
BP	GO:0071356	cellular response to tumor necrosis factor	34/1284	229/18800	1.52726e-05	0.000247165	0.00017673	LAPTM5/CCL3L1/CD70/CXCL8/TMSB4X/ACTN4/EIF5A/COL1A1/CCL2/BRCA1/CYBA/CCL3/TXNDC17/CIB1/TNFAIP3/AKT1/CCL4/MAPK1/ILK/GSTP1/ZFP36/PID1/ZFP36L1/GAS6/ZFP36L2/HES1/ASS1/KLF2/CYP1B1/SFRP1/HSPA1B/THBS1/HSPA1A/CHI3L1	34
BP	GO:1902969	mitotic DNA replication	7/1284	14/18800	1.5275e-05	0.000247165	0.00017673	MCM4/MCM3/BRCA2/MCM6/LIG1/RAD51/CDC45	7
BP	GO:0051701	biological process involved in interaction with host	30/1284	191/18800	1.58376e-05	0.000254815	0.000182199	LGALS1/CDK1/CXCL8/CD74/CTSB/HLA-DRB1/PPIA/ITGB1/ITGA5/ANPEP/SIVA1/VAMP8/P4HB/CTSL/CAV1/ALYREF/BSG/DYNLT1/LY6E/NRP1/ARL8B/SLC52A2/DAG1/GAS6/GSN/IFITM2/IFITM3/WWP2/HSPA1B/HSPA1A	30
BP	GO:0032467	positive regulation of cytokinesis	12/1284	42/18800	1.58382e-05	0.000254815	0.000182199	KIF20B/ECT2/KIF23/CIT/RHOA/AURKB/KIF14/RACGAP1/CDC42/CDC6/CDC25B/NUP62	12
BP	GO:1901652	response to peptide	59/1284	491/18800	1.6112e-05	0.000258481	0.000184821	NUCKS1/VIM/CCNA2/MAP1B/COL1A1/CYBA/PARP1/FBN1/PKM/FBP1/ATP2B1/PRKDC/RANGAP1/ROCK1/GNAI2/CYBB/CAV1/TNFAIP3/MYO1C/UCP2/CDC6/BSG/RAB8A/TIMP1/RAB31/ROCK2/CYC1/AKT1/TIMELESS/ANXA1/SOGA1/DAG1/EIF6/PID1/EGR1/ZFP36L1/TRPV4/PDK4/ID1/CXCL12/XBP1/IGF1/SERPINF1/PIK3R1/SLC39A14/LRP1/ASS1/KLF2/SRSF5/TIMP4/JUND/CYP1B1/ERRFI1/RARRES2/MMP2/BTG1/CDO1/CCN2/MMP3	59
BP	GO:0001933	negative regulation of protein phosphorylation	45/1284	341/18800	1.63456e-05	0.000260093	0.000185973	CDKN2D/PBK/PPIA/PTPRC/CDKN2C/CALM1/CALM3/CALM2/PRKDC/PLK1/APOE/NCAPG2/BAX/IGFBP3/CIB1/PLEC/CAV1/ITGB1BP1/TNFAIP3/CORO1C/LILRB4/AKT1/CDK5RAP2/AIDA/MYADM/NUP62/GSTP1/HSPB1/NR2F2/DDIT4/PID1/TERF2IP/PKIG/JUN/UBE2B/LRP1/PMEPA1/DNAJA1/WWTR1/HEXIM1/GADD45B/BMP2/CDKN1C/ERRFI1/SFRP1	45
BP	GO:0051893	regulation of focal adhesion assembly	15/1284	63/18800	1.63699e-05	0.000260093	0.000185973	S100A10/ACTG1/RHOA/MAP4K4/ROCK1/ITGB1BP1/RAC1/CORO1C/ROCK2/NRP1/RCC2/LIMCH1/SFRP1/THBS1/APOD	15
BP	GO:0090109	regulation of cell-substrate junction assembly	15/1284	63/18800	1.63699e-05	0.000260093	0.000185973	S100A10/ACTG1/RHOA/MAP4K4/ROCK1/ITGB1BP1/RAC1/CORO1C/ROCK2/NRP1/RCC2/LIMCH1/SFRP1/THBS1/APOD	15
BP	GO:1901655	cellular response to ketone	19/1284	94/18800	1.63973e-05	0.000260093	0.000185973	SPP1/MSN/ATP2B1/SGK1/AQP1/GNB1/CBX3/EIF4E/ADAM15/ROCK2/AKT1/DDIT4/GAS6/SERPINF1/ASS1/KLF2/CYP1B1/ERRFI1/SFRP1	19
BP	GO:0009612	response to mechanical stimulus	31/1284	201/18800	1.67018e-05	0.000264179	0.000188895	PTN/MAP1B/ACTG1/COL1A1/CYBA/RHOA/AQP1/CHEK1/PLEC/GPI/MTPN/ABHD12/CASP8AP2/DAG1/SLC38A2/BAG3/USP53/TRPV4/JUN/CXCL12/GSN/FOSB/SERPINE2/FOS/JUND/TGFBR2/MMP2/SOX9/THBS1/COL11A1/CHI3L1	31
BP	GO:0001836	release of cytochrome c from mitochondria	14/1284	56/18800	1.71807e-05	0.000269484	0.000192688	LMNA/PLAUR/BAX/GGCT/PPIF/PMAIP1/PDCD5/BID/AKT1/GPX1/FAM162A/IGF1/SOD2/CLU	14
BP	GO:0010332	response to gamma radiation	14/1284	56/18800	1.71807e-05	0.000269484	0.000192688	BRCA2/CYBA/PTPRC/PARP1/PRKDC/BAX/HRAS/TMEM109/XRCC5/GPX1/RAD51/EGR1/CRYAB/SOD2	14
BP	GO:0031529	ruffle organization	14/1284	56/18800	1.71807e-05	0.000269484	0.000192688	PFN1/AIF1/SNX10/HRAS/RHOG/RDX/CAV1/PLEK/RAC1/TCIRG1/CORO1C/DEF8/RCC2/EPS8	14
BP	GO:0051348	negative regulation of transferase activity	38/1284	270/18800	1.73009e-05	0.000270615	0.000193497	CDKN2D/CDC20/MAD2L1/PPIA/PTPRC/CDKN2C/BUB3/PLK1/APOE/NCAPG2/BUB1B/MAD2L2/FBXO5/PLEC/CAV1/ITGB1BP1/TNFAIP3/CORO1C/LILRB4/AKT1/CDK5RAP2/AIDA/PHPT1/NUP62/GSTP1/HSPB1/NR2F2/ZFP36/PKIG/EIF4A2/DNAJA1/WWTR1/HEXIM1/GADD45B/BMP2/CDKN1C/ERRFI1/SFRP1	38
BP	GO:0010952	positive regulation of peptidase activity	30/1284	192/18800	1.75678e-05	0.000274028	0.000195938	LAPTM5/HMGB1/ANP32B/PSME2/RHOA/BAX/GRN/CAV1/PSME1/CTSD/PMAIP1/PSMD14/ROCK2/PDCD5/BID/ADRM1/CYCS/BCAP31/CASP8AP2/CLEC7A/HSPD1/ANTXR1/BEX3/HSPE1/FAM162A/GSN/DDX3X/CCN1/PCOLCE2/CCN2	30
BP	GO:0007596	blood coagulation	33/1284	221/18800	1.79802e-05	0.000279686	0.000199983	ACTB/CLIC1/FCER1G/TFPI2/FLNA/ACTG1/SERPINE1/PPIA/ANXA5/PLAUR/APOE/MYL12A/MYH9/CAV1/PLEK/EMILIN2/FIBP/VKORC1/ILK/LMAN1/TLN1/CD59/HSPB1/PDGFRA/PAPSS2/GAS6/PDPN/SERPINE2/SERPING1/THBS1/SAA1/SERPINA1/COMP	33
BP	GO:0042770	signal transduction in response to DNA damage	28/1284	174/18800	1.90417e-05	0.000295382	0.000211206	CDK1/CLSPN/GTSE1/CD74/CD44/E2F1/CCND1/FOXM1/BRCA2/BRCA1/PRKDC/PLK1/MAD2L2/CHEK1/ATAD5/TOPBP1/WDR76/PMAIP1/DTL/RNASEH2B/BID/MIF/MSH2/KMT5A/PPP1R10/NOP53/DDX5/SOX4	28
BP	GO:1901216	positive regulation of neuron death	18/1284	87/18800	1.94754e-05	0.00030128	0.000215424	RHOA/PARP1/ITGB2/C1QA/CCL3/BAX/GRN/TYROBP/CAPN2/CDC42/MYBL2/ITGAM/NQO1/DDIT4/EGR1/FOS/NUPR1/CLU	18
BP	GO:0080164	regulation of nitric oxide metabolic process	15/1284	64/18800	2.00444e-05	0.00030881	0.000220807	AIF1/CAV1/RAC1/CD47/ROCK2/AKT1/ATP2B4/CLEC7A/ACP5/ASS1/KLF2/KLF4/HSP90AB1/SOD2/CLU	15
BP	GO:0034614	cellular response to reactive oxygen species	25/1284	147/18800	2.00718e-05	0.00030881	0.000220807	PCNA/CDK1/ECT2/EZH2/DHFR/TXN/AQP1/TNFAIP3/PPIF/AKT1/ANXA1/MAPK1/NQO1/PDGFRA/JUN/NET1/PDGFD/STK26/KLF2/FOS/CYP1B1/MMP2/H19/SOD2/SOD3	25
BP	GO:1901214	regulation of neuron death	42/1284	313/18800	2.07293e-05	0.000318056	0.000227419	CTSZ/CCL2/RHOA/PARP1/ITGB2/C1QA/CSF1/CCL3/APOE/BAX/KIF14/GRN/HDGF/HRAS/ROCK1/TYROBP/CAPN2/GPI/CRLF1/CDC42/MYBL2/SET/ITGAM/VPS35/AKT1/NRP1/MSH2/NQO1/PSMC1/CORO1A/PARP2/DDIT4/NDNF/EGR1/JUN/RETREG1/SERPINF1/FOS/HSP90AB1/NUPR1/SOD2/CLU	42
BP	GO:0046822	regulation of nucleocytoplasmic transport	20/1284	104/18800	2.14512e-05	0.000328238	0.000234699	CDK1/RAN/ANP32B/FLNA/ECT2/BARD1/TXN/RANGAP1/XPO1/TPR/TRIM28/PPP1CC/EMD/BAG3/PKIG/GAS6/PIK3R1/GLI3/HSP90AB1/APOD	20
BP	GO:0070192	chromosome organization involved in meiotic cell cycle	16/1284	72/18800	2.19046e-05	0.000334268	0.000239011	SMC4/SMC2/RAD21/SGO2/NCAPD2/NCAPD3/BUB1/BUB1B/PSMC3IP/SGO1/NCAPH/NCAPH2/RAD51/CCNE2/TRIP13/UBE2B	16
BP	GO:1903364	positive regulation of cellular protein catabolic process	26/1284	157/18800	2.23724e-05	0.000340484	0.000243455	LAPTM5/CDC20/EZR/MSN/PLK1/APOE/PSMC3/RDX/CAV1/AURKA/TNFAIP3/RBX1/VPS35/AKT1/RAD23A/PSMC5/BCAP31/PSMC1/VGLL4/LRP1/NOP53/HERPUD1/NUPR1/HSPA1B/HSPA1A/CLU	26
BP	GO:0031100	animal organ regeneration	15/1284	65/18800	2.44292e-05	0.000370785	0.000265121	TYMS/PCNA/CDK1/CCNA2/CCND1/EZH2/LCP1/AURKA/UCP2/GAS6/CXCL12/GLI3/SRSF5/TGFBR2/NNMT	15
BP	GO:0000018	regulation of DNA recombination	23/1284	131/18800	2.51726e-05	0.00038104	0.000272454	ACTB/KPNA2/IL7R/PTPRC/PARP1/NSD2/RAD51AP1/ACTR2/MAD2L2/CHEK1/ATAD5/RUVBL2/RBBP8/ALYREF/PARPBP/TIMELESS/RIF1/MSH2/RAD51/MSH6/ACTL6A/TERF2IP/UBE2B	23
BP	GO:0050920	regulation of chemotaxis	33/1284	225/18800	2.61267e-05	0.000394422	0.000282022	HMGB1/CXCL8/TMSB4X/CD74/PTN/SERPINE1/CCL2/RAC2/AIF1/CSF1/CCL3/SPI1/CDH13/RAC1/NRP1/CCL4/MIF/GPR183/MAPK1/USP14/HSPB1/PDGFRA/TRPV4/GAS6/PDGFD/CXCL12/SEMA3E/TUBB2B/MTUS1/RARRES2/THBS1/FGF2/SMOC2	33
BP	GO:0097305	response to alcohol	34/1284	235/18800	2.64802e-05	0.000398691	0.000285074	TYMS/CDK1/CCND1/BRCA1/CYBA/RHOA/PARP1/CALM3/ACTR2/ATP2B1/CCL3/SGK1/GNB1/CYBB/CD14/ADAM15/PSMD14/AKT1/RAD51/NQO1/HNRNPD/DAG1/FGFR2/A2M/EPS8/FOSB/KLF2/FOS/CYP1B1/TGFBR2/PENK/SFRP1/SOD2/CDO1	34
BP	GO:0097178	ruffle assembly	12/1284	44/18800	2.65933e-05	0.000399326	0.000285528	PFN1/AIF1/SNX10/HRAS/RHOG/RDX/CAV1/RAC1/CORO1C/DEF8/RCC2/EPS8	12
BP	GO:1903578	regulation of ATP metabolic process	18/1284	89/18800	2.69444e-05	0.000400072	0.000286062	TMSB4X/ENO1/PGAM1/RHOA/PARP1/FBP1/UQCC2/ARL2/PPIF/COX7A2/EIF6/COX7A1/DDIT4/PID1/IGF1/ZBTB20/NUPR1/H19	18
BP	GO:0000212	meiotic spindle organization	7/1284	15/18800	2.69495e-05	0.000400072	0.000286062	ASPM/CCNB2/NDC80/MYH9/TUBG1/FBXO5/AURKA	7
BP	GO:0010755	regulation of plasminogen activation	7/1284	15/18800	2.69495e-05	0.000400072	0.000286062	CTSZ/ANXA2/S100A10/ENO1/SERPINE1/SERPINE2/THBS1	7
BP	GO:0033599	regulation of mammary gland epithelial cell proliferation	7/1284	15/18800	2.69495e-05	0.000400072	0.000286062	CCND1/BRCA2/BAX/RTN4/IQGAP3/GPX1/KDM5B	7
BP	GO:0006096	glycolytic process	17/1284	81/18800	2.70694e-05	0.000400072	0.000286062	ENO1/GAPDH/PGAM1/TPI1/PKM/FBP1/PGK1/LDHA/GPI/ARL2/GALK1/PFKP/EIF6/DDIT4/IGF1/ZBTB20/NUPR1	17
BP	GO:0046209	nitric oxide metabolic process	17/1284	81/18800	2.70694e-05	0.000400072	0.000286062	AIF1/CAV1/RAC1/CD47/ROCK2/AKT1/NQO1/ATP2B4/CLEC7A/ACP5/ASS1/KLF2/KLF4/HSP90AB1/CYP1B1/SOD2/CLU	17
BP	GO:1900180	regulation of protein localization to nucleus	23/1284	132/18800	2.85464e-05	0.000420798	0.000300882	LMNA/CDK1/RAN/FLNA/ECT2/CCT5/PIN1/PARP1/PLK1/SUMO3/TPR/LILRB4/CCT2/AKT1/CCT6A/TRIM28/BAG3/PKIG/PIK3R1/GLI3/WWTR1/HSP90AB1/APOD	23
BP	GO:0050817	coagulation	33/1284	226/18800	2.86306e-05	0.000420937	0.000300981	ACTB/CLIC1/FCER1G/TFPI2/FLNA/ACTG1/SERPINE1/PPIA/ANXA5/PLAUR/APOE/MYL12A/MYH9/CAV1/PLEK/EMILIN2/FIBP/VKORC1/ILK/LMAN1/TLN1/CD59/HSPB1/PDGFRA/PAPSS2/GAS6/PDPN/SERPINE2/SERPING1/THBS1/SAA1/SERPINA1/COMP	33
BP	GO:0002443	leukocyte mediated immunity	55/1284	457/18800	2.96127e-05	0.000434243	0.000310495	TUBB/HMGB1/CD70/CD74/KIF5B/FCER1G/HLA-DRA/TUBB4B/HLA-B/HLA-DRB1/HLA-DPA1/IL7R/HLA-DPB1/RAC2/PTPRC/C1QB/HLA-DQB1/ITGB2/NSD2/C1QA/HLA-DRB5/VAMP8/CCL3/SPI1/B2M/MAD2L2/ATAD5/TREM1/TYROBP/HLA-DMA/HLA-A/TCIRG1/MYO1G/LILRB4/ITGAM/HPRT1/RIF1/HLA-DQA1/WDR1/MSH2/ARL8B/MSH6/CD84/CLEC7A/C1QC/CORO1A/FCGR3A/HSPD1/IL1R1/C1R/LAG3/C1S/S100A13/SERPING1/CLU	55
BP	GO:0030041	actin filament polymerization	27/1284	169/18800	3.03784e-05	0.000444314	0.000317696	PFN1/CAPG/DIAPH3/TMSB4X/TMSB10/ARPC5/ARPC2/RHOA/AIF1/DIAPH1/ARPC1B/ARPC3/RDX/ARPC4/RAC1/COTL1/CAPZA1/MTPN/ARPC5L/TWF2/MYADM/CAPZB/CORO1A/EPS8/GSN/SCIN/CDC42EP5	27
BP	GO:0048246	macrophage chemotaxis	11/1284	38/18800	3.12012e-05	0.000455165	0.000325455	CCL2/CSF1/CCL3/CKLF/MIF/MAPK1/TRPV4/MTUS1/RARRES2/THBS1/SAA1	11
BP	GO:0045669	positive regulation of osteoblast differentiation	16/1284	74/18800	3.14462e-05	0.000456833	0.000326648	CLIC1/FBXO5/PDLIM7/ILK/TENT5A/DDR2/IGF1/GLI3/WWTR1/JUND/BMP2/GDF10/CTHRC1/CCN1/FGF2/CEBPD	16
BP	GO:0042326	negative regulation of phosphorylation	48/1284	382/18800	3.1539e-05	0.000456833	0.000326648	CDKN2D/PBK/PPIA/PTPRC/CDKN2C/CALM1/CALM3/FBP1/CALM2/PRKDC/PLK1/APOE/NCAPG2/BAX/ROCK1/IGFBP3/CIB1/PLEC/CAV1/ITGB1BP1/TNFAIP3/CORO1C/LILRB4/AKT1/CDK5RAP2/AIDA/MYADM/NUP62/GSTP1/HSPB1/NR2F2/DDIT4/PID1/TERF2IP/PKIG/JUN/UBE2B/LRP1/PMEPA1/DNAJA1/WWTR1/HEXIM1/GADD45B/BMP2/CDKN1C/ERRFI1/SFRP1/NUPR1	48
BP	GO:0046031	ADP metabolic process	18/1284	90/18800	3.15589e-05	0.000456833	0.000326648	ENO1/GAPDH/PGAM1/TPI1/PKM/FBP1/PGK1/LDHA/GPI/ARL2/GALK1/PFKP/NT5E/EIF6/DDIT4/IGF1/ZBTB20/NUPR1	18
BP	GO:1904375	regulation of protein localization to cell periphery	22/1284	124/18800	3.17113e-05	0.000457862	0.000327384	ACTB/KIF5B/EZR/ITGB1/VAMP8/PLK1/HRAS/CIB1/RHOG/AKT1/AP2M1/RER1/SAPCD2/ATP2B4/DAG1/PID1/TMEM59/EPB41L2/GPC6/SQSTM1/PIK3R1/LRP1	22
BP	GO:0006757	ATP generation from ADP	17/1284	82/18800	3.20033e-05	0.00045972	0.000328712	ENO1/GAPDH/PGAM1/TPI1/PKM/FBP1/PGK1/LDHA/GPI/ARL2/GALK1/PFKP/EIF6/DDIT4/IGF1/ZBTB20/NUPR1	17
BP	GO:2001057	reactive nitrogen species metabolic process	17/1284	82/18800	3.20033e-05	0.00045972	0.000328712	AIF1/CAV1/RAC1/CD47/ROCK2/AKT1/NQO1/ATP2B4/CLEC7A/ACP5/ASS1/KLF2/KLF4/HSP90AB1/CYP1B1/SOD2/CLU	17
BP	GO:0046686	response to cadmium ion	14/1284	59/18800	3.24564e-05	0.000465044	0.000332519	PCNA/CDK1/NUDT1/CYBB/GPI/AKT1/MAPK1/JUN/MT1F/MT1E/FOS/MT1G/SOD2/MT1X	14
BP	GO:0008637	apoptotic mitochondrial changes	20/1284	107/18800	3.30177e-05	0.000471885	0.000337411	LMNA/SLC25A5/PLAUR/BAX/GGCT/PPIF/VPS35/PMAIP1/PDCD5/BID/AKT1/GPX1/VDAC2/ATG3/HSPD1/FAM162A/IGF1/HSPA1A/SOD2/CLU	20
BP	GO:0071902	positive regulation of protein serine/threonine kinase activity	31/1284	208/18800	3.3103e-05	0.000471907	0.000337426	CCNB1/CKS1B/CKS2/CCND1/EZH2/PTPRC/RHOA/CALM1/CALM3/CALM2/HRAS/CIB1/IQGAP1/CDC6/IRAK1/ADAM9/AKT1/MIF/AKAP13/RALB/ATP2B4/MAP2K6/RGCC/PDGFD/CCND2/DDX3X/TPD52L1/HSP90AB1/BMP2/THBS1/FGF2	31
BP	GO:0002685	regulation of leukocyte migration	32/1284	218/18800	3.38353e-05	0.000479781	0.000343056	HMGB1/CXCL8/CD74/PTN/SERPINE1/CCL2/RAC2/RHOA/AIF1/MSN/CSF1/CCL3/SPI1/ECM1/RHOG/RAC1/CD47/AKT1/CCL4/ANXA1/MIF/MAPK1/CD99/TRPV4/GAS6/PDGFD/CXCL12/IL1R1/MTUS1/RARRES2/THBS1/APOD	32
BP	GO:0033598	mammary gland epithelial cell proliferation	9/1284	26/18800	3.3911e-05	0.000479781	0.000343056	CCND1/BRCA2/BAX/RTN4/IQGAP3/GPX1/MAPK1/KDM5B/ID2	9
BP	GO:0051016	barbed-end actin filament capping	9/1284	26/18800	3.3911e-05	0.000479781	0.000343056	CAPG/RDX/CAPZA1/MTPN/TWF2/CAPZB/EPS8/GSN/SCIN	9
BP	GO:1903362	regulation of cellular protein catabolic process	36/1284	258/18800	3.435e-05	0.00048396	0.000346044	LAPTM5/ANXA2/PBK/CDC20/EZR/PSME2/MSN/PLK1/APOE/XPO1/PSMC3/RDX/CAV1/AURKA/TNFAIP3/PSME1/RBX1/VPS35/PSMD14/AKT1/GPX1/RAD23A/PSMC5/USP14/BCAP31/PSMC1/VGLL4/LRP1/NOP53/HERPUD1/GABARAPL2/HSP90AB1/NUPR1/HSPA1B/HSPA1A/CLU	36
BP	GO:0060623	regulation of chromosome condensation	6/1284	11/18800	3.43783e-05	0.00048396	0.000346044	SMC4/SMC2/NCAPG/NCAPD2/BAZ1B/NCAPH	6
BP	GO:0071675	regulation of mononuclear cell migration	21/1284	116/18800	3.48938e-05	0.000489993	0.000350358	HMGB1/SERPINE1/CCL2/RHOA/AIF1/MSN/CSF1/CCL3/SPI1/ECM1/CD47/AKT1/CCL4/MAPK1/TRPV4/GAS6/PDGFD/CXCL12/RARRES2/THBS1/APOD	21
BP	GO:0006165	nucleoside diphosphate phosphorylation	19/1284	99/18800	3.52078e-05	0.000493172	0.000352631	DTYMK/ENO1/GAPDH/PGAM1/TPI1/PKM/FBP1/PGK1/LDHA/GPI/NME1/ARL2/GALK1/PFKP/EIF6/DDIT4/IGF1/ZBTB20/NUPR1	19
BP	GO:0051235	maintenance of location	43/1284	331/18800	3.65128e-05	0.000510183	0.000364794	ASPM/TMSB4X/TMSB10/FLNA/GSTO1/CYBA/PTPRC/SRGN/CALM1/BARD1/TXN/FBN1/CALM3/CCDC88A/CALM2/CCL3/PLIN3/APOE/BAX/DIAPH1/SUN2/RANGAP1/YWHAB/CAV1/ARL2/ERO1A/AKT1/FKBP1A/PLIN2/HEXB/RER1/TWF2/HSP90B1/GPAA1/AUP1/CORO1A/ANK3/GSN/MDFI/FTH1/SCIN/HILPDA/FGF2	43
BP	GO:0035304	regulation of protein dephosphorylation	18/1284	91/18800	3.68631e-05	0.000513802	0.000367382	PPIA/PTPRC/PIN1/CALM1/CALM3/CALM2/ROCK1/GNAI2/YWHAB/CDCA2/ROCK2/FKBP1A/MASTL/HSP90B1/RCAN1/ENSA/PTBP1/HSP90AB1	18
BP	GO:0050848	regulation of calcium-mediated signaling	16/1284	75/18800	3.74698e-05	0.00051841	0.000370677	HINT1/CALM1/CALM3/CALM2/CCL3/CDH13/HOMER3/CIB1/PLEK/CCL4/FHL2/RCAN1/ATP2B4/CLEC7A/PTBP1/IGF1	16
BP	GO:0071230	cellular response to amino acid stimulus	16/1284	75/18800	3.74698e-05	0.00051841	0.000370677	DNMT1/COL1A1/COL6A1/CYBA/HNRNPAB/CYBB/CAPN2/COL5A2/LAMTOR2/COL1A2/HNRNPD/PDGFRA/PDGFD/XBP1/ASS1/MMP2	16
BP	GO:0071479	cellular response to ionizing radiation	16/1284	75/18800	3.74698e-05	0.00051841	0.000370677	NUCKS1/ECT2/BRCA2/BRCA1/CYBA/BARD1/RAD51AP1/HRAS/TMEM109/XRCC5/RAD51/EGR1/EEF1D/NET1/SFRP1/CRYAB	16
BP	GO:0032200	telomere organization	26/1284	162/18800	3.90552e-05	0.000539019	0.000385413	PCNA/BRCA2/CCT5/EZH2/RPA3/PARP1/AURKB/PRKDC/FEN1/NEK2/HNRNPA2B1/CCT2/TPRKB/XRCC5/SMC6/RIF1/CCT6A/PTGES3/MAPK1/RAD51/HNRNPD/CCNE2/RFC1/PPP1R10/TERF2IP/HSP90AB1	26
BP	GO:0016049	cell growth	57/1284	484/18800	3.96857e-05	0.000546381	0.000390677	SPP1/CDKN2D/ENO1/MAP1B/ITGB1/NRP2/CYBA/CDKN2C/RHOA/FBP1/SGK1/APOE/KIF14/MAD2L2/RTN4/CIB1/AURKA/CDC42/IQGAP1/MTPN/RBBP7/ADAM15/LAMTOR2/ALCAM/AKT1/NRP1/TTL/CXCL16/AKAP13/TWF2/CRABP2/CCDC85B/SMARCA4/PARP2/DPYSL2/SPART/NDN/NET1/CXCL12/IGF1/SEMA3E/DDX3X/VGLL4/TSPYL2/FHL1/SERPINE2/HSP90AB1/TGFBR2/SFRP1/IGFBP4/CRYAB/NRN1/BTG1/SOX9/HSPA1B/HSPA1A/FRZB	57
BP	GO:0070374	positive regulation of ERK1 and ERK2 cascade	32/1284	220/18800	4.06149e-05	0.000557553	0.000398665	HMGB1/CCL3L1/MARCO/CD74/CD44/CAVIN3/HLA-DRB1/CCL2/PTPRC/CCL3/APOE/HRAS/CIB1/GNAI2/GLIPR2/RAP1B/NRP1/CCL4/MIF/GPR183/FGFR2/PDGFRA/TRPV4/GAS6/JUN/PDGFD/IGF1/BMP2/FGF2/PLA2G2A/CCN2/CHI3L1	32
BP	GO:0046939	nucleotide phosphorylation	19/1284	100/18800	4.07236e-05	0.000557553	0.000398665	DTYMK/ENO1/GAPDH/PGAM1/TPI1/PKM/FBP1/PGK1/LDHA/GPI/NME1/ARL2/GALK1/PFKP/EIF6/DDIT4/IGF1/ZBTB20/NUPR1	19
BP	GO:0032506	cytokinetic process	11/1284	39/18800	4.07941e-05	0.000557553	0.000398665	ANLN/KIF20B/CEP55/ECT2/RHOA/AURKB/RACGAP1/MYH9/PLEC/KIF20A/NUP62	11
BP	GO:0030879	mammary gland development	23/1284	135/18800	4.12445e-05	0.000562344	0.000402091	CCND1/BRCA2/CSF1/BAX/RTN4/CAV1/NME1/IQGAP3/AKT1/GPX1/MAPK1/ORAI1/LBH/FGFR2/PAM/KDM5B/XBP1/GLI3/ID2/TGFBR2/SOX9/FGF2/CDO1	23
BP	GO:1905475	regulation of protein localization to membrane	27/1284	172/18800	4.17362e-05	0.000567673	0.000405901	ACTB/KIF5B/EZR/ITGB1/ITGB2/VAMP8/HRAS/CIB1/RHOG/ITGB1BP1/MYO1C/GPC1/ITGAM/PDCD5/AKT1/AP2M1/RER1/ATP2B4/DAG1/PID1/ANK3/TMEM59/GPC6/SQSTM1/GSN/PIK3R1/LRP1	27
BP	GO:1900087	positive regulation of G1/S transition of mitotic cell cycle	13/1284	53/18800	4.24696e-05	0.000574871	0.000411048	RRM2/CCND1/RRM1/AIF1/RDX/TFDP1/CDC6/AKT1/ANXA1/CENPJ/RGCC/CCND2/DDX3X	13
BP	GO:1902743	regulation of lamellipodium organization	13/1284	53/18800	4.24696e-05	0.000574871	0.000411048	CD44/ARPC2/RAC2/ACTR2/ACTR3/CDC42/RAC1/CORO1C/TWF2/CAPZB/WASF2/PIK3R1/PDPN	13
BP	GO:0061180	mammary gland epithelium development	15/1284	68/18800	4.30691e-05	0.000581587	0.00041585	CCND1/BRCA2/CSF1/BAX/RTN4/IQGAP3/AKT1/GPX1/MAPK1/ORAI1/LBH/FGFR2/KDM5B/ID2/FGF2	15
BP	GO:0090199	regulation of release of cytochrome c from mitochondria	12/1284	46/18800	4.31977e-05	0.000581929	0.000416095	LMNA/PLAUR/BAX/PPIF/PMAIP1/PDCD5/BID/AKT1/GPX1/FAM162A/IGF1/CLU	12
BP	GO:1903037	regulation of leukocyte cell-cell adhesion	44/1284	344/18800	4.34235e-05	0.000583575	0.000417271	LGALS1/LAPTM5/HMGB1/CD70/CD74/CD44/HLA-DRA/HLA-DRB1/HLA-DPA1/CCL2/IL7R/HLA-DPB1/PTPRC/RHOA/HLA-DQB1/ITGB2/AIF1/HLA-DRB5/B2M/CD83/CAV1/HLA-DMA/CD47/HLA-A/LILRB4/IRAK1/PNP/AKT1/HLA-DQA1/ANXA1/CBFB/VSIG4/CORO1A/HSPD1/CXCL12/XBP1/IGF1/HES1/GLI3/ASS1/KLF4/LAG3/SOX4/TGFBR2	44
BP	GO:0034446	substrate adhesion-dependent cell spreading	20/1284	109/18800	4.35505e-05	0.000583888	0.000417495	S100A10/ACTN4/FLNA/ARPC2/RHOA/KIF14/P4HB/CIB1/ITGB1BP1/CDC42/RAC1/CORO1C/PARVB/NRP1/ILK/MYADM/RCC2/ANTXR1/PIK3R1/PDPN	20
BP	GO:0050679	positive regulation of epithelial cell proliferation	31/1284	211/18800	4.38238e-05	0.000586156	0.000419117	HMGB2/HMGB1/PTN/CCND1/NRP2/CYBA/CDH13/GRN/ECM1/RTN4/HRAS/NME1/CDC42/NEAT1/TNFAIP3/IQGAP3/AKT1/NRP1/FGFR2/JUN/ID1/CXCL12/KDM5B/XBP1/IGF1/FGF7/DLX5/BMP2/SFRP1/SOX9/FGF2	31
BP	GO:1900182	positive regulation of protein localization to nucleus	17/1284	84/18800	4.43189e-05	0.000591374	0.000422848	CDK1/RAN/FLNA/ECT2/CCT5/PARP1/PLK1/TPR/CCT2/AKT1/CCT6A/TRIM28/BAG3/PIK3R1/GLI3/WWTR1/HSP90AB1	17
BP	GO:0051014	actin filament severing	7/1284	16/18800	4.50843e-05	0.000600165	0.000429134	CAPG/CFL1/MYH9/GMFG/FMNL1/GSN/SCIN	7
BP	GO:0051222	positive regulation of protein transport	39/1284	293/18800	4.83367e-05	0.000641943	0.000459006	KIF20B/CDK1/RAN/EZR/ANP32B/FLNA/HLA-DRB1/ECT2/PPIA/RAC2/ITGB2/HRAS/SAE1/CIB1/ITGB1BP1/CDC42/UBE2L3/TPR/MYO1C/PCNT/ITGAM/VPS35/OAZ1/PDCD5/KCNN4/ADAM9/GLUD1/TRIM28/BCAP31/EMD/ANK3/BAG3/GAS6/TOMM7/IGF1/PIK3R1/GLI3/HSP90AB1/SOX4	39
BP	GO:0010634	positive regulation of epithelial cell migration	27/1284	174/18800	5.13042e-05	0.00067975	0.000486039	HMGB1/PFN1/TMSB4X/NRP2/MAP4K4/GRN/RTN4/ATP5F1B/CIB1/GPI/ITGB1BP1/RAC1/GLIPR2/ROCK2/ADAM9/AKT1/NRP1/ANXA1/MAP2K3/HSPB1/JUN/FGF7/TGFBR2/SOX9/THBS1/FGF2/SMOC2	27
BP	GO:0072676	lymphocyte migration	21/1284	119/18800	5.16244e-05	0.000682387	0.000487925	CCL3L1/CCL2/HSD3B7/RHOA/AIF1/MSN/CCL3/ECM1/PLEC/CKLF/MYO1G/AKT1/CCL4/GPR183/CXCL16/CD99/GAS6/CXCL12/SAA1/APOD/MSMP	21
BP	GO:0008625	extrinsic apoptotic signaling pathway via death domain receptors	17/1284	85/18800	5.19207e-05	0.000684696	0.000489576	HMGB2/SERPINE1/BRCA1/SPI1/BAX/PEA15/TNFAIP3/PMAIP1/BID/GPX1/CASP8AP2/BAG3/BEX3/PIK3R1/DDX3X/SFRP1/THBS1	17
BP	GO:0030111	regulation of Wnt signaling pathway	43/1284	336/18800	5.21258e-05	0.000685795	0.000490362	ASPM/COL1A1/PPP1CA/PIN1/ZEB2/APOE/MAD2L2/RUVBL2/CAV1/IGFBP6/TNFAIP3/G3BP1/RBX1/VPS35/HMGXB4/APCDD1L/ATP6AP2/ILK/DKK3/SMARCA4/EMD/PBXIP1/EGR1/FGFR2/UBE2B/MDFI/DDX3X/VGLL4/SULF2/GLI3/LRP1/WWTR1/PFDN5/DLX5/BMP2/BAMBI/CTHRC1/SOX4/SFRP1/IGFBP4/SOX9/FGF2/FRZB	43
BP	GO:0042542	response to hydrogen peroxide	22/1284	128/18800	5.23952e-05	0.000686134	0.000490604	PCNA/CDK1/ECT2/COL1A1/EZH2/TXN/AQP1/CAPN2/TNFAIP3/PPIF/ADAM9/GPX1/ANXA1/NQO1/NET1/PDGFD/STK26/KLF2/CYP1B1/MMP2/CRYAB/SOD2	22
BP	GO:1990266	neutrophil migration	22/1284	128/18800	5.23952e-05	0.000686134	0.000490604	CCL3L1/CXCL8/CD74/FCER1G/CXCL3/CXCL2/PPIA/CCL2/RAC2/ITGB2/CCL3/TREM1/RHOG/CXCL1/CKLF/RAC1/BSG/CCL4/WDR1/CD99/IL1R1/SAA1	22
BP	GO:0045732	positive regulation of protein catabolic process	33/1284	233/18800	5.32289e-05	0.000695433	0.000497253	LAPTM5/CDC20/EZR/BARD1/MSN/PLK1/APOE/PSMC3/RDX/CAV1/AURKA/TNFAIP3/RBX1/VPS35/OAZ1/ADAM9/DTL/AKT1/RAD23A/PSMC5/BCAP31/PSMC1/VGLL4/LRP1/TIPARP/NOP53/HERPUD1/WWP2/NUPR1/SOX9/HSPA1B/HSPA1A/CLU	33
BP	GO:0034599	cellular response to oxidative stress	38/1284	284/18800	5.36218e-05	0.000698945	0.000499765	PCNA/CDK1/ECT2/PPIA/EZH2/DHFR/PARP1/TXN/AIF1/AQP1/MELK/P4HB/STX2/TNFAIP3/PPIF/AKT1/GPX1/SLC25A24/ANXA1/MAPK1/NQO1/HSPB1/PDGFRA/JUN/NET1/PDGFD/STK26/KLF2/FOS/CYP1B1/PENK/MMP2/HSPA1B/H19/HSPA1A/SOD2/SOD3/MMP3	38
BP	GO:0002690	positive regulation of leukocyte chemotaxis	18/1284	94/18800	5.78341e-05	0.00075211	0.000537779	HMGB1/CXCL8/CD74/PTN/SERPINE1/RAC2/AIF1/CSF1/CCL3/SPI1/RAC1/CCL4/MAPK1/TRPV4/GAS6/CXCL12/RARRES2/THBS1	18
BP	GO:0006301	postreplication repair	10/1284	34/18800	6.14717e-05	0.000791594	0.000566011	PCLAF/PCNA/BRCA1/MAD2L2/POLD2/POLD3/UBE2A/DTL/MSH2/UBE2B	10
BP	GO:0090322	regulation of superoxide metabolic process	10/1284	34/18800	6.14717e-05	0.000791594	0.000566011	DHFR/CYBA/ITGB2/TYROBP/GNAI2/ITGAM/CLEC7A/ACP5/GSTP1/H19	10
BP	GO:1901976	regulation of cell cycle checkpoint	10/1284	34/18800	6.14717e-05	0.000791594	0.000566011	CCNB1/MAD2L1/NDC80/CDT1/WDR76/TPR/RNASEH2B/CDK5RAP2/ANAPC15/PPP1R10	10
BP	GO:0045911	positive regulation of DNA recombination	15/1284	70/18800	6.15731e-05	0.000791594	0.000566011	ACTB/PTPRC/PARP1/NSD2/RAD51AP1/ACTR2/MAD2L2/ATAD5/RUVBL2/RBBP8/TIMELESS/RIF1/MSH2/ACTL6A/UBE2B	15
BP	GO:0061035	regulation of cartilage development	15/1284	70/18800	6.15731e-05	0.000791594	0.000566011	LOXL2/BMP1/TRPS1/LTBP3/SOX5/CHADL/GLI3/CTSK/SCIN/EFEMP1/BMP2/CCN1/SOX9/FRZB/CCN2	15
BP	GO:0032928	regulation of superoxide anion generation	8/1284	22/18800	6.23362e-05	0.000799578	0.00057172	CYBA/ITGB2/TYROBP/GNAI2/ITGAM/CLEC7A/ACP5/GSTP1	8
BP	GO:0045010	actin nucleation	13/1284	55/18800	6.44593e-05	0.000824933	0.000589849	ARPC5/ARPC2/ACTR2/ACTR3/ARPC1B/ARPC3/ARPC4/GMFG/ARPC5L/CORO1A/WASF2/GSN/SCIN	13
BP	GO:0009185	ribonucleoside diphosphate metabolic process	20/1284	112/18800	6.49841e-05	0.000829231	0.000592923	RRM2/ENO1/GAPDH/PGAM1/RRM1/TPI1/PKM/FBP1/PGK1/LDHA/GPI/ARL2/GALK1/PFKP/NT5E/EIF6/DDIT4/IGF1/ZBTB20/NUPR1	20
BP	GO:0043434	response to peptide hormone	49/1284	404/18800	6.50897e-05	0.000829231	0.000592923	NUCKS1/CCNA2/MAP1B/COL1A1/CYBA/PARP1/FBN1/PKM/FBP1/ATP2B1/PRKDC/RANGAP1/ROCK1/GNAI2/CYBB/CAV1/MYO1C/UCP2/CDC6/BSG/RAB8A/TIMP1/RAB31/ROCK2/CYC1/AKT1/ANXA1/SOGA1/DAG1/EIF6/PID1/EGR1/ZFP36L1/TRPV4/PDK4/CXCL12/XBP1/PIK3R1/SLC39A14/ASS1/SRSF5/TIMP4/JUND/CYP1B1/ERRFI1/RARRES2/BTG1/CDO1/CCN2	49
BP	GO:0006986	response to unfolded protein	23/1284	139/18800	6.59781e-05	0.00083563	0.000597498	CCND1/BAX/ERO1A/TMBIM6/MANF/HSPB1/HSPD1/CREBRF/BAG3/DNAJB9/HSPE1/HSPA6/XBP1/PIK3R1/DNAJB1/DNAJA1/HERPUD1/DNAJB4/HSP90AB1/HSPA1B/THBS1/HSPA1A/COMP	23
BP	GO:0030833	regulation of actin filament polymerization	23/1284	139/18800	6.59781e-05	0.00083563	0.000597498	PFN1/CAPG/TMSB4X/TMSB10/ARPC5/ARPC2/RHOA/ARPC1B/ARPC3/RDX/ARPC4/COTL1/CAPZA1/MTPN/ARPC5L/TWF2/MYADM/CAPZB/CORO1A/EPS8/GSN/SCIN/CDC42EP5	23
BP	GO:0010592	positive regulation of lamellipodium assembly	9/1284	28/18800	6.61855e-05	0.00083563	0.000597498	ARPC2/RAC2/ACTR2/ACTR3/CDC42/RAC1/TWF2/WASF2/PIK3R1	9
BP	GO:0032703	negative regulation of interleukin-2 production	9/1284	28/18800	6.61855e-05	0.00083563	0.000597498	LAPTM5/EZR/PTPRC/HOMER3/TNFAIP3/LILRB4/VSIG4/ZFP36/LAG3	9
BP	GO:0009132	nucleoside diphosphate metabolic process	22/1284	130/18800	6.67001e-05	0.000840242	0.000600796	DTYMK/RRM2/ENO1/GAPDH/PGAM1/RRM1/TPI1/PKM/FBP1/PGK1/LDHA/GPI/NME1/ARL2/GALK1/PFKP/NT5E/EIF6/DDIT4/IGF1/ZBTB20/NUPR1	22
BP	GO:1901342	regulation of vasculature development	44/1284	351/18800	7.01644e-05	0.00088191	0.000630589	CXCL8/SERPINE1/ITGB1/ITGA5/BRCA1/RNH1/ADAM12/PKM/GRN/AQP1/PGK1/ECM1/ROCK1/CYBB/EMILIN2/TNFAIP3/MTDH/ROCK2/NRP1/COL4A2/ATP2B4/STAB1/HSPB1/CCN6/ISM1/ID1/RGCC/XBP1/SEMA3E/SERPINF1/KLF2/KLF4/CYP1B1/TGFBR2/SFRP1/FOXC1/BTG1/THBS1/FGF2/CNMD/SMOC2/DCN/S100A1/CHI3L1	44
BP	GO:0090231	regulation of spindle checkpoint	7/1284	17/18800	7.21274e-05	0.000900553	0.00064392	CCNB1/MAD2L1/NDC80/CDT1/TPR/CDK5RAP2/ANAPC15	7
BP	GO:0090266	regulation of mitotic cell cycle spindle assembly checkpoint	7/1284	17/18800	7.21274e-05	0.000900553	0.00064392	CCNB1/MAD2L1/NDC80/CDT1/TPR/CDK5RAP2/ANAPC15	7
BP	GO:1903504	regulation of mitotic spindle checkpoint	7/1284	17/18800	7.21274e-05	0.000900553	0.00064392	CCNB1/MAD2L1/NDC80/CDT1/TPR/CDK5RAP2/ANAPC15	7
BP	GO:2000379	positive regulation of reactive oxygen species metabolic process	15/1284	71/18800	7.31971e-05	0.000911887	0.000652024	CYBA/ITGB2/TYROBP/GNAI2/ITGAM/CBR1/DCXR/CLEC7A/GSTP1/PID1/CYP1B1/TGFBR2/H19/THBS1/SOD2	15
BP	GO:0034341	response to interferon-gamma	23/1284	140/18800	7.39367e-05	0.000919068	0.000657158	CCL3L1/CD74/KIF5B/VIM/GAPDH/ACTG1/HLA-DPA1/CCL2/AIF1/ACTR2/CCL3/ACTR3/CDC42/SYNCRIP/CD47/MYO1C/CCL4/CXCL16/GSN/ASS1/IFITM2/HSP90AB1/IFITM3	23
BP	GO:0006753	nucleoside phosphate metabolic process	57/1284	495/18800	7.41543e-05	0.000919742	0.00065764	TYMS/TK1/DTYMK/RRM2/DUT/TMSB4X/RAN/ENO1/GAPDH/PGAM1/HINT1/RHOA/RRM1/PARP1/TPI1/PKM/FBP1/NUDT8/ACOT7/PGK1/ATP5F1B/LDHA/ATP5F1E/GPI/ATP5MF/TECR/NME1/DCTPP1/UPP1/SAMHD1/ARL2/PAICS/GALK1/GMPS/PNP/ELOVL1/HPRT1/TYMP/RNASEH2B/ATP5MC3/PFKP/DCK/NT5E/ATP5F1C/SLC25A1/MTHFD1/EIF6/REXO2/DDIT4/PID1/PAPSS2/PDK4/IGF1/ZBTB20/NNMT/NUPR1/H19	57
BP	GO:0010498	proteasomal protein catabolic process	57/1284	496/18800	7.83664e-05	0.000969849	0.000693468	UBE2C/PBK/CDC20/UBE2S/PSME2/PLK1/PSMD7/APOE/KIF14/PSMA7/XPO1/PSMD1/PSMB9/PSMD8/SDF2L1/PSMC3/CAV1/PSMB3/PSMA4/AURKA/PSMD2/PSME1/UFD1/RBX1/PMAIP1/ANKRD9/PSMB6/UBE2A/PSMD14/DTL/AKT1/GPX1/CANX/RAD23A/HSP90B1/PSMC5/USP14/ERLIN1/BCAP31/PSMC1/PSMB8/AUP1/PSMB2/TOR1A/DNAJB9/UBE2B/NOP53/HERPUD1/WWTR1/GABARAPL2/HSP90AB1/WWP2/NUPR1/HSPA1B/FBXO2/HSPA1A/CLU	57
BP	GO:0051438	regulation of ubiquitin-protein transferase activity	13/1284	56/18800	7.87529e-05	0.000972495	0.00069536	UBE2C/CDC20/UBE2S/MAD2L1/PIN1/BUB3/PLK1/BUB1B/MAD2L2/FBXO5/UBE2L3/MASTL/ARRDC3	13
BP	GO:0044319	wound healing, spreading of cells	10/1284	35/18800	8.08274e-05	0.000993753	0.00071056	CD44/FLNA/ITGA5/CD151/RHOA/RHOC/COL5A1/TOR1A/PDPN/CCN1	10
BP	GO:0090505	epiboly involved in wound healing	10/1284	35/18800	8.08274e-05	0.000993753	0.00071056	CD44/FLNA/ITGA5/CD151/RHOA/RHOC/COL5A1/TOR1A/PDPN/CCN1	10
BP	GO:0031647	regulation of protein stability	39/1284	300/18800	8.13062e-05	0.000997463	0.000713212	LMNA/PFN1/GAPDH/FLNA/CCT5/PIN1/NDC80/PRKDC/PLK1/GRN/RTN4/TYROBP/ATP1B3/AURKA/ISOC2/VPS35/CCT2/FLOT1/RAD23A/CMTM6/CCT6A/PTGES3/MAPK1/HSPD1/BAG3/CRTAP/UBE2B/GSN/TOMM7/IGF1/PIK3R1/NOP53/HSP90AB1/BMP2/SOX4/CRYAB/HSPA1B/HSPA1A/CLU	39
BP	GO:0031110	regulation of microtubule polymerization or depolymerization	17/1284	88/18800	8.20746e-05	0.0010047	0.000718388	STMN1/TPX2/CKAP2/SKA2/MAP1B/CKAP5/CIB1/RAC1/ARL2/SKA3/MAPRE1/CDK5RAP2/GAS2L1/SKA1/TRPV4/HSPA1B/HSPA1A	17
BP	GO:0002687	positive regulation of leukocyte migration	23/1284	141/18800	8.27411e-05	0.00101066	0.00072265	HMGB1/CXCL8/CD74/PTN/SERPINE1/RAC2/RHOA/AIF1/CSF1/CCL3/SPI1/RAC1/CD47/CCL4/MAPK1/CD99/TRPV4/GAS6/PDGFD/CXCL12/IL1R1/RARRES2/THBS1	23
BP	GO:0070372	regulation of ERK1 and ERK2 cascade	40/1284	311/18800	8.40185e-05	0.00102404	0.000732219	HMGB1/CCL3L1/MARCO/CD74/CD44/EZR/CAVIN3/HLA-DRB1/CCL2/PTPRC/PIN1/YWHAZ/CCL3/APOE/HRAS/CIB1/GNAI2/ITGB1BP1/EIF3A/GLIPR2/RAP1B/NRP1/CCL4/MIF/GPR183/GSTP1/FGFR2/PDGFRA/TRPV4/GAS6/JUN/PDGFD/IGF1/BMP2/ERRFI1/CCN1/FGF2/PLA2G2A/CCN2/CHI3L1	40
BP	GO:0001819	positive regulation of cytokine production	55/1284	475/18800	8.51008e-05	0.00103499	0.000740049	HMGB2/LAPTM5/HMGB1/CD74/FCER1G/GAPDH/SERPINE1/HLA-DPA1/HLA-DPB1/BRCA1/CYBA/PTPRC/AIF1/CCL3/B2M/HRAS/TYROBP/CD83/CYBB/CD14/HLA-A/G3BP1/IRAK1/PNP/AGPAT2/ROCK2/FLOT1/ATP6AP2/ANXA1/MIF/STMP1/CD84/CLEC7A/HSPB1/HSPD1/EGR1/TRPV4/RGCC/XBP1/IL1R1/PIK3R1/DDX3X/SULF2/ZBTB20/HILPDA/CYP1B1/LUM/S100A13/HSPA1B/H19/THBS1/HSPA1A/SAA1/CLU/CHI3L1	55
BP	GO:1904591	positive regulation of protein import	11/1284	42/18800	8.61914e-05	0.001046	0.000747918	CDK1/RAN/FLNA/ECT2/TPR/PDCD5/TRIM28/BAG3/PIK3R1/GLI3/HSP90AB1	11
BP	GO:0032886	regulation of microtubule-based process	34/1284	249/18800	8.67808e-05	0.00105089	0.000751413	STMN1/TPX2/CKAP2/SKA2/TACC3/MAP1B/BRCA1/RHOA/PLK1/DIAPH1/CKAP5/XPO1/ROCK1/RASSF1/CIB1/AURKA/RAC1/DYNC1H1/ARL2/TPR/KIF15/SKA3/CDK2AP2/SPAG5/MAPRE1/ROCK2/CDK5RAP2/GAS2L1/CENPJ/SKA1/NUP62/TRPV4/HSPA1B/HSPA1A	34
BP	GO:0032984	protein-containing complex disassembly	33/1284	239/18800	8.813e-05	0.0010629	0.000760001	STMN1/TPX2/CKAP2/CAPG/CFL1/KIF5B/MAP1B/EIF5A/PPP1CA/CALM1/VAMP8/CKAP5/SUPT16H/CIB1/RDX/HMGA1/PLEK/CAPZA1/KIF2C/SET/MTPN/GSPT1/SSRP1/WDR1/TWF2/CAPZB/SMARCA4/DDIT4/TRPV4/EPS8/GSN/MAP1LC3B/SCIN	33
BP	GO:0001701	in utero embryonic development	47/1284	387/18800	8.81502e-05	0.0010629	0.000760001	CCNB1/RRM2/CCNB2/BRCA2/ITGB1/YBX1/PHLDA2/NASP/NCAPG2/MYH9/CHEK1/RTN4/RBBP8/CAPN2/GPI/ASF1B/NEK2/LY6E/UBE2A/RNASEH2B/AKT1/MAPK1/MSH2/TRIM28/E2F8/ACTL6A/NR2F2/FGFR2/PDGFRA/ZFP36L1/UBE2B/N4BP2L2/IGF1/MDFI/HES1/PTH1R/GLI3/SBDS/KLF2/KLF4/JUNB/BMP2/CDKN1C/TGFBR2/CCN1/FOXC1/SPINT2	47
BP	GO:0009117	nucleotide metabolic process	56/1284	487/18800	8.87846e-05	0.00106826	0.000763835	TYMS/DTYMK/RRM2/DUT/TMSB4X/RAN/ENO1/GAPDH/PGAM1/HINT1/RHOA/RRM1/PARP1/TPI1/PKM/FBP1/NUDT8/ACOT7/PGK1/ATP5F1B/LDHA/ATP5F1E/GPI/ATP5MF/TECR/NME1/DCTPP1/UPP1/SAMHD1/ARL2/PAICS/GALK1/GMPS/PNP/ELOVL1/HPRT1/TYMP/RNASEH2B/ATP5MC3/PFKP/DCK/NT5E/ATP5F1C/SLC25A1/MTHFD1/EIF6/REXO2/DDIT4/PID1/PAPSS2/PDK4/IGF1/ZBTB20/NNMT/NUPR1/H19	56
BP	GO:0036294	cellular response to decreased oxygen levels	24/1284	151/18800	8.93104e-05	0.0010723	0.000766721	LMNA/ENO1/E2F1/CCNA2/HP1BP3/AQP1/PGK1/P4HB/CYBB/ERO1A/IRAK1/PMAIP1/ROCK2/AKT1/TMBIM6/NDNF/EGR1/ZFP36L1/RGCC/FAM162A/NOP53/HILPDA/MALAT1/SFRP1	24
BP	GO:0048660	regulation of smooth muscle cell proliferation	26/1284	170/18800	8.97241e-05	0.00107269	0.000767002	DNMT1/CYBA/RHOA/AIF1/PRKDC/APOE/CDH13/IGFBP3/GNAI2/TNFAIP3/IRAK1/XRCC5/AKT1/FGFR2/JUN/PDGFD/IGF1/ID2/BMP2/TGFBR2/MMP2/OGN/THBS1/FGF2/SOD2/APOD	26
BP	GO:0072331	signal transduction by p53 class mediator	26/1284	170/18800	8.97241e-05	0.00107269	0.000767002	GTSE1/CD74/CD44/E2F1/EIF5A/FOXM1/HINT1/BRCA2/AURKB/SGK1/BAX/CHEK1/ATAD5/AURKA/TMEM109/PMAIP1/AKT1/MIF/KMT5A/MAP2K6/DDIT4/NOP53/HEXIM1/DDX5/SOX4/NUPR1	26
BP	GO:0006090	pyruvate metabolic process	19/1284	106/18800	9.30742e-05	0.00111038	0.000793953	ENO1/GAPDH/PGAM1/TPI1/PKM/FBP1/PGK1/LDHA/VDAC1/GPI/ARL2/GALK1/PFKP/EIF6/DDIT4/PDK4/IGF1/ZBTB20/NUPR1	19
BP	GO:0002688	regulation of leukocyte chemotaxis	21/1284	124/18800	9.57577e-05	0.00113998	0.000815118	HMGB1/CXCL8/CD74/PTN/SERPINE1/CCL2/RAC2/AIF1/CSF1/CCL3/SPI1/RAC1/CCL4/MIF/MAPK1/TRPV4/GAS6/CXCL12/MTUS1/RARRES2/THBS1	21
BP	GO:0045765	regulation of angiogenesis	43/1284	345/18800	9.63036e-05	0.00114406	0.000818036	CXCL8/SERPINE1/ITGB1/ITGA5/BRCA1/RNH1/ADAM12/PKM/GRN/AQP1/PGK1/ECM1/ROCK1/CYBB/EMILIN2/TNFAIP3/MTDH/ROCK2/NRP1/COL4A2/ATP2B4/STAB1/HSPB1/CCN6/ISM1/RGCC/XBP1/SEMA3E/SERPINF1/KLF2/KLF4/CYP1B1/TGFBR2/SFRP1/FOXC1/BTG1/THBS1/FGF2/CNMD/SMOC2/DCN/S100A1/CHI3L1	43
BP	GO:1903131	mononuclear cell differentiation	51/1284	433/18800	9.90765e-05	0.00117453	0.000839818	LGALS1/HMGB1/HMGB3/CD74/FCER1G/HLA-DRA/HLA-B/HLA-DRB1/KLF6/ITGB1/EZH2/IL7R/SLC25A5/PTPRC/RHOA/CSF1/PRKDC/SPI1/BAX/B2M/MYH9/IL11/CDK6/CTSL/CD83/TCIRG1/LILRB4/PNP/NCAPH2/ANXA1/GPR183/CBFB/MSH2/FANCA/EGR1/MAFB/ZFP36L1/DNAJB9/GAS6/JUN/NFIL3/ZFP36L2/XBP1/GLI3/ID2/LAG3/SOX4/TGFBR2/SFRP1/ITM2A/MT1G	51
BP	GO:0030500	regulation of bone mineralization	16/1284	81/18800	9.99067e-05	0.0011794	0.000843304	PTN/SRGN/ATP2B1/CCL3/ECM1/BMP2K/TENT5A/ANKH/LTBP3/DDR2/BMP2/CCN1/SOX9/OMD/COMP/MGP	16
BP	GO:0032272	negative regulation of protein polymerization	16/1284	81/18800	9.99067e-05	0.0011794	0.000843304	STMN1/PFN1/CAPG/TMSB4X/TMSB10/RDX/CAPZA1/MTPN/MAPRE1/VDAC2/TWF2/MYADM/CAPZB/EPS8/GSN/SCIN	16
BP	GO:0150076	neuroinflammatory response	15/1284	73/18800	0.000102316	0.00120532	0.000861833	ITGB1/PTPRC/ITGB2/AIF1/C1QA/CCL3/GRN/TYROBP/ITGAM/JUN/IGF1/LRP1/NUPR1/CLU/MMP3	15
BP	GO:0030010	establishment of cell polarity	23/1284	143/18800	0.000103201	0.00121067	0.000865662	KIF20B/MAD2L1/MAP1B/ITGB1/RHOA/NDC80/MSN/PLK1/MYH9/ROCK1/WEE1/CENPA/CDC42/TCIRG1/SPDL1/DYNLT1/RAP1B/ROCK2/CDK5RAP2/SAPCD2/GSN/HES1/HSP90AB1	23
BP	GO:0071456	cellular response to hypoxia	23/1284	143/18800	0.000103201	0.00121067	0.000865662	LMNA/ENO1/E2F1/CCNA2/HP1BP3/AQP1/PGK1/P4HB/CYBB/ERO1A/IRAK1/PMAIP1/ROCK2/TMBIM6/NDNF/EGR1/ZFP36L1/RGCC/FAM162A/NOP53/HILPDA/MALAT1/SFRP1	23
BP	GO:0051402	neuron apoptotic process	33/1284	241/18800	0.000103704	0.00121404	0.000868074	GAPDH/CCL2/CIT/RHOA/PARP1/CCL3/APOE/BAX/KIF14/GRN/HDGF/HRAS/ROCK1/TYROBP/GPI/CRLF1/CDC42/MYBL2/SET/ITGAM/BID/GPX1/NRP1/MSH2/NQO1/CORO1A/NDNF/JUN/FAM162A/RETREG1/HSP90AB1/NUPR1/SOD2	33
BP	GO:0001837	epithelial to mesenchymal transition	25/1284	162/18800	0.000104915	0.00122293	0.000874427	FLNA/LOXL2/COL1A1/EZH2/HNRNPAB/MAD2L2/RTN4/ROCK1/S100A4/ADAM15/GLIPR2/ROCK2/TRIM28/DAG1/FGFR2/RGCC/PDPN/WWTR1/DDX5/BMP2/BAMBI/TGFBR2/SFRP1/FOXC1/SOX9	25
BP	GO:0090504	epiboly	10/1284	36/18800	0.000105114	0.00122293	0.000874427	CD44/FLNA/ITGA5/CD151/RHOA/RHOC/COL5A1/TOR1A/PDPN/CCN1	10
BP	GO:1902745	positive regulation of lamellipodium organization	10/1284	36/18800	0.000105114	0.00122293	0.000874427	ARPC2/RAC2/ACTR2/ACTR3/CDC42/RAC1/CORO1C/TWF2/WASF2/PIK3R1	10
BP	GO:0001889	liver development	22/1284	134/18800	0.000106135	0.00122972	0.000879283	TYMS/PCNA/PTN/CCND1/EZH2/CIT/AURKA/TNFAIP3/UCP2/ANXA1/HNRNPD/E2F8/JUN/XBP1/ARID5B/HES1/GLI3/ASS1/SRSF5/SOX9/SOD2/FRZB	22
BP	GO:0043467	regulation of generation of precursor metabolites and energy	22/1284	134/18800	0.000106135	0.00122972	0.000879283	CCNB1/CDK1/CAVIN3/PGAM1/PPP1CA/RHOA/FBP1/PHLDA2/UQCC2/ARL2/PPIF/COX7A2/AKT1/EIF6/COX7A1/DDIT4/TRPV4/IGF1/ZBTB20/NOP53/PPP1R3C/NUPR1	22
BP	GO:0043280	positive regulation of cysteine-type endopeptidase activity involved in apoptotic process	21/1284	125/18800	0.000107816	0.00124663	0.000891375	LAPTM5/HMGB1/ANP32B/RHOA/BAX/CTSD/PMAIP1/PDCD5/BID/CYCS/BCAP31/CASP8AP2/CLEC7A/HSPD1/BEX3/HSPE1/FAM162A/GSN/DDX3X/CCN1/CCN2	21
BP	GO:0009394	2'-deoxyribonucleotide metabolic process	11/1284	43/18800	0.000108734	0.00125468	0.000897127	TYMS/DTYMK/RRM2/DUT/RRM1/DCTPP1/UPP1/SAMHD1/PNP/TYMP/DCK	11
BP	GO:0030901	midbrain development	17/1284	90/18800	0.000109887	0.00126538	0.000904783	ACTB/YWHAH/RHOA/CALM1/CALM3/CALM2/YWHAQ/CDC42/GNB4/CKB/GLUD1/UQCRQ/FGFR2/HES1/SFRP1/FGF2/S100A1	17
BP	GO:0030099	myeloid cell differentiation	47/1284	391/18800	0.00011293	0.00129777	0.00092794	HMGB2/HMGB3/ANXA2/CD74/HLA-DRB1/SLC25A5/PARP1/FBN1/CSF1/CCL3/PRKDC/SNX10/NCAPG2/SPI1/B2M/MYH9/ACTN1/IL11/CDK6/TYROBP/CIB1/CDC42/TCIRG1/LILRB4/GPR183/CBFB/WDR1/C1QC/WASF2/EIF6/ZFP36/MAFB/ZFP36L1/JUN/PIK3R1/SCIN/TSPAN2/KLF2/ID2/FOS/JUNB/CDKN1C/TGFBR2/SFRP1/HSPA1B/MT1G/HSPA1A	47
BP	GO:0007144	female meiosis I	6/1284	13/18800	0.000113338	0.00129981	0.000929397	CCNB2/NDC80/FBXO5/AURKA/CDC25B/TRIP13	6
BP	GO:0035924	cellular response to vascular endothelial growth factor stimulus	15/1284	74/18800	0.000120334	0.00137174	0.000980833	NRP2/ITGB1BP1/MYO1C/AKT1/NRP1/ANXA1/ATP2B4/MAP2K3/HSPB1/PDGFRA/GAS1/FOXC1/MT1G/SMOC2/DCN	15
BP	GO:0048659	smooth muscle cell proliferation	26/1284	173/18800	0.000120425	0.00137174	0.000980833	DNMT1/CYBA/RHOA/AIF1/PRKDC/APOE/CDH13/IGFBP3/GNAI2/TNFAIP3/IRAK1/XRCC5/AKT1/FGFR2/JUN/PDGFD/IGF1/ID2/BMP2/TGFBR2/MMP2/OGN/THBS1/FGF2/SOD2/APOD	26
BP	GO:1902808	positive regulation of cell cycle G1/S phase transition	14/1284	66/18800	0.000120576	0.00137174	0.000980833	RRM2/CCND1/EZH2/RRM1/AIF1/RDX/TFDP1/CDC6/AKT1/ANXA1/CENPJ/RGCC/CCND2/DDX3X	14
BP	GO:0000132	establishment of mitotic spindle orientation	9/1284	30/18800	0.000121072	0.00137174	0.000980833	MAD2L1/ITGB1/NDC80/PLK1/CENPA/SPDL1/DYNLT1/CDK5RAP2/SAPCD2	9
BP	GO:0070168	negative regulation of biomineral tissue development	9/1284	30/18800	0.000121072	0.00137174	0.000980833	SRGN/CCL3/ECM1/ROCK1/ROCK2/GAS6/LTBP3/SOX9/ASPN	9
BP	GO:1902230	negative regulation of intrinsic apoptotic signaling pathway in response to DNA damage	9/1284	30/18800	0.000121072	0.00137174	0.000980833	CD74/CDKN2D/CD44/ATAD5/BID/MIF/CXCL12/TPT1/CLU	9
BP	GO:0042026	protein refolding	8/1284	24/18800	0.000126781	0.00143066	0.00102296	B2M/FKBP1A/HSPB1/HSPD1/HSPA6/DNAJA1/HSPA1B/HSPA1A	8
BP	GO:1904666	regulation of ubiquitin protein ligase activity	8/1284	24/18800	0.000126781	0.00143066	0.00102296	UBE2C/CDC20/UBE2S/MAD2L1/PLK1/MAD2L2/FBXO5/MASTL	8
BP	GO:1903706	regulation of hemopoiesis	45/1284	371/18800	0.000127095	0.00143135	0.00102345	HMGB2/HMGB1/HMGB3/CD74/PTN/HLA-DRA/HLA-B/HLA-DRB1/IL7R/PTPRC/RHOA/FBN1/CSF1/CCL3/PRKDC/SPI1/B2M/CDK6/TYROBP/CIB1/CD83/LILRB4/PNP/ANXA1/CBFB/C1QC/EIF6/FANCA/ZFP36/MAFB/ZFP36L1/GAS6/ZFP36L2/XBP1/PIK3R1/GLI3/SCIN/ID2/LAG3/FOS/SOX4/TGFBR2/SFRP1/HSPA1B/HSPA1A	45
BP	GO:0030098	lymphocyte differentiation	46/1284	382/18800	0.000127497	0.001433	0.00102464	LGALS1/HMGB1/HMGB3/CD74/FCER1G/HLA-DRA/HLA-DRB1/KLF6/ITGB1/EZH2/IL7R/SLC25A5/PTPRC/RHOA/PRKDC/SPI1/BAX/B2M/IL11/CDK6/CTSL/CD83/TCIRG1/LILRB4/PNP/NCAPH2/ANXA1/GPR183/CBFB/MSH2/FANCA/EGR1/MAFB/ZFP36L1/DNAJB9/GAS6/NFIL3/ZFP36L2/XBP1/GLI3/ID2/LAG3/SOX4/TGFBR2/SFRP1/ITM2A	46
BP	GO:0043277	apoptotic cell clearance	12/1284	51/18800	0.000128273	0.00143886	0.00102882	HMGB1/MARCO/CCL2/RAC2/TYROBP/RHOG/RAC1/ANXA1/GAS6/MFGE8/LRP1/THBS1	12
BP	GO:0048762	mesenchymal cell differentiation	33/1284	244/18800	0.000131733	0.00147473	0.00105447	FLNA/LOXL2/COL1A1/EZH2/NRP2/HNRNPAB/MAD2L2/RTN4/ROCK1/S100A4/CDC42/CORO1C/ADAM15/GLIPR2/ROCK2/NRP1/MAPK1/TRIM28/DAG1/FGFR2/RGCC/SEMA3E/HES1/PDPN/WWTR1/DDX5/BMP2/BAMBI/TGFBR2/SFRP1/FOXC1/SOX9/FRZB	33
BP	GO:0010950	positive regulation of endopeptidase activity	26/1284	174/18800	0.000132567	0.00147986	0.00105814	LAPTM5/HMGB1/ANP32B/PSME2/RHOA/BAX/PSME1/CTSD/PMAIP1/PSMD14/ROCK2/PDCD5/BID/ADRM1/CYCS/BCAP31/CASP8AP2/CLEC7A/HSPD1/BEX3/HSPE1/FAM162A/GSN/DDX3X/CCN1/CCN2	26
BP	GO:0061982	meiosis I cell cycle process	22/1284	136/18800	0.000132717	0.00147986	0.00105814	TOP2A/PTTG1/CENPX/CCNB2/RAD21/CKS2/MYBL1/SGO2/BRCA2/NDC80/RAD51AP1/PLK1/FBXO5/PSMC3IP/SGO1/AURKA/CDC25B/RAD51/MSH6/CCNE2/TRIP13/UBE2B	22
BP	GO:0032092	positive regulation of protein binding	16/1284	83/18800	0.00013515	0.00150105	0.00107329	RAN/ANXA2/PIN1/APOE/B2M/CAV1/MAPRE1/FKBP1A/FLOT1/NRP1/RALB/LRP1/HSP90AB1/BMP2/BAMBI/CTHRC1	16
BP	GO:0048041	focal adhesion assembly	16/1284	83/18800	0.00013515	0.00150105	0.00107329	S100A10/ACTG1/RHOA/MAP4K4/ACTN1/ROCK1/ITGB1BP1/RAC1/CORO1C/ROCK2/NRP1/RCC2/LIMCH1/SFRP1/THBS1/APOD	16
BP	GO:0009262	deoxyribonucleotide metabolic process	11/1284	44/18800	0.000136114	0.00150878	0.00107882	TYMS/DTYMK/RRM2/DUT/RRM1/DCTPP1/UPP1/SAMHD1/PNP/TYMP/DCK	11
BP	GO:0009408	response to heat	19/1284	109/18800	0.000136836	0.0015138	0.00108241	PSIP1/CD14/TPR/RBBP7/IRAK1/AKT1/HSPB1/BAG3/TRPV4/CXCL12/HSPA6/IGF1/DNAJB1/DNAJA1/DNAJB4/HSP90AB1/HSPA1B/THBS1/HSPA1A	19
BP	GO:0030278	regulation of ossification	20/1284	118/18800	0.000137562	0.00151588	0.00108389	PTN/SRGN/ATP2B1/CSF1/CCL3/ECM1/MAPK1/BMP2K/TENT5A/ANKH/LTBP3/DDR2/BMP2/GDF10/SFRP1/CCN1/SOX9/OMD/COMP/MGP	20
BP	GO:0051261	protein depolymerization	20/1284	118/18800	0.000137562	0.00151588	0.00108389	STMN1/TPX2/CKAP2/CAPG/CFL1/MAP1B/CKAP5/CIB1/RDX/PLEK/CAPZA1/KIF2C/MTPN/WDR1/TWF2/CAPZB/TRPV4/EPS8/GSN/SCIN	20
BP	GO:0051494	negative regulation of cytoskeleton organization	25/1284	165/18800	0.000141492	0.00155614	0.00111268	STMN1/TPX2/CKAP2/PFN1/CAPG/TMSB4X/TMSB10/MAP1B/BRCA1/CIB1/RDX/CAPZA1/MTPN/MAPRE1/GMFG/CDK5RAP2/TWF2/MYADM/CAPZB/CORO1A/WASF2/EPS8/GSN/PIK3R1/SCIN	25
BP	GO:0061008	hepaticobiliary system development	22/1284	137/18800	0.000148098	0.00162562	0.00116236	TYMS/PCNA/PTN/CCND1/EZH2/CIT/AURKA/TNFAIP3/UCP2/ANXA1/HNRNPD/E2F8/JUN/XBP1/ARID5B/HES1/GLI3/ASS1/SRSF5/SOX9/SOD2/FRZB	22
BP	GO:0071453	cellular response to oxygen levels	25/1284	166/18800	0.000155991	0.00170809	0.00122133	LMNA/ENO1/E2F1/CCNA2/HP1BP3/AQP1/PGK1/P4HB/CYBB/CAV1/ERO1A/IRAK1/PMAIP1/ROCK2/AKT1/TMBIM6/NDNF/EGR1/ZFP36L1/RGCC/FAM162A/NOP53/HILPDA/MALAT1/SFRP1	25
BP	GO:0031397	negative regulation of protein ubiquitination	16/1284	84/18800	0.000156522	0.00170809	0.00122133	CDC20/MAD2L1/PPIA/BUB3/BUB1B/MAD2L2/FBXO5/CAV1/TNFAIP3/AKT1/SQSTM1/IVNS1ABP/DNAJA1/SOX4/HSPA1B/HSPA1A	16
BP	GO:0046785	microtubule polymerization	16/1284	84/18800	0.000156522	0.00170809	0.00122133	STMN1/TPX2/TPPP3/MAP1B/CKAP5/MZT1/TUBG1/FBXO5/RAC1/ARL2/MAPRE1/CDK5RAP2/CENPJ/TRPV4/HSPA1B/HSPA1A	16
BP	GO:0046825	regulation of protein export from nucleus	9/1284	31/18800	0.000160332	0.00173621	0.00124143	ANP32B/BARD1/TXN/RANGAP1/XPO1/TPR/EMD/BAG3/GAS6	9
BP	GO:0110150	negative regulation of biomineralization	9/1284	31/18800	0.000160332	0.00173621	0.00124143	SRGN/CCL3/ECM1/ROCK1/ROCK2/GAS6/LTBP3/SOX9/ASPN	9
BP	GO:1900027	regulation of ruffle assembly	9/1284	31/18800	0.000160332	0.00173621	0.00124143	PFN1/HRAS/RHOG/RDX/CAV1/CORO1C/DEF8/RCC2/EPS8	9
BP	GO:1902751	positive regulation of cell cycle G2/M phase transition	9/1284	31/18800	0.000160332	0.00173621	0.00124143	CCNB1/CDK1/CCND1/RRM1/ATAD5/FBXO5/CDC25B/DTL/RCC2	9
BP	GO:0002483	antigen processing and presentation of endogenous peptide antigen	7/1284	19/18800	0.000165536	0.0017857	0.00127682	HLA-DRA/HLA-B/HLA-DRB1/B2M/HLA-C/HLA-A/ERAP2	7
BP	GO:0032930	positive regulation of superoxide anion generation	7/1284	19/18800	0.000165536	0.0017857	0.00127682	CYBA/ITGB2/TYROBP/GNAI2/ITGAM/CLEC7A/GSTP1	7
BP	GO:0009636	response to toxic substance	33/1284	247/18800	0.000166391	0.00179149	0.00128096	TYMS/CDK1/MAP1B/DHFR/GSTO1/TXN/MGST3/CCL3/ALOX5AP/APOE/BAX/TXNDC17/GPX4/GPX1/CCL4/RAD51/NQO1/GSTP1/KDM5B/GLRX/MT1F/ASS1/MT1E/FOS/CYP1B1/PENK/NUPR1/GPX3/H19/MT1G/SOD2/MT1X/SOD3	33
BP	GO:0046824	positive regulation of nucleocytoplasmic transport	13/1284	60/18800	0.000166811	0.00179258	0.00128174	CDK1/RAN/ANP32B/FLNA/ECT2/TPR/TRIM28/EMD/BAG3/GAS6/PIK3R1/GLI3/HSP90AB1	13
BP	GO:1903317	regulation of protein maturation	14/1284	68/18800	0.000168868	0.00181073	0.00129472	CTSZ/ANXA2/S100A10/ENO1/SERPINE1/MYH9/CAST/BCL2L12/TMEM59/GSN/GAS1/SERPINE2/SOX4/THBS1	14
BP	GO:0019692	deoxyribose phosphate metabolic process	11/1284	45/18800	0.000169143	0.00181073	0.00129472	TYMS/DTYMK/RRM2/DUT/RRM1/DCTPP1/UPP1/SAMHD1/PNP/TYMP/DCK	11
BP	GO:0062014	negative regulation of small molecule metabolic process	18/1284	102/18800	0.000173085	0.00184942	0.00132238	PGP/BRCA1/PARP1/FBP1/APOE/ACADVL/PLEK/AKT1/SOGA1/ERLIN1/ATP2B4/DKK3/DDIT4/PID1/BMP2/NUPR1/SOX9/H19	18
BP	GO:0031639	plasminogen activation	8/1284	25/18800	0.000175337	0.00186993	0.00133705	CTSZ/ANXA2/S100A10/ENO1/SERPINE1/PGK1/SERPINE2/THBS1	8
BP	GO:0060284	regulation of cell development	56/1284	500/18800	0.000178052	0.00189529	0.00135518	ASPM/HMGB2/SPP1/PTN/YWHAH/S100A10/RHEB/E2F1/ACTN4/FLNA/MAP1B/ARPC2/EZH2/FBN1/ACTR2/PRKDC/B2M/KIF14/GRN/RTN4/P4HB/ROCK1/TYROBP/CIB1/ITGB1BP1/AURKA/CDC42/RAC1/CORO1C/DYNLT1/ROCK2/XRCC5/AKT1/NRP1/TWF2/CRABP2/ILK/MYADM/RCC2/CLEC7A/DAG1/PPP1CC/SPART/ID1/PPP3CA/CXCL12/IGF1/SEMA3E/SERPINF1/HES1/GLI3/ID2/SERPINE2/ID4/BMP2/FRZB	56
BP	GO:0010632	regulation of epithelial cell migration	37/1284	290/18800	0.000179642	0.00190861	0.00136471	HMGB1/PFN1/TMSB4X/PTN/NRP2/RHOA/APOE/MAP4K4/GRN/RTN4/ATP5F1B/CIB1/GPI/ITGB1BP1/RAC1/CORO1C/GLIPR2/ROCK2/ADAM9/AKT1/NRP1/ANXA1/ATP2B4/MAP2K3/HSPB1/NR2F2/JUN/RGCC/SERPINF1/FGF7/KLF4/TGFBR2/SOX9/THBS1/FGF2/SMOC2/DCN	37
BP	GO:2000117	negative regulation of cysteine-type endopeptidase activity	16/1284	85/18800	0.000180778	0.00191706	0.00137075	BIRC5/CDKN2D/CD44/ARL6IP1/PLAUR/AQP1/CAST/GPI/AKT1/GPX1/BCL2L12/GAS6/DDX3X/KLF4/CRYAB/THBS1	16
BP	GO:0007100	mitotic centrosome separation	6/1284	14/18800	0.000186885	0.00197069	0.0014091	RANBP1/KIF11/CHEK1/AURKA/NEK2/NUP62	6
BP	GO:0051764	actin crosslink formation	6/1284	14/18800	0.000186885	0.00197069	0.0014091	FLNA/AIF1/LCP1/GAS2L3/GAS2L1/EPS8	6
BP	GO:0051984	positive regulation of chromosome segregation	6/1284	14/18800	0.000186885	0.00197069	0.0014091	CCNB1/CDT1/AURKB/CDC6/SMC6/RCC2	6
BP	GO:0002931	response to ischemia	12/1284	53/18800	0.000189881	0.00199854	0.00142901	CSF1/CIB1/CAV1/PPIF/ROCK2/NQO1/RCAN1/MAP2K3/MAP2K6/NDNF/EGR1/SQSTM1	12
BP	GO:0007127	meiosis I	21/1284	130/18800	0.0001906	0.00199864	0.00142908	TOP2A/PTTG1/CENPX/CCNB2/RAD21/CKS2/MYBL1/SGO2/BRCA2/NDC80/RAD51AP1/PLK1/FBXO5/PSMC3IP/SGO1/AURKA/CDC25B/RAD51/CCNE2/TRIP13/UBE2B	21
BP	GO:0035303	regulation of dephosphorylation	21/1284	130/18800	0.0001906	0.00199864	0.00142908	PPIA/PTPRC/PIN1/CALM1/CALM3/CALM2/ROCK1/GNAI2/YWHAB/PLEK/IQGAP1/CDCA2/ROCK2/FKBP1A/MASTL/HSP90B1/RCAN1/ENSA/PTBP1/HSP90AB1/BMP2	21
BP	GO:0010001	glial cell differentiation	30/1284	218/18800	0.000191832	0.00200509	0.00143369	CDK1/PTN/VIM/RHEB/CDKN2C/RHOA/C1QA/GRN/CDK6/PLEC/GPC1/SUZ12/AKT1/MAPK1/WDR1/ILK/DAG1/HES1/GLI3/LRP1/TSPAN2/ID2/SERPINE2/ID4/BMP2/SOX4/MXRA8/SOX9/FGF2/CLU	30
BP	GO:0043154	negative regulation of cysteine-type endopeptidase activity involved in apoptotic process	15/1284	77/18800	0.000191927	0.00200509	0.00143369	BIRC5/CDKN2D/CD44/ARL6IP1/PLAUR/AQP1/GPI/AKT1/GPX1/BCL2L12/GAS6/DDX3X/KLF4/CRYAB/THBS1	15
BP	GO:0009135	purine nucleoside diphosphate metabolic process	18/1284	103/18800	0.000196574	0.00204226	0.00146027	ENO1/GAPDH/PGAM1/TPI1/PKM/FBP1/PGK1/LDHA/GPI/ARL2/GALK1/PFKP/NT5E/EIF6/DDIT4/IGF1/ZBTB20/NUPR1	18
BP	GO:0009179	purine ribonucleoside diphosphate metabolic process	18/1284	103/18800	0.000196574	0.00204226	0.00146027	ENO1/GAPDH/PGAM1/TPI1/PKM/FBP1/PGK1/LDHA/GPI/ARL2/GALK1/PFKP/NT5E/EIF6/DDIT4/IGF1/ZBTB20/NUPR1	18
BP	GO:1905477	positive regulation of protein localization to membrane	18/1284	103/18800	0.000196574	0.00204226	0.00146027	KIF5B/EZR/ITGB1/ITGB2/HRAS/CIB1/RHOG/ITGB1BP1/MYO1C/ITGAM/PDCD5/AKT1/RER1/ATP2B4/ANK3/SQSTM1/PIK3R1/LRP1	18
BP	GO:1904589	regulation of protein import	13/1284	61/18800	0.000198901	0.00206264	0.00147484	CDK1/RAN/FLNA/ECT2/TPR/PDCD5/TRIM28/BAG3/PKIG/PIK3R1/GLI3/HSP90AB1/APOD	13
BP	GO:0050792	regulation of viral process	24/1284	159/18800	0.000202106	0.00209202	0.00149585	TOP2A/LGALS1/CXCL8/CD74/HLA-DRB1/FAM111A/PPIA/KPNA2/HACD3/BANF1/P4HB/DYNLT1/LY6E/RAD23A/SRPK1/TRIM28/PPIH/MPHOSPH8/ZFP36/GSN/DDX3X/HEXIM1/IFITM2/IFITM3	24
BP	GO:0010165	response to X-ray	9/1284	32/18800	0.000209652	0.00216615	0.00154886	NUCKS1/CCND1/IKBIP/BRCA2/XRCC5/ANXA1/MSH2/RAD51/SFRP1	9
BP	GO:0051604	protein maturation	39/1284	314/18800	0.000214275	0.00220986	0.00158011	CTSZ/ANXA2/S100A10/ENO1/FAM111A/SERPINE1/SRGN/PARP1/LMF2/MYH9/PGK1/CAST/CTSL/CAPN2/CTSS/ERO1A/ADAMTS2/GLRX3/SPCS3/FKBP1A/GLRX5/CYCS/NAA10/ATP6AP2/NAA50/BMP1/BCL2L12/HSPD1/TMEM59/GSN/GLI3/C1R/GAS1/SERPINE2/CPE/SOX4/PCSK1N/THBS1/COMP	39
BP	GO:0048872	homeostasis of number of cells	36/1284	282/18800	0.000215766	0.00222117	0.00158819	HMGB2/HMGB1/CD74/CCNB2/EZH2/IL7R/SLC25A5/CSF1/PRKDC/NCAPG2/SPI1/BAX/B2M/FSTL1/CDK6/GPI/TNFAIP3/TCIRG1/PMAIP1/AKT1/ANXA1/MIF/GPR183/CORO1A/ZFP36/MAFB/ZFP36L1/KLF2/ID2/SOX4/SLC40A1/SOX9/HSPA1B/CRISPLD1/HSPA1A/PLA2G2A	36
BP	GO:0060828	regulation of canonical Wnt signaling pathway	34/1284	261/18800	0.000217561	0.00223478	0.00159793	ASPM/COL1A1/PPP1CA/PIN1/ZEB2/APOE/MAD2L2/RUVBL2/CAV1/IGFBP6/G3BP1/RBX1/VPS35/ATP6AP2/ILK/DKK3/EMD/EGR1/FGFR2/UBE2B/DDX3X/GLI3/WWTR1/PFDN5/DLX5/BMP2/BAMBI/CTHRC1/SOX4/SFRP1/IGFBP4/SOX9/FGF2/FRZB	34
BP	GO:0042307	positive regulation of protein import into nucleus	10/1284	39/18800	0.000217882	0.00223478	0.00159793	CDK1/RAN/FLNA/ECT2/TPR/TRIM28/BAG3/PIK3R1/GLI3/HSP90AB1	10
BP	GO:0022904	respiratory electron transport chain	19/1284	113/18800	0.000222783	0.0022809	0.0016309	CCNB1/CDK1/NDUFS8/COX5A/PLEC/NDUFS6/NDUFA6/CYC1/BID/ETFB/CYCS/UQCRQ/NDUFA12/COX4I1/UQCRFS1/COX7A1/COX7C/NDUFC1/SOD2	19
BP	GO:0061136	regulation of proteasomal protein catabolic process	27/1284	190/18800	0.000232193	0.00237292	0.0016967	PBK/CDC20/PSME2/PLK1/APOE/XPO1/PSMC3/CAV1/AURKA/PSME1/RBX1/PSMD14/AKT1/GPX1/RAD23A/PSMC5/USP14/BCAP31/PSMC1/NOP53/HERPUD1/GABARAPL2/HSP90AB1/NUPR1/HSPA1B/HSPA1A/CLU	27
BP	GO:0010569	regulation of double-strand break repair via homologous recombination	14/1284	70/18800	0.000233005	0.0023769	0.00169955	ACTB/PARP1/RAD51AP1/ACTR2/MAD2L2/CHEK1/RUVBL2/RBBP8/PARPBP/TIMELESS/RIF1/RAD51/ACTL6A/TERF2IP	14
BP	GO:2000736	regulation of stem cell differentiation	13/1284	62/18800	0.000236142	0.00240454	0.00171931	PTN/PRKDC/CDK6/MTCH2/LBH/PDGFRA/LTBP3/SOX5/ZFP36L2/N4BP2L2/HES1/FOXC1/SOX9	13
BP	GO:0019883	antigen processing and presentation of endogenous antigen	8/1284	26/18800	0.000238193	0.00242105	0.00173112	CD74/HLA-DRA/HLA-B/HLA-DRB1/B2M/HLA-C/HLA-A/ERAP2	8
BP	GO:0001502	cartilage condensation	7/1284	20/18800	0.000239714	0.00243213	0.00173904	BMP1/SOX5/SOX9/COL11A1/CCN2/MGP/COL2A1	7
BP	GO:0071241	cellular response to inorganic substance	30/1284	221/18800	0.000244319	0.00247422	0.00176913	CCNA2/ECT2/PARP1/FBP1/ALOX5AP/B2M/AQP1/CYBB/IQGAP1/PPIF/AKT1/TIMELESS/SLC25A24/MAPK1/RAD51/NQO1/HNRNPD/ANK3/JUN/SERPINF1/MT1F/FOSB/MT1E/FOS/JUNB/JUND/SLC40A1/MT1G/MT1X/MMP3	30
BP	GO:0022612	gland morphogenesis	20/1284	123/18800	0.000245181	0.00247422	0.00176913	PTN/CRIP1/MSN/CSF1/BAX/CAV1/CDC42/TNFAIP3/NRP1/DAG1/FGFR2/KDM5B/XBP1/FGF7/GLI3/ID4/TGFBR2/SFRP1/MMP2/SOX9	20
BP	GO:0031570	DNA integrity checkpoint signaling	20/1284	123/18800	0.000245181	0.00247422	0.00176913	CDK1/CLSPN/GTSE1/E2F1/CCND1/BRCA1/CDT1/PRKDC/PLK1/CHEK1/TOPBP1/WDR76/CDC6/DTL/RNASEH2B/TIMELESS/MSH2/CDC45/PPP1R10/NOP53	20
BP	GO:0010769	regulation of cell morphogenesis involved in differentiation	17/1284	96/18800	0.00024863	0.00250007	0.00178762	S100A10/ACTN4/FLNA/ARPC2/ACTR2/PRKDC/P4HB/CIB1/ITGB1BP1/CDC42/RAC1/CORO1C/NRP1/ILK/MYADM/RCC2/PDPN	17
BP	GO:1903321	negative regulation of protein modification by small protein conjugation or removal	17/1284	96/18800	0.00024863	0.00250007	0.00178762	CDC20/MAD2L1/PPIA/BUB3/BUB1B/MAD2L2/FBXO5/CAV1/TNFAIP3/HMG20B/AKT1/SQSTM1/IVNS1ABP/DNAJA1/SOX4/HSPA1B/HSPA1A	17
BP	GO:0002274	myeloid leukocyte activation	31/1284	232/18800	0.000258021	0.00258987	0.00185182	HMGB1/CXCL8/CD74/FCER1G/RAC2/PTPRC/ITGB2/AIF1/C1QA/CSF1/VAMP8/CCL3/SPI1/GRN/TYROBP/LILRB4/ITGAM/ADAM9/ANXA1/MIF/VSIG4/CD84/HSPD1/JUN/JUND/TGFBR2/S100A13/THBS1/MT1G/PLA2G2A/CLU	31
BP	GO:0006282	regulation of DNA repair	23/1284	152/18800	0.000261917	0.0026243	0.00187644	DEK/PCNA/HMGB1/ACTB/FOXM1/BRCA1/USP1/PARP1/NSD2/RAD51AP1/ACTR2/PRKDC/MAD2L2/CHEK1/RUVBL2/RBBP8/PARPBP/TIMELESS/RIF1/RAD51/TRIM28/ACTL6A/TERF2IP	23
BP	GO:0061842	microtubule organizing center localization	9/1284	33/18800	0.000270946	0.00270514	0.00193425	ASPM/KIF5B/EZR/DLGAP5/MAD2L1/ARPC5/SYNE2/SUN2/AURKA	9
BP	GO:1903715	regulation of aerobic respiration	9/1284	33/18800	0.000270946	0.00270514	0.00193425	RHOA/UQCC2/ARL2/PPIF/COX7A2/COX7A1/TRPV4/NOP53/NUPR1	9
BP	GO:0030032	lamellipodium assembly	14/1284	71/18800	0.000272256	0.0027134	0.00194016	ARPC2/ITGB1/RAC2/CCDC88A/ACTR2/ACTR3/CDH13/CDC42/RAC1/PARVB/TWF2/CAPZB/WASF2/PIK3R1	14
BP	GO:0001953	negative regulation of cell-matrix adhesion	10/1284	40/18800	0.000272903	0.00271505	0.00194133	SERPINE1/MAP4K4/ITGB1BP1/CORO1C/ADAM15/RCC2/SEMA3E/PIK3R1/THBS1/APOD	10
BP	GO:1901879	regulation of protein depolymerization	16/1284	88/18800	0.000274166	0.0027228	0.00194687	TPX2/CKAP2/CAPG/MAP1B/CIB1/RDX/PLEK/CAPZA1/MTPN/WDR1/TWF2/CAPZB/TRPV4/EPS8/GSN/SCIN	16
BP	GO:0001954	positive regulation of cell-matrix adhesion	12/1284	55/18800	0.000275098	0.00272725	0.00195006	S100A10/CSF1/MAP4K4/CDH13/CDK6/ROCK1/CIB1/ITGB1BP1/RAC1/NRP1/DAG1/SFRP1	12
BP	GO:0051231	spindle elongation	5/1284	10/18800	0.000277941	0.00274577	0.0019633	KIF23/PRC1/AURKB/KIF4A/RACGAP1	5
BP	GO:1902946	protein localization to early endosome	5/1284	10/18800	0.000277941	0.00274577	0.0019633	EZR/MSN/RDX/ROCK2/NRP1	5
BP	GO:0032623	interleukin-2 production	13/1284	63/18800	0.000279187	0.00274843	0.0019652	LAPTM5/EZR/PTPRC/HOMER3/CD83/TNFAIP3/LILRB4/PNP/ANXA1/VSIG4/CLEC7A/ZFP36/LAG3	13
BP	GO:0032663	regulation of interleukin-2 production	13/1284	63/18800	0.000279187	0.00274843	0.0019652	LAPTM5/EZR/PTPRC/HOMER3/CD83/TNFAIP3/LILRB4/PNP/ANXA1/VSIG4/CLEC7A/ZFP36/LAG3	13
BP	GO:2001237	negative regulation of extrinsic apoptotic signaling pathway	17/1284	97/18800	0.000282608	0.00277725	0.00198581	HMGB2/LMNA/SERPINE1/BRCA1/PEA15/TNFAIP3/AKT1/GPX1/NRP1/ITGA6/GSTP1/IGF1/DDX3X/HSPA1B/THBS1/HSPA1A/COL2A1	17
BP	GO:0030593	neutrophil chemotaxis	18/1284	106/18800	0.000284543	0.0027914	0.00199593	CCL3L1/CXCL8/CD74/FCER1G/CXCL3/CXCL2/PPIA/CCL2/RAC2/ITGB2/CCL3/TREM1/CXCL1/CKLF/RAC1/BSG/CCL4/SAA1	18
BP	GO:0016055	Wnt signaling pathway	51/1284	452/18800	0.000285068	0.00279168	0.00199613	ASPM/CCND1/COL1A1/PPP1CA/PIN1/RHOA/ZEB2/APOE/MAD2L2/RUVBL2/CAV1/CDC42/IGFBP6/RAC1/TNFAIP3/G3BP1/RBX1/VPS35/HMGXB4/APCDD1L/ATP6AP2/ILK/DKK3/SMARCA4/EMD/PBXIP1/EGR1/FGFR2/GPC6/UBE2B/MDFI/HBP1/DDX3X/VGLL4/SULF2/GLI3/LRP1/WWTR1/KLF4/PFDN5/DLX5/BMP2/BAMBI/CPE/CTHRC1/SOX4/SFRP1/IGFBP4/SOX9/FGF2/FRZB	51
BP	GO:0006469	negative regulation of protein kinase activity	29/1284	213/18800	0.000292359	0.00285449	0.00204103	CDKN2D/PPIA/PTPRC/CDKN2C/PLK1/APOE/NCAPG2/PLEC/CAV1/ITGB1BP1/TNFAIP3/CORO1C/LILRB4/AKT1/CDK5RAP2/AIDA/NUP62/GSTP1/HSPB1/NR2F2/PKIG/DNAJA1/WWTR1/HEXIM1/GADD45B/BMP2/CDKN1C/ERRFI1/SFRP1	29
BP	GO:0019079	viral genome replication	21/1284	134/18800	0.000292846	0.00285449	0.00204103	TOP2A/NUCKS1/DEK/CXCL8/FAM111A/PPIA/CCL2/HACD3/BANF1/CDC42/ROCK2/RAD23A/SRPK1/TRIM28/PPIH/MPHOSPH8/NFIA/GAS6/DDX3X/IFITM2/IFITM3	21
BP	GO:0051299	centrosome separation	6/1284	15/18800	0.000293509	0.00285449	0.00204103	RANBP1/KIF11/CHEK1/AURKA/NEK2/NUP62	6
BP	GO:0051315	attachment of mitotic spindle microtubules to kinetochore	6/1284	15/18800	0.000293509	0.00285449	0.00204103	CENPE/NUF2/NDC80/CDT1/AURKB/KIF2C	6
BP	GO:0051051	negative regulation of transport	52/1284	464/18800	0.000294292	0.00285717	0.00204295	HMGB1/ANXA2/RRAD/CD74/MAP1B/GSTO1/CALM1/BARD1/TXN/CALM3/CALM2/FABP5/VAMP8/APOE/SPI1/RANGAP1/IL11/PEA15/GNAI2/VDAC1/CAV1/ITGB1BP1/RAC1/CD47/TPR/UCP2/PPIF/VPS35/OAZ1/RAP1B/AKT1/TMBIM6/ANXA1/LMAN1/ATG3/CD84/CORO1A/RAB11FIP1/PID1/ANK3/BAG3/PKIG/PPP3CA/HES1/SERPINE2/NMB/SFRP1/WWP2/GEM/CRYAB/THBS1/APOD	52
BP	GO:0071383	cellular response to steroid hormone stimulus	28/1284	203/18800	0.00029722	0.00288063	0.00205973	RAN/YWHAH/BRCA1/RHOA/PARP1/ATP2B1/SGK1/AQP1/CBX3/UBE2L3/EIF4E/ANXA1/PTGES3/SMARCA4/DDIT4/ZFP36/LBH/ZFP36L1/ZFP36L2/SERPINF1/PMEPA1/ASS1/DDX5/CYP1B1/ERRFI1/SFRP1/HSPA1B/HSPA1A	28
BP	GO:0051592	response to calcium ion	22/1284	144/18800	0.000307435	0.00297451	0.00212686	ACTG1/ECT2/CCND1/CALM1/CALM3/CALM2/ALOX5AP/S100A16/CAV1/IQGAP1/PPIF/ADAM9/SLC25A24/HNRNPD/JUN/PPP3CA/FOSB/FOS/JUNB/JUND/PENK/THBS1	22
BP	GO:0198738	cell-cell signaling by wnt	51/1284	454/18800	0.00031671	0.003057	0.00218584	ASPM/CCND1/COL1A1/PPP1CA/PIN1/RHOA/ZEB2/APOE/MAD2L2/RUVBL2/CAV1/CDC42/IGFBP6/RAC1/TNFAIP3/G3BP1/RBX1/VPS35/HMGXB4/APCDD1L/ATP6AP2/ILK/DKK3/SMARCA4/EMD/PBXIP1/EGR1/FGFR2/GPC6/UBE2B/MDFI/HBP1/DDX3X/VGLL4/SULF2/GLI3/LRP1/WWTR1/KLF4/PFDN5/DLX5/BMP2/BAMBI/CPE/CTHRC1/SOX4/SFRP1/IGFBP4/SOX9/FGF2/FRZB	51
BP	GO:0006801	superoxide metabolic process	14/1284	72/18800	0.000317046	0.003057	0.00218584	DHFR/CYBA/ITGB2/TYROBP/GNAI2/CYBB/ITGAM/NQO1/CLEC7A/ACP5/GSTP1/H19/SOD2/SOD3	14
BP	GO:0048857	neural nucleus development	13/1284	64/18800	0.000328754	0.00316447	0.00226268	ACTB/YWHAH/RHOA/CALM1/CALM3/CALM2/YWHAQ/CDC42/GNB4/CKB/GLUD1/FGF2/S100A1	13
BP	GO:0002449	lymphocyte mediated immunity	43/1284	365/18800	0.000335675	0.00322558	0.00230637	TUBB/HMGB1/CD70/CD74/KIF5B/FCER1G/HLA-DRA/TUBB4B/HLA-B/HLA-DRB1/HLA-DPA1/IL7R/HLA-DPB1/PTPRC/C1QB/HLA-DQB1/NSD2/C1QA/HLA-DRB5/B2M/MAD2L2/ATAD5/HLA-DMA/HLA-A/TCIRG1/MYO1G/LILRB4/HPRT1/RIF1/HLA-DQA1/MSH2/ARL8B/MSH6/C1QC/CORO1A/FCGR3A/HSPD1/IL1R1/C1R/LAG3/C1S/SERPING1/CLU	43
BP	GO:0010591	regulation of lamellipodium assembly	10/1284	41/18800	0.000339077	0.00324718	0.00232182	ARPC2/RAC2/ACTR2/ACTR3/CDC42/RAC1/TWF2/CAPZB/WASF2/PIK3R1	10
BP	GO:0071548	response to dexamethasone	10/1284	41/18800	0.000339077	0.00324718	0.00232182	PCNA/AQP1/CBX3/EIF4E/DDIT4/SERPINF1/ASS1/CYP1B1/ERRFI1/FIBIN	10
BP	GO:0060323	head morphogenesis	9/1284	34/18800	0.000346357	0.00331126	0.00236764	COL1A1/ATP6AP2/CRISPLD2/PDGFRA/ARID5B/TIPARP/DLX5/MMP2/CRISPLD1	9
BP	GO:0048608	reproductive structure development	49/1284	433/18800	0.000347411	0.00331571	0.00237082	ASPM/HMGB2/SPP1/NUDT1/PTN/CRIP1/CTSB/TPPP3/CCND1/BRCA2/PHLDA2/NASP/BAX/BSG/ADAM15/AKT1/ANXA1/MAPK1/MSH2/TRIM28/E2F8/FANCA/NR2F2/FGFR2/PDGFRA/A2M/ZFP36L1/KDM5B/ARID5B/MDFI/SERPINF1/HES1/GLI3/RHOBTB3/TIPARP/SERPINE2/ID4/HSP90AB1/JUNB/CYP1B1/CDKN1C/SFRP1/MMP2/CCN1/NUPR1/FOXC1/SOX9/SPINT2/COL9A3	49
BP	GO:0031497	chromatin assembly	28/1284	205/18800	0.000349797	0.00333284	0.00238307	HMGB2/CENPW/DNMT1/HELLS/ANP32B/EZH2/DNAJC9/HP1BP3/NASP/NAP1L4/ITGB3BP/HJURP/CHAF1A/CBX3/SET/ASF1B/TPR/SAMD1/RIF1/TRIM28/CTCF/HAT1/MPHOSPH8/NDN/BRD2/TSPYL2/CDKN1C/SOX9	28
BP	GO:0051100	negative regulation of binding	24/1284	165/18800	0.000355922	0.00338547	0.0024207	CTSZ/ACTB/TMSB4X/E2F1/PPP1CA/PIN1/AURKB/BAX/B2M/MAD2L2/ROCK1/SUMO3/CAV1/ITGB1BP1/AURKA/NEK2/ADAM15/AKT1/TMBIM6/RALB/JUN/ID1/PPP3CA/MDFI	24
BP	GO:0001906	cell killing	26/1284	185/18800	0.000358158	0.00340099	0.0024318	TUBB/LYZ/HMGN2/KIF5B/HLA-DRA/TUBB4B/GAPDH/HLA-B/HLA-DRB1/IL7R/PTPRC/SPI1/B2M/TREM1/TYROBP/HLA-A/ITGAM/HPRT1/ARL8B/CLEC7A/CORO1A/CD59/FCGR3A/LAG3/HSP90AB1/CFH	26
BP	GO:0043410	positive regulation of MAPK cascade	54/1284	491/18800	0.000361612	0.00342801	0.00245112	LAPTM5/HMGB1/CCL3L1/MARCO/CD74/CD44/CAVIN3/HLA-DRB1/PPIA/CCL2/EZH2/PTPRC/CCL3/APOE/SPI1/IL11/HRAS/ROCK1/CIB1/GNAI2/CDC42/IGFBP6/IQGAP1/IQGAP3/GLIPR2/IRAK1/LAMTOR2/RAP1B/ROCK2/ADAM9/NRP1/CCL4/MIF/GPR183/AKAP13/MAP2K3/CLEC7A/MAP2K6/FGFR2/PDGFRA/TRPV4/GAS6/JUN/PDGFD/IGF1/TPD52L1/GADD45B/BMP2/IGFBP4/THBS1/FGF2/PLA2G2A/CCN2/CHI3L1	54
BP	GO:0043542	endothelial cell migration	35/1284	279/18800	0.00036574	0.00346132	0.00247493	HMGB1/TMSB4X/PTN/LOXL2/ITGB1/NRP2/RHOA/APOE/CDH13/GRN/MYH9/FSTL1/ATP5F1B/CIB1/GPI/ITGB1BP1/RAC1/ROCK2/AKT1/GPX1/NRP1/ANXA1/ATP2B4/MAP2K3/HSPB1/NR2F2/ID1/RGCC/SERPINF1/KLF4/CYP1B1/THBS1/FGF2/SMOC2/DCN	35
BP	GO:0070613	regulation of protein processing	13/1284	65/18800	0.000385621	0.00364334	0.00260509	CTSZ/ANXA2/S100A10/ENO1/SERPINE1/MYH9/CAST/BCL2L12/TMEM59/GSN/GAS1/SERPINE2/THBS1	13
BP	GO:0042306	regulation of protein import into nucleus	12/1284	57/18800	0.000390763	0.00368574	0.0026354	CDK1/RAN/FLNA/ECT2/TPR/TRIM28/BAG3/PKIG/PIK3R1/GLI3/HSP90AB1/APOD	12
BP	GO:0071346	cellular response to interferon-gamma	19/1284	118/18800	0.000393959	0.00370967	0.00265251	CCL3L1/KIF5B/VIM/GAPDH/ACTG1/HLA-DPA1/CCL2/AIF1/ACTR2/CCL3/ACTR3/CDC42/SYNCRIP/CD47/MYO1C/CCL4/GSN/ASS1/HSP90AB1	19
BP	GO:0061458	reproductive system development	49/1284	436/18800	0.000407153	0.00382751	0.00273677	ASPM/HMGB2/SPP1/NUDT1/PTN/CRIP1/CTSB/TPPP3/CCND1/BRCA2/PHLDA2/NASP/BAX/BSG/ADAM15/AKT1/ANXA1/MAPK1/MSH2/TRIM28/E2F8/FANCA/NR2F2/FGFR2/PDGFRA/A2M/ZFP36L1/KDM5B/ARID5B/MDFI/SERPINF1/HES1/GLI3/RHOBTB3/TIPARP/SERPINE2/ID4/HSP90AB1/JUNB/CYP1B1/CDKN1C/SFRP1/MMP2/CCN1/NUPR1/FOXC1/SOX9/SPINT2/COL9A3	49
BP	GO:0043523	regulation of neuron apoptotic process	28/1284	207/18800	0.000410429	0.00385188	0.0027542	CCL2/RHOA/PARP1/CCL3/APOE/BAX/KIF14/GRN/HDGF/HRAS/ROCK1/TYROBP/GPI/CRLF1/CDC42/MYBL2/SET/ITGAM/NRP1/MSH2/NQO1/CORO1A/NDNF/JUN/RETREG1/HSP90AB1/NUPR1/SOD2	28
BP	GO:0034314	Arp2/3 complex-mediated actin nucleation	10/1284	42/18800	0.000418103	0.0038891	0.00278081	ARPC5/ARPC2/ACTR2/ACTR3/ARPC1B/ARPC3/ARPC4/GMFG/ARPC5L/WASF2	10
BP	GO:1900026	positive regulation of substrate adhesion-dependent cell spreading	10/1284	42/18800	0.000418103	0.0038891	0.00278081	S100A10/FLNA/ARPC2/P4HB/CIB1/CDC42/RAC1/NRP1/ILK/MYADM	10
BP	GO:2000249	regulation of actin cytoskeleton reorganization	10/1284	42/18800	0.000418103	0.0038891	0.00278081	ABL2/ARHGDIA/HRAS/ARHGDIB/CDC42/GMFG/NRP1/PHPT1/PDGFRA/SEMA3E	10
BP	GO:0007064	mitotic sister chromatid cohesion	8/1284	28/18800	0.00041923	0.0038891	0.00278081	RAD21/CDC20/SMC1A/SMC3/CDCA5/SGO1/NAA10/NAA50	8
BP	GO:0010955	negative regulation of protein processing	8/1284	28/18800	0.00041923	0.0038891	0.00278081	CTSZ/SERPINE1/CAST/BCL2L12/TMEM59/GAS1/SERPINE2/THBS1	8
BP	GO:0010971	positive regulation of G2/M transition of mitotic cell cycle	8/1284	28/18800	0.00041923	0.0038891	0.00278081	CCNB1/CDK1/CCND1/RRM1/FBXO5/CDC25B/DTL/RCC2	8
BP	GO:1903318	negative regulation of protein maturation	8/1284	28/18800	0.00041923	0.0038891	0.00278081	CTSZ/SERPINE1/CAST/BCL2L12/TMEM59/GAS1/SERPINE2/THBS1	8
BP	GO:1902107	positive regulation of leukocyte differentiation	23/1284	157/18800	0.000421715	0.0038993	0.00278811	HMGB1/CD74/HLA-DRA/HLA-DRB1/IL7R/PTPRC/RHOA/CSF1/PRKDC/TYROBP/CD83/LILRB4/PNP/ANXA1/CBFB/ZFP36L1/GAS6/XBP1/GLI3/ID2/FOS/SOX4/TGFBR2	23
BP	GO:1903708	positive regulation of hemopoiesis	23/1284	157/18800	0.000421715	0.0038993	0.00278811	HMGB1/CD74/HLA-DRA/HLA-DRB1/IL7R/PTPRC/RHOA/CSF1/PRKDC/TYROBP/CD83/LILRB4/PNP/ANXA1/CBFB/ZFP36L1/GAS6/XBP1/GLI3/ID2/FOS/SOX4/TGFBR2	23
BP	GO:0022900	electron transport chain	24/1284	167/18800	0.000426287	0.00393512	0.00281372	CCNB1/CDK1/LOXL2/CYBA/NDUFS8/COX5A/PLEC/CYBB/NDUFS6/NDUFA6/CYC1/BID/ETFB/CYCS/UQCRQ/AKR1B1/NDUFA12/COX4I1/UQCRFS1/COX7A1/COX7C/NDUFC1/STEAP4/SOD2	24
BP	GO:0010762	regulation of fibroblast migration	9/1284	35/18800	0.000438271	0.00403252	0.00288336	ITGB1/ITGB1BP1/RAC1/CORO1C/AKT1/RCC2/DDR2/THBS1/FGF2	9
BP	GO:1904031	positive regulation of cyclin-dependent protein kinase activity	9/1284	35/18800	0.000438271	0.00403252	0.00288336	CCNB1/CKS1B/CKS2/CCND1/CDC6/AKT1/RGCC/CCND2/HSP90AB1	9
BP	GO:0009263	deoxyribonucleotide biosynthetic process	6/1284	16/18800	0.000442563	0.00405215	0.0028974	TYMS/DTYMK/RRM2/DUT/RRM1/DCK	6
BP	GO:0009265	2'-deoxyribonucleotide biosynthetic process	6/1284	16/18800	0.000442563	0.00405215	0.0028974	TYMS/DTYMK/RRM2/DUT/RRM1/DCK	6
BP	GO:0046385	deoxyribose phosphate biosynthetic process	6/1284	16/18800	0.000442563	0.00405215	0.0028974	TYMS/DTYMK/RRM2/DUT/RRM1/DCK	6
BP	GO:0010812	negative regulation of cell-substrate adhesion	13/1284	66/18800	0.000450632	0.00411266	0.00294066	ACTN4/COL1A1/SERPINE1/RHOA/MAP4K4/ITGB1BP1/CORO1C/ADAM15/RCC2/SEMA3E/PIK3R1/THBS1/APOD	13
BP	GO:0030837	negative regulation of actin filament polymerization	13/1284	66/18800	0.000450632	0.00411266	0.00294066	PFN1/CAPG/TMSB4X/TMSB10/RDX/CAPZA1/MTPN/TWF2/MYADM/CAPZB/EPS8/GSN/SCIN	13
BP	GO:2000779	regulation of double-strand break repair	18/1284	110/18800	0.000453833	0.00412686	0.00295081	DEK/ACTB/FOXM1/PARP1/NSD2/RAD51AP1/ACTR2/PRKDC/MAD2L2/CHEK1/RUVBL2/RBBP8/PARPBP/TIMELESS/RIF1/RAD51/ACTL6A/TERF2IP	18
BP	GO:0010821	regulation of mitochondrion organization	22/1284	148/18800	0.000454036	0.00412686	0.00295081	LMNA/SLC25A5/PLAUR/BAX/VDAC1/RALA/AURKA/MTCH2/PPIF/VPS35/PMAIP1/PDCD5/BID/AKT1/GPX1/PID1/FAM162A/SQSTM1/IGF1/HSPA1A/CLU/DCN	22
BP	GO:1903053	regulation of extracellular matrix organization	11/1284	50/18800	0.000454387	0.00412686	0.00295081	COLGALT1/DAG1/ANTXR1/RGCC/DDR2/CHADL/PDPN/LRP1/BMP2/SOX9/AEBP1	11
BP	GO:1990778	protein localization to cell periphery	40/1284	337/18800	0.000457734	0.00415057	0.00296777	ACTB/S100A10/KIF5B/EZR/FLNA/ITGB1/CCDC88A/VAMP8/PLK1/HRAS/ROCK1/CIB1/RHOG/RDX/CAV1/ATP1B3/ITGB1BP1/BSG/RAB8A/FAM126A/VPS35/RAB31/ROCK2/AKT1/AP2M1/FLOT1/RER1/SAPCD2/ATP2B4/MYADM/DAG1/PID1/ANK3/GAS6/TMEM59/EPB41L2/GPC6/SQSTM1/PIK3R1/LRP1	40
BP	GO:0042773	ATP synthesis coupled electron transport	16/1284	92/18800	0.000461599	0.00417217	0.00298322	CCNB1/CDK1/NDUFS8/COX5A/NDUFS6/NDUFA6/CYC1/BID/CYCS/UQCRQ/NDUFA12/COX4I1/UQCRFS1/COX7A1/COX7C/NDUFC1	16
BP	GO:0042775	mitochondrial ATP synthesis coupled electron transport	16/1284	92/18800	0.000461599	0.00417217	0.00298322	CCNB1/CDK1/NDUFS8/COX5A/NDUFS6/NDUFA6/CYC1/BID/CYCS/UQCRQ/NDUFA12/COX4I1/UQCRFS1/COX7A1/COX7C/NDUFC1	16
BP	GO:0019724	B cell mediated immunity	29/1284	219/18800	0.000466737	0.00421185	0.00301159	CD70/CD74/FCER1G/HLA-DRA/HLA-DRB1/HLA-DPA1/HLA-DPB1/PTPRC/C1QB/HLA-DQB1/NSD2/C1QA/HLA-DRB5/B2M/MAD2L2/ATAD5/HLA-DMA/TCIRG1/RIF1/HLA-DQA1/MSH2/MSH6/C1QC/FCGR3A/HSPD1/C1R/C1S/SERPING1/CLU	29
BP	GO:0072521	purine-containing compound metabolic process	47/1284	416/18800	0.000470932	0.00424291	0.00303379	TMSB4X/NUDT1/RAN/ENO1/GAPDH/PGAM1/HINT1/RHOA/PARP1/TPI1/PKM/FBP1/NUDT8/ACOT7/PGK1/ATP5F1B/ICMT/LDHA/ATP5F1E/GPI/ATP5MF/TECR/NME1/SAMHD1/ARL2/PAICS/GALK1/GMPS/PNP/ELOVL1/HPRT1/ATP5MC3/PFKP/DCK/NT5E/ATP5F1C/SLC25A1/MTHFD1/EIF6/DDIT4/PID1/PAPSS2/PDK4/IGF1/ZBTB20/NUPR1/H19	47
BP	GO:1902105	regulation of leukocyte differentiation	35/1284	283/18800	0.000477391	0.00428482	0.00306376	HMGB1/HMGB3/CD74/HLA-DRA/HLA-B/HLA-DRB1/IL7R/PTPRC/RHOA/FBN1/CSF1/CCL3/PRKDC/CDK6/TYROBP/CD83/LILRB4/PNP/ANXA1/CBFB/C1QC/FANCA/MAFB/ZFP36L1/GAS6/ZFP36L2/XBP1/PIK3R1/GLI3/ID2/LAG3/FOS/SOX4/TGFBR2/SFRP1	35
BP	GO:0007135	meiosis II	5/1284	11/18800	0.000480911	0.00428482	0.00306376	SGO2/BUB1/BUB1B/SGO1/MASTL	5
BP	GO:0031055	chromatin remodeling at centromere	5/1284	11/18800	0.000480911	0.00428482	0.00306376	CENPW/HELLS/NASP/ITGB3BP/HJURP	5
BP	GO:0042989	sequestering of actin monomers	5/1284	11/18800	0.000480911	0.00428482	0.00306376	TMSB4X/TMSB10/TWF2/GSN/SCIN	5
BP	GO:0061983	meiosis II cell cycle process	5/1284	11/18800	0.000480911	0.00428482	0.00306376	SGO2/BUB1/BUB1B/SGO1/MASTL	5
BP	GO:0071472	cellular response to salt stress	5/1284	11/18800	0.000480911	0.00428482	0.00306376	AQP1/XRCC5/AKR1B1/ZFP36L1/TRPV4	5
BP	GO:1904668	positive regulation of ubiquitin protein ligase activity	5/1284	11/18800	0.000480911	0.00428482	0.00306376	UBE2C/CDC20/UBE2S/PLK1/MASTL	5
BP	GO:1903900	regulation of viral life cycle	21/1284	139/18800	0.000485918	0.0043226	0.00309078	TOP2A/LGALS1/CXCL8/CD74/HLA-DRB1/FAM111A/PPIA/KPNA2/HACD3/BANF1/P4HB/LY6E/RAD23A/SRPK1/TRIM28/PPIH/MPHOSPH8/GSN/DDX3X/IFITM2/IFITM3	21
BP	GO:0006163	purine nucleotide metabolic process	45/1284	394/18800	0.000487813	0.00432579	0.00309306	TMSB4X/RAN/ENO1/GAPDH/PGAM1/HINT1/RHOA/PARP1/TPI1/PKM/FBP1/NUDT8/ACOT7/PGK1/ATP5F1B/LDHA/ATP5F1E/GPI/ATP5MF/TECR/NME1/SAMHD1/ARL2/PAICS/GALK1/GMPS/PNP/ELOVL1/HPRT1/ATP5MC3/PFKP/DCK/NT5E/ATP5F1C/SLC25A1/MTHFD1/EIF6/DDIT4/PID1/PAPSS2/PDK4/IGF1/ZBTB20/NUPR1/H19	45
BP	GO:0019693	ribose phosphate metabolic process	45/1284	394/18800	0.000487813	0.00432579	0.00309306	TMSB4X/RAN/ENO1/GAPDH/PGAM1/HINT1/RHOA/PARP1/TPI1/PKM/FBP1/NUDT8/ACOT7/PGK1/ATP5F1B/LDHA/ATP5F1E/GPI/ATP5MF/TECR/NME1/UPP1/ARL2/PAICS/GALK1/TKT/GMPS/PNP/ELOVL1/HPRT1/RNASEH2B/ATP5MC3/PFKP/NT5E/ATP5F1C/SLC25A1/EIF6/DDIT4/PID1/PAPSS2/PDK4/IGF1/ZBTB20/NUPR1/H19	45
BP	GO:0030324	lung development	25/1284	179/18800	0.000506377	0.00448334	0.00320571	CTSZ/PPP1CA/YWHAZ/CDC42/ADAMTS2/TIMELESS/HSPB11/PTGES3/MAPK1/DAG1/CRISPLD2/FGFR2/PDGFRA/LTBP3/HES1/FGF7/GLI3/PDPN/KLF2/ERRFI1/TGFBR2/SOX9/FGF2/CCN2/CHI3L1	25
BP	GO:0009141	nucleoside triphosphate metabolic process	18/1284	111/18800	0.000507754	0.00448848	0.00320939	TYMS/DTYMK/DUT/TMSB4X/RAN/ENO1/RHOA/PARP1/ATP5F1B/ATP5F1E/ATP5MF/NME1/DCTPP1/SAMHD1/ATP5MC3/ATP5F1C/PID1/H19	18
BP	GO:0042554	superoxide anion generation	10/1284	43/18800	0.000511852	0.00451054	0.00322516	CYBA/ITGB2/TYROBP/GNAI2/CYBB/ITGAM/CLEC7A/ACP5/GSTP1/SOD2	10
BP	GO:0090224	regulation of spindle organization	10/1284	43/18800	0.000511852	0.00451054	0.00322516	TPX2/TACC3/PLK1/DYNC1H1/TPR/KIF15/SPAG5/NUP62/HSPA1B/HSPA1A	10
BP	GO:0030168	platelet activation	20/1284	130/18800	0.000516344	0.00454302	0.00324838	ACTB/CLIC1/FCER1G/FLNA/ACTG1/PPIA/APOE/MYL12A/MYH9/PLEK/EMILIN2/FIBP/ILK/TLN1/HSPB1/PDGFRA/PDPN/SERPINE2/SAA1/COMP	20
BP	GO:0002573	myeloid leukocyte differentiation	28/1284	210/18800	0.000518761	0.00455717	0.0032585	ANXA2/CD74/HLA-DRB1/PARP1/FBN1/CSF1/CCL3/SNX10/SPI1/MYH9/CDK6/TYROBP/CDC42/TCIRG1/LILRB4/GPR183/C1QC/MAFB/ZFP36L1/JUN/PIK3R1/TSPAN2/ID2/FOS/JUNB/TGFBR2/SFRP1/MT1G	28
BP	GO:0009259	ribonucleotide metabolic process	44/1284	384/18800	0.000523349	0.00459031	0.00328219	TMSB4X/RAN/ENO1/GAPDH/PGAM1/HINT1/RHOA/PARP1/TPI1/PKM/FBP1/NUDT8/ACOT7/PGK1/ATP5F1B/LDHA/ATP5F1E/GPI/ATP5MF/TECR/NME1/UPP1/ARL2/PAICS/GALK1/GMPS/PNP/ELOVL1/HPRT1/RNASEH2B/ATP5MC3/PFKP/NT5E/ATP5F1C/SLC25A1/EIF6/DDIT4/PID1/PAPSS2/PDK4/IGF1/ZBTB20/NUPR1/H19	44
BP	GO:0072678	T cell migration	13/1284	67/18800	0.000524699	0.004595	0.00328555	CCL2/RHOA/AIF1/MSN/CCL3/ECM1/PLEC/MYO1G/GPR183/CXCL16/CD99/CXCL12/APOD	13
BP	GO:0097421	liver regeneration	8/1284	29/18800	0.000544581	0.00475095	0.00339705	TYMS/PCNA/CCND1/EZH2/AURKA/UCP2/GLI3/SRSF5	8
BP	GO:0030042	actin filament depolymerization	12/1284	59/18800	0.000545038	0.00475095	0.00339705	CAPG/CFL1/RDX/PLEK/CAPZA1/MTPN/WDR1/TWF2/CAPZB/EPS8/GSN/SCIN	12
BP	GO:0043666	regulation of phosphoprotein phosphatase activity	12/1284	59/18800	0.000545038	0.00475095	0.00339705	PTPRC/CALM1/CALM3/CALM2/ROCK1/GNAI2/ROCK2/FKBP1A/MASTL/HSP90B1/RCAN1/HSP90AB1	12
BP	GO:0007584	response to nutrient	22/1284	150/18800	0.00054792	0.00476868	0.00340973	TYMS/SPP1/CDKN2D/MAP1B/CCND1/COL1A1/ATP2B1/GNAI2/CYBB/GPX1/NQO1/ENSA/A2M/GAS6/XBP1/ASS1/CYP1B1/TGFBR2/PENK/SFRP1/TNFRSF11B/SOD2	22
BP	GO:0051294	establishment of spindle orientation	9/1284	36/18800	0.000549323	0.00477352	0.00341319	MAD2L1/ITGB1/NDC80/PLK1/CENPA/SPDL1/DYNLT1/CDK5RAP2/SAPCD2	9
BP	GO:0007098	centrosome cycle	20/1284	131/18800	0.000571063	0.00495479	0.0035428	PCLAF/CDK1/RANBP1/SAC3D1/KIF11/BRCA2/BRCA1/NDC80/PLK1/CKAP5/CHEK1/XPO1/SGO1/AURKA/ARL2/NEK2/ROCK2/CDK5RAP2/CENPJ/NUP62	20
BP	GO:0016485	protein processing	31/1284	243/18800	0.000579815	0.00502298	0.00359157	CTSZ/ANXA2/S100A10/ENO1/FAM111A/SERPINE1/SRGN/PARP1/MYH9/PGK1/CAST/CTSL/CAPN2/CTSS/ERO1A/ADAMTS2/SPCS3/CYCS/ATP6AP2/BMP1/BCL2L12/TMEM59/GSN/GLI3/C1R/GAS1/SERPINE2/CPE/PCSK1N/THBS1/COMP	31
BP	GO:1901796	regulation of signal transduction by p53 class mediator	17/1284	103/18800	0.000583604	0.00504804	0.00360948	CD74/CD44/EIF5A/AURKB/SGK1/CHEK1/ATAD5/AURKA/PMAIP1/AKT1/MIF/KMT5A/MAP2K6/NOP53/HEXIM1/DDX5/SOX4	17
BP	GO:0050821	protein stabilization	26/1284	191/18800	0.000588714	0.00508443	0.0036355	PFN1/GAPDH/FLNA/CCT5/PIN1/GRN/RTN4/TYROBP/ATP1B3/CCT2/FLOT1/CCT6A/PTGES3/HSPD1/BAG3/CRTAP/UBE2B/IGF1/PIK3R1/NOP53/HSP90AB1/SOX4/CRYAB/HSPA1B/HSPA1A/CLU	26
BP	GO:0045739	positive regulation of DNA repair	16/1284	94/18800	0.000590831	0.0050949	0.00364299	PCNA/HMGB1/ACTB/FOXM1/BRCA1/PARP1/RAD51AP1/ACTR2/PRKDC/MAD2L2/RUVBL2/RBBP8/TIMELESS/RIF1/TRIM28/ACTL6A	16
BP	GO:0045619	regulation of lymphocyte differentiation	25/1284	181/18800	0.000598524	0.00515335	0.00368478	HMGB1/HMGB3/CD74/HLA-DRA/HLA-DRB1/IL7R/PTPRC/RHOA/PRKDC/CD83/LILRB4/PNP/ANXA1/CBFB/FANCA/ZFP36L1/GAS6/ZFP36L2/XBP1/GLI3/ID2/LAG3/SOX4/TGFBR2/SFRP1	25
BP	GO:0050863	regulation of T cell activation	40/1284	342/18800	0.000614258	0.00528074	0.00377587	LGALS1/LAPTM5/HMGB1/CD70/CD74/HLA-DRA/HLA-DRB1/HLA-DPA1/CCL2/IL7R/HLA-DPB1/RAC2/PTPRC/RHOA/HLA-DQB1/AIF1/HLA-DRB5/B2M/CD83/CAV1/HLA-DMA/CD47/HLA-A/LILRB4/PNP/AKT1/HLA-DQA1/ANXA1/CBFB/VSIG4/CORO1A/FANCA/HSPD1/XBP1/IGF1/HES1/GLI3/LAG3/SOX4/TGFBR2	40
BP	GO:1902115	regulation of organelle assembly	27/1284	202/18800	0.000622279	0.00533413	0.00381405	EZR/SYNE2/BRCA1/RHOA/MSN/CCDC88A/LCP1/PLK1/RDX/VDAC3/DYNC1H1/G3BP1/TPR/KIF15/SPAG5/CDK5RAP2/MNS1/CENPJ/RALB/ATG3/NUP62/GDI2/ZMYND10/GSN/NUPR1/HSPA1B/HSPA1A	27
BP	GO:0033173	calcineurin-NFAT signaling cascade	10/1284	44/18800	0.000622363	0.00533413	0.00381405	HOMER3/CIB1/FHL2/RCAN1/ATP2B4/CLEC7A/PTBP1/NFATC2/PPP3CA/IGF1	10
BP	GO:0098743	cell aggregation	7/1284	23/18800	0.000632483	0.00541264	0.00387018	BMP1/SOX5/SOX9/COL11A1/CCN2/MGP/COL2A1	7
BP	GO:0000076	DNA replication checkpoint signaling	6/1284	17/18800	0.000644619	0.00550812	0.00393845	CLSPN/CDT1/TOPBP1/CDC6/TIMELESS/CDC45	6
BP	GO:0031103	axon regeneration	11/1284	52/18800	0.000648048	0.0055162	0.00394423	SPP1/PTN/FLNA/MAP1B/DHFR/GRN/DAG1/JUN/KLF4/MMP2/APOD	11
BP	GO:0090329	regulation of DNA-templated DNA replication	11/1284	52/18800	0.000648048	0.0055162	0.00394423	PCNA/GMNN/BRCA2/GINS2/CDT1/FBXO5/RFC4/RFC2/TIMELESS/RFC3/E2F8	11
BP	GO:0030183	B cell differentiation	21/1284	142/18800	0.000648503	0.0055162	0.00394423	LGALS1/HMGB3/KLF6/ITGB1/EZH2/SLC25A5/PTPRC/PRKDC/SPI1/BAX/IL11/TCIRG1/GPR183/MSH2/ZFP36L1/DNAJB9/ZFP36L2/XBP1/ID2/SFRP1/ITM2A	21
BP	GO:0048661	positive regulation of smooth muscle cell proliferation	16/1284	95/18800	0.000666289	0.00565893	0.00404629	DNMT1/CYBA/AIF1/CDH13/GNAI2/IRAK1/AKT1/FGFR2/JUN/PDGFD/IGF1/ID2/TGFBR2/MMP2/THBS1/FGF2	16
BP	GO:0060541	respiratory system development	27/1284	203/18800	0.000672146	0.00569162	0.00406966	CTSZ/PPP1CA/YWHAZ/CDC42/ADAMTS2/TIMELESS/HSPB11/PTGES3/MAPK1/DAG1/CRISPLD2/FGFR2/PDGFRA/LTBP3/HES1/FGF7/GLI3/PDPN/ASS1/KLF2/DLX5/ERRFI1/TGFBR2/SOX9/FGF2/CCN2/CHI3L1	27
BP	GO:0009150	purine ribonucleotide metabolic process	42/1284	366/18800	0.000672159	0.00569162	0.00406966	TMSB4X/RAN/ENO1/GAPDH/PGAM1/HINT1/RHOA/PARP1/TPI1/PKM/FBP1/NUDT8/ACOT7/PGK1/ATP5F1B/LDHA/ATP5F1E/GPI/ATP5MF/TECR/NME1/ARL2/PAICS/GALK1/GMPS/PNP/ELOVL1/HPRT1/ATP5MC3/PFKP/NT5E/ATP5F1C/SLC25A1/EIF6/DDIT4/PID1/PAPSS2/PDK4/IGF1/ZBTB20/NUPR1/H19	42
BP	GO:0031112	positive regulation of microtubule polymerization or depolymerization	9/1284	37/18800	0.000682403	0.00576103	0.00411929	MAP1B/CKAP5/RAC1/ARL2/MAPRE1/CDK5RAP2/TRPV4/HSPA1B/HSPA1A	9
BP	GO:0071276	cellular response to cadmium ion	9/1284	37/18800	0.000682403	0.00576103	0.00411929	CYBB/AKT1/MAPK1/JUN/MT1F/MT1E/FOS/MT1G/MT1X	9
BP	GO:0060325	face morphogenesis	8/1284	30/18800	0.000698585	0.00587124	0.00419809	COL1A1/CRISPLD2/PDGFRA/ARID5B/TIPARP/DLX5/MMP2/CRISPLD1	8
BP	GO:0070979	protein K11-linked ubiquitination	8/1284	30/18800	0.000698585	0.00587124	0.00419809	UBE2C/UBE2T/UBE2S/ANAPC11/UBE2L3/UBE2A/CDC26/UBE2B	8
BP	GO:1903579	negative regulation of ATP metabolic process	8/1284	30/18800	0.000698585	0.00587124	0.00419809	RHOA/PARP1/FBP1/PPIF/DDIT4/PID1/NUPR1/H19	8
BP	GO:0030323	respiratory tube development	25/1284	183/18800	0.000704992	0.00589868	0.00421771	CTSZ/PPP1CA/YWHAZ/CDC42/ADAMTS2/TIMELESS/HSPB11/PTGES3/MAPK1/DAG1/CRISPLD2/FGFR2/PDGFRA/LTBP3/HES1/FGF7/GLI3/PDPN/KLF2/ERRFI1/TGFBR2/SOX9/FGF2/CCN2/CHI3L1	25
BP	GO:0045766	positive regulation of angiogenesis	25/1284	183/18800	0.000704992	0.00589868	0.00421771	CXCL8/SERPINE1/ITGB1/ITGA5/BRCA1/ADAM12/PKM/GRN/AQP1/ECM1/CYBB/EMILIN2/MTDH/NRP1/HSPB1/XBP1/KLF4/CYP1B1/TGFBR2/BTG1/THBS1/FGF2/SMOC2/S100A1/CHI3L1	25
BP	GO:1904018	positive regulation of vasculature development	25/1284	183/18800	0.000704992	0.00589868	0.00421771	CXCL8/SERPINE1/ITGB1/ITGA5/BRCA1/ADAM12/PKM/GRN/AQP1/ECM1/CYBB/EMILIN2/MTDH/NRP1/HSPB1/XBP1/KLF4/CYP1B1/TGFBR2/BTG1/THBS1/FGF2/SMOC2/S100A1/CHI3L1	25
BP	GO:2001056	positive regulation of cysteine-type endopeptidase activity	21/1284	143/18800	0.000712272	0.00595074	0.00425494	LAPTM5/HMGB1/ANP32B/RHOA/BAX/CTSD/PMAIP1/PDCD5/BID/CYCS/BCAP31/CASP8AP2/CLEC7A/HSPD1/BEX3/HSPE1/FAM162A/GSN/DDX3X/CCN1/CCN2	21
BP	GO:1903533	regulation of protein targeting	14/1284	78/18800	0.000740632	0.00617852	0.0044178	RAC2/ITGB2/HRAS/SAE1/CIB1/ITGB1BP1/UBE2L3/MYO1C/ITGAM/PDCD5/LMAN1/ANK3/BAG3/TOMM7	14
BP	GO:0031334	positive regulation of protein-containing complex assembly	26/1284	194/18800	0.000746494	0.00619924	0.00443263	PFN1/TPPP3/MAP1B/ARPC2/RHOA/CDT1/RHOC/MSN/LCP1/BAX/CKAP5/PLEK/RAC1/ARL2/RAP1B/MAPRE1/BID/CDK5RAP2/STMP1/CLEC7A/DDX3X/CDC42EP5/HSPA1B/HSPA1A/CLU/MMP3	26
BP	GO:0032387	negative regulation of intracellular transport	12/1284	61/18800	0.00074752	0.00619924	0.00443263	MAP1B/BARD1/TXN/RANGAP1/ITGB1BP1/TPR/VPS35/LMAN1/BAG3/PKIG/CRYAB/APOD	12
BP	GO:0035306	positive regulation of dephosphorylation	12/1284	61/18800	0.00074752	0.00619924	0.00443263	PPIA/PTPRC/PIN1/CALM1/CALM3/CALM2/ROCK1/PLEK/CDCA2/PTBP1/HSP90AB1/BMP2	12
BP	GO:0048524	positive regulation of viral process	12/1284	61/18800	0.00074752	0.00619924	0.00443263	TOP2A/LGALS1/CD74/HLA-DRB1/PPIA/KPNA2/HACD3/P4HB/RAD23A/SRPK1/PPIH/DDX3X	12
BP	GO:0032091	negative regulation of protein binding	16/1284	96/18800	0.000749821	0.00620918	0.00443973	CTSZ/ACTB/PPP1CA/PIN1/AURKB/BAX/B2M/ROCK1/CAV1/ITGB1BP1/AURKA/ADAM15/AKT1/TMBIM6/RALB/ID1	16
BP	GO:0010171	body morphogenesis	10/1284	45/18800	0.000751854	0.00621687	0.00444523	COL1A1/ATP6AP2/DAG1/CRISPLD2/PDGFRA/ARID5B/TIPARP/DLX5/MMP2/CRISPLD1	10
BP	GO:0010718	positive regulation of epithelial to mesenchymal transition	11/1284	53/18800	0.000768045	0.00633215	0.00452766	LOXL2/COL1A1/EZH2/GLIPR2/RGCC/PDPN/WWTR1/BMP2/BAMBI/TGFBR2/FOXC1	11
BP	GO:0072698	protein localization to microtubule cytoskeleton	11/1284	53/18800	0.000768045	0.00633215	0.00452766	KIF20B/SNX10/DIAPH1/AURKA/TTK/SPAG5/MAPRE1/DCTN2/CEP350/GAS2L1/NUP62	11
BP	GO:0030178	negative regulation of Wnt signaling pathway	24/1284	174/18800	0.000777558	0.00637812	0.00456052	APOE/MAD2L2/RUVBL2/CAV1/IGFBP6/G3BP1/RBX1/HMGXB4/APCDD1L/DKK3/EMD/EGR1/MDFI/VGLL4/GLI3/LRP1/WWTR1/PFDN5/BMP2/CTHRC1/SFRP1/IGFBP4/SOX9/FRZB	24
BP	GO:0048771	tissue remodeling	24/1284	174/18800	0.000777558	0.00637812	0.00456052	SPP1/PTN/FLNA/SNX10/BAX/ROCK1/CAV1/TNFAIP3/TCIRG1/TIMP1/ROCK2/DEF8/ACP5/LTBP3/PDK4/PPP3CA/DDR2/PTH1R/CTSK/CTHRC1/SFRP1/MMP2/FOXC1/TNFRSF11B	24
BP	GO:0051255	spindle midzone assembly	5/1284	12/18800	0.000778151	0.00637812	0.00456052	KIF23/PRC1/AURKB/KIF4A/RACGAP1	5
BP	GO:0097201	negative regulation of transcription from RNA polymerase II promoter in response to stress	5/1284	12/18800	0.000778151	0.00637812	0.00456052	TMBIM6/BAG3/JUN/DNAJB1/HSPA1A	5
BP	GO:0030177	positive regulation of Wnt signaling pathway	21/1284	144/18800	0.00078139	0.00639536	0.00457285	ASPM/COL1A1/PIN1/ZEB2/CAV1/TNFAIP3/VPS35/ATP6AP2/ILK/SMARCA4/PBXIP1/FGFR2/UBE2B/DDX3X/SULF2/DLX5/BMP2/BAMBI/SOX4/SFRP1/FGF2	21
BP	GO:0001558	regulation of cell growth	46/1284	415/18800	0.000809694	0.0066174	0.00473162	SPP1/CDKN2D/ENO1/MAP1B/CYBA/CDKN2C/RHOA/FBP1/SGK1/APOE/KIF14/MAD2L2/RTN4/CIB1/CDC42/MTPN/RBBP7/ADAM15/LAMTOR2/AKT1/NRP1/TTL/CXCL16/TWF2/CRABP2/CCDC85B/SMARCA4/PARP2/DPYSL2/SPART/NET1/CXCL12/IGF1/SEMA3E/DDX3X/VGLL4/TSPYL2/FHL1/SERPINE2/SFRP1/IGFBP4/CRYAB/BTG1/HSPA1B/HSPA1A/FRZB	46
BP	GO:0016064	immunoglobulin mediated immune response	28/1284	216/18800	0.000813011	0.00663487	0.00474411	CD74/FCER1G/HLA-DRA/HLA-DRB1/HLA-DPA1/HLA-DPB1/PTPRC/C1QB/HLA-DQB1/NSD2/C1QA/HLA-DRB5/B2M/MAD2L2/ATAD5/HLA-DMA/TCIRG1/RIF1/HLA-DQA1/MSH2/MSH6/C1QC/FCGR3A/HSPD1/C1R/C1S/SERPING1/CLU	28
BP	GO:0042116	macrophage activation	17/1284	106/18800	0.000817207	0.00665946	0.0047617	CD74/PTPRC/ITGB2/AIF1/C1QA/CCL3/GRN/TYROBP/ITGAM/MIF/VSIG4/CD84/HSPD1/JUN/JUND/THBS1/CLU	17
BP	GO:1902229	regulation of intrinsic apoptotic signaling pathway in response to DNA damage	9/1284	38/18800	0.000840656	0.00682141	0.00487749	CD74/CDKN2D/CD44/ATAD5/BID/MIF/CXCL12/TPT1/CLU	9
BP	GO:0009162	deoxyribonucleoside monophosphate metabolic process	7/1284	24/18800	0.000840714	0.00682141	0.00487749	TYMS/TK1/DUT/UPP1/PNP/TYMP/DCK	7
BP	GO:0060563	neuroepithelial cell differentiation	7/1284	24/18800	0.000840714	0.00682141	0.00487749	TUBB/MAP1B/SERPINE1/HES1/BMP2/SOX4/FGF2	7
BP	GO:0070828	heterochromatin organization	14/1284	79/18800	0.00084459	0.00683317	0.0048859	DNMT1/HELLS/LOXL2/EZH2/HP1BP3/CBX3/TPR/SAMD1/RIF1/TRIM28/CTCF/MPHOSPH8/NDN/CDKN1C	14
BP	GO:0072332	intrinsic apoptotic signaling pathway by p53 class mediator	14/1284	79/18800	0.00084459	0.00683317	0.0048859	CD74/CD44/E2F1/EIF5A/HINT1/BRCA2/BAX/ATAD5/TMEM109/PMAIP1/MIF/DDIT4/DDX5/NUPR1	14
BP	GO:0034644	cellular response to UV	15/1284	88/18800	0.000852913	0.00689061	0.00492697	PCNA/PBK/CRIP1/PARP1/AURKB/BAX/AQP1/CHEK1/RUVBL2/POLD3/TIMP1/DDB2/PIK3R1/MMP2/MMP3	15
BP	GO:0010972	negative regulation of G2/M transition of mitotic cell cycle	12/1284	62/18800	0.000870251	0.00702061	0.00501992	CDK1/CLSPN/RAD21/BRCA1/AURKB/PLK1/CHEK1/TOPBP1/CDC6/DTL/FHL1/NOP53	12
BP	GO:0045737	positive regulation of cyclin-dependent protein serine/threonine kinase activity	8/1284	31/18800	0.000885803	0.00712565	0.00509503	CCNB1/CKS1B/CKS2/CCND1/CDC6/AKT1/RGCC/CCND2	8
BP	GO:0150117	positive regulation of cell-substrate junction organization	8/1284	31/18800	0.000885803	0.00712565	0.00509503	S100A10/MAP4K4/ROCK1/ITGB1BP1/RAC1/NRP1/PIK3R1/SFRP1	8
BP	GO:0035987	endodermal cell differentiation	10/1284	46/18800	0.000902723	0.0072514	0.00518495	COL6A1/ITGA5/ITGB2/COL5A1/COL5A2/COL4A2/COL8A1/COL12A1/MMP2/COL11A1	10
BP	GO:0030834	regulation of actin filament depolymerization	11/1284	54/18800	0.000905904	0.00725625	0.00518841	CAPG/RDX/PLEK/CAPZA1/MTPN/WDR1/TWF2/CAPZB/EPS8/GSN/SCIN	11
BP	GO:0061900	glial cell activation	11/1284	54/18800	0.000905904	0.00725625	0.00518841	PTPRC/ITGB2/AIF1/C1QA/CCL3/GRN/TYROBP/ITGAM/JUN/LRP1/CLU	11
BP	GO:0045621	positive regulation of lymphocyte differentiation	17/1284	107/18800	0.000911001	0.00727948	0.00520502	CD74/HLA-DRA/HLA-DRB1/IL7R/PTPRC/RHOA/PRKDC/CD83/LILRB4/PNP/ANXA1/CBFB/GAS6/XBP1/GLI3/SOX4/TGFBR2	17
BP	GO:0032026	response to magnesium ion	6/1284	18/18800	0.000911389	0.00727948	0.00520502	CCND1/FBP1/CD14/ANK3/THBS1/TNFRSF11B	6
BP	GO:1903034	regulation of response to wounding	23/1284	166/18800	0.000930169	0.00741896	0.00530475	SPP1/PTN/FLNA/ACTG1/TNFRSF12A/SERPINE1/ITGB1/APOE/GRN/HRAS/CAV1/TNFAIP3/VKORC1/ANXA1/CLEC7A/PDGFRA/XBP1/SERPINE2/KLF4/SERPING1/THBS1/FGF2/SMOC2	23
BP	GO:0051881	regulation of mitochondrial membrane potential	13/1284	71/18800	0.000932273	0.00742522	0.00530923	CLIC1/PARP1/BAX/UCP2/PMAIP1/BID/AKT1/SPART/SLC25A36/PID1/CCN6/SOD2/DCN	13
BP	GO:0072594	establishment of protein localization to organelle	47/1284	431/18800	0.0010118	0.00804722	0.00575398	LMNA/LAPTM5/CDK1/RAN/FLNA/ECT2/BRCA2/CCT5/KPNA2/RAC2/KPNB1/CALM3/BAX/RUVBL2/SAE1/RALA/TNFAIP3/UBE2L3/TPR/CSE1L/CCT2/SPCS3/PDCD5/BID/AKT1/TIMM10/CCT6A/LMAN1/TRIM28/BCAP31/NUP62/NEURL1B/HSPD1/PPP1R10/BAG3/PKIG/PPP3CA/SSR3/SQSTM1/TOMM7/PIK3R1/GLI3/DNAJA1/HERPUD1/HSP90AB1/CLU/APOD	47
BP	GO:0060236	regulation of mitotic spindle organization	9/1284	39/18800	0.00102749	0.00816049	0.00583497	TPX2/TACC3/PLK1/DYNC1H1/TPR/KIF15/NUP62/HSPA1B/HSPA1A	9
BP	GO:1905517	macrophage migration	11/1284	55/18800	0.00106361	0.00843544	0.00603156	CCL2/CSF1/CCL3/CKLF/MIF/MAPK1/TRPV4/MTUS1/RARRES2/THBS1/SAA1	11
BP	GO:1901880	negative regulation of protein depolymerization	13/1284	72/18800	0.00106783	0.00845704	0.00604701	TPX2/CKAP2/CAPG/MAP1B/CIB1/RDX/CAPZA1/MTPN/TWF2/CAPZB/EPS8/GSN/SCIN	13
BP	GO:0001774	microglial cell activation	10/1284	47/18800	0.00107755	0.00848626	0.0060679	PTPRC/ITGB2/AIF1/C1QA/CCL3/GRN/TYROBP/ITGAM/JUN/CLU	10
BP	GO:0036230	granulocyte activation	10/1284	47/18800	0.00107755	0.00848626	0.0060679	CXCL8/FCER1G/ITGB2/CCL3/SPI1/GRN/TYROBP/ITGAM/ANXA1/PLA2G2A	10
BP	GO:0045646	regulation of erythrocyte differentiation	10/1284	47/18800	0.00107755	0.00848626	0.0060679	HMGB2/PRKDC/SPI1/B2M/CDK6/ZFP36/MAFB/ZFP36L1/HSPA1B/HSPA1A	10
BP	GO:0051972	regulation of telomerase activity	10/1284	47/18800	0.00107755	0.00848626	0.0060679	AURKB/NEK2/HNRNPA2B1/CCT2/XRCC5/PTGES3/MAPK1/HNRNPD/KLF4/HSP90AB1	10
BP	GO:0070301	cellular response to hydrogen peroxide	15/1284	90/18800	0.00108324	0.00851917	0.00609144	PCNA/CDK1/ECT2/EZH2/TXN/AQP1/TNFAIP3/PPIF/ANXA1/NQO1/NET1/PDGFD/STK26/KLF2/CYP1B1	15
BP	GO:0010833	telomere maintenance via telomere lengthening	14/1284	81/18800	0.00108969	0.00855793	0.00611915	CCT5/PARP1/AURKB/NEK2/HNRNPA2B1/CCT2/XRCC5/CCT6A/PTGES3/MAPK1/RAD51/RFC1/TERF2IP/HSP90AB1	14
BP	GO:0031579	membrane raft organization	7/1284	25/18800	0.00109947	0.00861075	0.00615691	ANXA2/S100A10/PTPRC/CAV1/FLOT1/MYADM/GSN	7
BP	GO:0060343	trabecula formation	7/1284	25/18800	0.00109947	0.00861075	0.00615691	COL1A1/FKBP1A/FHL2/SFRP1/MMP2/SLC40A1/CHAD	7
BP	GO:0008156	negative regulation of DNA replication	8/1284	32/18800	0.00111119	0.00865434	0.00618809	S100A11/GMNN/BRCA2/CDT1/FBXO5/CDC6/TIMELESS/TSPYL2	8
BP	GO:0051443	positive regulation of ubiquitin-protein transferase activity	8/1284	32/18800	0.00111119	0.00865434	0.00618809	UBE2C/CDC20/UBE2S/PIN1/PLK1/UBE2L3/MASTL/ARRDC3	8
BP	GO:0051642	centrosome localization	8/1284	32/18800	0.00111119	0.00865434	0.00618809	ASPM/KIF5B/EZR/DLGAP5/MAD2L1/SYNE2/SUN2/AURKA	8
BP	GO:0071168	protein localization to chromatin	8/1284	32/18800	0.00111119	0.00865434	0.00618809	RAD21/ESCO2/EZH2/PLK1/SPI1/CDCA5/RUVBL2/MSH2	8
BP	GO:0002697	regulation of immune effector process	40/1284	353/18800	0.00113513	0.00882858	0.00631267	LAPTM5/HMGB1/CD74/HLA-DRA/HLA-B/HLA-DRB1/IL7R/RAC2/PTPRC/ITGB2/NSD2/VAMP8/SPI1/B2M/MAD2L2/GRN/ATAD5/TYROBP/GPI/CD47/HLA-A/LILRB4/ITGAM/TMBIM6/RIF1/ANXA1/MIF/MSH2/VSIG4/CD84/CLEC7A/CD59/HSPD1/A2M/DNAJB9/XBP1/IL1R1/LAG3/SERPING1/CFH	40
BP	GO:0048511	rhythmic process	35/1284	297/18800	0.00114218	0.00887122	0.00634316	TOP2A/TYMS/PCNA/CDK1/PTN/CAVIN3/EZH2/PPP1CA/PRKDC/CBX3/ROCK2/DTL/TIMELESS/HNRNPD/ARNTL2/PPP1CC/MAP2K6/EGR1/PDGFRA/A2M/PAM/NFIL3/ID1/KDM5B/SERPINF1/ASS1/ID2/ID4/TIMP4/DDX5/JUND/CYP1B1/GDF10/MMP2/ID3	35
BP	GO:0008361	regulation of cell size	24/1284	179/18800	0.00116241	0.00900944	0.00644199	SPP1/MAP1B/IL7R/RHOA/MSN/APOE/AQP1/RTN4/RDX/PLEK/RAC1/MTPN/IQGAP3/KCNN4/NRP1/TTL/TWF2/CRABP2/DPYSL2/SPART/TRPV4/CXCL12/SEMA3E/HSP90AB1	24
BP	GO:0048247	lymphocyte chemotaxis	12/1284	64/18800	0.00116638	0.00900944	0.00644199	CCL3L1/CCL2/HSD3B7/CCL3/PLEC/CKLF/CCL4/GPR183/CXCL16/GAS6/SAA1/MSMP	12
BP	GO:1902750	negative regulation of cell cycle G2/M phase transition	12/1284	64/18800	0.00116638	0.00900944	0.00644199	CDK1/CLSPN/RAD21/BRCA1/AURKB/PLK1/CHEK1/TOPBP1/CDC6/DTL/FHL1/NOP53	12
BP	GO:2000781	positive regulation of double-strand break repair	12/1284	64/18800	0.00116638	0.00900944	0.00644199	ACTB/FOXM1/PARP1/RAD51AP1/ACTR2/PRKDC/MAD2L2/RUVBL2/RBBP8/TIMELESS/RIF1/ACTL6A	12
BP	GO:0098869	cellular oxidant detoxification	16/1284	100/18800	0.00117896	0.00909414	0.00650256	DHFR/GSTO1/TXN/MGST3/ALOX5AP/APOE/TXNDC17/GPX4/GPX1/NQO1/GSTP1/GLRX/GPX3/H19/SOD2/SOD3	16
BP	GO:0051451	myoblast migration	5/1284	13/18800	0.00119366	0.00915735	0.00654775	ROCK1/ITGB1BP1/ANXA1/PLEKHO1/NET1	5
BP	GO:1900262	regulation of DNA-directed DNA polymerase activity	5/1284	13/18800	0.00119366	0.00915735	0.00654775	PCNA/GINS2/RFC4/RFC2/RFC3	5
BP	GO:1900264	positive regulation of DNA-directed DNA polymerase activity	5/1284	13/18800	0.00119366	0.00915735	0.00654775	PCNA/GINS2/RFC4/RFC2/RFC3	5
BP	GO:1905907	negative regulation of amyloid fibril formation	5/1284	13/18800	0.00119366	0.00915735	0.00654775	APOE/VBP1/PFDN5/CRYAB/CLU	5
BP	GO:0048863	stem cell differentiation	27/1284	211/18800	0.00121342	0.00929632	0.00664711	PTN/NRP2/PHF19/PTPRC/PRKDC/CDK6/CDC42/MTCH2/CORO1C/XRCC5/NRP1/MAPK1/LBH/FGFR2/PDGFRA/A2M/LTBP3/SOX5/ZFP36L2/N4BP2L2/SEMA3E/HES1/SFRP1/FOXC1/SOX9/FGF2/FRZB	27
BP	GO:1905897	regulation of response to endoplasmic reticulum stress	14/1284	82/18800	0.00123304	0.00942097	0.00673624	BAX/CAV1/PMAIP1/TMBIM6/USP14/BCAP31/MANF/DNAJB9/XBP1/PIK3R1/HERPUD1/NUPR1/HSPA1A/CLU	14
BP	GO:2001021	negative regulation of response to DNA damage stimulus	14/1284	82/18800	0.00123304	0.00942097	0.00673624	CD74/CDKN2D/CD44/MAD2L2/ATAD5/FBXO5/BID/PARPBP/RIF1/MIF/PPP1R10/CXCL12/TPT1/CLU	14
BP	GO:0033002	muscle cell proliferation	29/1284	233/18800	0.00126654	0.00966379	0.00690987	DNMT1/CDK1/CYBA/RHOA/AIF1/PRKDC/APOE/CDH13/IGFBP3/GNAI2/TNFAIP3/IRAK1/XRCC5/AKT1/FGFR2/JUN/PDGFD/IGF1/VGLL4/ID2/BMP2/TGFBR2/MMP2/OGN/FOXC1/THBS1/FGF2/SOD2/APOD	29
BP	GO:0009416	response to light stimulus	36/1284	310/18800	0.0012724	0.00969539	0.00693246	PCLAF/PCNA/CDKN2D/PBK/CRIP1/CCND1/BRCA2/ITGB1/PPP1CA/USP1/PARP1/AURKB/BAX/AQP1/CHEK1/RUVBL2/FEN1/POLD3/TIMP1/DDB2/UBE2A/DTL/AKT1/GPX1/MSH2/MSH6/PPP1CC/UBE2B/SCARA3/PIK3R1/ID2/FOS/JUND/MMP2/CIRBP/MMP3	36
BP	GO:0097720	calcineurin-mediated signaling	10/1284	48/18800	0.00127909	0.00973318	0.00695948	HOMER3/CIB1/FHL2/RCAN1/ATP2B4/CLEC7A/PTBP1/NFATC2/PPP3CA/IGF1	10
BP	GO:0071248	cellular response to metal ion	25/1284	191/18800	0.00131293	0.00997132	0.00712976	ECT2/PARP1/FBP1/ALOX5AP/B2M/AQP1/CYBB/IQGAP1/PPIF/AKT1/SLC25A24/MAPK1/NQO1/ANK3/JUN/SERPINF1/MT1F/FOSB/MT1E/FOS/JUNB/JUND/SLC40A1/MT1G/MT1X	25
BP	GO:0032963	collagen metabolic process	16/1284	101/18800	0.00131393	0.00997132	0.00712976	VIM/CTSB/COL1A1/ITGB1/COL5A1/CTSL/CTSS/ADAMTS2/ADAM15/COL1A2/RGCC/CTSK/ERRFI1/MMP2/CCN2/MMP3	16
BP	GO:0042476	odontogenesis	19/1284	130/18800	0.00132394	0.0100338	0.0071744	COL1A1/SERPINE1/RHOA/CSF1/SNX10/BAX/AQP1/BSG/TCIRG1/COL1A2/FGFR2/PDGFRA/PAM/GLI3/BMP2/FOXC1/TNFRSF11B/ASPN/ID3	19
BP	GO:1903050	regulation of proteolysis involved in cellular protein catabolic process	28/1284	223/18800	0.00133186	0.0100803	0.00720766	LAPTM5/PBK/CDC20/PSME2/PLK1/APOE/XPO1/PSMC3/CAV1/AURKA/PSME1/RBX1/PSMD14/AKT1/GPX1/RAD23A/PSMC5/USP14/BCAP31/PSMC1/NOP53/HERPUD1/GABARAPL2/HSP90AB1/NUPR1/HSPA1B/HSPA1A/CLU	28
BP	GO:0001893	maternal placenta development	8/1284	33/18800	0.00138006	0.0103892	0.00742857	SPP1/PTN/CTSB/TPPP3/BSG/AKT1/NR2F2/JUNB	8
BP	GO:0031116	positive regulation of microtubule polymerization	8/1284	33/18800	0.00138006	0.0103892	0.00742857	MAP1B/CKAP5/RAC1/ARL2/MAPRE1/CDK5RAP2/HSPA1B/HSPA1A	8
BP	GO:0045736	negative regulation of cyclin-dependent protein serine/threonine kinase activity	8/1284	33/18800	0.00138006	0.0103892	0.00742857	CDKN2D/CDKN2C/PLK1/TNFAIP3/CDK5RAP2/NR2F2/HEXIM1/CDKN1C	8
BP	GO:1904030	negative regulation of cyclin-dependent protein kinase activity	8/1284	33/18800	0.00138006	0.0103892	0.00742857	CDKN2D/CDKN2C/PLK1/TNFAIP3/CDK5RAP2/NR2F2/HEXIM1/CDKN1C	8
BP	GO:0051894	positive regulation of focal adhesion assembly	7/1284	26/18800	0.00141679	0.0106231	0.00759577	S100A10/MAP4K4/ROCK1/ITGB1BP1/RAC1/NRP1/SFRP1	7
BP	GO:0071549	cellular response to dexamethasone stimulus	7/1284	26/18800	0.00141679	0.0106231	0.00759577	AQP1/CBX3/EIF4E/DDIT4/SERPINF1/ASS1/ERRFI1	7
BP	GO:0090200	positive regulation of release of cytochrome c from mitochondria	7/1284	26/18800	0.00141679	0.0106231	0.00759577	PLAUR/BAX/PPIF/PMAIP1/PDCD5/BID/FAM162A	7
BP	GO:0044380	protein localization to cytoskeleton	11/1284	57/18800	0.00144712	0.0108361	0.00774809	KIF20B/SNX10/DIAPH1/AURKA/TTK/SPAG5/MAPRE1/DCTN2/CEP350/GAS2L1/NUP62	11
BP	GO:0001909	leukocyte mediated cytotoxicity	19/1284	131/18800	0.00145165	0.0108556	0.00776204	TUBB/KIF5B/HLA-DRA/TUBB4B/HLA-B/HLA-DRB1/IL7R/PTPRC/SPI1/B2M/TREM1/TYROBP/HLA-A/ITGAM/HPRT1/ARL8B/CORO1A/FCGR3A/LAG3	19
BP	GO:0040029	regulation of gene expression, epigenetic	20/1284	141/18800	0.00145722	0.0108827	0.00778145	DNMT1/HELLS/EZH2/BRCA1/SPI1/CHEK1/CBX3/TPR/SAMD1/SUZ12/RIF1/GPX1/TRIM28/CTCF/MPHOSPH8/NDN/XIST/EIF1/KLF2/CDKN1C	20
BP	GO:1902106	negative regulation of leukocyte differentiation	16/1284	102/18800	0.00146168	0.0108939	0.00778945	HMGB1/HMGB3/CD74/FBN1/CCL3/CDK6/LILRB4/ANXA1/CBFB/C1QC/MAFB/PIK3R1/GLI3/ID2/LAG3/SFRP1	16
BP	GO:0032640	tumor necrosis factor production	24/1284	182/18800	0.00146452	0.0108939	0.00778945	HMGB1/CYBA/PTPRC/CCL3/TYROBP/CYBB/TNFAIP3/CD14/CD47/LILRB4/MIF/CD84/CLEC7A/ACP5/GSTP1/HSPB1/ZFP36/GAS6/IGF1/PIK3R1/ZBTB20/ERRFI1/THBS1/CLU	24
BP	GO:0032680	regulation of tumor necrosis factor production	24/1284	182/18800	0.00146452	0.0108939	0.00778945	HMGB1/CYBA/PTPRC/CCL3/TYROBP/CYBB/TNFAIP3/CD14/CD47/LILRB4/MIF/CD84/CLEC7A/ACP5/GSTP1/HSPB1/ZFP36/GAS6/IGF1/PIK3R1/ZBTB20/ERRFI1/THBS1/CLU	24
BP	GO:1901293	nucleoside phosphate biosynthetic process	31/1284	257/18800	0.00146678	0.0108963	0.00779118	TYMS/TK1/DTYMK/RRM2/DUT/TMSB4X/ENO1/RRM1/PARP1/ACOT7/ATP5F1B/ATP5F1E/ATP5MF/TECR/NME1/UPP1/PAICS/GMPS/PNP/ELOVL1/HPRT1/ATP5MC3/DCK/ATP5F1C/SLC25A1/MTHFD1/PID1/PAPSS2/PDK4/NNMT/H19	31
BP	GO:0042119	neutrophil activation	9/1284	41/18800	0.00150179	0.0110979	0.00793528	CXCL8/FCER1G/ITGB2/SPI1/GRN/TYROBP/ITGAM/ANXA1/PLA2G2A	9
BP	GO:0045429	positive regulation of nitric oxide biosynthetic process	9/1284	41/18800	0.00150179	0.0110979	0.00793528	AIF1/AKT1/CLEC7A/ASS1/KLF2/KLF4/HSP90AB1/SOD2/CLU	9
BP	GO:0046688	response to copper ion	9/1284	41/18800	0.00150179	0.0110979	0.00793528	CDK1/LOXL2/AQP1/PAM/MT1F/MT1E/MT1G/MT1X/SOD3	9
BP	GO:0051693	actin filament capping	9/1284	41/18800	0.00150179	0.0110979	0.00793528	CAPG/RDX/CAPZA1/MTPN/TWF2/CAPZB/EPS8/GSN/SCIN	9
BP	GO:0002460	adaptive immune response based on somatic recombination of immune receptors built from immunoglobulin superfamily domains	41/1284	370/18800	0.00152168	0.0112301	0.00802982	HMGB1/CD70/CD74/FCER1G/HLA-DRA/HLA-B/HLA-DRB1/HLA-DPA1/IL7R/HLA-DPB1/PTPRC/C1QB/HLA-DQB1/NSD2/C1QA/HLA-DRB5/B2M/MAD2L2/ATAD5/HRAS/HLA-DMA/TNFAIP3/HLA-A/TCIRG1/MYO1G/LILRB4/HPRT1/RIF1/HLA-DQA1/ANXA1/MSH2/MSH6/CLEC7A/C1QC/FCGR3A/HSPD1/IL1R1/C1R/C1S/SERPING1/CLU	41
BP	GO:0033673	negative regulation of kinase activity	29/1284	236/18800	0.00154413	0.0113809	0.00813762	CDKN2D/PPIA/PTPRC/CDKN2C/PLK1/APOE/NCAPG2/PLEC/CAV1/ITGB1BP1/TNFAIP3/CORO1C/LILRB4/AKT1/CDK5RAP2/AIDA/NUP62/GSTP1/HSPB1/NR2F2/PKIG/DNAJA1/WWTR1/HEXIM1/GADD45B/BMP2/CDKN1C/ERRFI1/SFRP1	29
BP	GO:0010921	regulation of phosphatase activity	14/1284	84/18800	0.00156736	0.011537	0.00824926	PTPRC/CALM1/CALM3/CALM2/ROCK1/GNAI2/PLEK/ROCK2/FKBP1A/MASTL/HSP90B1/RCAN1/HSP90AB1/BMP2	14
BP	GO:0071901	negative regulation of protein serine/threonine kinase activity	18/1284	122/18800	0.0015708	0.0115472	0.00825655	CDKN2D/CDKN2C/PLK1/APOE/CAV1/TNFAIP3/AKT1/CDK5RAP2/AIDA/NUP62/GSTP1/NR2F2/PKIG/DNAJA1/HEXIM1/BMP2/CDKN1C/SFRP1	18
BP	GO:0016052	carbohydrate catabolic process	21/1284	152/18800	0.00157451	0.0115594	0.00826528	ENO1/GAPDH/PGAM1/PPP1CA/TPI1/PKM/FBP1/PGK1/LDHA/GPI/ARL2/GALK1/HEXB/PFKP/PGD/EIF6/DDIT4/NEU1/IGF1/ZBTB20/NUPR1	21
BP	GO:0010822	positive regulation of mitochondrion organization	13/1284	75/18800	0.00157678	0.011561	0.00826644	SLC25A5/PLAUR/BAX/VDAC1/RALA/AURKA/PPIF/VPS35/PMAIP1/PDCD5/BID/FAM162A/DCN	13
BP	GO:0045598	regulation of fat cell differentiation	20/1284	142/18800	0.00158979	0.0116413	0.00832381	E2F1/METRNL/AKT1/AAMDC/CCDC85B/ZFP36/ZFP36L1/TRPV4/ADIRF/ZFP36L2/XBP1/HES1/ID2/WWTR1/ID4/BMP2/SFRP1/RARRES2/SOD2/FRZB	20
BP	GO:1903076	regulation of protein localization to plasma membrane	16/1284	103/18800	0.00162317	0.0118702	0.00848753	ACTB/KIF5B/EZR/ITGB1/VAMP8/CIB1/RHOG/AKT1/AP2M1/RER1/ATP2B4/PID1/TMEM59/SQSTM1/PIK3R1/LRP1	16
BP	GO:0002011	morphogenesis of an epithelial sheet	11/1284	58/18800	0.00167756	0.0122362	0.00874921	CD44/FLNA/ITGA5/CD151/RHOA/RHOC/COL5A1/DAG1/TOR1A/PDPN/CCN1	11
BP	GO:0006611	protein export from nucleus	11/1284	58/18800	0.00167756	0.0122362	0.00874921	RAN/ANP32B/BARD1/TXN/RANGAP1/XPO1/TPR/CSE1L/EMD/BAG3/GAS6	11
BP	GO:0001824	blastocyst development	17/1284	113/18800	0.00168827	0.0122866	0.00878527	RRM2/BRCA2/NASP/NCAPG2/CHEK1/RTN4/RBBP8/CAPN2/ASF1B/NEK2/UBE2A/ACTL6A/N4BP2L2/IGF1/SBDS/KLF4/JUNB	17
BP	GO:0090201	negative regulation of release of cytochrome c from mitochondria	6/1284	20/18800	0.00169102	0.0122866	0.00878527	LMNA/PPIF/AKT1/GPX1/IGF1/CLU	6
BP	GO:2000738	positive regulation of stem cell differentiation	6/1284	20/18800	0.00169102	0.0122866	0.00878527	PTN/MTCH2/LTBP3/SOX5/FOXC1/SOX9	6
BP	GO:0050850	positive regulation of calcium-mediated signaling	8/1284	34/18800	0.00169813	0.0122907	0.00878817	HINT1/CCL3/CDH13/CIB1/CCL4/CLEC7A/PTBP1/IGF1	8
BP	GO:0051973	positive regulation of telomerase activity	8/1284	34/18800	0.00169813	0.0122907	0.00878817	AURKB/NEK2/CCT2/XRCC5/PTGES3/MAPK1/KLF4/HSP90AB1	8
BP	GO:1990000	amyloid fibril formation	8/1284	34/18800	0.00169813	0.0122907	0.00878817	APOE/B2M/FKBP1A/VBP1/GSN/PFDN5/CRYAB/CLU	8
BP	GO:0045582	positive regulation of T cell differentiation	15/1284	94/18800	0.00170313	0.0123111	0.00880277	CD74/HLA-DRA/HLA-DRB1/IL7R/PTPRC/RHOA/CD83/LILRB4/PNP/ANXA1/CBFB/XBP1/GLI3/SOX4/TGFBR2	15
BP	GO:0002244	hematopoietic progenitor cell differentiation	18/1284	123/18800	0.00172531	0.0124554	0.00890597	TOP2A/ANLN/ESCO2/PTPRC/PRKDC/SPI1/CDK6/PLEK/XRCC5/PDGFRA/EEF2/N4BP2L2/HES1/SBDS/SOX4/SFRP1/FOXC1/CEBPD	18
BP	GO:0032946	positive regulation of mononuclear cell proliferation	20/1284	143/18800	0.00173248	0.0124912	0.00893151	HMGB1/CD70/CD74/HLA-DPA1/HLA-DPB1/PTPRC/AIF1/CSF1/ATAD5/HLA-A/PNP/ANXA1/MIF/GPR183/CORO1A/FCGR3A/NFATC2/IGF1/HES1/TGFBR2	20
BP	GO:0043922	negative regulation by host of viral transcription	5/1284	14/18800	0.00175298	0.0125745	0.00899113	NUCKS1/CCL3/PSMC3/CCL4/JUN	5
BP	GO:0070141	response to UV-A	5/1284	14/18800	0.00175298	0.0125745	0.00899113	CCND1/TIMP1/AKT1/MMP2/MMP3	5
BP	GO:0098760	response to interleukin-7	5/1284	14/18800	0.00175298	0.0125745	0.00899113	IL7R/YBX1/HDGF/P4HB/ATP5F1B	5
BP	GO:0098761	cellular response to interleukin-7	5/1284	14/18800	0.00175298	0.0125745	0.00899113	IL7R/YBX1/HDGF/P4HB/ATP5F1B	5
BP	GO:0044774	mitotic DNA integrity checkpoint signaling	14/1284	85/18800	0.00176092	0.012583	0.00899715	CDK1/CLSPN/GTSE1/CCND1/BRCA1/PRKDC/PLK1/CHEK1/TOPBP1/CDC6/DTL/MSH2/PPP1R10/NOP53	14
BP	GO:0045600	positive regulation of fat cell differentiation	12/1284	67/18800	0.00176334	0.012583	0.00899715	METRNL/AKT1/AAMDC/ZFP36/ZFP36L1/ADIRF/XBP1/ID2/BMP2/SFRP1/RARRES2/FRZB	12
BP	GO:1904377	positive regulation of protein localization to cell periphery	12/1284	67/18800	0.00176334	0.012583	0.00899715	KIF5B/EZR/ITGB1/CIB1/RHOG/AKT1/RER1/ATP2B4/EPB41L2/SQSTM1/PIK3R1/LRP1	12
BP	GO:0002269	leukocyte activation involved in inflammatory response	10/1284	50/18800	0.00177426	0.012583	0.00899715	PTPRC/ITGB2/AIF1/C1QA/CCL3/GRN/TYROBP/ITGAM/JUN/CLU	10
BP	GO:0021872	forebrain generation of neurons	10/1284	50/18800	0.00177426	0.012583	0.00899715	ASPM/NRP2/RHOA/B2M/NRP1/UQCRQ/NDNF/FGFR2/HES1/GLI3	10
BP	GO:0046638	positive regulation of alpha-beta T cell differentiation	10/1284	50/18800	0.00177426	0.012583	0.00899715	HLA-DRA/HLA-DRB1/RHOA/CD83/LILRB4/PNP/ANXA1/CBFB/GLI3/TGFBR2	10
BP	GO:0052372	modulation by symbiont of entry into host	10/1284	50/18800	0.00177426	0.012583	0.00899715	LGALS1/CXCL8/CD74/HLA-DRB1/P4HB/CAV1/LY6E/GSN/IFITM2/IFITM3	10
BP	GO:1902041	regulation of extrinsic apoptotic signaling pathway via death domain receptors	10/1284	50/18800	0.00177426	0.012583	0.00899715	HMGB2/SERPINE1/BRCA1/PEA15/TNFAIP3/PMAIP1/GPX1/DDX3X/SFRP1/THBS1	10
BP	GO:2001238	positive regulation of extrinsic apoptotic signaling pathway	10/1284	50/18800	0.00177426	0.012583	0.00899715	TNFRSF12A/PPP1CA/PTPRC/PEA15/CAV1/PMAIP1/BID/SFRP1/ITM2C/THBS1	10
BP	GO:0002347	response to tumor cell	9/1284	42/18800	0.00179734	0.0126626	0.0090541	LAPTM5/HMGB1/HLA-DRB1/CALM2/SPI1/HLA-A/ADAM15/HSPD1/KLF4	9
BP	GO:0030574	collagen catabolic process	9/1284	42/18800	0.00179734	0.0126626	0.0090541	CTSB/ITGB1/CTSL/CTSS/ADAMTS2/ADAM15/CTSK/MMP2/MMP3	9
BP	GO:0031952	regulation of protein autophosphorylation	9/1284	42/18800	0.00179734	0.0126626	0.0090541	PTPRC/CALM1/CALM3/CALM2/CAV1/JUN/PDGFD/DDX3X/ERRFI1	9
BP	GO:0014812	muscle cell migration	16/1284	104/18800	0.00179936	0.0126626	0.0090541	ARPC5/S100A11/SERPINE1/RHOA/AIF1/ROCK1/IGFBP3/ITGB1BP1/NRP1/ANXA1/PLEKHO1/NET1/PDGFD/IGF1/LRP1/CYP1B1	16
BP	GO:0009651	response to salt stress	7/1284	27/18800	0.00180123	0.0126626	0.0090541	BAX/AQP1/XRCC5/AKR1B1/ZFP36L1/TRPV4/HSP90AB1	7
BP	GO:0010758	regulation of macrophage chemotaxis	7/1284	27/18800	0.00180123	0.0126626	0.0090541	CSF1/MIF/MAPK1/TRPV4/MTUS1/RARRES2/THBS1	7
BP	GO:1903055	positive regulation of extracellular matrix organization	7/1284	27/18800	0.00180123	0.0126626	0.0090541	COLGALT1/DAG1/RGCC/DDR2/PDPN/BMP2/SOX9	7
BP	GO:0071222	cellular response to lipopolysaccharide	27/1284	217/18800	0.0018363	0.012893	0.00921888	HMGB2/HMGB1/CXCL8/VIM/CXCL3/CXCL2/SERPINE1/CCL2/RHOA/CCL3/SPI1/CAPN2/CXCL1/TNFAIP3/CD14/MTDH/IRAK1/ADAM9/AKT1/MIF/MAPK1/MAP2K3/GSTP1/CDK19/ZFP36/XBP1/ASS1	27
BP	GO:0072659	protein localization to plasma membrane	33/1284	283/18800	0.00185192	0.0129865	0.00928568	ACTB/S100A10/KIF5B/EZR/FLNA/ITGB1/CCDC88A/VAMP8/ROCK1/CIB1/RHOG/RDX/ATP1B3/ITGB1BP1/BSG/RAB8A/FAM126A/VPS35/RAB31/ROCK2/AKT1/AP2M1/FLOT1/RER1/ATP2B4/MYADM/PID1/ANK3/GAS6/TMEM59/SQSTM1/PIK3R1/LRP1	33
BP	GO:0031102	neuron projection regeneration	11/1284	59/18800	0.0019371	0.0135669	0.0097007	SPP1/PTN/FLNA/MAP1B/DHFR/GRN/DAG1/JUN/KLF4/MMP2/APOD	11
BP	GO:0030308	negative regulation of cell growth	24/1284	186/18800	0.00197036	0.0137827	0.00985501	SPP1/CDKN2D/ENO1/CDKN2C/FBP1/RTN4/RBBP7/ADAM15/NRP1/CCDC85B/SMARCA4/SPART/SEMA3E/DDX3X/VGLL4/TSPYL2/FHL1/SERPINE2/SFRP1/CRYAB/BTG1/HSPA1B/HSPA1A/FRZB	24
BP	GO:1900542	regulation of purine nucleotide metabolic process	14/1284	86/18800	0.00197393	0.0137906	0.00986062	TMSB4X/ENO1/PGAM1/PARP1/FBP1/ARL2/EIF6/DDIT4/PID1/PDK4/IGF1/ZBTB20/NUPR1/H19	14
BP	GO:0018107	peptidyl-threonine phosphorylation	17/1284	115/18800	0.00204785	0.014262	0.0101977	CDK1/CIT/CALM1/CALM3/CALM2/PRKDC/PLK1/CHEK1/ROCK1/TTK/ROCK2/AKT1/MAPK1/VRK1/DDIT4/TGFBR2/CHI3L1	17
BP	GO:0031023	microtubule organizing center organization	20/1284	145/18800	0.00205063	0.014262	0.0101977	PCLAF/CDK1/RANBP1/SAC3D1/KIF11/BRCA2/BRCA1/NDC80/PLK1/CKAP5/CHEK1/XPO1/SGO1/AURKA/ARL2/NEK2/ROCK2/CDK5RAP2/CENPJ/NUP62	20
BP	GO:0043524	negative regulation of neuron apoptotic process	20/1284	145/18800	0.00205063	0.014262	0.0101977	CCL2/RHOA/APOE/BAX/KIF14/GRN/HDGF/HRAS/ROCK1/GPI/CRLF1/SET/NRP1/MSH2/CORO1A/NDNF/JUN/RETREG1/HSP90AB1/SOD2	20
BP	GO:0070661	leukocyte proliferation	37/1284	330/18800	0.00205154	0.014262	0.0101977	HMGB1/CD70/CD74/HELLS/HLA-DRB1/HLA-DPA1/IL7R/HLA-DPB1/RAC2/PTPRC/CD151/AIF1/MSN/CSF1/BAX/ATAD5/TYROBP/TNFAIP3/HLA-A/TCIRG1/LILRB4/PNP/HPRT1/ANXA1/MIF/GPR183/MAPK1/VSIG4/GSTP1/CORO1A/FCGR3A/NFATC2/HSPD1/IGF1/HES1/TGFBR2/CLU	37
BP	GO:0009410	response to xenobiotic stimulus	44/1284	411/18800	0.00206376	0.0142793	0.0102101	CENPF/TYMS/PCNA/CDK1/MCM7/E2F1/MAP1B/CCND1/COL1A1/GSTO1/CYBA/RHOA/FBP1/CBR3/CYBB/PNP/VKORC1/AGPAT2/XRCC5/GPX1/PLIN2/CBR1/RAD51/NQO1/GSTP1/MAP2K6/NFATC2/PAM/GAS6/JUN/UBE2B/FOSB/ASS1/FOS/TIMP4/HSP90AB1/CYP1B1/TGFBR2/SFRP1/MMP2/NNMT/THBS1/TNFRSF11B/SOD2	44
BP	GO:0045637	regulation of myeloid cell differentiation	26/1284	208/18800	0.00206787	0.0142793	0.0102101	HMGB2/HMGB3/CD74/HLA-DRB1/FBN1/CSF1/CCL3/PRKDC/SPI1/B2M/CDK6/TYROBP/CIB1/LILRB4/C1QC/EIF6/ZFP36/MAFB/ZFP36L1/PIK3R1/SCIN/ID2/FOS/SFRP1/HSPA1B/HSPA1A	26
BP	GO:0007095	mitotic G2 DNA damage checkpoint signaling	8/1284	35/18800	0.00207142	0.0142793	0.0102101	CDK1/CLSPN/BRCA1/PLK1/CHEK1/TOPBP1/DTL/NOP53	8
BP	GO:0070884	regulation of calcineurin-NFAT signaling cascade	8/1284	35/18800	0.00207142	0.0142793	0.0102101	HOMER3/CIB1/FHL2/RCAN1/ATP2B4/CLEC7A/PTBP1/IGF1	8
BP	GO:0043244	regulation of protein-containing complex disassembly	18/1284	125/18800	0.00207303	0.0142793	0.0102101	TPX2/CKAP2/CAPG/MAP1B/EIF5A/CIB1/RDX/PLEK/CAPZA1/MTPN/GSPT1/WDR1/TWF2/CAPZB/TRPV4/EPS8/GSN/SCIN	18
BP	GO:0009409	response to cold	10/1284	51/18800	0.00207431	0.0142793	0.0102101	ATP2B1/METRNL/ACADVL/UCP2/HSPD1/DIO2/FOS/CIRBP/PCSK1N/SOD2	10
BP	GO:0019083	viral transcription	10/1284	51/18800	0.00207431	0.0142793	0.0102101	NUCKS1/CCL3/PSMC3/CCL4/SMARCA4/GTF2B/ZFP36/JUN/HEXIM1/IFITM3	10
BP	GO:0032330	regulation of chondrocyte differentiation	10/1284	51/18800	0.00207431	0.0142793	0.0102101	LOXL2/TRPS1/LTBP3/SOX5/CHADL/GLI3/SCIN/EFEMP1/SOX9/CCN2	10
BP	GO:0062012	regulation of small molecule metabolic process	38/1284	342/18800	0.00211319	0.0145084	0.0103739	TMSB4X/CD74/ENO1/PGAM1/PGP/PPP1CA/BRCA1/PARP1/FBP1/PHLDA2/FABP5/APOE/ACADVL/CAV1/PLEK/ARL2/PMAIP1/AKT1/ANXA1/SOGA1/ERLIN1/ATP2B4/DKK3/EIF6/DDIT4/PID1/EGR1/PDK4/IGF1/PTH1R/ZBTB20/BMP2/PPP1R3C/IGFBP4/NNMT/NUPR1/SOX9/H19	38
BP	GO:0030217	T cell differentiation	31/1284	263/18800	0.00211452	0.0145084	0.0103739	HMGB1/CD74/FCER1G/HLA-DRA/HLA-DRB1/IL7R/PTPRC/RHOA/PRKDC/SPI1/B2M/CDK6/CTSL/CD83/TCIRG1/LILRB4/PNP/NCAPH2/ANXA1/GPR183/CBFB/FANCA/EGR1/MAFB/ZFP36L1/ZFP36L2/XBP1/GLI3/LAG3/SOX4/TGFBR2	31
BP	GO:0071706	tumor necrosis factor superfamily cytokine production	24/1284	187/18800	0.0021179	0.0145084	0.0103739	HMGB1/CYBA/PTPRC/CCL3/TYROBP/CYBB/TNFAIP3/CD14/CD47/LILRB4/MIF/CD84/CLEC7A/ACP5/GSTP1/HSPB1/ZFP36/GAS6/IGF1/PIK3R1/ZBTB20/ERRFI1/THBS1/CLU	24
BP	GO:1903555	regulation of tumor necrosis factor superfamily cytokine production	24/1284	187/18800	0.0021179	0.0145084	0.0103739	HMGB1/CYBA/PTPRC/CCL3/TYROBP/CYBB/TNFAIP3/CD14/CD47/LILRB4/MIF/CD84/CLEC7A/ACP5/GSTP1/HSPB1/ZFP36/GAS6/IGF1/PIK3R1/ZBTB20/ERRFI1/THBS1/CLU	24
BP	GO:0031098	stress-activated protein kinase signaling cascade	30/1284	252/18800	0.00212314	0.0145266	0.0103869	HMGB1/PBK/EZR/FOXM1/PPIA/RHOA/HACD3/SPI1/MAP4K4/HRAS/CDC42/IGFBP6/IRAK1/AIDA/MAPK1/MAP2K3/CLEC7A/GSTP1/MAP2K6/ZFP36/ZFP36L1/TRPV4/DNAJA1/CDC42EP5/TPD52L1/GADD45B/BMP2/SFRP1/CRYAB/CCN2	30
BP	GO:1904407	positive regulation of nitric oxide metabolic process	9/1284	43/18800	0.00213762	0.0146079	0.0104451	AIF1/AKT1/CLEC7A/ASS1/KLF2/KLF4/HSP90AB1/SOD2/CLU	9
BP	GO:1903707	negative regulation of hemopoiesis	16/1284	106/18800	0.00220002	0.0150149	0.010736	HMGB1/HMGB3/CD74/FBN1/CCL3/CDK6/LILRB4/ANXA1/CBFB/C1QC/MAFB/PIK3R1/GLI3/ID2/LAG3/SFRP1	16
BP	GO:0001892	embryonic placenta development	14/1284	87/18800	0.00220784	0.0150149	0.010736	PHLDA2/AKT1/MAPK1/TRIM28/E2F8/NR2F2/FGFR2/ZFP36L1/MDFI/HES1/JUNB/CDKN1C/CCN1/SPINT2	14
BP	GO:0009144	purine nucleoside triphosphate metabolic process	14/1284	87/18800	0.00220784	0.0150149	0.010736	TMSB4X/RAN/ENO1/RHOA/PARP1/ATP5F1B/ATP5F1E/ATP5MF/NME1/SAMHD1/ATP5MC3/ATP5F1C/PID1/H19	14
BP	GO:0045069	regulation of viral genome replication	14/1284	87/18800	0.00220784	0.0150149	0.010736	TOP2A/CXCL8/FAM111A/PPIA/HACD3/BANF1/RAD23A/SRPK1/TRIM28/PPIH/MPHOSPH8/DDX3X/IFITM2/IFITM3	14
BP	GO:1901215	negative regulation of neuron death	26/1284	209/18800	0.0022123	0.0150271	0.0107448	CCL2/RHOA/CSF1/APOE/BAX/KIF14/GRN/HDGF/HRAS/ROCK1/GPI/CRLF1/SET/VPS35/AKT1/NRP1/MSH2/PSMC1/CORO1A/PARP2/NDNF/JUN/RETREG1/SERPINF1/HSP90AB1/SOD2	26
BP	GO:0061614	miRNA transcription	11/1284	60/18800	0.00222837	0.0150342	0.0107499	SPI1/LILRB4/SMARCA4/EGR1/JUN/KLF4/FOS/DDX5/BMP2/SOX9/FGF2	11
BP	GO:1903078	positive regulation of protein localization to plasma membrane	11/1284	60/18800	0.00222837	0.0150342	0.0107499	KIF5B/EZR/ITGB1/CIB1/RHOG/AKT1/RER1/ATP2B4/SQSTM1/PIK3R1/LRP1	11
BP	GO:0007063	regulation of sister chromatid cohesion	6/1284	21/18800	0.00223204	0.0150342	0.0107499	RAD21/BUB1/CDCA5/FEN1/NAA10/CTCF	6
BP	GO:0032069	regulation of nuclease activity	6/1284	21/18800	0.00223204	0.0150342	0.0107499	HMGB2/PCNA/HMGB1/AKT1/TMBIM6/HSPA1A	6
BP	GO:0071498	cellular response to fluid shear stress	6/1284	21/18800	0.00223204	0.0150342	0.0107499	TFPI2/PLEC/ASS1/KLF2/KLF4/MMP2	6
BP	GO:0150146	cell junction disassembly	6/1284	21/18800	0.00223204	0.0150342	0.0107499	C1QB/C1QA/MAP4K4/ITGAM/C1QC/PIK3R1	6
BP	GO:1900543	negative regulation of purine nucleotide metabolic process	6/1284	21/18800	0.00223204	0.0150342	0.0107499	PARP1/FBP1/DDIT4/PID1/NUPR1/H19	6
BP	GO:1901800	positive regulation of proteasomal protein catabolic process	17/1284	116/18800	0.00225042	0.0151399	0.0108254	CDC20/PLK1/PSMC3/CAV1/AURKA/RBX1/AKT1/RAD23A/PSMC5/BCAP31/PSMC1/NOP53/HERPUD1/NUPR1/HSPA1B/HSPA1A/CLU	17
BP	GO:0003416	endochondral bone growth	7/1284	28/18800	0.0022619	0.0151809	0.0108547	ECM1/FGFR2/COL27A1/DDR2/TGFBR2/SOX9/COMP	7
BP	GO:0090314	positive regulation of protein targeting to membrane	7/1284	28/18800	0.0022619	0.0151809	0.0108547	ITGB2/HRAS/CIB1/ITGB1BP1/MYO1C/ITGAM/ANK3	7
BP	GO:0046635	positive regulation of alpha-beta T cell activation	12/1284	69/18800	0.00228584	0.0153233	0.0109566	HLA-DRA/HLA-DRB1/PTPRC/RHOA/CD83/HLA-A/LILRB4/PNP/ANXA1/CBFB/GLI3/TGFBR2	12
BP	GO:0002683	negative regulation of immune system process	45/1284	425/18800	0.00229168	0.0153441	0.0109715	LAPTM5/HMGB1/HMGB3/CD74/EZR/HLA-B/HLA-DRB1/CCL2/IL7R/PTPRC/FBN1/CCL3/SPI1/GRN/BANF1/CDK6/TYROBP/TNFAIP3/SAMHD1/CD47/HLA-A/LILRB4/AKT1/TMBIM6/GPX1/ANXA1/MIF/CBFB/VSIG4/PHPT1/CD84/C1QC/CD59/MAFB/A2M/CXCL12/PIK3R1/GLI3/ID2/LAG3/SFRP1/SOX9/SERPING1/THBS1/APOD	45
BP	GO:1903828	negative regulation of protein localization	25/1284	199/18800	0.00232748	0.0155654	0.0111297	CDT1/BARD1/TXN/APOE/SPI1/RANGAP1/ITGB1BP1/UCP2/LILRB4/VPS35/ROCK2/AP2M1/SAPCD2/LMAN1/GDI2/RAB11FIP1/PID1/BAG3/PKIG/TMEM59/PPP3CA/DNAJA1/SFRP1/WWP2/APOD	25
BP	GO:0031331	positive regulation of cellular catabolic process	47/1284	449/18800	0.00233312	0.0155846	0.0111434	LAPTM5/HMGB1/CDC20/EZR/SLC25A5/YBX1/MSN/PLK1/APOE/BAX/ROCK1/PSMC3/VDAC1/RDX/CAV1/AURKA/SYNCRIP/TNFAIP3/RBX1/MTDH/VPS35/ROCK2/ADAM9/AKT1/EXOSC8/RAD23A/PSMC5/HNRNPD/RALB/BCAP31/PSMC1/ZFP36/BAG3/ZFP36L1/TMEM59/ZFP36L2/IGF1/VGLL4/LRP1/ZBTB20/NOP53/HERPUD1/NUPR1/HSPA1B/HSPA1A/CLU/DCN	47
BP	GO:0017038	protein import	26/1284	210/18800	0.00236526	0.0157806	0.0112835	LMNA/CDK1/RAN/FLNA/ECT2/KPNA2/KPNB1/APOE/TPR/CSE1L/PDCD5/AKT1/TRIM28/NUP62/HSPD1/PPP1R10/BAG3/PKIG/PPP3CA/SQSTM1/TOMM7/PIK3R1/GLI3/HSP90AB1/CLU/APOD	26
BP	GO:0032496	response to lipopolysaccharide	37/1284	333/18800	0.00239884	0.0159856	0.0114302	HMGB2/HMGB1/CXCL8/VIM/CXCL3/CXCL2/SERPINE1/CCL2/RHOA/CCL3/SPI1/CAPN2/CXCL1/TNFAIP3/CD14/LOXL1/MTDH/IRAK1/ADAM9/AKT1/MIF/MAPK1/MAPKAPK3/MAP2K3/ACP5/GSTP1/CDK19/ZFP36/FGFR2/XBP1/ASS1/DIO2/FOS/TIMP4/JUND/PENK/SOD2	37
BP	GO:0032206	positive regulation of telomere maintenance	10/1284	52/18800	0.0024139	0.016048	0.0114747	CCT5/AURKB/NEK2/HNRNPA2B1/CCT2/XRCC5/CCT6A/MAPK1/HNRNPD/PPP1R10	10
BP	GO:0043525	positive regulation of neuron apoptotic process	10/1284	52/18800	0.0024139	0.016048	0.0114747	RHOA/CCL3/BAX/GRN/TYROBP/CDC42/MYBL2/ITGAM/NQO1/NUPR1	10
BP	GO:0001890	placenta development	20/1284	147/18800	0.00241678	0.0160482	0.0114749	SPP1/PTN/CTSB/TPPP3/PHLDA2/BSG/AKT1/MAPK1/TRIM28/E2F8/NR2F2/FGFR2/ZFP36L1/MDFI/HES1/HSP90AB1/JUNB/CDKN1C/CCN1/SPINT2	20
BP	GO:0007178	transmembrane receptor protein serine/threonine kinase signaling pathway	40/1284	368/18800	0.00244889	0.0162423	0.0116137	VIM/PIN1/PARP1/FBN1/ZEB2/SPI1/FSTL1/CAV1/TTK/ADAM9/FKBP1A/COL1A2/ILK/DKK3/SPART/EGR1/JUN/LTBP3/ID1/HES1/LRP1/PMEPA1/WWTR1/FOS/DLX5/HSP90AB1/DDX5/BMP2/GDF10/BAMBI/CDKN1C/TGFBR2/SFRP1/CCN1/THBS1/FMOD/HSPA1A/ASPN/COMP/CILP	40
BP	GO:0006140	regulation of nucleotide metabolic process	14/1284	88/18800	0.00246417	0.0163052	0.0116587	TMSB4X/ENO1/PGAM1/PARP1/FBP1/ARL2/EIF6/DDIT4/PID1/PDK4/IGF1/ZBTB20/NUPR1/H19	14
BP	GO:0046849	bone remodeling	14/1284	88/18800	0.00246417	0.0163052	0.0116587	SPP1/PTN/SNX10/TNFAIP3/TCIRG1/DEF8/ACP5/LTBP3/PDK4/PTH1R/CTSK/CTHRC1/SFRP1/TNFRSF11B	14
BP	GO:0035967	cellular response to topologically incorrect protein	17/1284	117/18800	0.00246946	0.016321	0.01167	CCND1/BAX/SDF2L1/UFD1/ERO1A/TMBIM6/AUP1/TOR1A/HSPD1/BAG3/DNAJB9/HSPA6/XBP1/PIK3R1/HERPUD1/HSPA1B/HSPA1A	17
BP	GO:0010649	regulation of cell communication by electrical coupling	5/1284	15/18800	0.00248271	0.0163511	0.0116914	CALM1/CALM3/CALM2/CAV1/ANK3	5
BP	GO:1902563	regulation of neutrophil activation	5/1284	15/18800	0.00248271	0.0163511	0.0116914	ITGB2/SPI1/GRN/ITGAM/PLA2G2A	5
BP	GO:2000104	negative regulation of DNA-templated DNA replication	5/1284	15/18800	0.00248271	0.0163511	0.0116914	GMNN/BRCA2/CDT1/FBXO5/TIMELESS	5
BP	GO:0007179	transforming growth factor beta receptor signaling pathway	25/1284	200/18800	0.00249205	0.0163934	0.0117217	PIN1/PARP1/FBN1/ZEB2/SPI1/CAV1/ADAM9/FKBP1A/COL1A2/DKK3/JUN/LTBP3/ID1/PMEPA1/FOS/HSP90AB1/BMP2/GDF10/BAMBI/CDKN1C/TGFBR2/THBS1/FMOD/HSPA1A/ASPN	25
BP	GO:0010922	positive regulation of phosphatase activity	8/1284	36/18800	0.0025063	0.0164296	0.0117476	PTPRC/CALM1/CALM3/CALM2/ROCK1/PLEK/HSP90AB1/BMP2	8
BP	GO:0030224	monocyte differentiation	8/1284	36/18800	0.0025063	0.0164296	0.0117476	CD74/HLA-DRB1/CSF1/MYH9/CDK6/ZFP36L1/JUN/MT1G	8
BP	GO:0106056	regulation of calcineurin-mediated signaling	8/1284	36/18800	0.0025063	0.0164296	0.0117476	HOMER3/CIB1/FHL2/RCAN1/ATP2B4/CLEC7A/PTBP1/IGF1	8
BP	GO:0007517	muscle organ development	37/1284	334/18800	0.00252536	0.0165352	0.0118231	CENPF/COL6A3/MYL6/RHOA/UQCC2/PLEC/CAV1/SAP30/SGCB/MTPN/GPC1/LY6E/HMG20B/FKBP1A/FLOT1/GPX1/RCAN1/DAG1/EMD/NR2F2/EGR1/FGFR2/PPP3CA/XBP1/IGF1/ARID5B/ASS1/FHL1/TAGLN/FOS/DDX5/BMP2/CRYAB/NUPR1/FOXC1/ID3/COL11A1	37
BP	GO:0009165	nucleotide biosynthetic process	30/1284	255/18800	0.00254234	0.0166271	0.0118888	TYMS/DTYMK/RRM2/DUT/TMSB4X/ENO1/RRM1/PARP1/ACOT7/ATP5F1B/ATP5F1E/ATP5MF/TECR/NME1/UPP1/PAICS/GMPS/PNP/ELOVL1/HPRT1/ATP5MC3/DCK/ATP5F1C/SLC25A1/MTHFD1/PID1/PAPSS2/PDK4/NNMT/H19	30
BP	GO:0070665	positive regulation of leukocyte proliferation	21/1284	158/18800	0.0025491	0.016652	0.0119066	HMGB1/CD70/CD74/HLA-DPA1/HLA-DPB1/PTPRC/AIF1/CSF1/ATAD5/HLA-A/PNP/ANXA1/MIF/GPR183/MAPK1/CORO1A/FCGR3A/NFATC2/IGF1/HES1/TGFBR2	21
BP	GO:0048708	astrocyte differentiation	13/1284	79/18800	0.00255311	0.0166588	0.0119115	VIM/C1QA/GRN/CDK6/MAPK1/HES1/LRP1/TSPAN2/ID2/SERPINE2/ID4/BMP2/SOX9	13
BP	GO:0042698	ovulation cycle	12/1284	70/18800	0.00259089	0.0168858	0.0120738	PCNA/PTN/MAP2K6/EGR1/PDGFRA/A2M/PAM/SERPINF1/TIMP4/CYP1B1/GDF10/MMP2	12
BP	GO:0002705	positive regulation of leukocyte mediated immunity	19/1284	138/18800	0.00267288	0.0174	0.0124414	HLA-DRA/HLA-B/HLA-DRB1/PTPRC/ITGB2/NSD2/SPI1/B2M/MAD2L2/ATAD5/TYROBP/HLA-A/ITGAM/RIF1/MSH2/CLEC7A/HSPD1/IL1R1/LAG3	19
BP	GO:0060537	muscle tissue development	43/1284	405/18800	0.00268969	0.0174892	0.0125053	CENPF/LMNA/CDK1/ITGB1/MYL6/RHOA/UQCC2/PLEC/CAV1/CDC42/SAP30/SGCB/MTPN/GPC1/LY6E/HMG20B/FKBP1A/FLOT1/GPX1/FHL2/AKAP13/RCAN1/EMD/PARP2/NR2F2/EGR1/FGFR2/PDGFRA/PPP3CA/NEBL/IGF1/VGLL4/TIPARP/ID2/FOS/DDX5/BMP2/TGFBR2/NUPR1/FOXC1/SOX9/FGF2/COL11A1	43
BP	GO:0060485	mesenchyme development	34/1284	301/18800	0.00269759	0.0175203	0.0125275	FLNA/LOXL2/COL1A1/EZH2/NRP2/HNRNPAB/MAD2L2/RTN4/ROCK1/S100A4/CDC42/CORO1C/ADAM15/GLIPR2/ROCK2/NRP1/MAPK1/TRIM28/DAG1/FGFR2/ZFP36L1/RGCC/SEMA3E/HES1/PDPN/WWTR1/DDX5/BMP2/BAMBI/TGFBR2/SFRP1/FOXC1/SOX9/FRZB	34
BP	GO:0045926	negative regulation of growth	29/1284	245/18800	0.0027136	0.0175838	0.0125729	SPP1/CDKN2D/ENO1/CDKN2C/FBP1/RTN4/RBBP7/ADAM15/NRP1/CCDC85B/SMARCA4/SPART/SEMA3E/MT1F/DDX3X/VGLL4/TSPYL2/MT1E/FHL1/SERPINE2/TGFBR2/SFRP1/CRYAB/BTG1/HSPA1B/MT1G/HSPA1A/MT1X/FRZB	29
BP	GO:0051403	stress-activated MAPK cascade	29/1284	245/18800	0.0027136	0.0175838	0.0125729	HMGB1/PBK/EZR/FOXM1/PPIA/HACD3/SPI1/MAP4K4/HRAS/CDC42/IGFBP6/IRAK1/AIDA/MAPK1/MAP2K3/CLEC7A/GSTP1/MAP2K6/ZFP36/ZFP36L1/TRPV4/DNAJA1/CDC42EP5/TPD52L1/GADD45B/BMP2/SFRP1/CRYAB/CCN2	29
BP	GO:0006606	protein import into nucleus	21/1284	159/18800	0.00275291	0.017818	0.0127403	LMNA/CDK1/RAN/FLNA/ECT2/KPNA2/KPNB1/TPR/CSE1L/AKT1/TRIM28/NUP62/PPP1R10/BAG3/PKIG/PPP3CA/SQSTM1/PIK3R1/GLI3/HSP90AB1/APOD	21
BP	GO:0060070	canonical Wnt signaling pathway	35/1284	313/18800	0.0027866	0.0180153	0.0128815	ASPM/COL1A1/PPP1CA/PIN1/ZEB2/APOE/MAD2L2/RUVBL2/CAV1/IGFBP6/G3BP1/RBX1/VPS35/ATP6AP2/ILK/DKK3/EMD/EGR1/FGFR2/UBE2B/DDX3X/GLI3/WWTR1/KLF4/PFDN5/DLX5/BMP2/BAMBI/CTHRC1/SOX4/SFRP1/IGFBP4/SOX9/FGF2/FRZB	35
BP	GO:0090169	regulation of spindle assembly	7/1284	29/18800	0.00280832	0.0180934	0.0129373	PLK1/DYNC1H1/TPR/KIF15/SPAG5/HSPA1B/HSPA1A	7
BP	GO:1902175	regulation of oxidative stress-induced intrinsic apoptotic signaling pathway	7/1284	29/18800	0.00280832	0.0180934	0.0129373	PPIA/PARP1/P4HB/AKT1/GPX1/HSPB1/SOD2	7
BP	GO:1902430	negative regulation of amyloid-beta formation	7/1284	29/18800	0.00280832	0.0180934	0.0129373	PIN1/APOE/RTN4/ROCK1/RTN3/IGF1/CLU	7
BP	GO:0034976	response to endoplasmic reticulum stress	30/1284	257/18800	0.00285953	0.0183978	0.0131549	CXCL8/CCND1/BAX/P4HB/SDF2L1/CAV1/UFD1/ERO1A/PMAIP1/TMBIM6/FLOT1/CANX/HSP90B1/USP14/ERLIN1/BCAP31/MANF/AUP1/TOR1A/DNAJB9/JUN/XBP1/PIK3R1/DDX3X/HERPUD1/NUPR1/THBS1/FBXO2/HSPA1A/CLU	30
BP	GO:0045814	negative regulation of gene expression, epigenetic	13/1284	80/18800	0.0028621	0.0183978	0.0131549	DNMT1/HELLS/EZH2/SPI1/CBX3/TPR/SAMD1/RIF1/TRIM28/CTCF/MPHOSPH8/NDN/CDKN1C	13
BP	GO:1990830	cellular response to leukemia inhibitory factor	15/1284	99/18800	0.0028695	0.0184243	0.0131739	HELLS/NRP2/SLC25A5/SNX10/PMM1/MYBL2/CACYBP/XRCC5/RIF1/PFKP/EPS8/KDM5B/ARID5B/KLF4/PCOLCE2	15
BP	GO:0006898	receptor-mediated endocytosis	29/1284	246/18800	0.00288116	0.018475	0.0132101	MARCO/CXCL8/ANXA2/FCER1G/EZR/SERPINE1/AP2S1/ITGB1/ITGB2/CAP1/APOE/B2M/CTSL/CAV1/RAC1/CD14/LILRB4/ITGAM/RAB31/PDLIM7/AP2M1/FLOT1/CANX/CXCL16/BMP2K/STAB1/LRP1/TGFBR2/CLU	29
BP	GO:0032103	positive regulation of response to external stimulus	46/1284	442/18800	0.00288514	0.018475	0.0132101	LGALS1/HMGB2/HMGB1/CXCL8/TMSB4X/CD74/PTN/FLNA/SERPINE1/RAC2/CYBA/AIF1/CSF1/VAMP8/CCL3/ALOX5AP/PRKDC/SPI1/CDH13/GRN/TYROBP/NEAT1/RAC1/EMILIN2/CD47/XRCC5/NRP1/CCL4/MIF/MAPK1/CLEC7A/CDK19/HSPB1/TRPV4/GAS6/PDGFD/CXCL12/OSMR/LAG3/HEXIM1/RARRES2/NUPR1/THBS1/FGF2/PLA2G2A/SMOC2	46
BP	GO:0045980	negative regulation of nucleotide metabolic process	6/1284	22/18800	0.0028938	0.018475	0.0132101	PARP1/FBP1/DDIT4/PID1/NUPR1/H19	6
BP	GO:0046823	negative regulation of nucleocytoplasmic transport	6/1284	22/18800	0.0028938	0.018475	0.0132101	BARD1/TXN/RANGAP1/TPR/PKIG/APOD	6
BP	GO:0051444	negative regulation of ubiquitin-protein transferase activity	6/1284	22/18800	0.0028938	0.018475	0.0132101	CDC20/MAD2L1/BUB3/BUB1B/MAD2L2/FBXO5	6
BP	GO:0022617	extracellular matrix disassembly	11/1284	62/18800	0.00291736	0.0186043	0.0133026	LCP1/CTSS/ADAM15/FLOT1/PBXIP1/DDR2/CTSK/PDPN/LRP1/MMP2/MMP3	11
BP	GO:0031507	heterochromatin assembly	12/1284	71/18800	0.00292824	0.0186526	0.0133371	DNMT1/HELLS/EZH2/CBX3/TPR/SAMD1/RIF1/TRIM28/CTCF/MPHOSPH8/NDN/CDKN1C	12
BP	GO:0090263	positive regulation of canonical Wnt signaling pathway	16/1284	109/18800	0.00293835	0.0186959	0.0133681	ASPM/COL1A1/PIN1/ZEB2/CAV1/VPS35/ATP6AP2/ILK/FGFR2/UBE2B/DDX3X/DLX5/BAMBI/SOX4/SFRP1/FGF2	16
BP	GO:2001022	positive regulation of response to DNA damage stimulus	18/1284	129/18800	0.00294665	0.0187275	0.0133907	PCNA/HMGB1/ACTB/FOXM1/BRCA1/PARP1/RAD51AP1/ACTR2/PRKDC/MAD2L2/RUVBL2/RBBP8/PMAIP1/TIMELESS/RIF1/TRIM28/ACTL6A/DDX5	18
BP	GO:0008631	intrinsic apoptotic signaling pathway in response to oxidative stress	9/1284	45/18800	0.00297111	0.0188192	0.0134563	PPIA/PARP1/MELK/P4HB/AKT1/GPX1/HSPB1/CYP1B1/SOD2	9
BP	GO:0030835	negative regulation of actin filament depolymerization	9/1284	45/18800	0.00297111	0.0188192	0.0134563	CAPG/RDX/CAPZA1/MTPN/TWF2/CAPZB/EPS8/GSN/SCIN	9
BP	GO:0032781	positive regulation of ATP-dependent activity	9/1284	45/18800	0.00297111	0.0188192	0.0134563	PFN1/DNAJC9/ATP1B3/UHRF1/MSH2/MSH6/DNAJB1/TNNT3/GABARAPL2	9
BP	GO:0000731	DNA synthesis involved in DNA repair	8/1284	37/18800	0.00300945	0.0189767	0.0135688	PCLAF/PCNA/CDKN2D/MAD2L2/POLD2/POLD3/DTL/RFC3	8
BP	GO:0048009	insulin-like growth factor receptor signaling pathway	8/1284	37/18800	0.00300945	0.0189767	0.0135688	IGFBP3/IGFBP6/AKT1/IGF1/PIK3R1/BMP2/IGFBP4/CILP	8
BP	GO:1904358	positive regulation of telomere maintenance via telomere lengthening	8/1284	37/18800	0.00300945	0.0189767	0.0135688	CCT5/AURKB/NEK2/HNRNPA2B1/CCT2/XRCC5/CCT6A/MAPK1	8
BP	GO:1905168	positive regulation of double-strand break repair via homologous recombination	8/1284	37/18800	0.00300945	0.0189767	0.0135688	ACTB/PARP1/RAD51AP1/ACTR2/RUVBL2/RBBP8/TIMELESS/ACTL6A	8
BP	GO:0061564	axon development	49/1284	479/18800	0.00303778	0.019134	0.0136813	STMN1/ACTB/SPP1/PTN/KIF5B/FLNA/MAP1B/ITGB1/DHFR/NRP2/RAC2/S100A6/APOE/APLP2/GRN/RTN4/RHOG/RAC1/BSG/RAB8A/ALCAM/FLOT1/NRP1/TTL/TWF2/PALLD/CRABP2/DAG1/DPYSL2/SPART/ANK3/NDN/ANOS1/FGFR2/BOC/JUN/ENAH/CXCL12/C12orf57/SEMA3E/TUBB2B/GLI3/TSPAN2/KLF4/DLX5/HSP90AB1/MMP2/APOD/S100B	49
BP	GO:1901653	cellular response to peptide	39/1284	361/18800	0.00306233	0.019267	0.0137764	NUCKS1/VIM/CCNA2/MAP1B/CYBA/PARP1/FBN1/PKM/FBP1/ATP2B1/PRKDC/RANGAP1/ROCK1/GNAI2/CAV1/MYO1C/UCP2/CDC6/RAB8A/RAB31/ROCK2/AKT1/TIMELESS/SOGA1/PID1/ZFP36L1/PDK4/ID1/XBP1/IGF1/PIK3R1/SLC39A14/LRP1/ASS1/KLF2/SRSF5/CYP1B1/ERRFI1/RARRES2	39
BP	GO:0098754	detoxification	20/1284	150/18800	0.00306821	0.0192825	0.0137875	DHFR/GSTO1/TXN/MGST3/ALOX5AP/APOE/TXNDC17/GPX4/GPX1/NQO1/GSTP1/GLRX/MT1F/MT1E/GPX3/H19/MT1G/SOD2/MT1X/SOD3	20
BP	GO:0031341	regulation of cell killing	15/1284	100/18800	0.00316782	0.0198642	0.0142034	HLA-DRA/HLA-B/HLA-DRB1/IL7R/PTPRC/SPI1/B2M/TYROBP/HLA-A/ITGAM/CLEC7A/CD59/LAG3/HSP90AB1/CFH	15
BP	GO:1990823	response to leukemia inhibitory factor	15/1284	100/18800	0.00316782	0.0198642	0.0142034	HELLS/NRP2/SLC25A5/SNX10/PMM1/MYBL2/CACYBP/XRCC5/RIF1/PFKP/EPS8/KDM5B/ARID5B/KLF4/PCOLCE2	15
BP	GO:0044773	mitotic DNA damage checkpoint signaling	13/1284	81/18800	0.00320095	0.0200495	0.0143359	CDK1/CLSPN/GTSE1/CCND1/BRCA1/PRKDC/PLK1/CHEK1/TOPBP1/DTL/MSH2/PPP1R10/NOP53	13
BP	GO:0002699	positive regulation of immune effector process	29/1284	248/18800	0.00324284	0.0202013	0.0144445	LAPTM5/CD74/HLA-DRA/HLA-B/HLA-DRB1/RAC2/PTPRC/ITGB2/NSD2/VAMP8/SPI1/B2M/MAD2L2/ATAD5/TYROBP/GPI/HLA-A/ITGAM/RIF1/ANXA1/MIF/MSH2/CD84/CLEC7A/HSPD1/DNAJB9/XBP1/IL1R1/LAG3	29
BP	GO:0009157	deoxyribonucleoside monophosphate biosynthetic process	4/1284	10/18800	0.00325747	0.0202013	0.0144445	TYMS/TK1/DUT/DCK	4
BP	GO:0032060	bleb assembly	4/1284	10/18800	0.00325747	0.0202013	0.0144445	ANLN/EMP3/ROCK1/PMP22	4
BP	GO:0045144	meiotic sister chromatid segregation	4/1284	10/18800	0.00325747	0.0202013	0.0144445	SGO2/BUB1/BUB1B/SGO1	4
BP	GO:0045657	positive regulation of monocyte differentiation	4/1284	10/18800	0.00325747	0.0202013	0.0144445	CD74/HLA-DRB1/CSF1/ZFP36L1	4
BP	GO:0051177	meiotic sister chromatid cohesion	4/1284	10/18800	0.00325747	0.0202013	0.0144445	SGO2/BUB1/BUB1B/SGO1	4
BP	GO:0051342	regulation of cyclic-nucleotide phosphodiesterase activity	4/1284	10/18800	0.00325747	0.0202013	0.0144445	CALM1/CALM3/CALM2/SLC39A14	4
BP	GO:0060346	bone trabecula formation	4/1284	10/18800	0.00325747	0.0202013	0.0144445	COL1A1/SFRP1/MMP2/CHAD	4
BP	GO:1990034	calcium ion export across plasma membrane	4/1284	10/18800	0.00325747	0.0202013	0.0144445	CALM1/CALM3/CALM2/ATP2B1	4
BP	GO:0009743	response to carbohydrate	27/1284	226/18800	0.00327578	0.0202925	0.0145097	HLA-DRB1/MAP1B/CYBA/RHOA/CDT1/COL6A2/UCP2/GPX1/CDK16/NQO1/MAP2K3/CLEC7A/SMARCA4/MAP2K6/EGR1/ZFP36L1/GAS6/PPP3CA/XBP1/SERPINF1/SLC39A14/ZBTB20/SOX4/TGFBR2/THBS1/SOD2/CCN2	27
BP	GO:1903036	positive regulation of response to wounding	12/1284	72/18800	0.00330032	0.0204221	0.0146024	PTN/FLNA/ACTG1/SERPINE1/ITGB1/GRN/HRAS/ANXA1/CLEC7A/XBP1/THBS1/SMOC2	12
BP	GO:0045453	bone resorption	11/1284	63/18800	0.00332098	0.0205274	0.0146776	SPP1/SNX10/TNFAIP3/TCIRG1/DEF8/ACP5/LTBP3/PDK4/PTH1R/CTSK/TNFRSF11B	11
BP	GO:0071375	cellular response to peptide hormone stimulus	33/1284	294/18800	0.00340877	0.0209337	0.0149682	NUCKS1/CCNA2/MAP1B/CYBA/PARP1/FBN1/PKM/FBP1/ATP2B1/PRKDC/RANGAP1/ROCK1/GNAI2/CAV1/MYO1C/UCP2/CDC6/RAB8A/RAB31/ROCK2/AKT1/SOGA1/PID1/ZFP36L1/PDK4/XBP1/PIK3R1/SLC39A14/ASS1/SRSF5/CYP1B1/ERRFI1/RARRES2	33
BP	GO:0009200	deoxyribonucleoside triphosphate metabolic process	5/1284	16/18800	0.00341005	0.0209337	0.0149682	TYMS/DTYMK/DUT/DCTPP1/SAMHD1	5
BP	GO:0046184	aldehyde biosynthetic process	5/1284	16/18800	0.00341005	0.0209337	0.0149682	TPI1/TKT/PDXK/DKK3/BMP2	5
BP	GO:1902931	negative regulation of alcohol biosynthetic process	5/1284	16/18800	0.00341005	0.0209337	0.0149682	APOE/PLEK/ERLIN1/DKK3/BMP2	5
BP	GO:1905906	regulation of amyloid fibril formation	5/1284	16/18800	0.00341005	0.0209337	0.0149682	APOE/VBP1/PFDN5/CRYAB/CLU	5
BP	GO:0050671	positive regulation of lymphocyte proliferation	19/1284	141/18800	0.00341274	0.0209337	0.0149682	HMGB1/CD70/CD74/HLA-DPA1/HLA-DPB1/PTPRC/AIF1/ATAD5/HLA-A/PNP/ANXA1/MIF/GPR183/CORO1A/FCGR3A/NFATC2/IGF1/HES1/TGFBR2	19
BP	GO:0098727	maintenance of cell number	19/1284	141/18800	0.00341274	0.0209337	0.0149682	ASPM/PTN/SMC1A/LOXL2/EZH2/PHF19/SMC3/SPI1/EIF4E/RIF1/LBH/ZFP36L2/IGF1/HES1/KLF4/TPT1/SOX4/SFRP1/SOX9	19
BP	GO:0010458	exit from mitosis	7/1284	30/18800	0.00345042	0.021073	0.0150677	UBE2C/ANLN/UBE2S/CDCA5/EPS8/RGCC/CDKN1C	7
BP	GO:0048147	negative regulation of fibroblast proliferation	7/1284	30/18800	0.00345042	0.021073	0.0150677	BAX/GSTP1/EMD/FTH1/SFRP1/NUPR1/SOD2	7
BP	GO:0060142	regulation of syncytium formation by plasma membrane fusion	7/1284	30/18800	0.00345042	0.021073	0.0150677	TYROBP/CAPN2/ADAM9/FLOT1/CD53/PLEKHO1/NFATC2	7
BP	GO:0071480	cellular response to gamma radiation	7/1284	30/18800	0.00345042	0.021073	0.0150677	CYBA/HRAS/TMEM109/XRCC5/RAD51/EGR1/CRYAB	7
BP	GO:0035307	positive regulation of protein dephosphorylation	9/1284	46/18800	0.00347423	0.0211954	0.0151553	PPIA/PTPRC/PIN1/CALM1/CALM3/CALM2/CDCA2/PTBP1/HSP90AB1	9
BP	GO:0010595	positive regulation of endothelial cell migration	18/1284	131/18800	0.00348713	0.0212511	0.0151951	HMGB1/TMSB4X/NRP2/GRN/ATP5F1B/CIB1/GPI/ITGB1BP1/RAC1/ROCK2/AKT1/NRP1/ANXA1/MAP2K3/HSPB1/THBS1/FGF2/SMOC2	18
BP	GO:0009205	purine ribonucleoside triphosphate metabolic process	13/1284	82/18800	0.00357171	0.0217195	0.0155301	TMSB4X/RAN/ENO1/RHOA/PARP1/ATP5F1B/ATP5F1E/ATP5MF/NME1/ATP5MC3/ATP5F1C/PID1/H19	13
BP	GO:0043242	negative regulation of protein-containing complex disassembly	13/1284	82/18800	0.00357171	0.0217195	0.0155301	TPX2/CKAP2/CAPG/MAP1B/CIB1/RDX/CAPZA1/MTPN/TWF2/CAPZB/EPS8/GSN/SCIN	13
BP	GO:0043403	skeletal muscle tissue regeneration	8/1284	38/18800	0.00358779	0.0217938	0.0155831	EZH2/MTPN/GPX1/ANXA1/DAG1/PPP3CA/IGF1/TGFBR2	8
BP	GO:0046697	decidualization	6/1284	23/18800	0.00369191	0.0223686	0.0159941	SPP1/PTN/CTSB/TPPP3/BSG/JUNB	6
BP	GO:0051131	chaperone-mediated protein complex assembly	6/1284	23/18800	0.00369191	0.0223686	0.0159941	CCT2/PTGES3/HSPD1/HSP90AB1/HSPA1A/CLU	6
BP	GO:0090090	negative regulation of canonical Wnt signaling pathway	19/1284	142/18800	0.00369433	0.0223686	0.0159941	APOE/MAD2L2/RUVBL2/CAV1/IGFBP6/G3BP1/RBX1/DKK3/EMD/EGR1/GLI3/WWTR1/PFDN5/BMP2/CTHRC1/SFRP1/IGFBP4/SOX9/FRZB	19
BP	GO:0048705	skeletal system morphogenesis	27/1284	228/18800	0.00370104	0.0223698	0.015995	COL1A1/TMEM107/BMP1/ACP5/MTHFD1/FGFR2/PDGFRA/COL27A1/TRPV4/LTBP3/SOX5/ARID5B/MDFI/GLI3/TIPARP/DLX5/TGFBR2/SFRP1/MMP2/FOXC1/SOX9/CHAD/COL11A1/CCN2/COMP/MGP/COL2A1	27
BP	GO:0001706	endoderm formation	10/1284	55/18800	0.00370698	0.0223698	0.015995	COL6A1/ITGA5/ITGB2/COL5A1/COL5A2/COL4A2/COL8A1/COL12A1/MMP2/COL11A1	10
BP	GO:0045620	negative regulation of lymphocyte differentiation	10/1284	55/18800	0.00370698	0.0223698	0.015995	HMGB1/HMGB3/CD74/LILRB4/ANXA1/CBFB/GLI3/ID2/LAG3/SFRP1	10
BP	GO:0051170	import into nucleus	21/1284	163/18800	0.00371043	0.0223698	0.015995	LMNA/CDK1/RAN/FLNA/ECT2/KPNA2/KPNB1/TPR/CSE1L/AKT1/TRIM28/NUP62/PPP1R10/BAG3/PKIG/PPP3CA/SQSTM1/PIK3R1/GLI3/HSP90AB1/APOD	21
BP	GO:0031638	zymogen activation	11/1284	64/18800	0.00376816	0.0226694	0.0162092	CTSZ/ANXA2/S100A10/ENO1/SERPINE1/PGK1/CTSL/CYCS/C1R/SERPINE2/THBS1	11
BP	GO:0050918	positive chemotaxis	11/1284	64/18800	0.00376816	0.0226694	0.0162092	HMGB2/HMGB1/CXCL8/CCL3/CDH13/NRP1/MIF/CORO1A/CXCL12/FGF7/FGF2	11
BP	GO:0002237	response to molecule of bacterial origin	38/1284	354/18800	0.00382459	0.0229843	0.0164344	HMGB2/HMGB1/CXCL8/VIM/CXCL3/CXCL2/SERPINE1/CCL2/RHOA/CCL3/SPI1/B2M/CAPN2/CXCL1/TNFAIP3/CD14/LOXL1/MTDH/IRAK1/ADAM9/AKT1/MIF/MAPK1/MAPKAPK3/MAP2K3/ACP5/GSTP1/CDK19/ZFP36/FGFR2/XBP1/ASS1/DIO2/FOS/TIMP4/JUND/PENK/SOD2	38
BP	GO:0006913	nucleocytoplasmic transport	34/1284	308/18800	0.00389268	0.0233437	0.0166913	LMNA/CDK1/RAN/ANP32B/FLNA/ECT2/KPNA2/DDX39A/KPNB1/BARD1/TXN/RANGAP1/XPO1/ALYREF/TPR/CSE1L/HNRNPA2B1/AKT1/AKAP13/TRIM28/NUP62/PPP1CC/EMD/EIF6/PPP1R10/BAG3/PKIG/GAS6/PPP3CA/SQSTM1/PIK3R1/GLI3/HSP90AB1/APOD	34
BP	GO:0051169	nuclear transport	34/1284	308/18800	0.00389268	0.0233437	0.0166913	LMNA/CDK1/RAN/ANP32B/FLNA/ECT2/KPNA2/DDX39A/KPNB1/BARD1/TXN/RANGAP1/XPO1/ALYREF/TPR/CSE1L/HNRNPA2B1/AKT1/AKAP13/TRIM28/NUP62/PPP1CC/EMD/EIF6/PPP1R10/BAG3/PKIG/GAS6/PPP3CA/SQSTM1/PIK3R1/GLI3/HSP90AB1/APOD	34
BP	GO:0071219	cellular response to molecule of bacterial origin	27/1284	229/18800	0.00393056	0.0235457	0.0168358	HMGB2/HMGB1/CXCL8/VIM/CXCL3/CXCL2/SERPINE1/CCL2/RHOA/CCL3/SPI1/CAPN2/CXCL1/TNFAIP3/CD14/MTDH/IRAK1/ADAM9/AKT1/MIF/MAPK1/MAP2K3/GSTP1/CDK19/ZFP36/XBP1/ASS1	27
BP	GO:0003158	endothelium development	18/1284	133/18800	0.00410728	0.0245521	0.0175554	EZR/COL15A1/RHOA/MSN/FSTL1/ROCK1/RDX/RAP1B/ROCK2/APOLD1/GPX1/NRP1/MYADM/NR2F2/ID1/PDPN/SLC40A1/BTG1	18
BP	GO:0061041	regulation of wound healing	18/1284	133/18800	0.00410728	0.0245521	0.0175554	ACTG1/TNFRSF12A/SERPINE1/ITGB1/APOE/HRAS/CAV1/TNFAIP3/VKORC1/ANXA1/CLEC7A/PDGFRA/XBP1/SERPINE2/SERPING1/THBS1/FGF2/SMOC2	18
BP	GO:0010594	regulation of endothelial cell migration	27/1284	230/18800	0.00417195	0.0249122	0.0178129	HMGB1/TMSB4X/PTN/NRP2/RHOA/APOE/GRN/ATP5F1B/CIB1/GPI/ITGB1BP1/RAC1/ROCK2/AKT1/NRP1/ANXA1/ATP2B4/MAP2K3/HSPB1/NR2F2/RGCC/SERPINF1/KLF4/THBS1/FGF2/SMOC2/DCN	27
BP	GO:0060055	angiogenesis involved in wound healing	7/1284	31/18800	0.00419843	0.0249259	0.0178227	SERPINE1/TNFAIP3/GPX1/DAG1/NDNF/XBP1/SMOC2	7
BP	GO:0060351	cartilage development involved in endochondral bone morphogenesis	7/1284	31/18800	0.00419843	0.0249259	0.0178227	COL1A1/COL27A1/TRPV4/TGFBR2/SOX9/COMP/COL2A1	7
BP	GO:0061036	positive regulation of cartilage development	7/1284	31/18800	0.00419843	0.0249259	0.0178227	LOXL2/BMP1/SOX5/GLI3/BMP2/CCN1/SOX9	7
BP	GO:0098868	bone growth	7/1284	31/18800	0.00419843	0.0249259	0.0178227	ECM1/FGFR2/COL27A1/DDR2/TGFBR2/SOX9/COMP	7
BP	GO:1902042	negative regulation of extrinsic apoptotic signaling pathway via death domain receptors	7/1284	31/18800	0.00419843	0.0249259	0.0178227	HMGB2/SERPINE1/BRCA1/PEA15/TNFAIP3/GPX1/DDX3X	7
BP	GO:0071826	ribonucleoprotein complex subunit organization	25/1284	208/18800	0.0042008	0.0249259	0.0178227	LSM4/KIF5B/PSIP1/SNRPB/SNRPD1/PRKDC/RUVBL2/SNRPG/EIF3A/TXNL4A/SNRPF/XRCC5/SRPK1/PTGES3/MRPS11/CELF2/SNRPC/PUF60/LSM2/EIF6/EIF5/EIF4B/NOP53/SRSF5/HSP90AB1	25
BP	GO:0032760	positive regulation of tumor necrosis factor production	15/1284	103/18800	0.00421915	0.0250084	0.0178817	HMGB1/CYBA/PTPRC/CCL3/TYROBP/CYBB/CD14/MIF/CD84/CLEC7A/HSPB1/PIK3R1/ZBTB20/THBS1/CLU	15
BP	GO:0043903	regulation of biological process involved in symbiotic interaction	10/1284	56/18800	0.00424257	0.0250945	0.0179432	LGALS1/CXCL8/CD74/HLA-DRB1/P4HB/CAV1/LY6E/GSN/IFITM2/IFITM3	10
BP	GO:0048016	inositol phosphate-mediated signaling	10/1284	56/18800	0.00424257	0.0250945	0.0179432	HOMER3/CIB1/FHL2/RCAN1/ATP2B4/CLEC7A/PTBP1/NFATC2/PPP3CA/IGF1	10
BP	GO:0031343	positive regulation of cell killing	11/1284	65/18800	0.00426214	0.0251838	0.0180071	HLA-DRA/HLA-B/HLA-DRB1/PTPRC/SPI1/B2M/TYROBP/HLA-A/ITGAM/CLEC7A/LAG3	11
BP	GO:1903052	positive regulation of proteolysis involved in cellular protein catabolic process	18/1284	134/18800	0.0044499	0.0262656	0.0187806	LAPTM5/CDC20/PLK1/PSMC3/CAV1/AURKA/RBX1/AKT1/RAD23A/PSMC5/BCAP31/PSMC1/NOP53/HERPUD1/NUPR1/HSPA1B/HSPA1A/CLU	18
BP	GO:0018210	peptidyl-threonine modification	17/1284	124/18800	0.00455413	0.0266222	0.0190356	CDK1/CIT/CALM1/CALM3/CALM2/PRKDC/PLK1/CHEK1/ROCK1/TTK/ROCK2/AKT1/MAPK1/VRK1/DDIT4/TGFBR2/CHI3L1	17
BP	GO:0019885	antigen processing and presentation of endogenous peptide antigen via MHC class I	5/1284	17/18800	0.00456232	0.0266222	0.0190356	HLA-B/B2M/HLA-C/HLA-A/ERAP2	5
BP	GO:0046827	positive regulation of protein export from nucleus	5/1284	17/18800	0.00456232	0.0266222	0.0190356	ANP32B/TPR/EMD/BAG3/GAS6	5
BP	GO:0051412	response to corticosterone	5/1284	17/18800	0.00456232	0.0266222	0.0190356	CCND1/CALM3/ATP2B1/FOSB/FOS	5
BP	GO:0051895	negative regulation of focal adhesion assembly	5/1284	17/18800	0.00456232	0.0266222	0.0190356	ITGB1BP1/CORO1C/RCC2/THBS1/APOD	5
BP	GO:0070206	protein trimerization	5/1284	17/18800	0.00456232	0.0266222	0.0190356	CD74/ALOX5AP/MIF/COL1A2/STEAP4	5
BP	GO:0072673	lamellipodium morphogenesis	5/1284	17/18800	0.00456232	0.0266222	0.0190356	CD44/CORO1C/PLEKHO1/WASF2/PDPN	5
BP	GO:0086103	G protein-coupled receptor signaling pathway involved in heart process	5/1284	17/18800	0.00456232	0.0266222	0.0190356	GNAI2/CAV1/CDC42/AKAP13/ATP2B4	5
BP	GO:0090083	regulation of inclusion body assembly	5/1284	17/18800	0.00456232	0.0266222	0.0190356	PSMC5/DNAJB1/HSPA1B/HSPA1A/CLU	5
BP	GO:0097067	cellular response to thyroid hormone stimulus	5/1284	17/18800	0.00456232	0.0266222	0.0190356	CTSB/CTSL/RDX/CTSS/GAS2L1	5
BP	GO:0150118	negative regulation of cell-substrate junction organization	5/1284	17/18800	0.00456232	0.0266222	0.0190356	ITGB1BP1/CORO1C/RCC2/THBS1/APOD	5
BP	GO:0002082	regulation of oxidative phosphorylation	6/1284	24/18800	0.00464231	0.0269216	0.0192496	RHOA/UQCC2/PPIF/COX7A2/COX7A1/NUPR1	6
BP	GO:0019985	translesion synthesis	6/1284	24/18800	0.00464231	0.0269216	0.0192496	PCLAF/PCNA/MAD2L2/POLD2/POLD3/DTL	6
BP	GO:0036010	protein localization to endosome	6/1284	24/18800	0.00464231	0.0269216	0.0192496	EZR/MSN/RDX/VPS35/ROCK2/NRP1	6
BP	GO:0043567	regulation of insulin-like growth factor receptor signaling pathway	6/1284	24/18800	0.00464231	0.0269216	0.0192496	IGFBP3/IGFBP6/IGF1/BMP2/IGFBP4/CILP	6
BP	GO:0060143	positive regulation of syncytium formation by plasma membrane fusion	6/1284	24/18800	0.00464231	0.0269216	0.0192496	TYROBP/CAPN2/ADAM9/FLOT1/CD53/NFATC2	6
BP	GO:0070841	inclusion body assembly	6/1284	24/18800	0.00464231	0.0269216	0.0192496	PSMC5/BAG3/DNAJB1/HSPA1B/HSPA1A/CLU	6
BP	GO:0044818	mitotic G2/M transition checkpoint	9/1284	48/18800	0.00467943	0.027081	0.0193637	CDK1/CLSPN/BRCA1/PLK1/CHEK1/TOPBP1/CDC6/DTL/NOP53	9
BP	GO:0060324	face development	9/1284	48/18800	0.00467943	0.027081	0.0193637	COL1A1/MAPK1/CRISPLD2/PDGFRA/ARID5B/TIPARP/DLX5/MMP2/CRISPLD1	9
BP	GO:0002263	cell activation involved in immune response	32/1284	289/18800	0.00477429	0.0275247	0.0196809	LGALS1/HMGB1/CD74/FCER1G/HLA-DRA/HLA-DRB1/RAC2/PTPRC/ITGB2/NSD2/LCP1/VAMP8/CCL3/SPI1/MAD2L2/GRN/ATAD5/TYROBP/ITGAM/RIF1/ANXA1/GPR183/MSH2/MSH6/CD84/CLEC7A/CORO1A/HSPD1/XBP1/LRP1/S100A13/ITM2A	32
BP	GO:0034605	cellular response to heat	11/1284	66/18800	0.00480627	0.0275247	0.0196809	TPR/RBBP7/IRAK1/BAG3/TRPV4/HSPA6/DNAJB1/HSP90AB1/HSPA1B/THBS1/HSPA1A	11
BP	GO:0071677	positive regulation of mononuclear cell migration	11/1284	66/18800	0.00480627	0.0275247	0.0196809	HMGB1/SERPINE1/RHOA/AIF1/CCL3/SPI1/CD47/CCL4/GAS6/PDGFD/CXCL12	11
BP	GO:0006754	ATP biosynthetic process	10/1284	57/18800	0.00483735	0.0275247	0.0196809	TMSB4X/ENO1/PARP1/ATP5F1B/ATP5F1E/ATP5MF/ATP5MC3/ATP5F1C/PID1/H19	10
BP	GO:0006998	nuclear envelope organization	10/1284	57/18800	0.00483735	0.0275247	0.0196809	LMNA/LMNB1/PLK1/SUN2/BANF1/VRK1/REEP4/UBE2I/TOR1A/EMD	10
BP	GO:0001765	membrane raft assembly	4/1284	11/18800	0.00484407	0.0275247	0.0196809	ANXA2/S100A10/CAV1/FLOT1	4
BP	GO:0006122	mitochondrial electron transport, ubiquinol to cytochrome c	4/1284	11/18800	0.00484407	0.0275247	0.0196809	CYC1/CYCS/UQCRQ/UQCRFS1	4
BP	GO:0034975	protein folding in endoplasmic reticulum	4/1284	11/18800	0.00484407	0.0275247	0.0196809	P4HB/ERO1A/CANX/HSP90B1	4
BP	GO:0043589	skin morphogenesis	4/1284	11/18800	0.00484407	0.0275247	0.0196809	COL1A1/ITGA6/COL1A2/ERRFI1	4
BP	GO:0046598	positive regulation of viral entry into host cell	4/1284	11/18800	0.00484407	0.0275247	0.0196809	LGALS1/CD74/HLA-DRB1/P4HB	4
BP	GO:0060174	limb bud formation	4/1284	11/18800	0.00484407	0.0275247	0.0196809	FGFR2/SOX4/SOX9/COL2A1	4
BP	GO:0060315	negative regulation of ryanodine-sensitive calcium-release channel activity	4/1284	11/18800	0.00484407	0.0275247	0.0196809	GSTO1/CALM1/CALM3/CALM2	4
BP	GO:0071514	genomic imprinting	4/1284	11/18800	0.00484407	0.0275247	0.0196809	TRIM28/CTCF/NDN/CDKN1C	4
BP	GO:0072697	protein localization to cell cortex	4/1284	11/18800	0.00484407	0.0275247	0.0196809	EZR/PLK1/SAPCD2/EPB41L2	4
BP	GO:0075294	positive regulation by symbiont of entry into host	4/1284	11/18800	0.00484407	0.0275247	0.0196809	LGALS1/CD74/HLA-DRB1/P4HB	4
BP	GO:0098883	synapse pruning	4/1284	11/18800	0.00484407	0.0275247	0.0196809	C1QB/C1QA/ITGAM/C1QC	4
BP	GO:1901844	regulation of cell communication by electrical coupling involved in cardiac conduction	4/1284	11/18800	0.00484407	0.0275247	0.0196809	CALM1/CALM3/CALM2/CAV1	4
BP	GO:1905668	positive regulation of protein localization to endosome	4/1284	11/18800	0.00484407	0.0275247	0.0196809	EZR/MSN/RDX/ROCK2	4
BP	GO:0009142	nucleoside triphosphate biosynthetic process	13/1284	85/18800	0.00489735	0.0277994	0.0198773	TYMS/DTYMK/TMSB4X/ENO1/PARP1/ATP5F1B/ATP5F1E/ATP5MF/NME1/ATP5MC3/ATP5F1C/PID1/H19	13
BP	GO:0009991	response to extracellular stimulus	48/1284	479/18800	0.00493557	0.0279881	0.0200123	TYMS/SPP1/NUDT1/CDKN2D/MAP1B/CCND1/COL1A1/NUCB2/CYBA/PTPRC/FADS1/AIF1/ATP2B1/APOE/GNAI2/PLEC/CYBB/DCTPP1/UPP1/UCP2/PMAIP1/AKT1/GPX1/MAPK1/GAS2L1/NQO1/ENSA/RALB/SLC38A2/ZFP36/A2M/TRPV4/GABARAPL1/GAS6/PDK4/XBP1/MAP1LC3B/ASS1/STK26/FOS/GABARAPL2/CYP1B1/TGFBR2/PENK/SFRP1/PCSK1N/TNFRSF11B/SOD2	48
BP	GO:0070585	protein localization to mitochondrion	17/1284	125/18800	0.00494467	0.0280115	0.020029	RAC2/CALM3/BAX/SAE1/RALA/MTCH2/UBE2L3/PDCD5/BID/AKT1/TIMM10/LMAN1/BCAP31/HSPD1/BAG3/TOMM7/DNAJA1	17
BP	GO:0000077	DNA damage checkpoint signaling	16/1284	115/18800	0.00503283	0.0284537	0.0203451	CDK1/CLSPN/GTSE1/E2F1/CCND1/BRCA1/PRKDC/PLK1/CHEK1/TOPBP1/WDR76/DTL/RNASEH2B/MSH2/PPP1R10/NOP53	16
BP	GO:1990748	cellular detoxification	16/1284	115/18800	0.00503283	0.0284537	0.0203451	DHFR/GSTO1/TXN/MGST3/ALOX5AP/APOE/TXNDC17/GPX4/GPX1/NQO1/GSTP1/GLRX/GPX3/H19/SOD2/SOD3	16
BP	GO:0002063	chondrocyte development	7/1284	32/18800	0.00506286	0.0284972	0.0203762	ECM1/COL27A1/SULF2/TGFBR2/SOX9/COL11A1/COMP	7
BP	GO:0045070	positive regulation of viral genome replication	7/1284	32/18800	0.00506286	0.0284972	0.0203762	TOP2A/PPIA/HACD3/RAD23A/SRPK1/PPIH/DDX3X	7
BP	GO:0071539	protein localization to centrosome	7/1284	32/18800	0.00506286	0.0284972	0.0203762	SNX10/AURKA/SPAG5/MAPRE1/DCTN2/CEP350/NUP62	7
BP	GO:1901889	negative regulation of cell junction assembly	7/1284	32/18800	0.00506286	0.0284972	0.0203762	ROCK1/ITGB1BP1/CORO1C/ROCK2/RCC2/THBS1/APOD	7
BP	GO:0022618	ribonucleoprotein complex assembly	24/1284	200/18800	0.00506583	0.0284972	0.0203762	LSM4/PSIP1/SNRPB/SNRPD1/PRKDC/RUVBL2/SNRPG/EIF3A/TXNL4A/SNRPF/XRCC5/SRPK1/PTGES3/MRPS11/CELF2/SNRPC/PUF60/LSM2/EIF6/EIF5/EIF4B/NOP53/SRSF5/HSP90AB1	24
BP	GO:0071216	cellular response to biotic stimulus	29/1284	256/18800	0.00509922	0.0286564	0.0204901	HMGB2/HMGB1/CXCL8/VIM/CXCL3/CXCL2/SMC1A/SERPINE1/CCL2/RHOA/CCL3/SPI1/CAPN2/CXCL1/TNFAIP3/CD14/MTDH/IRAK1/ADAM9/AKT1/MIF/MAPK1/MAP2K3/CLEC7A/GSTP1/CDK19/ZFP36/XBP1/ASS1	29
BP	GO:0060560	developmental growth involved in morphogenesis	27/1284	234/18800	0.00526584	0.0295633	0.0211385	SPP1/MAP1B/ITGB1/NRP2/CSF1/APOE/RTN4/AURKA/IQGAP1/ALCAM/NRP1/TTL/TWF2/CRABP2/TRIM28/DPYSL2/SPART/NDN/FGFR2/CXCL12/KDM5B/SEMA3E/HSP90AB1/TGFBR2/SFRP1/NRN1/SOX9	27
BP	GO:0030850	prostate gland development	9/1284	49/18800	0.00539248	0.030214	0.0216038	CRIP1/ANXA1/FGFR2/SERPINF1/GLI3/ID4/SFRP1/MMP2/SOX9	9
BP	GO:0045005	DNA-templated DNA replication maintenance of fidelity	9/1284	49/18800	0.00539248	0.030214	0.0216038	NUCKS1/PCNA/CENPX/FAM111A/BRCA2/ALYREF/SAMHD1/TIMELESS/RAD51	9
BP	GO:0046637	regulation of alpha-beta T cell differentiation	11/1284	67/18800	0.00540399	0.0302484	0.0216284	HMGB1/HLA-DRA/HLA-DRB1/RHOA/CD83/LILRB4/PNP/ANXA1/CBFB/GLI3/TGFBR2	11
BP	GO:0018209	peptidyl-serine modification	36/1284	338/18800	0.00541589	0.0302664	0.0216413	CDK1/CLSPN/CD44/PARP1/TXN/AURKB/SGK1/PRKDC/PLK1/BAX/MAD2L2/IL11/ROCK1/CAV1/AURKA/TTK/ROCK2/AKT1/MASTL/NAA10/MIF/MAPK1/VRK1/ILK/ATP2B4/MAPKAPK3/PARP2/DDIT4/NDNF/TERF2IP/GAS6/BGN/STK38L/HSP90AB1/TGFBR2/DCN	36
BP	GO:0002312	B cell activation involved in immune response	13/1284	86/18800	0.00541796	0.0302664	0.0216413	LGALS1/PTPRC/NSD2/SPI1/MAD2L2/ATAD5/RIF1/GPR183/MSH2/MSH6/HSPD1/XBP1/ITM2A	13
BP	GO:0001912	positive regulation of leukocyte mediated cytotoxicity	10/1284	58/18800	0.00549564	0.0306092	0.0218864	HLA-DRA/HLA-B/HLA-DRB1/PTPRC/SPI1/B2M/TYROBP/HLA-A/ITGAM/LAG3	10
BP	GO:0060135	maternal process involved in female pregnancy	10/1284	58/18800	0.00549564	0.0306092	0.0218864	SPP1/PTN/CTSB/TPPP3/BSG/UBE2A/AKT1/NR2F2/PAM/JUNB	10
BP	GO:0071709	membrane assembly	10/1284	58/18800	0.00549564	0.0306092	0.0218864	ANXA2/S100A10/BANF1/STX2/CAV1/FLOT1/REEP4/UBE2I/ANK3/DMKN	10
BP	GO:0030316	osteoclast differentiation	14/1284	96/18800	0.00552609	0.0307484	0.0219859	ANXA2/FBN1/CSF1/CCL3/SNX10/TYROBP/TCIRG1/LILRB4/GPR183/MAFB/PIK3R1/FOS/JUNB/SFRP1	14
BP	GO:1901136	carbohydrate derivative catabolic process	21/1284	169/18800	0.0056558	0.0314391	0.0224798	DUT/NUDT1/CD44/HINT1/NUDT8/ACOT7/CTSL/DCTPP1/UPP1/SAMHD1/GPC1/PNP/HPRT1/TYMP/HEXB/NT5E/NEU1/FGF2/FBXO2/CHI3L2/CHI3L1	21
BP	GO:0072522	purine-containing compound biosynthetic process	24/1284	202/18800	0.00573367	0.0318405	0.0227668	TMSB4X/ENO1/PARP1/ACOT7/ATP5F1B/ATP5F1E/ATP5MF/TECR/NME1/PAICS/GMPS/PNP/ELOVL1/HPRT1/ATP5MC3/DCK/NT5E/ATP5F1C/SLC25A1/MTHFD1/PID1/PAPSS2/PDK4/H19	24
BP	GO:0009219	pyrimidine deoxyribonucleotide metabolic process	6/1284	25/18800	0.0057611	0.0319299	0.0228307	TYMS/DTYMK/DUT/DCTPP1/UPP1/TYMP	6
BP	GO:1905523	positive regulation of macrophage migration	6/1284	25/18800	0.0057611	0.0319299	0.0228307	CSF1/CCL3/MAPK1/TRPV4/RARRES2/THBS1	6
BP	GO:0031297	replication fork processing	8/1284	41/18800	0.00584681	0.0322842	0.0230841	NUCKS1/PCNA/CENPX/FAM111A/BRCA2/ALYREF/SAMHD1/RAD51	8
BP	GO:0072595	maintenance of protein localization in organelle	8/1284	41/18800	0.00584681	0.0322842	0.0230841	BARD1/TXN/SUN2/RANGAP1/ARL2/AKT1/RER1/GPAA1	8
BP	GO:1905521	regulation of macrophage migration	8/1284	41/18800	0.00584681	0.0322842	0.0230841	CSF1/CCL3/MIF/MAPK1/TRPV4/MTUS1/RARRES2/THBS1	8
BP	GO:0042692	muscle cell differentiation	40/1284	387/18800	0.00584796	0.0322842	0.0230841	LMNA/DNMT1/CDK1/ACTN4/ACTG1/ITGB1/EZH2/ADAM12/YBX1/MYH9/ACTN1/PLEC/CAPN2/SGCB/MTPN/AKT1/FLOT1/GPX1/FHL2/AKAP13/WDR1/RCAN1/CD53/PTBP1/PLEKHO1/PARP2/NFATC2/FGFR2/PDGFRA/PPP3CA/NEBL/XBP1/IGF1/HES1/ID2/TNNT3/BMP2/SOX9/SOD2/COMP	40
BP	GO:0045446	endothelial cell differentiation	16/1284	117/18800	0.00595462	0.0326824	0.0233688	EZR/COL15A1/MSN/FSTL1/ROCK1/RDX/RAP1B/ROCK2/APOLD1/GPX1/NRP1/MYADM/NR2F2/ID1/PDPN/BTG1	16
BP	GO:0034728	nucleosome organization	20/1284	159/18800	0.0059581	0.0326824	0.0233688	HMGB2/CENPW/ANP32E/ANP32B/DNAJC9/HP1BP3/NASP/SUPT16H/NAP1L4/ITGB3BP/HJURP/CHAF1A/HMGA1/SET/ASF1B/SSRP1/SMARCA4/BRD2/TSPYL2/SOX9	20
BP	GO:0006123	mitochondrial electron transport, cytochrome c to oxygen	5/1284	18/18800	0.00596652	0.0326824	0.0233688	COX5A/CYCS/COX4I1/COX7A1/COX7C	5
BP	GO:0006595	polyamine metabolic process	5/1284	18/18800	0.00596652	0.0326824	0.0233688	SMS/OAZ1/SAT1/SAT2/NNMT	5
BP	GO:0007096	regulation of exit from mitosis	5/1284	18/18800	0.00596652	0.0326824	0.0233688	UBE2C/ANLN/CDCA5/RGCC/CDKN1C	5
BP	GO:0009125	nucleoside monophosphate catabolic process	5/1284	18/18800	0.00596652	0.0326824	0.0233688	UPP1/PNP/HPRT1/TYMP/NT5E	5
BP	GO:0010759	positive regulation of macrophage chemotaxis	5/1284	18/18800	0.00596652	0.0326824	0.0233688	CSF1/MAPK1/TRPV4/RARRES2/THBS1	5
BP	GO:0071786	endoplasmic reticulum tubular network organization	5/1284	18/18800	0.00596652	0.0326824	0.0233688	ARL6IP1/ATL3/RTN4/RTN3/REEP4	5
BP	GO:0001655	urogenital system development	37/1284	352/18800	0.00599998	0.0328337	0.023477	CENPF/HELLS/CRIP1/RHOA/FBN1/BAX/CRLF1/IQGAP1/HSPB11/NRP1/ANXA1/CNTRL/ILK/AKR1B1/EGR1/FGFR2/PDGFRA/NFIA/PDGFD/ARID5B/SERPINF1/HES1/SULF2/GLI3/ASS1/TIPARP/WWTR1/ID4/BMP2/CDKN1C/SOX4/SFRP1/MMP2/FOXC1/SOX9/FGF2/ID3	37
BP	GO:1903557	positive regulation of tumor necrosis factor superfamily cytokine production	15/1284	107/18800	0.00604611	0.0329235	0.0235412	HMGB1/CYBA/PTPRC/CCL3/TYROBP/CYBB/CD14/MIF/CD84/CLEC7A/HSPB1/PIK3R1/ZBTB20/THBS1/CLU	15
BP	GO:0006298	mismatch repair	7/1284	33/18800	0.00605438	0.0329235	0.0235412	PCNA/HMGB1/RPA3/LIG1/POLD3/MSH2/MSH6	7
BP	GO:0033687	osteoblast proliferation	7/1284	33/18800	0.00605438	0.0329235	0.0235412	RHOA/FGFR2/JUNB/BMP2/CTHRC1/SFRP1/CCN1	7
BP	GO:0046685	response to arsenic-containing substance	7/1284	33/18800	0.00605438	0.0329235	0.0235412	GSTO1/PPIF/SLC38A2/SERPINF1/DDX3X/CYP1B1/TNFRSF11B	7
BP	GO:1902992	negative regulation of amyloid precursor protein catabolic process	7/1284	33/18800	0.00605438	0.0329235	0.0235412	PIN1/APOE/RTN4/ROCK1/RTN3/IGF1/CLU	7
BP	GO:0009206	purine ribonucleoside triphosphate biosynthetic process	11/1284	68/18800	0.00605883	0.0329235	0.0235412	TMSB4X/ENO1/PARP1/ATP5F1B/ATP5F1E/ATP5MF/NME1/ATP5MC3/ATP5F1C/PID1/H19	11
BP	GO:0010611	regulation of cardiac muscle hypertrophy	11/1284	68/18800	0.00605883	0.0329235	0.0235412	LMNA/PARP1/ROCK1/MTPN/GLRX3/ROCK2/ATP2B4/PARP2/PPP3CA/IGF1/ERRFI1	11
BP	GO:0045807	positive regulation of endocytosis	14/1284	97/18800	0.00606316	0.0329235	0.0235412	ANXA2/SERPINE1/CD151/APOE/B2M/CDC42/CD14/RAB31/AP2M1/FLOT1/TOR1A/PPP3CA/LRP1/CLU	14
BP	GO:0043457	regulation of cellular respiration	9/1284	50/18800	0.00618673	0.0335621	0.0239978	RHOA/UQCC2/ARL2/PPIF/COX7A2/COX7A1/TRPV4/NOP53/NUPR1	9
BP	GO:0000768	syncytium formation by plasma membrane fusion	10/1284	59/18800	0.00622187	0.0336232	0.0240415	ITGB1/ADAM12/MYH9/TYROBP/CAPN2/ADAM9/FLOT1/CD53/PLEKHO1/NFATC2	10
BP	GO:0051785	positive regulation of nuclear division	10/1284	59/18800	0.00622187	0.0336232	0.0240415	NUSAP1/DLGAP5/CDT1/ANAPC11/RAD51AP1/AURKA/NUP62/RGCC/UBE2B/IGF1	10
BP	GO:0140253	cell-cell fusion	10/1284	59/18800	0.00622187	0.0336232	0.0240415	ITGB1/ADAM12/MYH9/TYROBP/CAPN2/ADAM9/FLOT1/CD53/PLEKHO1/NFATC2	10
BP	GO:1902893	regulation of miRNA transcription	10/1284	59/18800	0.00622187	0.0336232	0.0240415	SPI1/LILRB4/SMARCA4/EGR1/JUN/KLF4/FOS/BMP2/SOX9/FGF2	10
BP	GO:0009123	nucleoside monophosphate metabolic process	12/1284	78/18800	0.00641005	0.0346069	0.0247449	TYMS/TK1/DTYMK/DUT/UPP1/PAICS/GMPS/PNP/HPRT1/TYMP/DCK/NT5E	12
BP	GO:0043500	muscle adaptation	16/1284	118/18800	0.00646421	0.0348325	0.0249062	LMNA/EZH2/CYBA/PARP1/AIF1/ROCK1/MTPN/GLRX3/ROCK2/ATP2B4/DAG1/PARP2/PPP3CA/GSN/IGF1/ERRFI1	16
BP	GO:1904019	epithelial cell apoptotic process	16/1284	118/18800	0.00646421	0.0348325	0.0249062	E2F1/SERPINE1/CCL2/CAST/TNFAIP3/BID/NDNF/ZFP36/ZFP36L1/GAS6/RGCC/GSN/TGFBR2/NUPR1/H19/THBS1	16
BP	GO:0032602	chemokine production	14/1284	98/18800	0.00664123	0.035718	0.0255393	HMGB1/CD74/AIF1/TREM1/LILRB4/MIF/CD84/CLEC7A/GSTP1/EGR1/TRPV4/DDX3X/KLF4/APOD	14
BP	GO:0060349	bone morphogenesis	14/1284	98/18800	0.00664123	0.035718	0.0255393	COL1A1/TMEM107/ACP5/FGFR2/COL27A1/TRPV4/LTBP3/GLI3/DLX5/TGFBR2/FOXC1/SOX9/COMP/COL2A1	14
BP	GO:0007004	telomere maintenance via telomerase	11/1284	69/18800	0.0067744	0.0363648	0.0260018	CCT5/AURKB/NEK2/CCT2/XRCC5/CCT6A/PTGES3/MAPK1/RFC1/TERF2IP/HSP90AB1	11
BP	GO:0009145	purine nucleoside triphosphate biosynthetic process	11/1284	69/18800	0.0067744	0.0363648	0.0260018	TMSB4X/ENO1/PARP1/ATP5F1B/ATP5F1E/ATP5MF/NME1/ATP5MC3/ATP5F1C/PID1/H19	11
BP	GO:0032612	interleukin-1 production	17/1284	129/18800	0.0067898	0.0363781	0.0260113	HMGB1/CCL3/TYROBP/TNFAIP3/LILRB4/ANXA1/STMP1/CLEC7A/ACP5/GSTP1/HSPB1/EGR1/GAS6/IGF1/ERRFI1/S100A13/SAA1	17
BP	GO:0032652	regulation of interleukin-1 production	17/1284	129/18800	0.0067898	0.0363781	0.0260113	HMGB1/CCL3/TYROBP/TNFAIP3/LILRB4/ANXA1/STMP1/CLEC7A/ACP5/GSTP1/HSPB1/EGR1/GAS6/IGF1/ERRFI1/S100A13/SAA1	17
BP	GO:0002424	T cell mediated immune response to tumor cell	4/1284	12/18800	0.00687703	0.0365326	0.0261218	HMGB1/HLA-DRB1/HLA-A/HSPD1	4
BP	GO:0031953	negative regulation of protein autophosphorylation	4/1284	12/18800	0.00687703	0.0365326	0.0261218	PTPRC/CAV1/JUN/ERRFI1	4
BP	GO:0032908	regulation of transforming growth factor beta1 production	4/1284	12/18800	0.00687703	0.0365326	0.0261218	TYROBP/ATP6AP2/LUM/THBS1	4
BP	GO:0044771	meiotic cell cycle phase transition	4/1284	12/18800	0.00687703	0.0365326	0.0261218	CCNB2/NDC80/TTK/CDC25B	4
BP	GO:0045916	negative regulation of complement activation	4/1284	12/18800	0.00687703	0.0365326	0.0261218	VSIG4/CD59/A2M/SERPING1	4
BP	GO:0070341	fat cell proliferation	4/1284	12/18800	0.00687703	0.0365326	0.0261218	E2F1/TFDP1/PID1/SQSTM1	4
BP	GO:0071712	ER-associated misfolded protein catabolic process	4/1284	12/18800	0.00687703	0.0365326	0.0261218	SDF2L1/UFD1/AUP1/TOR1A	4
BP	GO:0072497	mesenchymal stem cell differentiation	4/1284	12/18800	0.00687703	0.0365326	0.0261218	PDGFRA/LTBP3/SOX5/SOX9	4
BP	GO:1905666	regulation of protein localization to endosome	4/1284	12/18800	0.00687703	0.0365326	0.0261218	EZR/MSN/RDX/ROCK2	4
BP	GO:0010959	regulation of metal ion transport	41/1284	403/18800	0.00692986	0.0367449	0.0262736	RRAD/YWHAH/KIF5B/ACTN4/FLNA/CCL2/ITGB1/GSTO1/CYBA/RHOA/CALM1/CALM3/CALM2/ATP2B1/CCL3/BAX/B2M/DIAPH1/HOMER3/GNAI2/VDAC1/CAV1/ATP1B3/KCNN4/AKT1/FKBP1A/TMBIM6/CCL4/ATP2B4/CD84/CORO1A/ORAI1/ANK3/FXYD6/CXCL12/GLRX/HES1/FHL1/SERPINE2/WWP2/GEM	41
BP	GO:0055001	muscle cell development	22/1284	183/18800	0.00693005	0.0367449	0.0262736	LMNA/CDK1/ACTN4/ACTG1/ITGB1/ACTN1/PLEC/SGCB/GPX1/FHL2/AKAP13/WDR1/RCAN1/PARP2/NFATC2/PDGFRA/PPP3CA/NEBL/IGF1/HES1/TNNT3/COMP	22
BP	GO:0002366	leukocyte activation involved in immune response	31/1284	285/18800	0.00698671	0.0370105	0.0264635	LGALS1/HMGB1/CD74/FCER1G/HLA-DRA/HLA-DRB1/RAC2/PTPRC/ITGB2/NSD2/LCP1/VAMP8/CCL3/SPI1/MAD2L2/GRN/ATAD5/TYROBP/ITGAM/RIF1/ANXA1/GPR183/MSH2/MSH6/CD84/CLEC7A/CORO1A/HSPD1/XBP1/S100A13/ITM2A	31
BP	GO:1903322	positive regulation of protein modification by small protein conjugation or removal	18/1284	140/18800	0.00703319	0.0372217	0.0266145	UBE2C/LAPTM5/CENPX/CDC20/UBE2S/BRCA1/PIN1/FANCI/PLK1/SAE1/CAV1/UBE2L3/RBX1/FKBP1A/MASTL/ARRDC3/DDX3X/NOP53	18
BP	GO:0033622	integrin activation	6/1284	26/18800	0.00706439	0.0372307	0.026621	KIF14/ITGB1BP1/PLEK/RAP1B/TLN1/CXCL12	6
BP	GO:1900151	regulation of nuclear-transcribed mRNA catabolic process, deadenylation-dependent decay	6/1284	26/18800	0.00706439	0.0372307	0.026621	YBX1/SYNCRIP/HNRNPD/ZFP36/ZFP36L1/ZFP36L2	6
BP	GO:0002639	positive regulation of immunoglobulin production	9/1284	51/18800	0.00706796	0.0372307	0.026621	PTPRC/NSD2/MAD2L2/ATAD5/GPI/RIF1/MSH2/DNAJB9/XBP1	9
BP	GO:0008347	glial cell migration	9/1284	51/18800	0.00706796	0.0372307	0.026621	CCL2/SYNE2/CSF1/CCL3/RTN4/HEXB/GPR183/NDN/GLI3	9
BP	GO:0071622	regulation of granulocyte chemotaxis	9/1284	51/18800	0.00706796	0.0372307	0.026621	CXCL8/CD74/RAC2/CSF1/RAC1/MAPK1/TRPV4/RARRES2/THBS1	9
BP	GO:0010770	positive regulation of cell morphogenesis involved in differentiation	12/1284	79/18800	0.00710084	0.037369	0.0267199	S100A10/FLNA/ARPC2/ACTR2/PRKDC/P4HB/CIB1/CDC42/RAC1/NRP1/ILK/MYADM	12
BP	GO:0010720	positive regulation of cell development	32/1284	297/18800	0.00711653	0.0374166	0.0267539	ASPM/PTN/S100A10/RHEB/E2F1/FLNA/MAP1B/ARPC2/ACTR2/PRKDC/P4HB/TYROBP/CIB1/AURKA/CDC42/RAC1/XRCC5/NRP1/TWF2/CRABP2/ILK/MYADM/CLEC7A/DAG1/PPP1CC/CXCL12/SERPINF1/HES1/GLI3/ID2/SERPINE2/BMP2	32
BP	GO:0032212	positive regulation of telomere maintenance via telomerase	7/1284	34/18800	0.00718378	0.0375249	0.0268313	CCT5/AURKB/NEK2/CCT2/XRCC5/CCT6A/MAPK1	7
BP	GO:0034405	response to fluid shear stress	7/1284	34/18800	0.00718378	0.0375249	0.0268313	TFPI2/PLEC/AKT1/ASS1/KLF2/KLF4/MMP2	7
BP	GO:0034724	DNA replication-independent chromatin organization	7/1284	34/18800	0.00718378	0.0375249	0.0268313	CENPW/NASP/SUPT16H/ITGB3BP/HJURP/ASF1B/HAT1	7
BP	GO:0035308	negative regulation of protein dephosphorylation	7/1284	34/18800	0.00718378	0.0375249	0.0268313	ROCK1/GNAI2/YWHAB/ROCK2/FKBP1A/MASTL/ENSA	7
BP	GO:0043276	anoikis	7/1284	34/18800	0.00718378	0.0375249	0.0268313	E2F1/ITGB1/ITGA5/CAV1/TFDP1/AKT1/PDK4	7
BP	GO:0090313	regulation of protein targeting to membrane	7/1284	34/18800	0.00718378	0.0375249	0.0268313	ITGB2/HRAS/CIB1/ITGB1BP1/MYO1C/ITGAM/ANK3	7
BP	GO:1905508	protein localization to microtubule organizing center	7/1284	34/18800	0.00718378	0.0375249	0.0268313	SNX10/AURKA/SPAG5/MAPRE1/DCTN2/CEP350/NUP62	7
BP	GO:0071496	cellular response to external stimulus	33/1284	309/18800	0.00722592	0.0377101	0.0269637	NUDT1/COL1A1/CYBA/PTPRC/FADS1/AIF1/ATP2B1/AQP1/CHEK1/PLEC/DCTPP1/UPP1/UCP2/MTPN/PMAIP1/MAPK1/GAS2L1/RALB/CASP8AP2/DAG1/SLC38A2/BAG3/GABARAPL1/GAS6/PDK4/XBP1/MAP1LC3B/STK26/FOS/GABARAPL2/PENK/SFRP1/SOX9	33
BP	GO:0001776	leukocyte homeostasis	13/1284	89/18800	0.0072497	0.0377641	0.0270024	HMGB1/CD74/CCNB2/BAX/TNFAIP3/TCIRG1/PMAIP1/AKT1/ANXA1/MIF/GPR183/CORO1A/SLC40A1	13
BP	GO:0009199	ribonucleoside triphosphate metabolic process	13/1284	89/18800	0.0072497	0.0377641	0.0270024	TMSB4X/RAN/ENO1/RHOA/PARP1/ATP5F1B/ATP5F1E/ATP5MF/NME1/ATP5MC3/ATP5F1C/PID1/H19	13
BP	GO:0002562	somatic diversification of immune receptors via germline recombination within a single locus	11/1284	70/18800	0.00755437	0.0392423	0.0280593	HMGB2/HMGB1/PTPRC/NSD2/PRKDC/MAD2L2/ATAD5/RIF1/MSH2/MSH6/HSPD1	11
BP	GO:0016444	somatic cell DNA recombination	11/1284	70/18800	0.00755437	0.0392423	0.0280593	HMGB2/HMGB1/PTPRC/NSD2/PRKDC/MAD2L2/ATAD5/RIF1/MSH2/MSH6/HSPD1	11
BP	GO:0071260	cellular response to mechanical stimulus	11/1284	70/18800	0.00755437	0.0392423	0.0280593	COL1A1/CYBA/AQP1/CHEK1/PLEC/MTPN/CASP8AP2/DAG1/SLC38A2/BAG3/SOX9	11
BP	GO:0046546	development of primary male sexual characteristics	18/1284	141/18800	0.00756302	0.039251	0.0280655	ASPM/HMGB2/NUDT1/CCND1/NASP/BAX/ADAM15/MSH2/LHFPL2/FANCA/PDGFRA/ARID5B/RHOBTB3/CYP1B1/SFRP1/NUPR1/SOX9/COL9A3	18
BP	GO:0002702	positive regulation of production of molecular mediator of immune response	16/1284	120/18800	0.00758878	0.0393123	0.0281093	LAPTM5/CD74/PTPRC/NSD2/B2M/MAD2L2/ATAD5/GPI/HLA-A/RIF1/MIF/MSH2/CLEC7A/DNAJB9/XBP1/IL1R1	16
BP	GO:0072655	establishment of protein localization to mitochondrion	16/1284	120/18800	0.00758878	0.0393123	0.0281093	RAC2/CALM3/BAX/SAE1/RALA/UBE2L3/PDCD5/BID/AKT1/TIMM10/LMAN1/BCAP31/HSPD1/BAG3/TOMM7/DNAJA1	16
BP	GO:0002283	neutrophil activation involved in immune response	5/1284	19/18800	0.00764898	0.039515	0.0282543	FCER1G/ITGB2/SPI1/TYROBP/ITGAM	5
BP	GO:0006337	nucleosome disassembly	5/1284	19/18800	0.00764898	0.039515	0.0282543	SUPT16H/HMGA1/SET/SSRP1/SMARCA4	5
BP	GO:0055093	response to hyperoxia	5/1284	19/18800	0.00764898	0.039515	0.0282543	COL1A1/CAV1/PDPN/MMP2/SOD2	5
BP	GO:0006403	RNA localization	23/1284	196/18800	0.00780576	0.0402628	0.028789	RAN/EIF5A/CCT5/SLBP/DDX39A/KPNB1/YBX1/HNRNPAB/CKAP5/XPO1/HNRNPA3/RUVBL2/ALYREF/TPR/MYO1C/HNRNPA2B1/CCT2/FLOT1/CCT6A/NUP62/ZFP36/ZFP36L1/TGFBR2	23
BP	GO:0002200	somatic diversification of immune receptors	12/1284	80/18800	0.00784886	0.0402628	0.028789	HMGB2/HMGB1/PTPRC/NSD2/PRKDC/MAD2L2/ATAD5/SAMHD1/RIF1/MSH2/MSH6/HSPD1	12
BP	GO:0006029	proteoglycan metabolic process	12/1284	80/18800	0.00784886	0.0402628	0.028789	GPC1/NDNF/DSEL/IGF1/SULF2/BGN/BMP2/CNMD/COL11A1/DCN/COL2A1/CYTL1	12
BP	GO:0032204	regulation of telomere maintenance	12/1284	80/18800	0.00784886	0.0402628	0.028789	CCT5/PARP1/AURKB/NEK2/HNRNPA2B1/CCT2/XRCC5/CCT6A/MAPK1/HNRNPD/PPP1R10/TERF2IP	12
BP	GO:1902117	positive regulation of organelle assembly	12/1284	80/18800	0.00784886	0.0402628	0.028789	RHOA/MSN/CCDC88A/LCP1/DYNC1H1/G3BP1/SPAG5/MNS1/CENPJ/RALB/NUP62/ZMYND10	12
BP	GO:0007565	female pregnancy	22/1284	185/18800	0.00785136	0.0402628	0.028789	SPP1/PTN/CTSB/TPPP3/ITGA5/CAPN2/ARHGDIB/UCP2/BSG/TIMP1/UBE2A/AKT1/TRIM28/NR2F2/SLC38A2/MAGED2/PAM/FOSB/FOS/JUNB/TGFBR2/MMP2	22
BP	GO:0016601	Rac protein signal transduction	8/1284	43/18800	0.00786523	0.0402628	0.028789	RAC2/HACD3/AIF1/CDH13/RHOG/RAC1/WASF2/EPS8	8
BP	GO:0042771	intrinsic apoptotic signaling pathway in response to DNA damage by p53 class mediator	8/1284	43/18800	0.00786523	0.0402628	0.028789	CD74/CD44/BRCA2/ATAD5/TMEM109/MIF/DDIT4/NUPR1	8
BP	GO:0046596	regulation of viral entry into host cell	8/1284	43/18800	0.00786523	0.0402628	0.028789	LGALS1/CD74/HLA-DRB1/P4HB/LY6E/GSN/IFITM2/IFITM3	8
BP	GO:0090317	negative regulation of intracellular protein transport	8/1284	43/18800	0.00786523	0.0402628	0.028789	BARD1/TXN/RANGAP1/ITGB1BP1/LMAN1/BAG3/PKIG/APOD	8
BP	GO:0034113	heterotypic cell-cell adhesion	10/1284	61/18800	0.00789634	0.0403854	0.0288766	CD44/ITGB1/ITGA5/PTPRC/ITGB2/CD47/FLOT1/MYADM/GLDN/KLF4	10
BP	GO:0019080	viral gene expression	14/1284	100/18800	0.00792903	0.0405157	0.0289698	NUCKS1/CCL3/PSMC3/EIF3A/SPCS3/CANX/CCL4/PTBP1/SMARCA4/GTF2B/ZFP36/JUN/HEXIM1/IFITM3	14
BP	GO:0007249	I-kappaB kinase/NF-kappaB signaling	31/1284	288/18800	0.00809031	0.0413024	0.0295323	LGALS1/CD74/GAPDH/FLNA/HLA-DRB1/ECT2/RHOA/RHOC/HACD3/ECM1/ROCK1/S100A4/TNFAIP3/MTDH/LILRB4/IRAK1/ROCK2/AKT1/FKBP1A/AKAP13/CLEC7A/UBE2I/NUP62/GSTP1/HSPB1/TERF2IP/EEF1D/SQSTM1/TSPAN6/S100A13/S100B	31
BP	GO:0031398	positive regulation of protein ubiquitination	16/1284	121/18800	0.00820707	0.041846	0.029921	UBE2C/LAPTM5/CENPX/CDC20/UBE2S/BRCA1/PIN1/FANCI/PLK1/CAV1/UBE2L3/RBX1/FKBP1A/MASTL/ARRDC3/DDX3X	16
BP	GO:0032943	mononuclear cell proliferation	32/1284	300/18800	0.00821166	0.041846	0.029921	HMGB1/CD70/CD74/HELLS/HLA-DRB1/HLA-DPA1/IL7R/HLA-DPB1/RAC2/PTPRC/CD151/AIF1/MSN/CSF1/BAX/ATAD5/TYROBP/HLA-A/LILRB4/PNP/HPRT1/ANXA1/MIF/GPR183/VSIG4/CORO1A/FCGR3A/NFATC2/HSPD1/IGF1/HES1/TGFBR2	32
BP	GO:0072001	renal system development	33/1284	312/18800	0.0083108	0.042313	0.0302549	CENPF/HELLS/RHOA/FBN1/BAX/CRLF1/IQGAP1/HSPB11/NRP1/CNTRL/ILK/AKR1B1/EGR1/FGFR2/PDGFRA/NFIA/PDGFD/ARID5B/SERPINF1/HES1/SULF2/GLI3/ASS1/TIPARP/WWTR1/BMP2/CDKN1C/SOX4/SFRP1/FOXC1/SOX9/FGF2/ID3	33
BP	GO:0043534	blood vessel endothelial cell migration	21/1284	175/18800	0.0083724	0.0425881	0.0304516	HMGB1/TMSB4X/ITGB1/RHOA/APOE/MYH9/ATP5F1B/CIB1/ITGB1BP1/AKT1/GPX1/NRP1/ANXA1/ATP2B4/MAP2K3/HSPB1/ID1/RGCC/KLF4/THBS1/FGF2	21
BP	GO:0014743	regulation of muscle hypertrophy	11/1284	71/18800	0.0084025	0.0426715	0.0305112	LMNA/PARP1/ROCK1/MTPN/GLRX3/ROCK2/ATP2B4/PARP2/PPP3CA/IGF1/ERRFI1	11
BP	GO:0070663	regulation of leukocyte proliferation	28/1284	254/18800	0.00840395	0.0426715	0.0305112	HMGB1/CD70/CD74/HLA-DRB1/HLA-DPA1/HLA-DPB1/RAC2/PTPRC/AIF1/CSF1/ATAD5/TYROBP/TNFAIP3/HLA-A/LILRB4/PNP/ANXA1/MIF/GPR183/MAPK1/VSIG4/GSTP1/CORO1A/FCGR3A/NFATC2/IGF1/HES1/TGFBR2	28
BP	GO:0042113	B cell activation	35/1284	336/18800	0.008449	0.0428496	0.0306386	LGALS1/LAPTM5/CD70/HMGB3/CD74/KLF6/ITGB1/EZH2/IL7R/SLC25A5/PTPRC/NSD2/PRKDC/SPI1/BAX/MAD2L2/IL11/ATAD5/TYROBP/TNFAIP3/TCIRG1/RIF1/MIF/GPR183/MSH2/MSH6/NFATC2/HSPD1/ZFP36L1/DNAJB9/ZFP36L2/XBP1/ID2/SFRP1/ITM2A	35
BP	GO:0071398	cellular response to fatty acid	7/1284	35/18800	0.00846187	0.0428496	0.0306386	E2F1/XRCC5/PID1/PDK4/HES1/ASS1/ID3	7
BP	GO:1905898	positive regulation of response to endoplasmic reticulum stress	7/1284	35/18800	0.00846187	0.0428496	0.0306386	BAX/CAV1/PMAIP1/BCAP31/XBP1/PIK3R1/HERPUD1	7
BP	GO:0030325	adrenal gland development	6/1284	27/18800	0.00856815	0.0433099	0.0309678	LY6E/DKK3/PDGFRA/ARID5B/CYP1B1/CDKN1C	6
BP	GO:0060669	embryonic placenta morphogenesis	6/1284	27/18800	0.00856815	0.0433099	0.0309678	TRIM28/FGFR2/ZFP36L1/CDKN1C/CCN1/SPINT2	6
BP	GO:0006338	chromatin remodeling	29/1284	266/18800	0.00859901	0.0434269	0.0310514	HMGB2/CENPW/ACTB/HELLS/ANP32E/ANP32B/DNAJC9/HP1BP3/NASP/SUPT16H/NAP1L4/BAZ1B/RUVBL2/ITGB3BP/HJURP/CHAF1A/HMGA1/CBX3/SET/ASF1B/RBBP7/SSRP1/PBRM1/SMARCA4/ACTL6A/KDM5B/BRD2/TSPYL2/SOX9	29
BP	GO:0014896	muscle hypertrophy	14/1284	101/18800	0.00864316	0.0436108	0.0311829	LMNA/EZH2/CYBA/PARP1/ROCK1/MTPN/GLRX3/ROCK2/AKAP13/ATP2B4/PARP2/PPP3CA/IGF1/ERRFI1	14
BP	GO:0045445	myoblast differentiation	12/1284	81/18800	0.00865719	0.0436425	0.0312055	LGALS1/ITGB1/IGFBP3/PLEC/IFRD1/ZFP36L1/BOC/IGF1/DDX5/BTG1/SOX9/ID3	12
BP	GO:0090398	cellular senescence	13/1284	91/18800	0.00872109	0.043886	0.0313797	YBX1/SPI1/B2M/CDK6/HRAS/FBXO5/HMGA1/SMC6/RBL1/MAP2K3/MAP2K6/YPEL3/ID2	13
BP	GO:0097306	cellular response to alcohol	13/1284	91/18800	0.00872109	0.043886	0.0313797	BRCA1/ATP2B1/SGK1/GNB1/CYBB/ADAM15/AKT1/RAD51/DAG1/KLF2/CYP1B1/SFRP1/SOD2	13
BP	GO:0031663	lipopolysaccharide-mediated signaling pathway	10/1284	62/18800	0.00885384	0.0444349	0.0317721	CCL2/CCL3/SPI1/TNFAIP3/CD14/MTDH/IRAK1/AKT1/MIF/MAPK1	10
BP	GO:0043030	regulation of macrophage activation	10/1284	62/18800	0.00885384	0.0444349	0.0317721	CD74/PTPRC/CCL3/GRN/MIF/VSIG4/CD84/HSPD1/JUND/THBS1	10
BP	GO:0044091	membrane biogenesis	10/1284	62/18800	0.00885384	0.0444349	0.0317721	ANXA2/S100A10/BANF1/STX2/CAV1/FLOT1/REEP4/UBE2I/ANK3/DMKN	10
BP	GO:0046578	regulation of Ras protein signal transduction	22/1284	187/18800	0.00887013	0.044477	0.0318023	STMN1/FOXM1/ITGB1/ABL2/ARHGDIA/FBP1/CSF1/APOE/KIF14/MAP4K4/RDX/ARHGDIB/RAC1/FLOT1/NRP1/LRRC59/AKAP13/NUP62/EPS8/NET1/SQSTM1/IGF1	22
BP	GO:0009124	nucleoside monophosphate biosynthetic process	8/1284	44/18800	0.00905144	0.0452653	0.0323659	TYMS/TK1/DUT/UPP1/PAICS/GMPS/HPRT1/DCK	8
BP	GO:0045840	positive regulation of mitotic nuclear division	8/1284	44/18800	0.00905144	0.0452653	0.0323659	NUSAP1/DLGAP5/CDT1/ANAPC11/AURKA/NUP62/RGCC/IGF1	8
BP	GO:0062208	positive regulation of pattern recognition receptor signaling pathway	8/1284	44/18800	0.00905144	0.0452653	0.0323659	HMGB1/CYBA/RTN4/CAV1/FLOT1/DDX3X/HSPA1B/HSPA1A	8
BP	GO:0010043	response to zinc ion	9/1284	53/18800	0.00911499	0.0455426	0.0325642	CRIP1/PARP1/PAM/MT1F/ASS1/MT1E/MT1G/SOD2/MT1X	9
BP	GO:0002698	negative regulation of immune effector process	15/1284	112/18800	0.00917188	0.0457862	0.0327384	HLA-B/IL7R/PTPRC/SPI1/GRN/CD47/HLA-A/LILRB4/TMBIM6/ANXA1/VSIG4/CD84/CD59/A2M/SERPING1	15
BP	GO:0022408	negative regulation of cell-cell adhesion	23/1284	199/18800	0.00931286	0.046415	0.0331879	LAPTM5/HMGB1/CD74/HLA-DRB1/SPI1/MAD2L2/RDX/LILRB4/AKT1/ANXA1/CBFB/VSIG4/MYADM/TRPV4/RGCC/CXCL12/GLI3/ASS1/SERPINE2/KLF4/LAG3/BMP2/SPINT2	23
BP	GO:0009166	nucleotide catabolic process	11/1284	72/18800	0.00932256	0.046415	0.0331879	DUT/HINT1/NUDT8/ACOT7/DCTPP1/UPP1/SAMHD1/PNP/HPRT1/TYMP/NT5E	11
BP	GO:0042246	tissue regeneration	11/1284	72/18800	0.00932256	0.046415	0.0331879	PTN/EZH2/MTPN/ADAM15/GPX1/ANXA1/DAG1/PPP3CA/IGF1/TGFBR2/APOD	11
BP	GO:0001833	inner cell mass cell proliferation	4/1284	13/18800	0.00940297	0.0464255	0.0331955	BRCA2/NCAPG2/CHEK1/SBDS	4
BP	GO:0009176	pyrimidine deoxyribonucleoside monophosphate metabolic process	4/1284	13/18800	0.00940297	0.0464255	0.0331955	TYMS/DUT/UPP1/TYMP	4
BP	GO:0010771	negative regulation of cell morphogenesis involved in differentiation	4/1284	13/18800	0.00940297	0.0464255	0.0331955	ACTN4/ITGB1BP1/CORO1C/RCC2	4
BP	GO:0048711	positive regulation of astrocyte differentiation	4/1284	13/18800	0.00940297	0.0464255	0.0331955	HES1/ID2/SERPINE2/BMP2	4
BP	GO:0051280	negative regulation of release of sequestered calcium ion into cytosol	4/1284	13/18800	0.00940297	0.0464255	0.0331955	GSTO1/CALM1/CALM3/CALM2	4
BP	GO:0061430	bone trabecula morphogenesis	4/1284	13/18800	0.00940297	0.0464255	0.0331955	COL1A1/SFRP1/MMP2/CHAD	4
BP	GO:0071474	cellular hyperosmotic response	4/1284	13/18800	0.00940297	0.0464255	0.0331955	AQP1/XRCC5/AKR1B1/ERRFI1	4
BP	GO:1900025	negative regulation of substrate adhesion-dependent cell spreading	4/1284	13/18800	0.00940297	0.0464255	0.0331955	ACTN4/ITGB1BP1/CORO1C/RCC2	4
BP	GO:1900242	regulation of synaptic vesicle endocytosis	4/1284	13/18800	0.00940297	0.0464255	0.0331955	CALM3/ROCK1/AP2M1/TOR1A	4
BP	GO:0010717	regulation of epithelial to mesenchymal transition	14/1284	102/18800	0.00940713	0.0464255	0.0331955	LOXL2/COL1A1/EZH2/MAD2L2/GLIPR2/DAG1/RGCC/PDPN/WWTR1/BMP2/BAMBI/TGFBR2/SFRP1/FOXC1	14
BP	GO:0043123	positive regulation of I-kappaB kinase/NF-kappaB signaling	22/1284	188/18800	0.00941832	0.04644	0.0332059	LGALS1/CD74/GAPDH/FLNA/HLA-DRB1/ECT2/RHOA/RHOC/ECM1/S100A4/MTDH/IRAK1/FKBP1A/AKAP13/CLEC7A/UBE2I/NUP62/TERF2IP/EEF1D/TSPAN6/S100A13/S100B	22
BP	GO:0001822	kidney development	32/1284	303/18800	0.00944267	0.0465194	0.0332626	CENPF/HELLS/RHOA/FBN1/BAX/CRLF1/IQGAP1/HSPB11/NRP1/CNTRL/ILK/AKR1B1/EGR1/FGFR2/PDGFRA/PDGFD/ARID5B/SERPINF1/HES1/SULF2/GLI3/ASS1/TIPARP/WWTR1/BMP2/CDKN1C/SOX4/SFRP1/FOXC1/SOX9/FGF2/ID3	32
BP	GO:0032436	positive regulation of proteasomal ubiquitin-dependent protein catabolic process	13/1284	92/18800	0.00953968	0.0469563	0.033575	CDC20/PLK1/CAV1/AURKA/RBX1/AKT1/RAD23A/BCAP31/NOP53/HERPUD1/HSPA1B/HSPA1A/CLU	13
BP	GO:0097237	cellular response to toxic substance	16/1284	123/18800	0.00956411	0.0470354	0.0336316	DHFR/GSTO1/TXN/MGST3/ALOX5AP/APOE/TXNDC17/GPX4/GPX1/NQO1/GSTP1/GLRX/GPX3/H19/SOD2/SOD3	16
BP	GO:0010523	negative regulation of calcium ion transport into cytosol	5/1284	20/18800	0.00963496	0.0472189	0.0337628	GSTO1/CALM1/CALM3/CALM2/TMBIM6	5
BP	GO:0045655	regulation of monocyte differentiation	5/1284	20/18800	0.00963496	0.0472189	0.0337628	CD74/HLA-DRB1/CSF1/CDK6/ZFP36L1	5
BP	GO:0060716	labyrinthine layer blood vessel development	5/1284	20/18800	0.00963496	0.0472189	0.0337628	AKT1/MAPK1/HES1/JUNB/CCN1	5
BP	GO:1902176	negative regulation of oxidative stress-induced intrinsic apoptotic signaling pathway	5/1284	20/18800	0.00963496	0.0472189	0.0337628	PPIA/AKT1/GPX1/HSPB1/SOD2	5
BP	GO:0006949	syncytium formation	10/1284	63/18800	0.00989777	0.0482629	0.0345092	ITGB1/ADAM12/MYH9/TYROBP/CAPN2/ADAM9/FLOT1/CD53/PLEKHO1/NFATC2	10
BP	GO:0070542	response to fatty acid	10/1284	63/18800	0.00989777	0.0482629	0.0345092	E2F1/UCP2/XRCC5/PID1/PDK4/HES1/ASS1/SOX9/ID3/CCN2	10
BP	GO:2000401	regulation of lymphocyte migration	10/1284	63/18800	0.00989777	0.0482629	0.0345092	CCL2/RHOA/AIF1/MSN/CCL3/ECM1/AKT1/CCL4/CXCL12/APOD	10
BP	GO:0007020	microtubule nucleation	7/1284	36/18800	0.00989941	0.0482629	0.0345092	TPX2/CKAP5/MZT1/TUBG1/CENPJ/HSPA1B/HSPA1A	7
BP	GO:0010613	positive regulation of cardiac muscle hypertrophy	7/1284	36/18800	0.00989941	0.0482629	0.0345092	PARP1/ROCK1/MTPN/ROCK2/PARP2/PPP3CA/IGF1	7
BP	GO:0043516	regulation of DNA damage response, signal transduction by p53 class mediator	7/1284	36/18800	0.00989941	0.0482629	0.0345092	CD74/CD44/PMAIP1/MIF/KMT5A/DDX5/SOX4	7
BP	GO:0034250	positive regulation of cellular amide metabolic process	20/1284	167/18800	0.0101223	0.0492287	0.0351998	VIM/EIF5A/RHOA/YBX1/PKM/PRKDC/UQCC2/SYNCRIP/ROCK2/HNRNPD/EIF6/EEF2/EIF3E/DDX3X/CYP1B1/SOX4/CIRBP/CCN1/THBS1/CLU	20
BP	GO:0060538	skeletal muscle organ development	20/1284	167/18800	0.0101223	0.0492287	0.0351998	MYL6/RHOA/UQCC2/PLEC/CAV1/SAP30/GPC1/HMG20B/FLOT1/GPX1/RCAN1/DAG1/EMD/NR2F2/EGR1/PPP3CA/ASS1/FOS/DDX5/NUPR1	20
BP	GO:0051146	striated muscle cell differentiation	30/1284	281/18800	0.0101238	0.0492287	0.0351998	LMNA/CDK1/ACTG1/ITGB1/EZH2/ADAM12/YBX1/MYH9/PLEC/CAPN2/SGCB/MTPN/AKT1/FLOT1/GPX1/FHL2/AKAP13/WDR1/RCAN1/CD53/PLEKHO1/PARP2/NFATC2/PDGFRA/PPP3CA/NEBL/XBP1/IGF1/TNNT3/BMP2	30
BP	GO:0000303	response to superoxide	6/1284	28/18800	0.010288	0.049727	0.0355561	DHFR/UCP2/NQO1/H19/SOD2/SOD3	6
BP	GO:0010800	positive regulation of peptidyl-threonine phosphorylation	6/1284	28/18800	0.010288	0.049727	0.0355561	CALM1/CALM3/CALM2/PLK1/MAPK1/CHI3L1	6
BP	GO:0033688	regulation of osteoblast proliferation	6/1284	28/18800	0.010288	0.049727	0.0355561	RHOA/FGFR2/BMP2/CTHRC1/SFRP1/CCN1	6
BP	GO:0034123	positive regulation of toll-like receptor signaling pathway	6/1284	28/18800	0.010288	0.049727	0.0355561	HMGB1/CYBA/RTN4/CAV1/FLOT1/DDX3X	6
BP	GO:0045830	positive regulation of isotype switching	6/1284	28/18800	0.010288	0.049727	0.0355561	PTPRC/NSD2/MAD2L2/ATAD5/RIF1/MSH2	6
BP	GO:0060512	prostate gland morphogenesis	6/1284	28/18800	0.010288	0.049727	0.0355561	CRIP1/FGFR2/ID4/SFRP1/MMP2/SOX9	6
BP	GO:1903319	positive regulation of protein maturation	6/1284	28/18800	0.010288	0.049727	0.0355561	ANXA2/S100A10/ENO1/MYH9/GSN/SOX4	6
BP	GO:0043462	regulation of ATP-dependent activity	11/1284	73/18800	0.0103184	0.0498309	0.0356305	PFN1/DNAJC9/ATP1B3/UHRF1/PPIF/MSH2/MSH6/VMA21/DNAJB1/TNNT3/GABARAPL2	11
BP	GO:0006110	regulation of glycolytic process	8/1284	45/18800	0.0103661	0.0498902	0.0356729	PGAM1/FBP1/ARL2/EIF6/DDIT4/IGF1/ZBTB20/NUPR1	8
BP	GO:0007520	myoblast fusion	8/1284	45/18800	0.0103661	0.0498902	0.0356729	ITGB1/ADAM12/MYH9/CAPN2/FLOT1/CD53/PLEKHO1/NFATC2	8
BP	GO:0016572	histone phosphorylation	8/1284	45/18800	0.0103661	0.0498902	0.0356729	CDK1/CCNA2/AURKB/CHEK1/BAZ1B/AURKA/VRK1/UBE2B	8
BP	GO:1902895	positive regulation of miRNA transcription	8/1284	45/18800	0.0103661	0.0498902	0.0356729	SPI1/SMARCA4/EGR1/JUN/KLF4/FOS/BMP2/FGF2	8
BP	GO:0006605	protein targeting	33/1284	317/18800	0.0104168	0.0500501	0.0357872	LAPTM5/ARL6IP1/RAC2/ITGB2/YWHAZ/HOMER3/ZDHHC12/HRAS/YWHAQ/ICMT/SAE1/CIB1/YWHAB/ITGB1BP1/YIF1B/UBE2L3/MYO1C/ITGAM/SPCS3/PDCD5/BID/TIMM10/LMAN1/BCAP31/ATG3/HSPD1/ANK3/BAG3/SSR3/TOMM7/HERPUD1/NACA/CLU	33
BP	GO:0032273	positive regulation of protein polymerization	13/1284	93/18800	0.0104171	0.0500501	0.0357872	PFN1/TPPP3/MAP1B/ARPC2/RHOA/CKAP5/RAC1/ARL2/MAPRE1/CDK5RAP2/CDC42EP5/HSPA1B/HSPA1A	13
BP	GO:0006006	glucose metabolic process	23/1284	201/18800	0.0104428	0.0501307	0.0358448	ENO1/GAPDH/PGP/PPP1CA/TPI1/FBP1/PHLDA2/FABP5/PGK1/GPI/PMAIP1/AKT1/PFKP/SOGA1/DCXR/SLC25A1/PDK4/IGF1/SLC39A14/PPP1R3C/IGFBP4/NNMT/APOD	23
BP	GO:0033273	response to vitamin	12/1284	83/18800	0.0104674	0.0502062	0.0358988	TYMS/SPP1/CDKN2D/MAP1B/CCND1/COL1A1/ATP2B1/GPX1/GAS6/PENK/SFRP1/SOD2	12
BP	GO:0043161	proteasome-mediated ubiquitin-dependent protein catabolic process	41/1284	414/18800	0.0107253	0.0513993	0.0367519	UBE2C/PBK/CDC20/UBE2S/PLK1/PSMD7/KIF14/XPO1/PSMD1/PSMD8/PSMC3/CAV1/AURKA/PSMD2/UFD1/RBX1/ANKRD9/UBE2A/PSMD14/DTL/AKT1/CANX/RAD23A/HSP90B1/PSMC5/USP14/ERLIN1/BCAP31/PSMC1/AUP1/DNAJB9/UBE2B/NOP53/HERPUD1/WWTR1/HSP90AB1/WWP2/HSPA1B/FBXO2/HSPA1A/CLU	41
BP	GO:0030856	regulation of epithelial cell differentiation	19/1284	157/18800	0.0107819	0.0516264	0.0369142	CCND1/SERPINE1/EZH2/ROCK1/CAV1/ROCK2/APOLD1/ZFP36/ZFP36L1/ID1/HES1/WWTR1/CDKN1C/ERRFI1/FOXC1/BTG1/SOX9/FGF2/FRZB	19
BP	GO:0044706	multi-multicellular organism process	24/1284	213/18800	0.0108349	0.0518362	0.0370642	SPP1/PTN/CTSB/TPPP3/ITGA5/CAPN2/ARHGDIB/UCP2/BSG/TIMP1/UBE2A/AKT1/HEXB/TRIM28/NR2F2/SLC38A2/MAGED2/PAM/FOSB/SERPINE2/FOS/JUNB/TGFBR2/MMP2	24
BP	GO:0046390	ribose phosphate biosynthetic process	22/1284	191/18800	0.0112292	0.0536769	0.0383804	TMSB4X/ENO1/PARP1/ACOT7/ATP5F1B/ATP5F1E/ATP5MF/TECR/NME1/UPP1/PAICS/TKT/GMPS/ELOVL1/HPRT1/ATP5MC3/ATP5F1C/SLC25A1/PID1/PAPSS2/PDK4/H19	22
BP	GO:1904035	regulation of epithelial cell apoptotic process	13/1284	94/18800	0.0113561	0.0542376	0.0387813	SERPINE1/CCL2/CAST/TNFAIP3/NDNF/ZFP36/ZFP36L1/GAS6/RGCC/GSN/NUPR1/H19/THBS1	13
BP	GO:0009201	ribonucleoside triphosphate biosynthetic process	11/1284	74/18800	0.0113939	0.0543719	0.0388774	TMSB4X/ENO1/PARP1/ATP5F1B/ATP5F1E/ATP5MF/NME1/ATP5MC3/ATP5F1C/PID1/H19	11
BP	GO:0019646	aerobic electron transport chain	12/1284	84/18800	0.0114757	0.0547162	0.0391235	NDUFS8/COX5A/NDUFS6/NDUFA6/CYC1/CYCS/UQCRQ/COX4I1/UQCRFS1/COX7A1/COX7C/NDUFC1	12
BP	GO:0006739	NADP metabolic process	7/1284	37/18800	0.0115071	0.0547266	0.039131	PGAM1/IDH2/TALDO1/TKT/NQO1/PGD/DCXR	7
BP	GO:0014742	positive regulation of muscle hypertrophy	7/1284	37/18800	0.0115071	0.0547266	0.039131	PARP1/ROCK1/MTPN/ROCK2/PARP2/PPP3CA/IGF1	7
BP	GO:0045730	respiratory burst	7/1284	37/18800	0.0115071	0.0547266	0.039131	PGAM1/RAC2/CYBA/GRN/CYBB/RAC1/CLEC7A	7
BP	GO:0031113	regulation of microtubule polymerization	9/1284	55/18800	0.0115812	0.0548938	0.0392506	STMN1/MAP1B/CKAP5/RAC1/ARL2/MAPRE1/CDK5RAP2/HSPA1B/HSPA1A	9
BP	GO:0043470	regulation of carbohydrate catabolic process	9/1284	55/18800	0.0115812	0.0548938	0.0392506	PGAM1/PPP1CA/FBP1/ARL2/EIF6/DDIT4/IGF1/ZBTB20/NUPR1	9
BP	GO:0048008	platelet-derived growth factor receptor signaling pathway	9/1284	55/18800	0.0115812	0.0548938	0.0392506	IQGAP1/NRP1/PDGFRA/PDGFD/ARID5B/LRP1/TIPARP/PDGFRL/APOD	9
BP	GO:1902991	regulation of amyloid precursor protein catabolic process	9/1284	55/18800	0.0115812	0.0548938	0.0392506	PIN1/APOE/RTN4/ROCK1/RTN3/ROCK2/FKBP1A/IGF1/CLU	9
BP	GO:0046651	lymphocyte proliferation	31/1284	296/18800	0.0117544	0.0556676	0.0398038	HMGB1/CD70/CD74/HELLS/HLA-DRB1/HLA-DPA1/IL7R/HLA-DPB1/RAC2/PTPRC/CD151/AIF1/MSN/BAX/ATAD5/TYROBP/HLA-A/LILRB4/PNP/HPRT1/ANXA1/MIF/GPR183/VSIG4/CORO1A/FCGR3A/NFATC2/HSPD1/IGF1/HES1/TGFBR2	31
BP	GO:0007019	microtubule depolymerization	8/1284	46/18800	0.011817	0.0558351	0.0399236	STMN1/TPX2/CKAP2/MAP1B/CKAP5/CIB1/KIF2C/TRPV4	8
BP	GO:0061383	trabecula morphogenesis	8/1284	46/18800	0.011817	0.0558351	0.0399236	COL1A1/RHOA/FKBP1A/FHL2/SFRP1/MMP2/SLC40A1/CHAD	8
BP	GO:0006164	purine nucleotide biosynthetic process	22/1284	192/18800	0.0118913	0.0558351	0.0399236	TMSB4X/ENO1/PARP1/ACOT7/ATP5F1B/ATP5F1E/ATP5MF/TECR/NME1/PAICS/GMPS/ELOVL1/HPRT1/ATP5MC3/DCK/ATP5F1C/SLC25A1/MTHFD1/PID1/PAPSS2/PDK4/H19	22
BP	GO:0005996	monosaccharide metabolic process	28/1284	261/18800	0.0119083	0.0558351	0.0399236	ENO1/GAPDH/PGP/PPP1CA/GSTO1/TPI1/FBP1/PHLDA2/FABP5/PMM1/PGK1/GPI/GALK1/PMAIP1/AKT1/PFKP/SOGA1/PGD/DCXR/AKR1B1/SLC25A1/PDK4/IGF1/SLC39A14/PPP1R3C/IGFBP4/NNMT/APOD	28
BP	GO:0001832	blastocyst growth	5/1284	21/18800	0.0119484	0.0558351	0.0399236	BRCA2/NCAPG2/CHEK1/IGF1/SBDS	5
BP	GO:0030220	platelet formation	5/1284	21/18800	0.0119484	0.0558351	0.0399236	PRKDC/MYH9/ACTN1/CIB1/WDR1	5
BP	GO:0030449	regulation of complement activation	5/1284	21/18800	0.0119484	0.0558351	0.0399236	VSIG4/CD59/A2M/SERPING1/CFH	5
BP	GO:0030502	negative regulation of bone mineralization	5/1284	21/18800	0.0119484	0.0558351	0.0399236	SRGN/CCL3/ECM1/LTBP3/SOX9	5
BP	GO:0032986	protein-DNA complex disassembly	5/1284	21/18800	0.0119484	0.0558351	0.0399236	SUPT16H/HMGA1/SET/SSRP1/SMARCA4	5
BP	GO:0050849	negative regulation of calcium-mediated signaling	5/1284	21/18800	0.0119484	0.0558351	0.0399236	HOMER3/PLEK/FHL2/RCAN1/ATP2B4	5
BP	GO:0071605	monocyte chemotactic protein-1 production	5/1284	21/18800	0.0119484	0.0558351	0.0399236	CD84/CLEC7A/GSTP1/TRPV4/APOD	5
BP	GO:0071637	regulation of monocyte chemotactic protein-1 production	5/1284	21/18800	0.0119484	0.0558351	0.0399236	CD84/CLEC7A/GSTP1/TRPV4/APOD	5
BP	GO:0071731	response to nitric oxide	5/1284	21/18800	0.0119484	0.0558351	0.0399236	CCNA2/TXN/AQP1/HNRNPD/MMP3	5
BP	GO:0099515	actin filament-based transport	5/1284	21/18800	0.0119484	0.0558351	0.0399236	ACTN4/SYNE2/SUN2/MYO1C/MYO1G	5
BP	GO:1901739	regulation of myoblast fusion	5/1284	21/18800	0.0119484	0.0558351	0.0399236	CAPN2/FLOT1/CD53/PLEKHO1/NFATC2	5
BP	GO:1903902	positive regulation of viral life cycle	5/1284	21/18800	0.0119484	0.0558351	0.0399236	LGALS1/CD74/HLA-DRB1/KPNA2/P4HB	5
BP	GO:0034655	nucleobase-containing compound catabolic process	40/1284	405/18800	0.0121161	0.056572	0.0404505	DUT/NUDT1/LSM4/VIM/E2F1/HINT1/RNH1/YBX1/HNRNPAB/LSM5/BAX/NUDT8/ACOT7/CARHSP1/ROCK1/FEN1/DCTPP1/SYNCRIP/UPP1/SAMHD1/GSPT1/PNP/HPRT1/ROCK2/TYMP/RNASEH2B/AKT1/EXOSC8/HNRNPD/NT5E/LSM2/ZFP36/TENT5A/ZFP36L1/EIF3E/ZFP36L2/DDX5/CIRBP/HSPA1B/HSPA1A	40
BP	GO:0032434	regulation of proteasomal ubiquitin-dependent protein catabolic process	17/1284	137/18800	0.0121361	0.0566182	0.0404836	PBK/CDC20/PLK1/XPO1/CAV1/AURKA/RBX1/AKT1/RAD23A/USP14/BCAP31/NOP53/HERPUD1/HSP90AB1/HSPA1B/HSPA1A/CLU	17
BP	GO:0009152	purine ribonucleotide biosynthetic process	20/1284	170/18800	0.0121854	0.0567704	0.0405924	TMSB4X/ENO1/PARP1/ACOT7/ATP5F1B/ATP5F1E/ATP5MF/TECR/NME1/PAICS/GMPS/ELOVL1/HPRT1/ATP5MC3/ATP5F1C/SLC25A1/PID1/PAPSS2/PDK4/H19	20
BP	GO:0051053	negative regulation of DNA metabolic process	18/1284	148/18800	0.0122368	0.0567704	0.0405924	S100A11/GMNN/BRCA2/CDT1/PARP1/MAD2L2/CHEK1/FBXO5/CDC6/XRCC5/PARPBP/TIMELESS/RIF1/MSH2/TRIM28/MSH6/TERF2IP/TSPYL2	18
BP	GO:0000305	response to oxygen radical	6/1284	29/18800	0.0122393	0.0567704	0.0405924	DHFR/UCP2/NQO1/H19/SOD2/SOD3	6
BP	GO:0002474	antigen processing and presentation of peptide antigen via MHC class I	6/1284	29/18800	0.0122393	0.0567704	0.0405924	FCER1G/HLA-B/B2M/HLA-C/HLA-A/ERAP2	6
BP	GO:0009264	deoxyribonucleotide catabolic process	6/1284	29/18800	0.0122393	0.0567704	0.0405924	DUT/DCTPP1/UPP1/SAMHD1/PNP/TYMP	6
BP	GO:0051481	negative regulation of cytosolic calcium ion concentration	6/1284	29/18800	0.0122393	0.0567704	0.0405924	GSTO1/CALM1/CALM3/CALM2/ATP2B1/TMBIM6	6
BP	GO:0097066	response to thyroid hormone	6/1284	29/18800	0.0122393	0.0567704	0.0405924	CTSB/CTSL/RDX/CTSS/GAS2L1/HES1	6
BP	GO:0002260	lymphocyte homeostasis	10/1284	65/18800	0.0122639	0.056838	0.0406407	CD74/CCNB2/BAX/TNFAIP3/TCIRG1/PMAIP1/AKT1/MIF/CORO1A/SLC40A1	10
BP	GO:0043502	regulation of muscle adaptation	13/1284	95/18800	0.0123593	0.057233	0.0409232	LMNA/PARP1/AIF1/ROCK1/MTPN/GLRX3/ROCK2/ATP2B4/DAG1/PARP2/PPP3CA/IGF1/ERRFI1	13
BP	GO:0048588	developmental cell growth	25/1284	227/18800	0.0124034	0.0572422	0.0409297	SPP1/MAP1B/ITGB1/NRP2/APOE/RTN4/AURKA/IQGAP1/ALCAM/NRP1/TTL/AKAP13/TWF2/CRABP2/PARP2/DPYSL2/SPART/NDN/CXCL12/IGF1/SEMA3E/HSP90AB1/TGFBR2/NRN1/SOX9	25
BP	GO:0006596	polyamine biosynthetic process	4/1284	14/18800	0.012463	0.0572422	0.0409297	SMS/OAZ1/SAT1/NNMT	4
BP	GO:0009158	ribonucleoside monophosphate catabolic process	4/1284	14/18800	0.012463	0.0572422	0.0409297	UPP1/PNP/HPRT1/NT5E	4
BP	GO:0042117	monocyte activation	4/1284	14/18800	0.012463	0.0572422	0.0409297	CSF1/LILRB4/ADAM9/MT1G	4
BP	GO:0044849	estrous cycle	4/1284	14/18800	0.012463	0.0572422	0.0409297	PCNA/PTN/EGR1/CYP1B1	4
BP	GO:0061043	regulation of vascular wound healing	4/1284	14/18800	0.012463	0.0572422	0.0409297	SERPINE1/TNFAIP3/XBP1/SMOC2	4
BP	GO:0071801	regulation of podosome assembly	4/1284	14/18800	0.012463	0.0572422	0.0409297	RHOA/MSN/LCP1/GSN	4
BP	GO:1901841	regulation of high voltage-gated calcium channel activity	4/1284	14/18800	0.012463	0.0572422	0.0409297	RRAD/CALM1/CALM3/GEM	4
BP	GO:1902043	positive regulation of extrinsic apoptotic signaling pathway via death domain receptors	4/1284	14/18800	0.012463	0.0572422	0.0409297	PEA15/PMAIP1/SFRP1/THBS1	4
BP	GO:1990173	protein localization to nucleoplasm	4/1284	14/18800	0.012463	0.0572422	0.0409297	CCT5/CCT2/CCT6A/NOP53	4
BP	GO:0006278	RNA-templated DNA biosynthetic process	11/1284	75/18800	0.0125528	0.0575338	0.0411382	CCT5/AURKB/NEK2/CCT2/XRCC5/CCT6A/PTGES3/MAPK1/RFC1/TERF2IP/HSP90AB1	11
BP	GO:0043536	positive regulation of blood vessel endothelial cell migration	11/1284	75/18800	0.0125528	0.0575338	0.0411382	HMGB1/TMSB4X/ATP5F1B/CIB1/AKT1/NRP1/ANXA1/MAP2K3/HSPB1/THBS1/FGF2	11
BP	GO:0008543	fibroblast growth factor receptor signaling pathway	12/1284	85/18800	0.0125571	0.0575338	0.0411382	SHCBP1/FIBP/IQGAP1/GPC1/CEP57/FGFR2/FGF7/SULF2/THBS1/FGF2/SMOC2/CCN2	12
BP	GO:0043491	protein kinase B signaling	24/1284	216/18800	0.0127298	0.0582776	0.04167	MAZ/CAVIN3/CCL2/ITGB1/TXN/CCL3/RTN4/CIB1/ITGB1BP1/MTDH/AKT1/GPX1/ILK/DAG1/ZFP36L1/GAS6/IGF1/NOP53/HSP90AB1/SOX9/H19/THBS1/FGF2/CHI3L1	24
BP	GO:0018208	peptidyl-proline modification	9/1284	56/18800	0.0129865	0.0593688	0.0424503	PPIA/PIN1/P4HB/ERO1A/PPIF/FKBP1A/FKBP3/PPIH/CRTAP	9
BP	GO:0006997	nucleus organization	17/1284	138/18800	0.0129892	0.0593688	0.0424503	HMGB2/LMNA/CDK1/LMNB1/PLK1/SUN2/CHEK1/BANF1/RTN4/PLEC/TPR/SRPK1/VRK1/REEP4/UBE2I/TOR1A/EMD	17
BP	GO:0044703	multi-organism reproductive process	23/1284	205/18800	0.0130341	0.0595258	0.0425625	SPP1/PTN/CTSB/TPPP3/ITGA5/CAPN2/ARHGDIB/UCP2/BSG/TIMP1/UBE2A/AKT1/TRIM28/NR2F2/SLC38A2/MAGED2/PAM/FOSB/SERPINE2/FOS/JUNB/TGFBR2/MMP2	23
BP	GO:0016525	negative regulation of angiogenesis	18/1284	149/18800	0.013059	0.0595908	0.042609	SERPINE1/PGK1/ROCK1/ROCK2/COL4A2/ATP2B4/STAB1/CCN6/ISM1/RGCC/SEMA3E/SERPINF1/KLF2/KLF4/FOXC1/THBS1/CNMD/DCN	18
BP	GO:0043618	regulation of transcription from RNA polymerase II promoter in response to stress	8/1284	47/18800	0.0134119	0.0611025	0.0436899	CHEK1/TMBIM6/BAG3/EGR1/JUN/DNAJB1/KLF2/HSPA1A	8
BP	GO:0060711	labyrinthine layer development	8/1284	47/18800	0.0134119	0.0611025	0.0436899	AKT1/MAPK1/FGFR2/ZFP36L1/HES1/JUNB/CCN1/SPINT2	8
BP	GO:0003300	cardiac muscle hypertrophy	13/1284	96/18800	0.0134296	0.0611334	0.043712	LMNA/EZH2/PARP1/ROCK1/MTPN/GLRX3/ROCK2/AKAP13/ATP2B4/PARP2/PPP3CA/IGF1/ERRFI1	13
BP	GO:0002761	regulation of myeloid leukocyte differentiation	15/1284	117/18800	0.0134571	0.0612091	0.0437662	CD74/HLA-DRB1/FBN1/CSF1/CCL3/CDK6/TYROBP/LILRB4/C1QC/MAFB/ZFP36L1/PIK3R1/ID2/FOS/SFRP1	15
BP	GO:0006303	double-strand break repair via nonhomologous end joining	10/1284	66/18800	0.0135957	0.0617894	0.0441811	HMGB2/DEK/HMGB1/NSD2/PRKDC/MAD2L2/PAXX/PSMD14/XRCC5/RIF1	10
BP	GO:0033627	cell adhesion mediated by integrin	12/1284	86/18800	0.0137148	0.0622807	0.0445323	SERPINE1/ITGB1/ITGA5/FBN1/ITGB2/CIB1/ITGB1BP1/ITGAM/ADAM9/ITGA6/CYP1B1/ITGA10	12
BP	GO:0019827	stem cell population maintenance	17/1284	139/18800	0.0138887	0.0630198	0.0450608	ASPM/PTN/SMC1A/LOXL2/PHF19/SMC3/SPI1/EIF4E/RIF1/LBH/ZFP36L2/HES1/KLF4/TPT1/SOX4/SFRP1/SOX9	17
BP	GO:0031667	response to nutrient levels	43/1284	446/18800	0.0141084	0.0639648	0.0457365	TYMS/SPP1/CDKN2D/MAP1B/CCND1/COL1A1/NUCB2/CYBA/FADS1/ATP2B1/APOE/GNAI2/PLEC/CYBB/UPP1/UCP2/PMAIP1/AKT1/GPX1/MAPK1/GAS2L1/NQO1/ENSA/RALB/SLC38A2/ZFP36/A2M/TRPV4/GABARAPL1/GAS6/PDK4/XBP1/MAP1LC3B/ASS1/STK26/GABARAPL2/CYP1B1/TGFBR2/PENK/SFRP1/PCSK1N/TNFRSF11B/SOD2	43
BP	GO:0009260	ribonucleotide biosynthetic process	21/1284	184/18800	0.0143418	0.064971	0.046456	TMSB4X/ENO1/PARP1/ACOT7/ATP5F1B/ATP5F1E/ATP5MF/TECR/NME1/UPP1/PAICS/GMPS/ELOVL1/HPRT1/ATP5MC3/ATP5F1C/SLC25A1/PID1/PAPSS2/PDK4/H19	21
BP	GO:0001916	positive regulation of T cell mediated cytotoxicity	6/1284	30/18800	0.0144365	0.0650335	0.0465007	HLA-DRA/HLA-B/HLA-DRB1/PTPRC/B2M/HLA-A	6
BP	GO:0045671	negative regulation of osteoclast differentiation	6/1284	30/18800	0.0144365	0.0650335	0.0465007	FBN1/CCL3/LILRB4/MAFB/PIK3R1/SFRP1	6
BP	GO:0046386	deoxyribose phosphate catabolic process	6/1284	30/18800	0.0144365	0.0650335	0.0465007	DUT/DCTPP1/UPP1/SAMHD1/PNP/TYMP	6
BP	GO:0060218	hematopoietic stem cell differentiation	6/1284	30/18800	0.0144365	0.0650335	0.0465007	PRKDC/CDK6/XRCC5/N4BP2L2/SFRP1/FOXC1	6
BP	GO:0061037	negative regulation of cartilage development	6/1284	30/18800	0.0144365	0.0650335	0.0465007	LTBP3/CHADL/CTSK/EFEMP1/SOX9/FRZB	6
BP	GO:0070198	protein localization to chromosome, telomeric region	6/1284	30/18800	0.0144365	0.0650335	0.0465007	BRCA2/CCT5/CCT2/XRCC5/CCT6A/TERF2IP	6
BP	GO:1990776	response to angiotensin	6/1284	30/18800	0.0144365	0.0650335	0.0465007	CYBA/ROCK1/CYBB/CAV1/CDC6/ROCK2	6
BP	GO:0031122	cytoplasmic microtubule organization	9/1284	57/18800	0.0145145	0.0652282	0.0466399	EZR/RHOA/KPNB1/CCDC88A/TUBG1/CIB1/DYNC1H1/CENPJ/TRPV4	9
BP	GO:0046456	icosanoid biosynthetic process	9/1284	57/18800	0.0145145	0.0652282	0.0466399	CD74/FADS1/MGST3/FABP5/ALOX5AP/ANXA1/MIF/PTGES3/CBR1	9
BP	GO:0060350	endochondral bone morphogenesis	9/1284	57/18800	0.0145145	0.0652282	0.0466399	COL1A1/COL27A1/TRPV4/DLX5/TGFBR2/FOXC1/SOX9/COMP/COL2A1	9
BP	GO:0032642	regulation of chemokine production	13/1284	97/18800	0.0145696	0.0652477	0.0466538	HMGB1/CD74/AIF1/LILRB4/MIF/CD84/CLEC7A/GSTP1/EGR1/TRPV4/DDX3X/KLF4/APOD	13
BP	GO:0021884	forebrain neuron development	5/1284	22/18800	0.0146115	0.0652477	0.0466538	NRP2/NRP1/UQCRQ/NDNF/FGFR2	5
BP	GO:0032516	positive regulation of phosphoprotein phosphatase activity	5/1284	22/18800	0.0146115	0.0652477	0.0466538	PTPRC/CALM1/CALM3/CALM2/HSP90AB1	5
BP	GO:0036344	platelet morphogenesis	5/1284	22/18800	0.0146115	0.0652477	0.0466538	PRKDC/MYH9/ACTN1/CIB1/WDR1	5
BP	GO:0043486	histone exchange	5/1284	22/18800	0.0146115	0.0652477	0.0466538	CENPW/ANP32E/NASP/ITGB3BP/HJURP	5
BP	GO:0051000	positive regulation of nitric-oxide synthase activity	5/1284	22/18800	0.0146115	0.0652477	0.0466538	DHFR/CALM3/APOE/AKT1/S100A1	5
BP	GO:0061042	vascular wound healing	5/1284	22/18800	0.0146115	0.0652477	0.0466538	SERPINE1/TNFAIP3/NDNF/XBP1/SMOC2	5
BP	GO:1901673	regulation of mitotic spindle assembly	5/1284	22/18800	0.0146115	0.0652477	0.0466538	PLK1/TPR/KIF15/HSPA1B/HSPA1A	5
BP	GO:0019318	hexose metabolic process	26/1284	242/18800	0.0147076	0.0656247	0.0469235	ENO1/GAPDH/PGP/PPP1CA/TPI1/FBP1/PHLDA2/FABP5/PMM1/PGK1/GPI/GALK1/PMAIP1/AKT1/PFKP/SOGA1/DCXR/AKR1B1/SLC25A1/PDK4/IGF1/SLC39A14/PPP1R3C/IGFBP4/NNMT/APOD	26
BP	GO:0006633	fatty acid biosynthetic process	19/1284	162/18800	0.0147386	0.0657111	0.0469852	CD74/BRCA1/FADS1/HACD3/FABP5/ACOT7/ACADVL/GPX4/TECR/ELOVL1/ANXA1/MIF/PTGES3/CBR1/ERLIN1/GSTP1/EIF6/PDK4/XBP1	19
BP	GO:0045580	regulation of T cell differentiation	18/1284	151/18800	0.0148334	0.0659897	0.0471844	HMGB1/CD74/HLA-DRA/HLA-DRB1/IL7R/PTPRC/RHOA/CD83/LILRB4/PNP/ANXA1/CBFB/FANCA/XBP1/GLI3/LAG3/SOX4/TGFBR2	18
BP	GO:2000181	negative regulation of blood vessel morphogenesis	18/1284	151/18800	0.0148334	0.0659897	0.0471844	SERPINE1/PGK1/ROCK1/ROCK2/COL4A2/ATP2B4/STAB1/CCN6/ISM1/RGCC/SEMA3E/SERPINF1/KLF2/KLF4/FOXC1/THBS1/CNMD/DCN	18
BP	GO:0008584	male gonad development	17/1284	140/18800	0.0148363	0.0659897	0.0471844	ASPM/HMGB2/NUDT1/CCND1/NASP/BAX/ADAM15/MSH2/FANCA/PDGFRA/ARID5B/RHOBTB3/CYP1B1/SFRP1/NUPR1/SOX9/COL9A3	17
BP	GO:0043122	regulation of I-kappaB kinase/NF-kappaB signaling	27/1284	254/18800	0.0149135	0.0662809	0.0473926	LGALS1/CD74/GAPDH/FLNA/HLA-DRB1/ECT2/RHOA/RHOC/ECM1/S100A4/TNFAIP3/MTDH/LILRB4/IRAK1/FKBP1A/AKAP13/CLEC7A/UBE2I/NUP62/GSTP1/HSPB1/TERF2IP/EEF1D/SQSTM1/TSPAN6/S100A13/S100B	27
BP	GO:0009791	post-embryonic development	12/1284	87/18800	0.0149521	0.0663476	0.0474403	FBN1/BAX/SELENOP/NDN/FGFR2/KDM5B/C12orf57/ARID5B/TIPARP/KLF4/EFEMP1/SOD2	12
BP	GO:0035023	regulation of Rho protein signal transduction	12/1284	87/18800	0.0149521	0.0663476	0.0474403	STMN1/ITGB1/ABL2/ARHGDIA/APOE/ARHGDIB/RAC1/FLOT1/NRP1/AKAP13/EPS8/NET1	12
BP	GO:0006919	activation of cysteine-type endopeptidase activity involved in apoptotic process	11/1284	77/18800	0.0151368	0.0670384	0.0479343	LAPTM5/ANP32B/BAX/PMAIP1/BID/CYCS/CASP8AP2/HSPD1/BEX3/HSPE1/FAM162A	11
BP	GO:0035305	negative regulation of dephosphorylation	8/1284	48/18800	0.0151584	0.0670384	0.0479343	ROCK1/GNAI2/YWHAB/IQGAP1/ROCK2/FKBP1A/MASTL/ENSA	8
BP	GO:1902003	regulation of amyloid-beta formation	8/1284	48/18800	0.0151584	0.0670384	0.0479343	PIN1/APOE/RTN4/ROCK1/RTN3/ROCK2/IGF1/CLU	8
BP	GO:0021761	limbic system development	14/1284	108/18800	0.0151673	0.0670384	0.0479343	RAN/ARPC5/EZH2/NRP2/BAX/KIF14/CDK6/NRP1/UQCRQ/ATP2B4/NDNF/FGFR2/GLI3/ID4	14
BP	GO:2000060	positive regulation of ubiquitin-dependent protein catabolic process	14/1284	108/18800	0.0151673	0.0670384	0.0479343	LAPTM5/CDC20/PLK1/CAV1/AURKA/RBX1/AKT1/RAD23A/BCAP31/NOP53/HERPUD1/HSPA1B/HSPA1A/CLU	14
BP	GO:0032570	response to progesterone	7/1284	39/18800	0.0152743	0.0673001	0.0481214	TYMS/CAV1/GPI/FOSB/FOS/CYP1B1/THBS1	7
BP	GO:0071470	cellular response to osmotic stress	7/1284	39/18800	0.0152743	0.0673001	0.0481214	AQP1/XRCC5/AKR1B1/ZFP36L1/TRPV4/DDX3X/ERRFI1	7
BP	GO:0097242	amyloid-beta clearance	7/1284	39/18800	0.0152743	0.0673001	0.0481214	MARCO/ITGB2/APOE/ROCK1/ITGAM/LRP1/CLU	7
BP	GO:1902275	regulation of chromatin organization	7/1284	39/18800	0.0152743	0.0673001	0.0481214	MKI67/DNMT1/TPR/SAMD1/SSRP1/TRIM28/MPHOSPH8	7
BP	GO:0030100	regulation of endocytosis	23/1284	208/18800	0.0152959	0.0673425	0.0481517	ANXA2/SERPINE1/AP2S1/ABL2/CD151/CALM3/APOE/B2M/CDH13/ROCK1/CAV1/CDC42/RAC1/CD14/RAB31/AP2M1/FLOT1/BMP2K/TOR1A/RAB5C/PPP3CA/LRP1/CLU	23
BP	GO:0019221	cytokine-mediated signaling pathway	46/1284	486/18800	0.015499	0.0681835	0.048753	LAPTM5/CCL3L1/CD70/CXCL8/TMSB4X/CD74/FCER1G/PLP2/CD44/CXCL3/CXCL2/ACTN4/EIF5A/CCL2/IL7R/PTPRC/CSF1/CCL3/SPI1/TXNDC17/ECM1/P4HB/CIB1/CXCL1/CAV1/CRLF1/TNFAIP3/SAMHD1/LILRB4/IRAK1/AGPAT2/AKT1/CCL4/ILK/GSTP1/EGR1/GAS6/CXCL12/OSMR/IL1R1/IFITM2/HSP90AB1/IFITM3/FOXC1/HSPA1B/HSPA1A	46
BP	GO:0034620	cellular response to unfolded protein	13/1284	98/18800	0.0157822	0.0693305	0.0495731	CCND1/BAX/ERO1A/TMBIM6/HSPD1/BAG3/DNAJB9/HSPA6/XBP1/PIK3R1/HERPUD1/HSPA1B/HSPA1A	13
BP	GO:1901343	negative regulation of vasculature development	18/1284	152/18800	0.0157886	0.0693305	0.0495731	SERPINE1/PGK1/ROCK1/ROCK2/COL4A2/ATP2B4/STAB1/CCN6/ISM1/RGCC/SEMA3E/SERPINF1/KLF2/KLF4/FOXC1/THBS1/CNMD/DCN	18
BP	GO:0045727	positive regulation of translation	17/1284	141/18800	0.0158334	0.0693305	0.0495731	VIM/EIF5A/RHOA/YBX1/PKM/PRKDC/UQCC2/SYNCRIP/HNRNPD/EIF6/EEF2/EIF3E/DDX3X/CYP1B1/SOX4/CIRBP/THBS1	17
BP	GO:0070555	response to interleukin-1	17/1284	141/18800	0.0158334	0.0693305	0.0495731	CCL3L1/CXCL8/CCL2/CYBA/CCL3/CD47/IRAK1/CCL4/ANXA1/EGR1/IL1R1/HES1/KLF2/SFRP1/MMP2/SOX9/CHI3L1	17
BP	GO:0000722	telomere maintenance via recombination	4/1284	15/18800	0.0160922	0.0693305	0.0495731	BRCA2/TPRKB/SMC6/RAD51	4
BP	GO:0002468	dendritic cell antigen processing and presentation	4/1284	15/18800	0.0160922	0.0693305	0.0495731	CD74/HLA-DRA/HLA-DRB1/THBS1	4
BP	GO:0006098	pentose-phosphate shunt	4/1284	15/18800	0.0160922	0.0693305	0.0495731	PGAM1/TALDO1/TKT/PGD	4
BP	GO:0010273	detoxification of copper ion	4/1284	15/18800	0.0160922	0.0693305	0.0495731	MT1F/MT1E/MT1G/MT1X	4
BP	GO:0010763	positive regulation of fibroblast migration	4/1284	15/18800	0.0160922	0.0693305	0.0495731	ITGB1/AKT1/DDR2/THBS1	4
BP	GO:0031453	positive regulation of heterochromatin assembly	4/1284	15/18800	0.0160922	0.0693305	0.0495731	DNMT1/TPR/TRIM28/MPHOSPH8	4
BP	GO:0032905	transforming growth factor beta1 production	4/1284	15/18800	0.0160922	0.0693305	0.0495731	TYROBP/ATP6AP2/LUM/THBS1	4
BP	GO:0034112	positive regulation of homotypic cell-cell adhesion	4/1284	15/18800	0.0160922	0.0693305	0.0495731	PLAUR/EMILIN2/ANK3/PDPN	4
BP	GO:0048291	isotype switching to IgG isotypes	4/1284	15/18800	0.0160922	0.0693305	0.0495731	PTPRC/ATAD5/MSH2/HSPD1	4
BP	GO:0048308	organelle inheritance	4/1284	15/18800	0.0160922	0.0693305	0.0495731	CDK1/YWHAZ/MAPK1/VRK1	4
BP	GO:0048313	Golgi inheritance	4/1284	15/18800	0.0160922	0.0693305	0.0495731	CDK1/YWHAZ/MAPK1/VRK1	4
BP	GO:0051284	positive regulation of sequestering of calcium ion	4/1284	15/18800	0.0160922	0.0693305	0.0495731	GSTO1/CALM1/CALM3/CALM2	4
BP	GO:0070885	negative regulation of calcineurin-NFAT signaling cascade	4/1284	15/18800	0.0160922	0.0693305	0.0495731	HOMER3/FHL2/RCAN1/ATP2B4	4
BP	GO:0106057	negative regulation of calcineurin-mediated signaling	4/1284	15/18800	0.0160922	0.0693305	0.0495731	HOMER3/FHL2/RCAN1/ATP2B4	4
BP	GO:0120263	positive regulation of heterochromatin organization	4/1284	15/18800	0.0160922	0.0693305	0.0495731	DNMT1/TPR/TRIM28/MPHOSPH8	4
BP	GO:1900029	positive regulation of ruffle assembly	4/1284	15/18800	0.0160922	0.0693305	0.0495731	PFN1/HRAS/DEF8/EPS8	4
BP	GO:1902036	regulation of hematopoietic stem cell differentiation	4/1284	15/18800	0.0160922	0.0693305	0.0495731	PRKDC/CDK6/N4BP2L2/FOXC1	4
BP	GO:1902166	negative regulation of intrinsic apoptotic signaling pathway in response to DNA damage by p53 class mediator	4/1284	15/18800	0.0160922	0.0693305	0.0495731	CD74/CD44/ATAD5/MIF	4
BP	GO:1904874	positive regulation of telomerase RNA localization to Cajal body	4/1284	15/18800	0.0160922	0.0693305	0.0495731	CCT5/RUVBL2/CCT2/CCT6A	4
BP	GO:1905269	positive regulation of chromatin organization	4/1284	15/18800	0.0160922	0.0693305	0.0495731	DNMT1/TPR/TRIM28/MPHOSPH8	4
BP	GO:1990169	stress response to copper ion	4/1284	15/18800	0.0160922	0.0693305	0.0495731	MT1F/MT1E/MT1G/MT1X	4
BP	GO:2000767	positive regulation of cytoplasmic translation	4/1284	15/18800	0.0160922	0.0693305	0.0495731	YBX1/PKM/SYNCRIP/HNRNPD	4
BP	GO:2001028	positive regulation of endothelial cell chemotaxis	4/1284	15/18800	0.0160922	0.0693305	0.0495731	TMSB4X/HSPB1/FGF2/SMOC2	4
BP	GO:0032481	positive regulation of type I interferon production	9/1284	58/18800	0.016171	0.0695636	0.0497399	HMGB2/GAPDH/CD14/G3BP1/IRAK1/FLOT1/HSPD1/DDX3X/ZBTB20	9
BP	GO:0090303	positive regulation of wound healing	9/1284	58/18800	0.016171	0.0695636	0.0497399	ACTG1/SERPINE1/ITGB1/HRAS/ANXA1/CLEC7A/XBP1/THBS1/SMOC2	9
BP	GO:0030900	forebrain development	37/1284	376/18800	0.0161971	0.0696228	0.0497822	ASPM/RAN/E2F1/TACC3/ARPC5/SYNE2/EZH2/NRP2/RHOA/BAX/B2M/KIF14/AQP1/RTN4/CDK6/TYROBP/PHACTR1/ITGAM/HPRT1/TACC1/NRP1/UQCRQ/ATP2B4/NR2F2/SLC38A2/NDNF/FGFR2/CXCL12/C12orf57/HES1/GLI3/DNAJB1/ID2/ID4/DLX5/BMP2/FGF2	37
BP	GO:0046545	development of primary female sexual characteristics	14/1284	109/18800	0.0163454	0.0702066	0.0501996	BRCA2/BAX/LHFPL2/FANCA/NR2F2/PDGFRA/A2M/ARID5B/TIPARP/SFRP1/MMP2/NUPR1/FOXC1/COL9A3	14
BP	GO:0007492	endoderm development	11/1284	78/18800	0.0165696	0.0710612	0.0508106	COL6A1/ITGA5/ITGB2/COL5A1/COL5A2/COL4A2/COL8A1/ZFP36L1/COL12A1/MMP2/COL11A1	11
BP	GO:0033077	T cell differentiation in thymus	11/1284	78/18800	0.0165696	0.0710612	0.0508106	CD74/IL7R/PTPRC/PRKDC/B2M/CDK6/NCAPH2/MAFB/ZFP36L1/ZFP36L2/GLI3	11
BP	GO:0006413	translational initiation	15/1284	120/18800	0.0166901	0.0715237	0.0511414	EIF4EBP1/PPP1CA/SLBP/EIF3A/TPR/EIF4E2/EIF6/HSPB1/EIF5/EIF1B/EIF3E/EIF4B/EIF4A2/DDX3X/EIF1	15
BP	GO:0006402	mRNA catabolic process	25/1284	233/18800	0.0167567	0.0716997	0.0512672	LSM4/VIM/E2F1/RNH1/YBX1/HNRNPAB/LSM5/CARHSP1/ROCK1/SYNCRIP/GSPT1/ROCK2/AKT1/EXOSC8/HNRNPD/LSM2/ZFP36/TENT5A/ZFP36L1/EIF3E/ZFP36L2/DDX5/CIRBP/HSPA1B/HSPA1A	25
BP	GO:0032944	regulation of mononuclear cell proliferation	25/1284	233/18800	0.0167567	0.0716997	0.0512672	HMGB1/CD70/CD74/HLA-DRB1/HLA-DPA1/HLA-DPB1/RAC2/PTPRC/AIF1/CSF1/ATAD5/TYROBP/HLA-A/LILRB4/PNP/ANXA1/MIF/GPR183/VSIG4/CORO1A/FCGR3A/NFATC2/IGF1/HES1/TGFBR2	25
BP	GO:0032147	activation of protein kinase activity	17/1284	142/18800	0.0168818	0.0720666	0.0515296	TPX2/CLSPN/ECT2/PPIA/TXN/CCDC88A/KIF14/ITGB1BP1/IRAK1/COPS8/MOB1A/GPRC5C/GAS6/RGCC/IGF1/TGFBR2/CHI3L1	17
BP	GO:0032148	activation of protein kinase B activity	6/1284	31/18800	0.0168936	0.0720666	0.0515296	PPIA/TXN/CCDC88A/ITGB1BP1/GAS6/IGF1	6
BP	GO:0035767	endothelial cell chemotaxis	6/1284	31/18800	0.0168936	0.0720666	0.0515296	TMSB4X/NRP1/HSPB1/THBS1/FGF2/SMOC2	6
BP	GO:0045577	regulation of B cell differentiation	6/1284	31/18800	0.0168936	0.0720666	0.0515296	HMGB3/ZFP36L1/ZFP36L2/XBP1/ID2/SFRP1	6
BP	GO:0002762	negative regulation of myeloid leukocyte differentiation	8/1284	49/18800	0.017064	0.0725994	0.0519105	FBN1/CCL3/CDK6/LILRB4/C1QC/MAFB/PIK3R1/SFRP1	8
BP	GO:0030225	macrophage differentiation	8/1284	49/18800	0.017064	0.0725994	0.0519105	HLA-DRB1/PARP1/CSF1/SPI1/CDC42/C1QC/TSPAN2/ID2	8
BP	GO:0042304	regulation of fatty acid biosynthetic process	8/1284	49/18800	0.017064	0.0725994	0.0519105	CD74/BRCA1/FABP5/ACADVL/ANXA1/ERLIN1/EIF6/PDK4	8
BP	GO:0014897	striated muscle hypertrophy	13/1284	99/18800	0.0170701	0.0725994	0.0519105	LMNA/EZH2/PARP1/ROCK1/MTPN/GLRX3/ROCK2/AKAP13/ATP2B4/PARP2/PPP3CA/IGF1/ERRFI1	13
BP	GO:0031346	positive regulation of cell projection organization	34/1284	341/18800	0.0172045	0.0731158	0.0522798	ANLN/PFN1/PTN/FLNA/MAP1B/ARPC2/EZH2/RAC2/ABL2/CCDC88A/ACTR2/ACTR3/APOE/GRN/HRAS/RALA/CDC42/RAC1/CORO1C/NRP1/MNS1/ITGA6/TWF2/DEF8/CENPJ/CRABP2/ZMYND10/WASF2/NDNF/EPS8/CXCL12/SERPINF1/PIK3R1/CDC42EP5	34
BP	GO:2000241	regulation of reproductive process	20/1284	176/18800	0.0173074	0.0734976	0.0525528	ASPM/CDC20/RAD51AP1/PHLDA2/MYH9/FBXO5/CIB1/ARHGDIB/AURKA/TTK/CDC25B/TIMP1/LHFPL2/TRIP13/UBE2B/IGF1/SERPINF1/SFRP1/NUPR1/SOX9	20
BP	GO:0051090	regulation of DNA-binding transcription factor activity	43/1284	452/18800	0.0173728	0.07372	0.0527118	TMSB4X/E2F1/FLNA/PPIA/EZH2/SGK1/SPI1/MAD2L2/CIB1/CAV1/TFDP1/TNFAIP3/MTPN/MTDH/IRAK1/AKT1/FLOT1/CLEC7A/SMARCA4/FANCA/NDN/TERF2IP/GAS6/ID1/PPP3CA/RGCC/COMMD6/DDR2/ARID5B/MDFI/HES1/GLI3/ID2/KLF4/BMP2/CYP1B1/WWP2/NUPR1/HSPA1B/HSPA1A/ID3/CLU/CYTL1	43
BP	GO:0001914	regulation of T cell mediated cytotoxicity	7/1284	40/18800	0.0174539	0.0740082	0.0529178	HLA-DRA/HLA-B/HLA-DRB1/IL7R/PTPRC/B2M/HLA-A	7
BP	GO:0002824	positive regulation of adaptive immune response based on somatic recombination of immune receptors built from immunoglobulin superfamily domains	14/1284	110/18800	0.0175921	0.0743137	0.0531363	HLA-DRA/HLA-B/HLA-DRB1/PTPRC/NSD2/B2M/MAD2L2/ATAD5/HLA-A/RIF1/MSH2/CLEC7A/HSPD1/IL1R1	14
BP	GO:0019430	removal of superoxide radicals	5/1284	23/18800	0.0176447	0.0743137	0.0531363	DHFR/NQO1/H19/SOD2/SOD3	5
BP	GO:0021854	hypothalamus development	5/1284	23/18800	0.0176447	0.0743137	0.0531363	NRP2/BAX/NRP1/UQCRQ/NDNF	5
BP	GO:0035988	chondrocyte proliferation	5/1284	23/18800	0.0176447	0.0743137	0.0531363	PBXIP1/DDR2/SOX9/CCN2/COMP	5
BP	GO:0051457	maintenance of protein location in nucleus	5/1284	23/18800	0.0176447	0.0743137	0.0531363	BARD1/TXN/SUN2/RANGAP1/ARL2	5
BP	GO:1900120	regulation of receptor binding	5/1284	23/18800	0.0176447	0.0743137	0.0531363	ANXA2/PHLDA2/B2M/ADAM15/NRP1	5
BP	GO:1902410	mitotic cytokinetic process	5/1284	23/18800	0.0176447	0.0743137	0.0531363	KIF20B/CEP55/RHOA/KIF20A/NUP62	5
BP	GO:2000114	regulation of establishment of cell polarity	5/1284	23/18800	0.0176447	0.0743137	0.0531363	KIF20B/ROCK1/RAP1B/ROCK2/GSN	5
BP	GO:2001169	regulation of ATP biosynthetic process	5/1284	23/18800	0.0176447	0.0743137	0.0531363	TMSB4X/ENO1/PARP1/PID1/H19	5
BP	GO:0051591	response to cAMP	12/1284	89/18800	0.0176782	0.0743992	0.0531974	EZR/COL1A1/AQP1/BSG/RAP1B/ZFP36L1/FOSB/ASS1/FOS/CYP1B1/PENK/CDO1	12
BP	GO:0006690	icosanoid metabolic process	15/1284	121/18800	0.0178906	0.075146	0.0537314	CD74/FADS1/MGST3/FABP5/ALOX5AP/GPX4/ABHD12/GPX1/ANXA1/MIF/PTGES3/CBR1/AKR1B1/GSTP1/CYP1B1	15
BP	GO:0071482	cellular response to light stimulus	15/1284	121/18800	0.0178906	0.075146	0.0537314	PCNA/PBK/CRIP1/PARP1/AURKB/BAX/AQP1/CHEK1/RUVBL2/POLD3/TIMP1/DDB2/PIK3R1/MMP2/MMP3	15
BP	GO:0006575	cellular modified amino acid metabolic process	21/1284	188/18800	0.0178957	0.075146	0.0537314	TYMS/CLIC1/CTSB/GGH/DHFR/GSTO1/MTHFD2/ICMT/GPX4/SLC16A10/HAGH/ABHD12/GPX1/CKB/CRAT/GSTP1/MTHFD1/CTSK/ASS1/DIO2/SOD2	21
BP	GO:0035825	homologous recombination	9/1284	59/18800	0.0179618	0.0753674	0.0538897	TOP2A/NUCKS1/CENPX/RAD21/RAD51AP1/PSMC3IP/RAD51/TRIP13/UBE2B	9
BP	GO:0035270	endocrine system development	16/1284	132/18800	0.0180089	0.0755089	0.0539909	RHEB/CDK6/LY6E/AKT1/ANXA1/MAPK1/DKK3/PDGFRA/ARID5B/HES1/BMP2/CYP1B1/CDKN1C/SOX4/SOX9/FGF2	16
BP	GO:0016445	somatic diversification of immunoglobulins	10/1284	69/18800	0.018242	0.076429	0.0546488	PTPRC/NSD2/PRKDC/MAD2L2/ATAD5/SAMHD1/RIF1/MSH2/MSH6/HSPD1	10
BP	GO:0071347	cellular response to interleukin-1	14/1284	111/18800	0.0189099	0.0791685	0.0566076	CCL3L1/CXCL8/CCL2/CCL3/CD47/IRAK1/CCL4/EGR1/IL1R1/HES1/KLF2/SFRP1/MMP2/SOX9	14
BP	GO:0007519	skeletal muscle tissue development	18/1284	155/18800	0.0189437	0.0792512	0.0566667	MYL6/RHOA/UQCC2/PLEC/CAV1/SAP30/GPC1/HMG20B/FLOT1/GPX1/RCAN1/EMD/NR2F2/EGR1/PPP3CA/FOS/DDX5/NUPR1	18
BP	GO:0001913	T cell mediated cytotoxicity	8/1284	50/18800	0.0191359	0.0795233	0.0568613	HLA-DRA/HLA-B/HLA-DRB1/IL7R/PTPRC/B2M/HLA-A/HPRT1	8
BP	GO:0006692	prostanoid metabolic process	8/1284	50/18800	0.0191359	0.0795233	0.0568613	CD74/FABP5/ANXA1/MIF/PTGES3/CBR1/AKR1B1/GSTP1	8
BP	GO:0006693	prostaglandin metabolic process	8/1284	50/18800	0.0191359	0.0795233	0.0568613	CD74/FABP5/ANXA1/MIF/PTGES3/CBR1/AKR1B1/GSTP1	8
BP	GO:0032873	negative regulation of stress-activated MAPK cascade	8/1284	50/18800	0.0191359	0.0795233	0.0568613	PBK/EZR/FOXM1/PPIA/AIDA/GSTP1/DNAJA1/SFRP1	8
BP	GO:0038084	vascular endothelial growth factor signaling pathway	8/1284	50/18800	0.0191359	0.0795233	0.0568613	NRP2/MYO1C/NRP1/HSPB1/PDGFRA/FOXC1/SMOC2/DCN	8
BP	GO:0060425	lung morphogenesis	8/1284	50/18800	0.0191359	0.0795233	0.0568613	CTSZ/CDC42/MAPK1/DAG1/FGFR2/FGF7/TGFBR2/SOX9	8
BP	GO:0070303	negative regulation of stress-activated protein kinase signaling cascade	8/1284	50/18800	0.0191359	0.0795233	0.0568613	PBK/EZR/FOXM1/PPIA/AIDA/GSTP1/DNAJA1/SFRP1	8
BP	GO:0072523	purine-containing compound catabolic process	8/1284	50/18800	0.0191359	0.0795233	0.0568613	NUDT1/HINT1/NUDT8/ACOT7/SAMHD1/PNP/HPRT1/NT5E	8
BP	GO:1903747	regulation of establishment of protein localization to mitochondrion	8/1284	50/18800	0.0191359	0.0795233	0.0568613	RAC2/SAE1/UBE2L3/PDCD5/LMAN1/BAG3/TOMM7/DNAJA1	8
BP	GO:1902600	proton transmembrane transport	16/1284	133/18800	0.0192197	0.0798129	0.0570684	TMSB4X/ACTN4/COX8A/SLC25A5/COX5A/ATP5F1B/ATP5MF/UCP2/UQCRC1/TCIRG1/PPIF/CYC1/TMCO3/COX4I1/UQCRFS1/COX7A1	16
BP	GO:0002703	regulation of leukocyte mediated immunity	25/1284	236/18800	0.019346	0.0802782	0.0574011	HMGB1/HLA-DRA/HLA-B/HLA-DRB1/IL7R/RAC2/PTPRC/ITGB2/NSD2/VAMP8/SPI1/B2M/MAD2L2/ATAD5/TYROBP/HLA-A/LILRB4/ITGAM/RIF1/MSH2/CD84/CLEC7A/HSPD1/IL1R1/LAG3	25
BP	GO:0001516	prostaglandin biosynthetic process	6/1284	32/18800	0.0196238	0.0811914	0.058054	CD74/FABP5/ANXA1/MIF/PTGES3/CBR1	6
BP	GO:0046457	prostanoid biosynthetic process	6/1284	32/18800	0.0196238	0.0811914	0.058054	CD74/FABP5/ANXA1/MIF/PTGES3/CBR1	6
BP	GO:0060674	placenta blood vessel development	6/1284	32/18800	0.0196238	0.0811914	0.058054	AKT1/MAPK1/NR2F2/HES1/JUNB/CCN1	6
BP	GO:1902624	positive regulation of neutrophil migration	6/1284	32/18800	0.0196238	0.0811914	0.058054	CXCL8/CD74/RAC2/RAC1/CD99/IL1R1	6
BP	GO:0001894	tissue homeostasis	28/1284	272/18800	0.0197205	0.0814511	0.0582397	LYZ/ACTB/SPP1/ACTG1/ITGB1/BARD1/CSF1/SNX10/BAX/B2M/TNFAIP3/TCIRG1/DEF8/ACP5/CORO1A/HSPB1/LTBP3/PDK4/PTH1R/CTSK/WWTR1/FOXC1/SOX9/TNFRSF11B/CCN2/COMP/COL2A1/CYTL1	28
BP	GO:0051271	negative regulation of cellular component movement	36/1284	369/18800	0.0197228	0.0814511	0.0582397	HMGB1/CD74/SERPINE1/CCL2/PIN1/RHOA/AIF1/APOE/ACTN1/IGFBP3/ITGB1BP1/ARHGDIB/RAC1/EMILIN2/CORO1C/ADAM15/TIMP1/AKT1/MIF/ATP2B4/DAG1/NR2F2/RGCC/CXCL12/SERPINF1/LRP1/STK26/KLF4/LIMCH1/CYP1B1/SFRP1/SPINT2/THBS1/FGF2/APOD/DCN	36
BP	GO:0021700	developmental maturation	30/1284	296/18800	0.0197299	0.0814511	0.0582397	TYMS/PFN1/C1QL1/CDC20/MAP1B/BRCA2/RHOA/YWHAZ/C1QA/SNX10/KIF14/RAB32/FBXO5/AURKA/CDC25B/ATP6AP2/CBFB/AKR1B1/CLEC7A/DAG1/TRIP13/NFIA/GLDN/IGF1/HES1/PTH1R/KLF2/BMP2/CDKN1C/MMP2	30
BP	GO:0021879	forebrain neuron differentiation	7/1284	41/18800	0.0198436	0.0818003	0.0584894	NRP2/B2M/NRP1/UQCRQ/NDNF/FGFR2/HES1	7
BP	GO:0033574	response to testosterone	7/1284	41/18800	0.0198436	0.0818003	0.0584894	SPP1/MSN/NASP/GPI/ROCK2/NQO1/THBS1	7
BP	GO:0051702	biological process involved in interaction with symbiont	13/1284	101/18800	0.0198827	0.0818476	0.0585232	NUCKS1/CFL1/GAPDH/CCL3/APOE/TREM1/PSMC3/SAP30/GPX1/CCL4/SMARCA4/HSPD1/JUN	13
BP	GO:0016447	somatic recombination of immunoglobulin gene segments	9/1284	60/18800	0.0198926	0.0818476	0.0585232	PTPRC/NSD2/PRKDC/MAD2L2/ATAD5/RIF1/MSH2/MSH6/HSPD1	9
BP	GO:0043433	negative regulation of DNA-binding transcription factor activity	21/1284	190/18800	0.0199132	0.0818476	0.0585232	TMSB4X/E2F1/FLNA/EZH2/SPI1/MAD2L2/TFDP1/TNFAIP3/IRAK1/NDN/GAS6/ID1/COMMD6/MDFI/HES1/ID2/KLF4/CYP1B1/WWP2/NUPR1/ID3	21
BP	GO:0060401	cytosolic calcium ion transport	21/1284	190/18800	0.0199132	0.0818476	0.0585232	GSTO1/CYBA/PTPRC/CALM1/CALM3/CALM2/ATP2B1/CCL3/BAX/DIAPH1/VDAC1/CAV1/ERO1A/MCUR1/FKBP1A/TMBIM6/ATP2B4/CORO1A/TRPV4/FGF2/CCN2	21
BP	GO:0002548	monocyte chemotaxis	10/1284	70/18800	0.0200233	0.0822399	0.0588038	HMGB1/CCL3L1/SERPINE1/CCL2/AIF1/CCL3/CCL4/ANXA1/CXCL12/MSMP	10
BP	GO:0002456	T cell mediated immunity	14/1284	112/18800	0.020301	0.0828524	0.0592417	HMGB1/CD70/HLA-DRA/HLA-B/HLA-DRB1/IL7R/PTPRC/B2M/HLA-A/MYO1G/LILRB4/HPRT1/HSPD1/IL1R1	14
BP	GO:0002921	negative regulation of humoral immune response	4/1284	16/18800	0.0203195	0.0828524	0.0592417	VSIG4/CD59/A2M/SERPING1	4
BP	GO:0006266	DNA ligation	4/1284	16/18800	0.0203195	0.0828524	0.0592417	TOP2A/HMGB1/LIG1/RAD51	4
BP	GO:0009163	nucleoside biosynthetic process	4/1284	16/18800	0.0203195	0.0828524	0.0592417	DTYMK/PNP/HPRT1/NT5E	4
BP	GO:0023035	CD40 signaling pathway	4/1284	16/18800	0.0203195	0.0828524	0.0592417	ITGB1/ITGA5/TNFAIP3/FANCA	4
BP	GO:0034404	nucleobase-containing small molecule biosynthetic process	4/1284	16/18800	0.0203195	0.0828524	0.0592417	DTYMK/PNP/HPRT1/NT5E	4
BP	GO:0043508	negative regulation of JUN kinase activity	4/1284	16/18800	0.0203195	0.0828524	0.0592417	AIDA/GSTP1/DNAJA1/SFRP1	4
BP	GO:0045838	positive regulation of membrane potential	4/1284	16/18800	0.0203195	0.0828524	0.0592417	BID/AKT1/ANK3/GLRX	4
BP	GO:1901201	regulation of extracellular matrix assembly	4/1284	16/18800	0.0203195	0.0828524	0.0592417	DAG1/ANTXR1/RGCC/SOX9	4
BP	GO:1901741	positive regulation of myoblast fusion	4/1284	16/18800	0.0203195	0.0828524	0.0592417	CAPN2/FLOT1/CD53/NFATC2	4
BP	GO:0019722	calcium-mediated signaling	22/1284	202/18800	0.0203763	0.0830237	0.0593642	CXCL8/HINT1/GSTO1/PTPRC/CALM1/CALM3/CALM2/CCL3/CDH13/HOMER3/CIB1/PLEK/CCL4/FHL2/RCAN1/BCAP31/ATP2B4/CLEC7A/PTBP1/NFATC2/PPP3CA/IGF1	22
BP	GO:0001704	formation of primary germ layer	15/1284	123/18800	0.020488	0.0834187	0.0596466	COL6A1/ITGB1/ITGA5/ITGB2/COL5A1/GPI/COL5A2/COL4A2/FGFR2/COL8A1/KLF4/COL12A1/MMP2/FOXC1/COL11A1	15
BP	GO:0043270	positive regulation of ion transport	28/1284	273/18800	0.0205947	0.0837926	0.0599139	TMSB4X/KIF5B/ACTN4/FLNA/ARL6IP1/CCL2/ITGB1/GSTO1/CALM1/CALM3/CALM2/ATP2B1/VAMP8/CCL3/BAX/CAV1/ATP1B3/CTSS/KCNN4/AKT1/CCL4/MIF/ORAI1/MAP2K6/ANK3/CXCL12/GLRX/FHL1	28
BP	GO:0045638	negative regulation of myeloid cell differentiation	12/1284	91/18800	0.0207613	0.0843482	0.0603112	HMGB3/FBN1/CCL3/CDK6/CIB1/LILRB4/C1QC/ZFP36/MAFB/ZFP36L1/PIK3R1/SFRP1	12
BP	GO:0048525	negative regulation of viral process	12/1284	91/18800	0.0207613	0.0843482	0.0603112	FAM111A/PPIA/BANF1/LY6E/SRPK1/TRIM28/MPHOSPH8/ZFP36/GSN/HEXIM1/IFITM2/IFITM3	12
BP	GO:0006346	DNA methylation-dependent heterochromatin assembly	5/1284	24/18800	0.0210664	0.0850967	0.0608464	DNMT1/HELLS/SAMD1/TRIM28/MPHOSPH8	5
BP	GO:0036120	cellular response to platelet-derived growth factor stimulus	5/1284	24/18800	0.0210664	0.0850967	0.0608464	CCNA2/RDX/IQGAP1/PDGFD/ERRFI1	5
BP	GO:0051043	regulation of membrane protein ectodomain proteolysis	5/1284	24/18800	0.0210664	0.0850967	0.0608464	APOE/ROCK1/TIMP1/ADAM9/TIMP4	5
BP	GO:0051156	glucose 6-phosphate metabolic process	5/1284	24/18800	0.0210664	0.0850967	0.0608464	PGAM1/TALDO1/GPI/TKT/PGD	5
BP	GO:0051788	response to misfolded protein	5/1284	24/18800	0.0210664	0.0850967	0.0608464	SDF2L1/UFD1/AUP1/TOR1A/CLU	5
BP	GO:0071294	cellular response to zinc ion	5/1284	24/18800	0.0210664	0.0850967	0.0608464	PARP1/MT1F/MT1E/MT1G/MT1X	5
BP	GO:2000679	positive regulation of transcription regulatory region DNA binding	5/1284	24/18800	0.0210664	0.0850967	0.0608464	PARP1/GTF2B/IGF1/KLF4/FOXC1	5
BP	GO:2001026	regulation of endothelial cell chemotaxis	5/1284	24/18800	0.0210664	0.0850967	0.0608464	TMSB4X/HSPB1/THBS1/FGF2/SMOC2	5
BP	GO:0006909	phagocytosis	31/1284	310/18800	0.0213361	0.0861245	0.0615813	HMGB1/MARCO/FCER1G/CCL2/ITGB1/RAC2/CYBA/PTPRC/ITGB2/AIF1/MYH9/TYROBP/RHOG/CDC42/RAC1/CD14/CD47/CORO1C/MYO1G/ITGAM/RAB31/ANXA1/ARL8B/ATG3/CLEC7A/CORO1A/GAS6/GSN/MFGE8/LRP1/THBS1	31
BP	GO:0010823	negative regulation of mitochondrion organization	8/1284	51/18800	0.0213811	0.0861823	0.0616227	LMNA/SLC25A5/PPIF/AKT1/GPX1/IGF1/HSPA1A/CLU	8
BP	GO:0051445	regulation of meiotic cell cycle	8/1284	51/18800	0.0213811	0.0861823	0.0616227	ASPM/CDC20/RAD51AP1/FBXO5/TTK/CDC25B/TRIP13/UBE2B	8
BP	GO:0040013	negative regulation of locomotion	38/1284	396/18800	0.0214509	0.0863821	0.0617655	HMGB1/CD74/SERPINE1/CCL2/PIN1/RHOA/AIF1/APOE/IGFBP3/ITGB1BP1/ARHGDIB/RAC1/EMILIN2/CORO1C/ADAM15/TIMP1/AKT1/NRP1/MIF/ATP2B4/DAG1/NR2F2/RGCC/ARRDC3/CXCL12/SEMA3E/SERPINF1/LRP1/STK26/KLF4/LIMCH1/CYP1B1/SFRP1/SPINT2/THBS1/FGF2/APOD/DCN	38
BP	GO:0006446	regulation of translational initiation	11/1284	81/18800	0.0214766	0.0863821	0.0617655	EIF4EBP1/PPP1CA/TPR/HSPB1/EIF5/EIF1B/EIF3E/EIF4B/EIF4A2/DDX3X/EIF1	11
BP	GO:0021675	nerve development	11/1284	81/18800	0.0214766	0.0863821	0.0617655	NRP2/NAV2/TCIRG1/NRP1/ILK/DAG1/MAFB/HES1/SULF2/GLI3/SERPINE2	11
BP	GO:0042177	negative regulation of protein catabolic process	15/1284	124/18800	0.0218892	0.0879158	0.0628621	ANXA2/PBK/MAD2L1/FLNA/PIN1/MAD2L2/ROCK1/VPS35/TIMP1/USP14/NOP53/SERPINE2/TIMP4/GABARAPL2/HSP90AB1	15
BP	GO:0046683	response to organophosphorus	15/1284	124/18800	0.0218892	0.0879158	0.0628621	TYMS/EZR/COL1A1/AQP1/BSG/RAP1B/HSP90B1/RFC3/ZFP36L1/FOSB/ASS1/FOS/CYP1B1/PENK/CDO1	15
BP	GO:1904356	regulation of telomere maintenance via telomere lengthening	9/1284	61/18800	0.0219689	0.0881732	0.0630462	CCT5/PARP1/AURKB/NEK2/HNRNPA2B1/CCT2/XRCC5/CCT6A/MAPK1	9
BP	GO:0002065	columnar/cuboidal epithelial cell differentiation	12/1284	92/18800	0.0224445	0.0897935	0.0642048	TYMS/TUBB/RHEB/MAP1B/SERPINE1/CDK6/AKT1/FGFR2/HES1/BMP2/SOX4/FGF2	12
BP	GO:1900407	regulation of cellular response to oxidative stress	12/1284	92/18800	0.0224445	0.0897935	0.0642048	PPIA/DHFR/PARP1/TXN/P4HB/AKT1/GPX1/HSPB1/STK26/H19/SOD2/MMP3	12
BP	GO:0045687	positive regulation of glial cell differentiation	7/1284	42/18800	0.0224524	0.0897935	0.0642048	PTN/RHEB/DAG1/HES1/ID2/SERPINE2/BMP2	7
BP	GO:0050999	regulation of nitric-oxide synthase activity	7/1284	42/18800	0.0224524	0.0897935	0.0642048	DHFR/CALM3/APOE/CAV1/AKT1/ATP2B4/S100A1	7
BP	GO:0071763	nuclear membrane organization	7/1284	42/18800	0.0224524	0.0897935	0.0642048	PLK1/BANF1/VRK1/REEP4/UBE2I/TOR1A/EMD	7
BP	GO:0007292	female gamete generation	18/1284	158/18800	0.022564	0.0901566	0.0644644	TOP2A/ASPM/CCNB2/PTN/BRCA2/NDC80/PLK1/FBXO5/AURKA/TTK/NCAPH/CDC25B/MASTL/NCAPH2/HEXB/TRIP13/IGF1/MMP2	18
BP	GO:0006336	DNA replication-independent chromatin assembly	6/1284	33/18800	0.0226392	0.0901566	0.0644644	CENPW/NASP/ITGB3BP/HJURP/ASF1B/HAT1	6
BP	GO:0009112	nucleobase metabolic process	6/1284	33/18800	0.0226392	0.0901566	0.0644644	TYMS/PAICS/GMPS/HPRT1/TYMP/MAPK1	6
BP	GO:0036336	dendritic cell migration	6/1284	33/18800	0.0226392	0.0901566	0.0644644	HMGB1/SPI1/CDC42/GPR183/EPS8/GAS6	6
BP	GO:0048566	embryonic digestive tract development	6/1284	33/18800	0.0226392	0.0901566	0.0644644	CXCL8/FGFR2/PDGFRA/GLI3/ID2/RARRES2	6
BP	GO:0055094	response to lipoprotein particle	6/1284	33/18800	0.0226392	0.0901566	0.0644644	FCER1G/ITGB1/ITGB2/APOE/CDH13/AKT1	6
BP	GO:0010721	negative regulation of cell development	20/1284	181/18800	0.0227434	0.0905075	0.0647153	SPP1/PTN/YWHAH/ACTN4/FBN1/B2M/RTN4/ITGB1BP1/CORO1C/DYNLT1/NRP1/RCC2/SPART/ID1/PPP3CA/IGF1/SEMA3E/HES1/ID4/FRZB	20
BP	GO:0071322	cellular response to carbohydrate stimulus	17/1284	147/18800	0.0229499	0.0912649	0.0652568	HLA-DRB1/CYBA/UCP2/GPX1/CDK16/MAP2K3/CLEC7A/SMARCA4/MAP2K6/ZFP36L1/GAS6/PPP3CA/XBP1/SERPINF1/SLC39A14/ZBTB20/SOX4	17
BP	GO:0042102	positive regulation of T cell proliferation	13/1284	103/18800	0.0230291	0.0915149	0.0654356	HMGB1/CD70/HLA-DPA1/HLA-DPB1/PTPRC/AIF1/HLA-A/PNP/ANXA1/CORO1A/IGF1/HES1/TGFBR2	13
BP	GO:0002440	production of molecular mediator of immune response	31/1284	312/18800	0.0231026	0.0916933	0.0655632	LAPTM5/CD74/HLA-DRA/HLA-DRB1/HLA-DPA1/HLA-DPB1/PTPRC/HLA-DQB1/NSD2/HLA-DRB5/PRKDC/B2M/MAD2L2/ATAD5/TREM1/GPI/HLA-DMA/SAMHD1/HLA-A/LILRB4/TMBIM6/RIF1/HLA-DQA1/MIF/MSH2/MSH6/CLEC7A/HSPD1/DNAJB9/XBP1/IL1R1	31
BP	GO:2000146	negative regulation of cell motility	35/1284	361/18800	0.0231065	0.0916933	0.0655632	HMGB1/CD74/SERPINE1/CCL2/PIN1/RHOA/AIF1/APOE/IGFBP3/ITGB1BP1/ARHGDIB/RAC1/EMILIN2/CORO1C/ADAM15/TIMP1/AKT1/MIF/ATP2B4/DAG1/NR2F2/RGCC/CXCL12/SERPINF1/LRP1/STK26/KLF4/LIMCH1/CYP1B1/SFRP1/SPINT2/THBS1/FGF2/APOD/DCN	35
BP	GO:1901292	nucleoside phosphate catabolic process	11/1284	82/18800	0.0233277	0.0925058	0.0661441	DUT/HINT1/NUDT8/ACOT7/DCTPP1/UPP1/SAMHD1/PNP/HPRT1/TYMP/NT5E	11
BP	GO:0032869	cellular response to insulin stimulus	22/1284	205/18800	0.0236738	0.0938124	0.0670784	NUCKS1/PARP1/PKM/FBP1/ATP2B1/PRKDC/GNAI2/MYO1C/UCP2/RAB8A/RAB31/AKT1/SOGA1/PID1/ZFP36L1/PDK4/XBP1/PIK3R1/SLC39A14/SRSF5/ERRFI1/RARRES2	22
BP	GO:0002204	somatic recombination of immunoglobulin genes involved in immune response	8/1284	52/18800	0.0238063	0.0939407	0.0671701	PTPRC/NSD2/MAD2L2/ATAD5/RIF1/MSH2/MSH6/HSPD1	8
BP	GO:0002208	somatic diversification of immunoglobulins involved in immune response	8/1284	52/18800	0.0238063	0.0939407	0.0671701	PTPRC/NSD2/MAD2L2/ATAD5/RIF1/MSH2/MSH6/HSPD1	8
BP	GO:0006220	pyrimidine nucleotide metabolic process	8/1284	52/18800	0.0238063	0.0939407	0.0671701	TYMS/DTYMK/DUT/NME1/DCTPP1/UPP1/TYMP/DCK	8
BP	GO:0006636	unsaturated fatty acid biosynthetic process	8/1284	52/18800	0.0238063	0.0939407	0.0671701	CD74/FADS1/FABP5/ELOVL1/ANXA1/MIF/PTGES3/CBR1	8
BP	GO:0043392	negative regulation of DNA binding	8/1284	52/18800	0.0238063	0.0939407	0.0671701	TMSB4X/E2F1/MAD2L2/SUMO3/NEK2/JUN/ID1/MDFI	8
BP	GO:0045190	isotype switching	8/1284	52/18800	0.0238063	0.0939407	0.0671701	PTPRC/NSD2/MAD2L2/ATAD5/RIF1/MSH2/MSH6/HSPD1	8
BP	GO:0050657	nucleic acid transport	18/1284	159/18800	0.0238809	0.0941031	0.0672862	RAN/EIF5A/SLBP/DDX39A/KPNB1/YBX1/CKAP5/XPO1/HNRNPA3/ALYREF/TPR/MYO1C/HNRNPA2B1/FLOT1/NUP62/ZFP36/ZFP36L1/TGFBR2	18
BP	GO:0050658	RNA transport	18/1284	159/18800	0.0238809	0.0941031	0.0672862	RAN/EIF5A/SLBP/DDX39A/KPNB1/YBX1/CKAP5/XPO1/HNRNPA3/ALYREF/TPR/MYO1C/HNRNPA2B1/FLOT1/NUP62/ZFP36/ZFP36L1/TGFBR2	18
BP	GO:0030330	DNA damage response, signal transduction by p53 class mediator	10/1284	72/18800	0.0239615	0.0943546	0.0674661	GTSE1/CD74/CD44/FOXM1/BRCA2/PMAIP1/MIF/KMT5A/DDX5/SOX4	10
BP	GO:0001935	endothelial cell proliferation	21/1284	194/18800	0.0244734	0.0963031	0.0688593	HMGB2/HMGB1/LOXL2/CCL2/NRP2/CYBA/APOE/CDH13/ECM1/CAV1/ITGB1BP1/AKT1/NRP1/NR2F2/JUN/RGCC/CXCL12/BMP2/THBS1/FGF2/CNMD	21
BP	GO:0099024	plasma membrane invagination	16/1284	137/18800	0.0246932	0.0971	0.0694291	MARCO/RAC2/RHOA/ITGB2/AIF1/AURKB/MYH9/RHOG/CDC42/RAC1/ITGAM/RAB31/CLEC7A/GSN/MFGE8/THBS1	16
BP	GO:0009147	pyrimidine nucleoside triphosphate metabolic process	5/1284	25/18800	0.0248927	0.0973829	0.0696314	TYMS/DTYMK/DUT/NME1/DCTPP1	5
BP	GO:0036119	response to platelet-derived growth factor	5/1284	25/18800	0.0248927	0.0973829	0.0696314	CCNA2/RDX/IQGAP1/PDGFD/ERRFI1	5
BP	GO:0051307	meiotic chromosome separation	5/1284	25/18800	0.0248927	0.0973829	0.0696314	TOP2A/CENPX/TTK/NCAPH/NCAPH2	5
BP	GO:0071450	cellular response to oxygen radical	5/1284	25/18800	0.0248927	0.0973829	0.0696314	DHFR/NQO1/H19/SOD2/SOD3	5
BP	GO:0071451	cellular response to superoxide	5/1284	25/18800	0.0248927	0.0973829	0.0696314	DHFR/NQO1/H19/SOD2/SOD3	5
BP	GO:0003206	cardiac chamber morphogenesis	15/1284	126/18800	0.0249065	0.0973829	0.0696314	NRP2/NSD2/LY6E/FKBP1A/NRP1/FHL2/FGFR2/HES1/BMP2/CPE/SOX4/TGFBR2/CCN1/FOXC1/COL11A1	15
BP	GO:0006334	nucleosome assembly	15/1284	126/18800	0.0249065	0.0973829	0.0696314	HMGB2/CENPW/ANP32B/DNAJC9/HP1BP3/NASP/NAP1L4/ITGB3BP/HJURP/CHAF1A/SET/ASF1B/BRD2/TSPYL2/SOX9	15
BP	GO:0002821	positive regulation of adaptive immune response	14/1284	115/18800	0.024938	0.0973829	0.0696314	HLA-DRA/HLA-B/HLA-DRB1/PTPRC/NSD2/B2M/MAD2L2/ATAD5/HLA-A/RIF1/MSH2/CLEC7A/HSPD1/IL1R1	14
BP	GO:0021782	glial cell development	14/1284	115/18800	0.024938	0.0973829	0.0696314	VIM/C1QA/GRN/CDK6/PLEC/AKT1/ILK/DAG1/LRP1/TSPAN2/ID4/SOX4/MXRA8/CLU	14
BP	GO:0033559	unsaturated fatty acid metabolic process	14/1284	115/18800	0.024938	0.0973829	0.0696314	CD74/FADS1/FABP5/GPX4/ELOVL1/ABHD12/GPX1/ANXA1/MIF/PTGES3/CBR1/AKR1B1/GSTP1/CYP1B1	14
BP	GO:0002377	immunoglobulin production	23/1284	218/18800	0.0251448	0.0974693	0.0696932	HLA-DRA/HLA-DRB1/HLA-DPA1/HLA-DPB1/PTPRC/HLA-DQB1/NSD2/HLA-DRB5/PRKDC/B2M/MAD2L2/ATAD5/GPI/HLA-DMA/SAMHD1/TMBIM6/RIF1/HLA-DQA1/MSH2/MSH6/HSPD1/DNAJB9/XBP1	23
BP	GO:0021783	preganglionic parasympathetic fiber development	4/1284	17/18800	0.0251679	0.0974693	0.0696932	NRP2/NAV2/NRP1/HES1	4
BP	GO:0045019	negative regulation of nitric oxide biosynthetic process	4/1284	17/18800	0.0251679	0.0974693	0.0696932	CAV1/ROCK2/ATP2B4/ACP5	4
BP	GO:0048557	embryonic digestive tract morphogenesis	4/1284	17/18800	0.0251679	0.0974693	0.0696932	FGFR2/PDGFRA/GLI3/ID2	4
BP	GO:0048569	post-embryonic animal organ development	4/1284	17/18800	0.0251679	0.0974693	0.0696932	FBN1/BAX/KLF4/EFEMP1	4
BP	GO:0061158	3'-UTR-mediated mRNA destabilization	4/1284	17/18800	0.0251679	0.0974693	0.0696932	HNRNPD/ZFP36/ZFP36L1/ZFP36L2	4
BP	GO:0070200	establishment of protein localization to telomere	4/1284	17/18800	0.0251679	0.0974693	0.0696932	BRCA2/CCT5/CCT2/CCT6A	4
BP	GO:0071732	cellular response to nitric oxide	4/1284	17/18800	0.0251679	0.0974693	0.0696932	CCNA2/AQP1/HNRNPD/MMP3	4
BP	GO:1902165	regulation of intrinsic apoptotic signaling pathway in response to DNA damage by p53 class mediator	4/1284	17/18800	0.0251679	0.0974693	0.0696932	CD74/CD44/ATAD5/MIF	4
BP	GO:1904355	positive regulation of telomere capping	4/1284	17/18800	0.0251679	0.0974693	0.0696932	AURKB/NEK2/MAPK1/HNRNPD	4
BP	GO:1904406	negative regulation of nitric oxide metabolic process	4/1284	17/18800	0.0251679	0.0974693	0.0696932	CAV1/ROCK2/ATP2B4/ACP5	4
BP	GO:2000811	negative regulation of anoikis	4/1284	17/18800	0.0251679	0.0974693	0.0696932	ITGB1/ITGA5/CAV1/PDK4	4
BP	GO:0006109	regulation of carbohydrate metabolic process	20/1284	183/18800	0.0252517	0.0976066	0.0697914	PGAM1/PGP/PPP1CA/FBP1/PHLDA2/PLEK/ARL2/PMAIP1/AKT1/SOGA1/EIF6/DDIT4/PDK4/IGF1/PTH1R/ZBTB20/PPP1R3C/IGFBP4/NNMT/NUPR1	20
BP	GO:0043405	regulation of MAP kinase activity	20/1284	183/18800	0.0252517	0.0976066	0.0697914	EZH2/PTPRC/APOE/HRAS/CAV1/IRAK1/ADAM9/MIF/AIDA/AKAP13/NUP62/GSTP1/MAP2K6/PDGFD/DNAJA1/TPD52L1/BMP2/SFRP1/THBS1/FGF2	20
BP	GO:0002262	myeloid cell homeostasis	18/1284	160/18800	0.0252554	0.0976066	0.0697914	HMGB2/HMGB1/SLC25A5/PRKDC/NCAPG2/SPI1/BAX/B2M/CDK6/GPI/ANXA1/ZFP36/MAFB/ZFP36L1/KLF2/ID2/HSPA1B/HSPA1A	18
BP	GO:0035019	somatic stem cell population maintenance	7/1284	43/18800	0.0252888	0.0976687	0.0698358	SPI1/LBH/ZFP36L2/HES1/SOX4/SFRP1/SOX9	7
BP	GO:0050670	regulation of lymphocyte proliferation	24/1284	230/18800	0.0253409	0.0978031	0.0699318	HMGB1/CD70/CD74/HLA-DRB1/HLA-DPA1/HLA-DPB1/RAC2/PTPRC/AIF1/ATAD5/TYROBP/HLA-A/LILRB4/PNP/ANXA1/MIF/GPR183/VSIG4/CORO1A/FCGR3A/NFATC2/IGF1/HES1/TGFBR2	24
BP	GO:0000423	mitophagy	6/1284	34/18800	0.0259511	0.0998619	0.0714039	SLC25A5/VDAC1/SQSTM1/TOMM7/RETREG1/MAP1LC3B	6
BP	GO:0016486	peptide hormone processing	6/1284	34/18800	0.0259511	0.0998619	0.0714039	CTSZ/CTSL/ERO1A/ATP6AP2/CPE/PCSK1N	6
BP	GO:0033238	regulation of cellular amine metabolic process	6/1284	34/18800	0.0259511	0.0998619	0.0714039	ITGB2/ITGAM/VPS35/HPRT1/ATP2B4/NNMT	6
BP	GO:1901532	regulation of hematopoietic progenitor cell differentiation	6/1284	34/18800	0.0259511	0.0998619	0.0714039	PRKDC/SPI1/CDK6/N4BP2L2/HES1/FOXC1	6
BP	GO:0048709	oligodendrocyte differentiation	12/1284	94/18800	0.0261098	0.0998619	0.0714039	PTN/RHEB/CDKN2C/SUZ12/WDR1/DAG1/HES1/GLI3/TSPAN2/ID4/SOX9/CLU	12
BP	GO:0043620	regulation of DNA-templated transcription in response to stress	8/1284	53/18800	0.0264181	0.0998619	0.0714039	CHEK1/TMBIM6/BAG3/EGR1/JUN/DNAJB1/KLF2/HSPA1A	8
BP	GO:0045137	development of primary sexual characteristics	24/1284	231/18800	0.026518	0.0998619	0.0714039	ASPM/HMGB2/NUDT1/CCND1/BRCA2/NASP/BAX/ADAM15/MSH2/LHFPL2/FANCA/NR2F2/PDGFRA/A2M/ARID5B/RHOBTB3/TIPARP/CYP1B1/SFRP1/MMP2/NUPR1/FOXC1/SOX9/COL9A3	24
BP	GO:0003418	growth plate cartilage chondrocyte differentiation	3/1284	10/18800	0.0265301	0.0998619	0.0714039	COL27A1/TGFBR2/SOX9	3
BP	GO:0009113	purine nucleobase biosynthetic process	3/1284	10/18800	0.0265301	0.0998619	0.0714039	PAICS/GMPS/HPRT1	3
BP	GO:0009128	purine nucleoside monophosphate catabolic process	3/1284	10/18800	0.0265301	0.0998619	0.0714039	PNP/HPRT1/NT5E	3
BP	GO:0009169	purine ribonucleoside monophosphate catabolic process	3/1284	10/18800	0.0265301	0.0998619	0.0714039	PNP/HPRT1/NT5E	3
BP	GO:0010968	regulation of microtubule nucleation	3/1284	10/18800	0.0265301	0.0998619	0.0714039	CKAP5/HSPA1B/HSPA1A	3
BP	GO:0015851	nucleobase transport	3/1284	10/18800	0.0265301	0.0998619	0.0714039	SLC25A5/VDAC3/SLC43A3	3
BP	GO:0021979	hypothalamus cell differentiation	3/1284	10/18800	0.0265301	0.0998619	0.0714039	NRP2/NRP1/NDNF	3
BP	GO:0030953	astral microtubule organization	3/1284	10/18800	0.0265301	0.0998619	0.0714039	EZR/KPNB1/CENPJ	3
BP	GO:0032070	regulation of deoxyribonuclease activity	3/1284	10/18800	0.0265301	0.0998619	0.0714039	PCNA/HMGB1/AKT1	3
BP	GO:0033314	mitotic DNA replication checkpoint signaling	3/1284	10/18800	0.0265301	0.0998619	0.0714039	CLSPN/TOPBP1/CDC6	3
BP	GO:0033483	gas homeostasis	3/1284	10/18800	0.0265301	0.0998619	0.0714039	CAV1/GSTP1/SOD2	3
BP	GO:0035747	natural killer cell chemotaxis	3/1284	10/18800	0.0265301	0.0998619	0.0714039	CCL2/CCL3/CCL4	3
BP	GO:0035999	tetrahydrofolate interconversion	3/1284	10/18800	0.0265301	0.0998619	0.0714039	TYMS/MTHFD2/MTHFD1	3
BP	GO:0042276	error-prone translesion synthesis	3/1284	10/18800	0.0265301	0.0998619	0.0714039	MAD2L2/POLD2/POLD3	3
BP	GO:0043653	mitochondrial fragmentation involved in apoptotic process	3/1284	10/18800	0.0265301	0.0998619	0.0714039	BAX/VPS35/ATG3	3
BP	GO:0048102	autophagic cell death	3/1284	10/18800	0.0265301	0.0998619	0.0714039	LAPTM5/CDKN2D/CALM2	3
BP	GO:0048304	positive regulation of isotype switching to IgG isotypes	3/1284	10/18800	0.0265301	0.0998619	0.0714039	PTPRC/ATAD5/MSH2	3
BP	GO:0048563	post-embryonic animal organ morphogenesis	3/1284	10/18800	0.0265301	0.0998619	0.0714039	FBN1/BAX/EFEMP1	3
BP	GO:0055015	ventricular cardiac muscle cell development	3/1284	10/18800	0.0265301	0.0998619	0.0714039	LMNA/CDK1/FHL2	3
BP	GO:0070344	regulation of fat cell proliferation	3/1284	10/18800	0.0265301	0.0998619	0.0714039	E2F1/TFDP1/PID1	3
BP	GO:0071389	cellular response to mineralocorticoid stimulus	3/1284	10/18800	0.0265301	0.0998619	0.0714039	RAN/ATP2B1/SGK1	3
BP	GO:0098974	postsynaptic actin cytoskeleton organization	3/1284	10/18800	0.0265301	0.0998619	0.0714039	ACTB/ACTG1/WASF2	3
BP	GO:0140059	dendrite arborization	3/1284	10/18800	0.0265301	0.0998619	0.0714039	PTN/PHACTR1/NRP1	3
BP	GO:0140719	constitutive heterochromatin assembly	3/1284	10/18800	0.0265301	0.0998619	0.0714039	HELLS/EZH2/RIF1	3
BP	GO:1901203	positive regulation of extracellular matrix assembly	3/1284	10/18800	0.0265301	0.0998619	0.0714039	DAG1/RGCC/SOX9	3
BP	GO:1904181	positive regulation of membrane depolarization	3/1284	10/18800	0.0265301	0.0998619	0.0714039	PARP1/ANK3/DCN	3
BP	GO:1904851	positive regulation of establishment of protein localization to telomere	3/1284	10/18800	0.0265301	0.0998619	0.0714039	CCT5/CCT2/CCT6A	3
BP	GO:2000347	positive regulation of hepatocyte proliferation	3/1284	10/18800	0.0265301	0.0998619	0.0714039	PTN/TNFAIP3/XBP1	3
BP	GO:0008585	female gonad development	13/1284	105/18800	0.0265305	0.0998619	0.0714039	BRCA2/BAX/FANCA/NR2F2/PDGFRA/A2M/ARID5B/TIPARP/SFRP1/MMP2/NUPR1/FOXC1/COL9A3	13
BP	GO:0046634	regulation of alpha-beta T cell activation	13/1284	105/18800	0.0265305	0.0998619	0.0714039	HMGB1/HLA-DRA/HLA-DRB1/PTPRC/RHOA/CD83/HLA-A/LILRB4/PNP/ANXA1/CBFB/GLI3/TGFBR2	13
CC	GO:0098687	chromosomal region	99/1322	366/19594	3.42037e-34	2.28139e-31	1.49056e-31	CENPF/TOP2A/SMC4/BIRC5/CCNB1/PCNA/CENPW/CENPX/DNMT1/CDK1/CENPE/MCM7/RAD21/HELLS/CENPK/SKA2/CENPM/KNL1/NUF2/MAD2L1/NCAPG/SMC1A/MCM4/CENPU/SGO2/MCM3/BRCA2/MCM5/ESCO2/EZH2/PPP1CA/SMC3/MIS18BP1/NDC80/CDT1/PARP1/RAD51AP1/BUB3/ZWINT/AURKB/NCAPD2/DCTN3/PRKDC/NCAPD3/PLK1/BUB1/CENPN/BUB1B/CKAP5/CENPH/RANGAP1/CDCA5/KIF22/CHEK1/XPO1/MCM6/FEN1/ITGB3BP/CDCA8/HJURP/CBX5/SPC25/SUMO3/CENPA/SGO1/ALYREF/KNSTRN/CBX…	99
CC	GO:0062023	collagen-containing extracellular matrix	107/1322	429/19594	1.74318e-33	5.81352e-31	3.79831e-31	LGALS1/CTSZ/ANXA2/S100A10/COL6A3/PRG4/CTSB/LOXL2/COL1A1/SERPINE1/COL15A1/COL6A1/COL5A3/VCAN/TGFBI/CD151/C1QB/FBN1/ANXA5/PKM/C1QA/S100A6/COL5A1/APOE/CDH13/NAV2/HDGF/ECM1/CSTB/CTSL/COL6A2/S100A4/EMILIN2/CTSD/CTSS/LOXL1/COL5A2/ADAMTS2/GPC1/TIMP1/ANXA1/HSP90B1/COL1A2/COL4A2/LMAN1/LGALS3BP/C1QC/DAG1/SDC2/FGFR2/A2M/COL8A1/COL27A1/SMOC1/LTBP3/GPC6/CXCL12/CHADL/SCARA3/ANGPTL1/MFGE8/ITIH5/SERPINF1/ANGPTL2…	107
CC	GO:0000793	condensed chromosome	79/1322	255/19594	6.74719e-32	1.50013e-29	9.80118e-30	CENPF/MKI67/TOP2A/HMGB2/BIRC5/CCNB1/HMGB1/CENPW/CENPX/CENPE/SMC2/RAD21/CENPK/SKA2/CENPM/KNL1/NUF2/MAD2L1/NCAPG/SMC1A/CENPU/SGO2/BRCA2/BRCA1/SMC3/NDC80/CDT1/BUB3/ZWINT/AURKB/NCAPD2/DCTN3/NCAPD3/PLK1/BUB1/CENPN/BUB1B/CKAP5/CENPH/RANGAP1/KIF22/CHEK1/XPO1/BANF1/BAZ1B/TUBG1/ITGB3BP/HJURP/CBX5/SPC25/SUMO3/TOPBP1/PSMC3IP/CENPA/SGO1/KNSTRN/CBX3/KIF2C/TPR/ZWILCH/TTK/NEK2/SPDL1/SKA3/CENPQ/SPAG5/DCTN2/SMC6/…	79
CC	GO:0000775	chromosome, centromeric region	74/1322	227/19594	1.43111e-31	2.38637e-29	1.55915e-29	CENPF/TOP2A/SMC4/BIRC5/CCNB1/CENPW/CENPX/DNMT1/CENPE/RAD21/HELLS/CENPK/SKA2/CENPM/KNL1/NUF2/MAD2L1/NCAPG/SMC1A/CENPU/SGO2/ESCO2/EZH2/SMC3/MIS18BP1/NDC80/CDT1/BUB3/ZWINT/AURKB/NCAPD2/DCTN3/NCAPD3/PLK1/BUB1/CENPN/BUB1B/CKAP5/CENPH/RANGAP1/CDCA5/KIF22/XPO1/ITGB3BP/CDCA8/HJURP/CBX5/SPC25/SUMO3/CENPA/SGO1/KNSTRN/CBX3/KIF2C/TPR/ZWILCH/TTK/NEK2/SPDL1/SKA3/CENPQ/SPAG5/DCTN2/SMC6/CENPB/SKA1/CBX1/CTCF/DSN1…	74
CC	GO:0000779	condensed chromosome, centromeric region	59/1322	156/19594	2.30006e-29	3.06828e-27	2.00468e-27	CENPF/BIRC5/CCNB1/CENPW/CENPX/CENPE/CENPK/SKA2/CENPM/KNL1/NUF2/MAD2L1/NCAPG/SMC1A/CENPU/SGO2/NDC80/CDT1/BUB3/ZWINT/AURKB/NCAPD2/DCTN3/NCAPD3/PLK1/BUB1/CENPN/BUB1B/CKAP5/CENPH/RANGAP1/KIF22/XPO1/ITGB3BP/HJURP/CBX5/SPC25/SUMO3/CENPA/SGO1/KNSTRN/CBX3/KIF2C/TPR/ZWILCH/TTK/NEK2/SPDL1/SKA3/CENPQ/SPAG5/DCTN2/CENPB/SKA1/DSN1/SPC24/NUDCD2/PPP1CC/ANAPC16	59
CC	GO:0005819	spindle	96/1322	402/19594	1.59506e-28	1.77317e-26	1.15852e-26	CENPF/ASPM/TPX2/BIRC5/CKAP2/CCNB1/HMMR/KIF20B/CDK1/CAPG/CENPE/NUSAP1/RAD21/SAC3D1/CDC20/SKA2/DLGAP5/MAD2L1/MZT2B/TACC3/SMC1A/SHCBP1/CKAP2L/KIF11/ECT2/KIF23/SLC25A5/SMC3/CALM1/PRC1/CALM3/CALM2/AURKB/DCTN3/PLK1/KIF4A/KIF14/BUB1B/DIAPH1/MAD2L2/CKAP5/MZT1/RANGAP1/RACGAP1/KIF22/MYH9/KIFC1/TUBG1/FBXO5/MZT2A/CDCA8/RASSF1/TOPBP1/SGO1/AURKA/CDC42/KNSTRN/CBX3/POC1A/KIF2C/TPR/CDC6/KIF15/TTK/NEK2/CDC25B/SPDL…	96
CC	GO:0000776	kinetochore	54/1322	146/19594	2.02028e-26	1.92504e-24	1.25774e-24	CENPF/BIRC5/CCNB1/CENPW/CENPX/CENPE/CENPK/SKA2/CENPM/KNL1/NUF2/MAD2L1/SMC1A/CENPU/SGO2/NDC80/CDT1/BUB3/ZWINT/AURKB/DCTN3/PLK1/BUB1/CENPN/BUB1B/CKAP5/CENPH/RANGAP1/KIF22/XPO1/ITGB3BP/HJURP/CBX5/SPC25/SUMO3/CENPA/SGO1/KNSTRN/KIF2C/TPR/ZWILCH/TTK/NEK2/SPDL1/SKA3/CENPQ/SPAG5/DCTN2/SKA1/DSN1/SPC24/NUDCD2/PPP1CC/ANAPC16	54
CC	GO:0005925	focal adhesion	94/1322	419/19594	9.06986e-26	7.562e-24	4.94069e-24	PFN1/ACTB/CFL1/TPM4/VIM/CD44/EZR/ACTN4/ADGRE5/FLNA/ARPC5/ACTG1/PPIA/ARPC2/ITGB1/SYNE2/KIF23/ITGA5/RAC2/CYBA/PTPRC/CD151/RHOA/ITGB2/HACD3/YWHAZ/ANXA5/MSN/ACTR2/LCP1/PLAUR/CAP1/ACTR3/B2M/MAP4K4/CDH13/GNB2/ARPC1B/MYH9/ACTN1/P4HB/YWHAQ/ARPC3/PLEC/RHOG/RDX/YWHAB/CAPN2/CAV1/RALA/CDC42/HMGA1/RAC1/IQGAP1/ARL2/G3BP1/BSG/CORO1C/PDLIM1/PARVB/ALCAM/MAPRE1/PDLIM7/ADAM9/FLOT1/NRP1/ITGA6/ARPC5L/ANXA1/LMO7/FHL2/…	94
CC	GO:0030055	cell-substrate junction	94/1322	428/19594	4.81159e-25	3.56592e-23	2.32982e-23	PFN1/ACTB/CFL1/TPM4/VIM/CD44/EZR/ACTN4/ADGRE5/FLNA/ARPC5/ACTG1/PPIA/ARPC2/ITGB1/SYNE2/KIF23/ITGA5/RAC2/CYBA/PTPRC/CD151/RHOA/ITGB2/HACD3/YWHAZ/ANXA5/MSN/ACTR2/LCP1/PLAUR/CAP1/ACTR3/B2M/MAP4K4/CDH13/GNB2/ARPC1B/MYH9/ACTN1/P4HB/YWHAQ/ARPC3/PLEC/RHOG/RDX/YWHAB/CAPN2/CAV1/RALA/CDC42/HMGA1/RAC1/IQGAP1/ARL2/G3BP1/BSG/CORO1C/PDLIM1/PARVB/ALCAM/MAPRE1/PDLIM7/ADAM9/FLOT1/NRP1/ITGA6/ARPC5L/ANXA1/LMO7/FHL2/…	94
CC	GO:0034774	secretory granule lumen	76/1322	322/19594	1.86625e-22	1.24479e-20	8.13291e-21	TUBB/LYZ/HMGB1/CTSZ/TMSB4X/ANXA2/TUBB4B/ACTN4/GGH/PGAM1/ARPC5/S100A11/SERPINE1/PPIA/SRGN/KPNB1/PKM/ACTR2/FABP5/CAP1/PSMD7/B2M/PA2G4/GRN/ECM1/CSTB/ACTN1/PSMD1/ROCK1/PSMC3/CXCL1/GPI/PSMD2/COTL1/DYNC1H1/CTSD/DYNLT1/TIMP1/CCT2/PNP/PSMD14/XRCC5/GMFG/TRAPPC1/PDXK/HEXB/MIF/MAPK1/SCCPDH/LGALS3BP/ISLR/DSN1/ILF2/GDI2/GSTP1/CRISPLD2/SELENOP/A2M/NEU1/MAGED2/EEF2/GAS6/HSPA6/GSN/IGF1/DDX3X/HSP90AB1/EEF1A1/PENK…	76
CC	GO:0060205	cytoplasmic vesicle lumen	76/1322	325/19594	3.41721e-22	2.07207e-20	1.3538e-20	TUBB/LYZ/HMGB1/CTSZ/TMSB4X/ANXA2/TUBB4B/ACTN4/GGH/PGAM1/ARPC5/S100A11/SERPINE1/PPIA/SRGN/KPNB1/PKM/ACTR2/FABP5/CAP1/PSMD7/B2M/PA2G4/GRN/ECM1/CSTB/ACTN1/PSMD1/ROCK1/PSMC3/CXCL1/GPI/PSMD2/COTL1/DYNC1H1/CTSD/DYNLT1/TIMP1/CCT2/PNP/PSMD14/XRCC5/GMFG/TRAPPC1/PDXK/HEXB/MIF/MAPK1/SCCPDH/LGALS3BP/ISLR/DSN1/ILF2/GDI2/GSTP1/CRISPLD2/SELENOP/A2M/NEU1/MAGED2/EEF2/GAS6/HSPA6/GSN/IGF1/DDX3X/HSP90AB1/EEF1A1/PENK…	76
CC	GO:0031983	vesicle lumen	76/1322	327/19594	5.09056e-22	2.8295e-20	1.84868e-20	TUBB/LYZ/HMGB1/CTSZ/TMSB4X/ANXA2/TUBB4B/ACTN4/GGH/PGAM1/ARPC5/S100A11/SERPINE1/PPIA/SRGN/KPNB1/PKM/ACTR2/FABP5/CAP1/PSMD7/B2M/PA2G4/GRN/ECM1/CSTB/ACTN1/PSMD1/ROCK1/PSMC3/CXCL1/GPI/PSMD2/COTL1/DYNC1H1/CTSD/DYNLT1/TIMP1/CCT2/PNP/PSMD14/XRCC5/GMFG/TRAPPC1/PDXK/HEXB/MIF/MAPK1/SCCPDH/LGALS3BP/ISLR/DSN1/ILF2/GDI2/GSTP1/CRISPLD2/SELENOP/A2M/NEU1/MAGED2/EEF2/GAS6/HSPA6/GSN/IGF1/DDX3X/HSP90AB1/EEF1A1/PENK…	76
CC	GO:0005788	endoplasmic reticulum lumen	68/1322	311/19594	2.5858e-18	1.32671e-16	8.66818e-17	LGALS1/CTSZ/SPP1/PRSS23/COL6A3/DBI/COL1A1/COL15A1/COL6A1/COL5A3/VCAN/CALU/FBN1/PLAUR/CSF1/COL5A1/APOE/APLP2/B2M/FSTL1/P4HB/COL6A2/IGFBP3/SDF2L1/CERCAM/CKAP4/ERO1A/COL5A2/TIMP1/CANX/COLGALT1/ERAP2/MAPK1/HSP90B1/COL1A2/COL4A2/GANAB/KTN1/MANF/DAG1/TOR1A/SDC2/COL8A1/COL27A1/CRTAP/DNAJB9/GAS6/COLGALT2/PDGFD/MFGE8/COL12A1/MATN3/PENK/MXRA8/SELENOM/IGFBP4/CCN1/COL14A1/CP/SERPING1/THBS1/COL11A2/COL9A2/COL…	68
CC	GO:1904813	ficolin-1-rich granule lumen	39/1322	124/19594	1.21249e-16	5.77663e-15	3.7742e-15	HMGB1/CTSZ/CTSB/PGAM1/ARPC5/PPIA/KPNB1/PKM/ACTR2/PSMD7/CSTB/PSMC3/GPI/PSMD2/COTL1/CTSD/CTSS/DYNLT1/PNP/PSMD14/GMFG/MIF/MAPK1/PDAP1/ILF2/GSTP1/CRISPLD2/YPEL5/EEF2/HSPA6/GSN/FTH1/DDX3X/HSP90AB1/EEF1A1/CFD/HSPA1B/HSPA1A/SERPINA1	39
CC	GO:0005874	microtubule	78/1322	435/19594	1.37285e-15	6.10462e-14	3.9885e-14	STMN1/ASPM/TUBA1B/TUBB/TPX2/BIRC5/CKAP2/TUBA1C/KIF20B/CDK1/GTSE1/CENPE/NUSAP1/TUBB6/SKA2/KIF5B/TUBB4B/TPPP3/MAP1B/KIF11/CCT5/KIF23/CALM1/PRC1/CALM3/CALM2/AURKB/PLK1/KIF4A/KIF14/CKAP5/RACGAP1/KIF22/KIFC1/TUBG1/GAS2L3/RASSF1/AURKA/TPGS2/KNSTRN/IQGAP1/EIF3A/KIF2C/DYNC1H1/KIF15/NEK2/PCNT/DYNLT1/CCT2/SKA3/CDK2AP2/SPAG5/MAPRE1/DCTN2/CDK5RAP2/KIF20A/TTL/TBCB/CCT6A/GAS2L1/CENPJ/REEP4/SKA1/DCXR/RCC2/EMD/C…	78
CC	GO:0030496	midbody	49/1322	203/19594	2.41223e-15	1.0056e-13	6.57016e-14	CENPF/ASPM/BIRC5/ANLN/KIF20B/CDK1/CAPG/CEP55/CENPE/RAN/ANXA2/SHCBP1/ECT2/KIF23/CIT/PIN1/RHOA/PRC1/AURKB/DCTN3/PLK1/KIF4A/KIF14/RACGAP1/CDCA8/GNAI2/RDX/RALA/AURKA/CDC42/IQGAP1/NEK2/RAB8A/TACC1/SPAG5/KIF20A/CNTRL/HSP90B1/SCCPDH/CELF2/ARL8B/RALB/RCC2/NUP62/PPP1CC/RASGEF1B/SPART/YPEL5/GEM	49
CC	GO:0000922	spindle pole	44/1322	169/19594	3.38897e-15	1.32967e-13	8.6875e-14	CENPF/ASPM/TPX2/CKAP2/CCNB1/KIF20B/RAD21/CDC20/DLGAP5/MAD2L1/TACC3/SMC1A/CKAP2L/KIF11/SMC3/CALM1/PRC1/CALM3/CALM2/AURKB/PLK1/CKAP5/TUBG1/RASSF1/TOPBP1/SGO1/AURKA/KNSTRN/POC1A/CDC6/NEK2/CDC25B/SPDL1/SPAG5/SMC6/CDK5RAP2/CNTRL/NUP62/NUDCD2/EMD/YPEL5/BEX4/SBDS/TPT1	44
CC	GO:0101002	ficolin-1-rich granule	46/1322	185/19594	5.24995e-15	1.9454e-13	1.27104e-13	HMGB1/CTSZ/FCER1G/CTSB/PGAM1/ARPC5/PPIA/RHOA/KPNB1/ITGB2/PKM/ACTR2/PSMD7/DIAPH1/CSTB/PSMC3/GPI/PSMD2/RAC1/COTL1/CTSD/CTSS/TCIRG1/DYNLT1/PNP/PSMD14/GMFG/ATP6AP2/MIF/MAPK1/PDAP1/ILF2/GSTP1/CRISPLD2/YPEL5/EEF2/HSPA6/GSN/FTH1/DDX3X/HSP90AB1/EEF1A1/CFD/HSPA1B/HSPA1A/SERPINA1	46
CC	GO:0072686	mitotic spindle	42/1322	160/19594	1.05421e-14	3.70082e-13	2.41796e-13	ASPM/TPX2/KIF20B/CDK1/CAPG/CENPE/NUSAP1/MAD2L1/TACC3/SMC1A/CKAP2L/KIF11/ECT2/KIF23/SMC3/PRC1/AURKB/PLK1/DIAPH1/RANGAP1/RACGAP1/KIF22/KIFC1/TUBG1/AURKA/CDC42/KNSTRN/TPR/CDC6/SKA3/SPAG5/MAPRE1/SMC6/CDK5RAP2/CNTRL/MAPK1/SKA1/RCC2/NUP62/NUDCD2/YPEL5/GEM	42
CC	GO:0005581	collagen trimer	29/1322	86/19594	1.30667e-13	4.35773e-12	2.84716e-12	C1QL1/MARCO/COL6A3/COL1A1/COL15A1/COL6A1/COL5A3/C1QB/C1QA/COL5A1/COL6A2/EMILIN2/COL5A2/COL1A2/COL4A2/C1QC/COL8A1/COL27A1/GLDN/SCARA3/COL12A1/CTHRC1/LUM/COL14A1/COL11A2/COL9A2/COL11A1/COL9A3/COL2A1	29
CC	GO:1905369	endopeptidase complex	26/1322	79/19594	4.5383e-12	1.44145e-10	9.41782e-11	PSME2/PLAUR/PSMD7/PSMA7/PSMD1/PSMB9/PSMD8/PSMC3/CAPN2/PSMB3/PSMA4/PSMD2/PSME1/PSMB6/PSMD14/ADRM1/RAD23A/CAPNS1/PSMC5/USP14/GPAA1/PSMC1/PSMB8/PSMB2/HSPB1/CFH	26
CC	GO:0015629	actin cytoskeleton	76/1322	499/19594	1.72388e-11	5.22649e-10	3.41477e-10	ANLN/ACTB/CAPG/TPM3/DIAPH3/CFL1/TPM4/EZR/ACTN4/FLNA/ARPC5/ACTG1/ARPC2/RAC2/ABL2/CYBA/MYL6/AIF1/ACTR2/LCP1/CAP1/ACTR3/DCTN3/MYL12A/DIAPH1/ARPC1B/MYH9/MYL12B/ACTN1/GAS2L3/ARPC3/RDX/CAPN2/TOPBP1/ARPC4/RAC1/COTL1/IQGAP1/CAPZA1/MYO1C/MTPN/CORO1C/MYO1G/PDLIM1/PARVB/CENPQ/PDLIM7/DCTN2/FLOT1/ARPC5L/ANXA1/AKAP13/WDR1/GAS2L1/TWF2/PALLD/ACTR1A/ILK/MYADM/CAPZB/CORO1A/WASF2/NEURL1B/BAG3/TRPV4/EPB41L2/NEBL/DDR…	76
CC	GO:0031252	cell leading edge	66/1322	416/19594	6.38496e-11	1.85164e-09	1.20978e-09	ACTB/CAPG/CFL1/VIM/CD44/EZR/ARPC5/S100A11/ARPC2/ITGB1/SYNE2/ITGA5/RAC2/RHOA/AIF1/CCDC88A/ACTR2/LCP1/ATP2B1/S100A6/ACTR3/DIAPH1/MYH9/ACTN1/CDK6/P4HB/TUBG1/ROCK1/ARPC3/CIB1/RDX/STX2/ITGB1BP1/NME1/CDC42/PLEK/RAC1/KNSTRN/IQGAP1/MYO1C/CORO1C/MYO1G/PARVB/PDLIM7/AKT1/FLOT1/ATP6AP2/TWF2/PALLD/ILK/MYADM/CAPZB/TLN1/DAG1/CORO1A/PLEKHO1/WASF2/TRPV4/EPS8/ANTXR1/ENAH/GSN/DDX3X/PDPN/EEF1A1/S100B	66
CC	GO:0005775	vacuolar lumen	38/1322	174/19594	8.14049e-11	2.26238e-09	1.47814e-09	TUBB/LYZ/ANXA2/CD74/CTSB/TUBB4B/GGH/VCAN/ACTR2/FABP5/CAP1/PA2G4/GRN/PSMD1/CTSL/DYNC1H1/CTSD/CTSS/GPC1/CCT2/TRAPPC1/HEXB/MAPK1/DSN1/GDI2/SDC2/NEU1/GPC6/CTSK/BGN/CTSF/LUM/OGN/OMD/FMOD/PRELP/DCN/ACAN	38
CC	GO:0000502	proteasome complex	21/1322	59/19594	9.59537e-11	2.56005e-09	1.67262e-09	PSME2/PSMD7/PSMA7/PSMD1/PSMB9/PSMD8/PSMC3/PSMB3/PSMA4/PSMD2/PSME1/PSMB6/PSMD14/ADRM1/RAD23A/PSMC5/USP14/PSMC1/PSMB8/PSMB2/HSPB1	21
CC	GO:0005583	fibrillar collagen trimer	10/1322	12/19594	1.10215e-10	2.72272e-09	1.77891e-09	COL1A1/COL5A3/COL5A1/COL5A2/COL1A2/COL27A1/LUM/COL11A2/COL11A1/COL2A1	10
CC	GO:0098643	banded collagen fibril	10/1322	12/19594	1.10215e-10	2.72272e-09	1.77891e-09	COL1A1/COL5A3/COL5A1/COL5A2/COL1A2/COL27A1/LUM/COL11A2/COL11A1/COL2A1	10
CC	GO:0051233	spindle midzone	16/1322	36/19594	3.3922e-10	8.0807e-09	5.27959e-09	KIF20B/CENPE/PRC1/AURKB/PLK1/KIF14/RACGAP1/CDCA8/AURKA/CDC42/CDC6/MAPRE1/RIF1/ARL8B/RCC2/GEM	16
CC	GO:0030027	lamellipodium	40/1322	202/19594	5.97182e-10	1.37352e-08	8.97399e-09	ACTB/CAPG/CFL1/CD44/ARPC5/ARPC2/ITGB1/SYNE2/RAC2/RHOA/AIF1/CCDC88A/ACTR2/ACTR3/P4HB/ROCK1/ARPC3/CIB1/RDX/STX2/ITGB1BP1/RAC1/CORO1C/MYO1G/PARVB/AKT1/FLOT1/TWF2/PALLD/ILK/CAPZB/DAG1/CORO1A/WASF2/TRPV4/ANTXR1/ENAH/GSN/DDX3X/PDPN	40
CC	GO:0042611	MHC protein complex	13/1322	25/19594	1.37103e-09	3.04826e-08	1.9916e-08	CD74/HLA-DRA/HLA-B/HLA-DRB1/HLA-DPA1/HLA-DPB1/HLA-DQB1/HLA-DRB5/B2M/HLA-C/HLA-DMA/HLA-A/HLA-DQA1	13
CC	GO:0098644	complex of collagen trimers	12/1322	22/19594	2.90613e-09	6.25287e-08	4.08536e-08	COL1A1/COL5A3/COL5A1/COL5A2/COL1A2/COL4A2/COL8A1/COL27A1/LUM/COL11A2/COL11A1/COL2A1	12
CC	GO:1905368	peptidase complex	27/1322	111/19594	3.68057e-09	7.67168e-08	5.01235e-08	PSME2/PLAUR/PSMD7/PSMA7/PSMD1/PSMB9/PSMD8/PSMC3/CAPN2/PSMB3/PSMA4/PSMD2/PSME1/SPCS3/PSMB6/PSMD14/ADRM1/RAD23A/CAPNS1/PSMC5/USP14/GPAA1/PSMC1/PSMB8/PSMB2/HSPB1/CFH	27
CC	GO:0000940	outer kinetochore	9/1322	12/19594	5.15598e-09	1.04213e-07	6.80885e-08	CENPF/CCNB1/SKA2/NDC80/PLK1/BUB1B/SPDL1/SKA3/SKA1	9
CC	GO:0001726	ruffle	35/1322	177/19594	7.27022e-09	1.42625e-07	9.31849e-08	CAPG/CFL1/EZR/S100A11/ITGB1/ITGA5/RHOA/AIF1/LCP1/S100A6/DIAPH1/MYH9/ACTN1/CDK6/ROCK1/CIB1/ITGB1BP1/NME1/PLEK/RAC1/KNSTRN/IQGAP1/MYO1C/CORO1C/PDLIM7/PALLD/MYADM/TLN1/PLEKHO1/WASF2/TRPV4/EPS8/PDPN/EEF1A1/S100B	35
CC	GO:0005938	cell cortex	50/1322	310/19594	7.64771e-09	1.45743e-07	9.52226e-08	ANLN/PFN1/CTSZ/ACTB/TPM4/ENO1/EZR/ACTN4/FLNA/CRIP2/ECT2/RAC2/RHOA/RHOC/ACTR2/CAP1/MELK/MYH9/MYL12B/ACTN1/RHOG/RDX/CAPN2/CAV1/RAC1/COTL1/IQGAP1/DYNC1H1/CORO1C/GLRX3/MAPRE1/FLOT1/AKAP13/WDR1/SAPCD2/ACTR1A/MYADM/CAPZB/FMNL1/CORO1A/EMD/FGFR2/TRPV4/EPS8/EPB41L2/GSN/RHOBTB3/SCIN/EEF1A1/CCN2	50
CC	GO:0071556	integral component of lumenal side of endoplasmic reticulum membrane	13/1322	29/19594	1.38615e-08	2.49881e-07	1.63262e-07	CD74/HLA-DRA/HLA-B/HLA-DRB1/HLA-DPA1/HLA-DPB1/HLA-DQB1/HLA-DRB5/HLA-C/HLA-A/CANX/HLA-DQA1/BCAP31	13
CC	GO:0098553	lumenal side of endoplasmic reticulum membrane	13/1322	29/19594	1.38615e-08	2.49881e-07	1.63262e-07	CD74/HLA-DRA/HLA-B/HLA-DRB1/HLA-DPA1/HLA-DPB1/HLA-DQB1/HLA-DRB5/HLA-C/HLA-A/CANX/HLA-DQA1/BCAP31	13
CC	GO:0090734	site of DNA damage	24/1322	97/19594	1.87778e-08	3.29599e-07	2.15346e-07	LMNA/ARPC5/ARPC2/ESCO2/RPA3/PARP1/ACTR2/ACTR3/MAD2L2/PAXX/ARPC3/CBX5/RBBP8/ARPC4/WDR76/SAMHD1/CBX3/XRCC5/SMC6/TIMELESS/RIF1/RAD51/CBX1/PARP2	24
CC	GO:0042613	MHC class II protein complex	10/1322	17/19594	2.3736e-08	4.05946e-07	2.65228e-07	CD74/HLA-DRA/HLA-DRB1/HLA-DPA1/HLA-DPB1/HLA-DQB1/HLA-DRB5/B2M/HLA-DMA/HLA-DQA1	10
CC	GO:0000228	nuclear chromosome	39/1322	228/19594	6.81511e-08	1.13642e-06	7.42489e-07	TOP2A/BIRC5/PCNA/SMC2/MCM7/RAD21/ANP32E/SMC1A/MCM4/MCM3/BRCA2/MCM5/GINS2/BRCA1/SMC3/RPA3/ORC6/NCAPD2/PLK1/CHEK1/BAZ1B/MCM6/TUBG1/RUVBL2/POLD2/TOPBP1/PSMC3IP/POLD3/MCM10/NEK2/PBRM1/TIMELESS/RAD51/CDC45/UBE2I/WDHD1/ACTL6A/TERF2IP/JUN	39
CC	GO:0022624	proteasome accessory complex	11/1322	23/19594	8.03602e-08	1.30732e-06	8.54149e-07	PSME2/PSMD7/PSMD1/PSMD8/PSMC3/PSMD2/PSME1/PSMD14/ADRM1/PSMC5/PSMC1	11
CC	GO:0030863	cortical cytoskeleton	24/1322	107/19594	1.4113e-07	2.24128e-06	1.46436e-06	ANLN/ACTB/TPM4/EZR/ACTN4/ACTR2/CAP1/MYH9/ACTN1/RDX/CAPN2/COTL1/IQGAP1/MAPRE1/FLOT1/AKAP13/WDR1/MYADM/CAPZB/CORO1A/TRPV4/EPB41L2/GSN/EEF1A1	24
CC	GO:0000781	chromosome, telomeric region	31/1322	166/19594	2.01182e-07	2.98361e-06	1.94936e-06	PCNA/CDK1/MCM7/MCM4/MCM3/BRCA2/MCM5/EZH2/PPP1CA/PARP1/RAD51AP1/PRKDC/CHEK1/MCM6/FEN1/CBX5/ALYREF/CBX3/RBBP7/HNRNPA2B1/XRCC5/SMC6/RIF1/PTGES3/MSH2/RAD51/CBX1/HAT1/PPP1CC/PPP1R10/TERF2IP	31
CC	GO:0042470	melanosome	24/1322	109/19594	2.04202e-07	2.98361e-06	1.94936e-06	CAPG/RAN/ANXA2/CTSB/GGH/ITGB1/CALU/YWHAZ/RAB32/P4HB/YWHAB/ATP1B3/RAC1/CTSD/BSG/SYPL1/FLOT1/CANX/HSP90B1/GANAB/RAB5C/RPN1/SERPINF1/HSP90AB1	24
CC	GO:0048770	pigment granule	24/1322	109/19594	2.04202e-07	2.98361e-06	1.94936e-06	CAPG/RAN/ANXA2/CTSB/GGH/ITGB1/CALU/YWHAZ/RAB32/P4HB/YWHAB/ATP1B3/RAC1/CTSD/BSG/SYPL1/FLOT1/CANX/HSP90B1/GANAB/RAB5C/RPN1/SERPINF1/HSP90AB1	24
CC	GO:0098576	lumenal side of membrane	13/1322	35/19594	2.05766e-07	2.98361e-06	1.94936e-06	CD74/HLA-DRA/HLA-B/HLA-DRB1/HLA-DPA1/HLA-DPB1/HLA-DQB1/HLA-DRB5/HLA-C/HLA-A/CANX/HLA-DQA1/BCAP31	13
CC	GO:0005657	replication fork	17/1322	60/19594	2.70002e-07	3.83173e-06	2.50349e-06	PCNA/DNMT1/MCM3/RPA3/CHEK1/BAZ1B/POLD2/UHRF1/RFC4/POLD3/MCM10/RFC2/TIMELESS/RFC3/WDHD1/RFC1/UBE2B	17
CC	GO:0000792	heterochromatin	18/1322	69/19594	4.73537e-07	6.58019e-06	4.29922e-06	DNMT1/HELLS/ESCO2/EZH2/NCAPD3/CBX5/CENPA/UHRF1/HMGA1/WDR76/CBX3/SUZ12/CENPB/TRIM28/CBX1/MPHOSPH8/NOP53/FOXC1	18
CC	GO:0031091	platelet alpha granule	21/1322	91/19594	5.08164e-07	6.91725e-06	4.51944e-06	TMSB4X/ACTN4/SERPINE1/SRGN/APLP2/ACTN1/TIMP1/SCCPDH/ISLR/LHFPL2/A2M/MAGED2/GAS6/IGF1/SERPINE2/SERPINA5/CFD/SERPING1/THBS1/SERPINA1/CLU	21
CC	GO:0030016	myofibril	37/1322	228/19594	5.6938e-07	7.59553e-06	4.9626e-06	TPM3/TPM4/ENO1/ACTN4/FLNA/ACTG1/SYNE2/CALM1/CALM3/CALM2/MYL12B/ACTN1/PLEC/CORO1C/GLRX3/PDLIM1/PARVB/PDLIM7/FKBP1A/FHL2/TWF2/PALLD/ILK/LMAN1/ATP2B4/CAPZB/DAG1/HSPB1/ANK3/BAG3/PPP3CA/NEBL/SQSTM1/TIMP4/TNNT3/MMP2/CRYAB	37
CC	GO:0043292	contractile fiber	38/1322	238/19594	6.11733e-07	8.00051e-06	5.2272e-06	DEK/TPM3/TPM4/ENO1/ACTN4/FLNA/ACTG1/SYNE2/CALM1/CALM3/CALM2/MYL12B/ACTN1/PLEC/CORO1C/GLRX3/PDLIM1/PARVB/PDLIM7/FKBP1A/FHL2/TWF2/PALLD/ILK/LMAN1/ATP2B4/CAPZB/DAG1/HSPB1/ANK3/BAG3/PPP3CA/NEBL/SQSTM1/TIMP4/TNNT3/MMP2/CRYAB	38
CC	GO:0030864	cortical actin cytoskeleton	19/1322	79/19594	8.95369e-07	1.14848e-05	7.5037e-06	ANLN/ACTN4/ACTR2/CAP1/MYH9/ACTN1/RDX/CAPN2/COTL1/IQGAP1/FLOT1/AKAP13/WDR1/MYADM/CORO1A/TRPV4/EPB41L2/GSN/EEF1A1	19
CC	GO:0005721	pericentric heterochromatin	10/1322	23/19594	9.59565e-07	1.2076e-05	7.88997e-06	DNMT1/HELLS/ESCO2/EZH2/NCAPD3/CBX5/CENPA/CBX3/CENPB/CBX1	10
CC	GO:0035861	site of double-strand break	18/1322	73/19594	1.16724e-06	1.44175e-05	9.41981e-06	LMNA/ARPC5/ARPC2/ESCO2/RPA3/PARP1/ACTR2/ACTR3/MAD2L2/PAXX/ARPC3/RBBP8/ARPC4/SAMHD1/SMC6/TIMELESS/RIF1/RAD51	18
CC	GO:0005838	proteasome regulatory particle	9/1322	19/19594	1.40278e-06	1.70119e-05	1.11148e-05	PSMD7/PSMD1/PSMD8/PSMC3/PSMD2/PSMD14/ADRM1/PSMC5/PSMC1	9
CC	GO:0031093	platelet alpha granule lumen	17/1322	67/19594	1.49748e-06	1.78149e-05	1.16395e-05	TMSB4X/ACTN4/SERPINE1/SRGN/ACTN1/TIMP1/SCCPDH/ISLR/A2M/MAGED2/GAS6/IGF1/CFD/SERPING1/THBS1/SERPINA1/CLU	17
CC	GO:0030017	sarcomere	34/1322	209/19594	1.52544e-06	1.78149e-05	1.16395e-05	TPM3/TPM4/ENO1/ACTN4/FLNA/SYNE2/CALM1/CALM3/CALM2/MYL12B/ACTN1/PLEC/CORO1C/GLRX3/PDLIM1/PARVB/PDLIM7/FKBP1A/FHL2/PALLD/ILK/LMAN1/ATP2B4/CAPZB/HSPB1/ANK3/BAG3/PPP3CA/NEBL/SQSTM1/TIMP4/TNNT3/MMP2/CRYAB	34
CC	GO:0043202	lysosomal lumen	21/1322	97/19594	1.55578e-06	1.78149e-05	1.16395e-05	CD74/CTSB/VCAN/CTSL/CTSD/CTSS/GPC1/HEXB/SDC2/NEU1/GPC6/CTSK/BGN/CTSF/LUM/OGN/OMD/FMOD/PRELP/DCN/ACAN	21
CC	GO:0005884	actin filament	23/1322	113/19594	1.57583e-06	1.78149e-05	1.16395e-05	ACTB/TPM3/DIAPH3/TPM4/EZR/ACTG1/RAC2/AIF1/LCP1/DIAPH1/ACTN1/GAS2L3/RAC1/COTL1/IQGAP1/MYO1C/PDLIM1/PDLIM7/ANXA1/GAS2L1/TWF2/PALLD/CORO1A	23
CC	GO:0071162	CMG complex	7/1322	11/19594	1.62485e-06	1.80629e-05	1.18015e-05	MCM7/MCM4/MCM3/MCM5/GINS2/MCM6/CDC45	7
CC	GO:0030666	endocytic vesicle membrane	32/1322	194/19594	2.26129e-06	2.47259e-05	1.61549e-05	MARCO/CD74/HLA-DRA/HLA-B/HLA-DRB1/HLA-DPA1/AP2S1/IL7R/HLA-DPB1/RAC2/CYBA/HLA-DQB1/HLA-DRB5/VAMP8/APOE/B2M/RAB32/HLA-C/ATP6V0B/CYBB/CAV1/HLA-A/TCIRG1/RAB8A/RAB31/AP2M1/HLA-DQA1/STAB1/CORO1A/RAB11FIP1/UBC/LRP1	32
CC	GO:0097431	mitotic spindle pole	12/1322	36/19594	2.31765e-06	2.49334e-05	1.62905e-05	ASPM/KIF20B/SMC1A/SMC3/AURKB/PLK1/AURKA/SPAG5/SMC6/CDK5RAP2/CNTRL/YPEL5	12
CC	GO:0030667	secretory granule membrane	44/1322	312/19594	2.69977e-06	2.85833e-05	1.86751e-05	FCER1G/CD44/ADGRE5/HLA-B/ANPEP/CYBA/PTPRC/RHOA/ITGB2/PLAUR/FABP5/VAMP8/APLP2/HLA-C/DIAPH1/TYROBP/CKAP4/RHOG/CYBB/CAV1/RAC1/CD14/IQGAP1/CD47/SURF4/MLEC/BSG/TCIRG1/ITGAM/RAB31/LAMTOR2/AGPAT2/RAP1B/CMTM6/ATP6AP2/FCGR2A/LHFPL2/CD53/RAB5C/CD59/PAM/MFGE8/CPE/SERPINA5	44
CC	GO:0032432	actin filament bundle	18/1322	78/19594	3.26804e-06	3.40591e-05	2.22528e-05	TPM3/TPM4/ACTN4/FLNA/CYBA/LCP1/MYH9/MYL12B/ACTN1/PDLIM1/PDLIM7/GAS2L1/PALLD/ILK/BAG3/NEBL/LIMCH1/CRYAB	18
CC	GO:0031261	DNA replication preinitiation complex	7/1322	12/19594	3.67144e-06	3.76746e-05	2.4615e-05	MCM7/MCM4/MCM3/MCM5/GINS2/MCM6/CDC45	7
CC	GO:0005876	spindle microtubule	18/1322	83/19594	8.32384e-06	8.41212e-05	5.49613e-05	BIRC5/CDK1/CENPE/SKA2/KIF11/CALM1/PRC1/CALM3/CALM2/AURKB/PLK1/KIF4A/TUBG1/AURKA/SKA3/MAPRE1/TTL/SKA1	18
CC	GO:0001725	stress fiber	16/1322	69/19594	1.06343e-05	0.000103403	6.7559e-05	TPM3/TPM4/ACTN4/CYBA/LCP1/MYH9/MYL12B/ACTN1/PDLIM1/PDLIM7/GAS2L1/PALLD/ILK/BAG3/NEBL/LIMCH1	16
CC	GO:0097517	contractile actin filament bundle	16/1322	69/19594	1.06343e-05	0.000103403	6.7559e-05	TPM3/TPM4/ACTN4/CYBA/LCP1/MYH9/MYL12B/ACTN1/PDLIM1/PDLIM7/GAS2L1/PALLD/ILK/BAG3/NEBL/LIMCH1	16
CC	GO:0005635	nuclear envelope	58/1322	479/19594	1.06968e-05	0.000103403	6.7559e-05	CENPF/TUBB/LMNA/TMPO/CLIC1/NUDT1/RAN/RANBP1/JPT1/ENO1/MAD2L1/GAPDH/EIF5A/CCND1/NUCB2/SYNE2/RAC2/KPNB1/YBX1/PARP1/HACD3/MGST3/LMNB2/SLC16A3/S100A6/LMNB1/ALOX5AP/BAX/SUN2/RANGAP1/AQP1/XPO1/BANF1/RTN4/NRM/GPX4/CBX5/CYBB/ATP5MF/CACYBP/CBX3/TPR/MYO1C/TXNL4A/TMEM109/CSE1L/MTDH/DTL/RIF1/MNS1/LRRC59/LMO7/UBE2I/NUP62/TOR1A/ABCF1/EMD/CCND2	58
CC	GO:0012507	ER to Golgi transport vesicle membrane	15/1322	62/19594	1.15235e-05	0.000109803	7.17405e-05	CD74/HLA-DRA/HLA-B/HLA-DRB1/HLA-DPA1/HLA-DPB1/HLA-DQB1/HLA-DRB5/B2M/HLA-C/HLA-A/HLA-DQA1/LMAN1/VMA21/CD59	15
CC	GO:0032154	cleavage furrow	14/1322	55/19594	1.19871e-05	0.000112611	7.35755e-05	CEP55/ECT2/ITGB1/CIT/RHOA/RHOC/DCTN3/RACGAP1/MYH9/RDX/RALA/MASTL/KIF20A/PPP1CC	14
CC	GO:0030139	endocytic vesicle	45/1322	342/19594	1.31113e-05	0.000121462	7.93579e-05	MARCO/CD74/KIF5B/VIM/HLA-DRA/HLA-B/HLA-DRB1/ACTG1/HLA-DPA1/AP2S1/IL7R/HLA-DPB1/RAC2/CYBA/HLA-DQB1/HLA-DRB5/VAMP8/APOE/B2M/RAB32/HLA-C/ATP6V0B/CTSL/CYBB/CAV1/RALA/CDC42/HLA-A/MYO1C/CTSS/TCIRG1/RAB8A/RAB31/AP2M1/HLA-DQA1/HSP90B1/STAB1/FMNL1/RAB5C/CORO1A/RAB11FIP1/GSN/UBC/LRP1/SAA1	45
CC	GO:0030134	COPII-coated ER to Golgi transport vesicle	19/1322	94/19594	1.3852e-05	0.000126566	8.26926e-05	CTSZ/CD74/HLA-DRA/HLA-B/HLA-DRB1/HLA-DPA1/HLA-DPB1/HLA-DQB1/HLA-DRB5/B2M/HLA-C/CNIH4/YIF1B/HLA-A/HLA-DQA1/LMAN1/VMA21/CD59/SERPINA1	19
CC	GO:0032587	ruffle membrane	19/1322	97/19594	2.21255e-05	0.000199429	0.000130298	CFL1/EZR/ITGB1/ITGA5/RHOA/AIF1/LCP1/DIAPH1/CIB1/NME1/PLEK/RAC1/CORO1C/TLN1/PLEKHO1/TRPV4/EPS8/PDPN/EEF1A1	19
CC	GO:0000152	nuclear ubiquitin ligase complex	12/1322	45/19594	3.02017e-05	0.000268594	0.000175488	UBE2C/CDC20/UBE2S/BRCA2/BRCA1/ANAPC11/BARD1/BUB1B/RAD51/ANAPC15/CDC26/ANAPC16	12
CC	GO:0035578	azurophil granule lumen	18/1322	91/19594	3.14579e-05	0.000276084	0.000180382	TUBB/LYZ/ANXA2/TUBB4B/GGH/ACTR2/FABP5/CAP1/PA2G4/GRN/PSMD1/DYNC1H1/CCT2/TRAPPC1/HEXB/MAPK1/DSN1/GDI2	18
CC	GO:0098798	mitochondrial protein-containing complex	38/1322	281/19594	3.28527e-05	0.000284581	0.000185933	COX8A/SLC25A5/NDUFS8/MRPL41/BAX/COX5A/ATP5F1B/VDAC1/MRPL51/ATP5F1E/ATP5MF/NDUFS6/NDUFA6/MRPL17/MRPL23/UQCRC1/PPIF/MRPL52/MRPS34/MRPL27/CYC1/COX7A2/ATP5MC3/TIMM10/MRPL14/MRPS11/UQCRQ/IMMT/MRPL37/NDUFA12/ATP5F1C/COX4I1/UQCRFS1/COX7A1/C15orf48/COX7C/NDUFC1/TOMM7	38
CC	GO:0005680	anaphase-promoting complex	8/1322	21/19594	3.86672e-05	0.000330654	0.000216035	UBE2C/CDC20/UBE2S/ANAPC11/BUB1B/ANAPC15/CDC26/ANAPC16	8
CC	GO:0070820	tertiary granule	26/1322	164/19594	3.96019e-05	0.00033436	0.000218457	LYZ/FCER1G/GGH/CYBA/RHOA/ITGB2/VAMP8/B2M/DIAPH1/CSTB/CYBB/CXCL1/RAC1/CD47/CTSD/CTSS/TCIRG1/ITGAM/LAMTOR2/ATP6AP2/ILF2/CD53/CD59/METTL7A/YPEL5/FTH1	26
CC	GO:0042641	actomyosin	16/1322	77/19594	4.55588e-05	0.000379846	0.000248176	TPM3/TPM4/ACTN4/CYBA/LCP1/MYH9/MYL12B/ACTN1/PDLIM1/PDLIM7/GAS2L1/PALLD/ILK/BAG3/NEBL/LIMCH1	16
CC	GO:0031256	leading edge membrane	27/1322	175/19594	4.62917e-05	0.000381192	0.000249055	CFL1/CD44/EZR/ITGB1/SYNE2/ITGA5/RHOA/AIF1/LCP1/ATP2B1/DIAPH1/CIB1/NME1/CDC42/PLEK/RAC1/MYO1C/CORO1C/MYO1G/ATP6AP2/TLN1/PLEKHO1/TRPV4/EPS8/ANTXR1/PDPN/EEF1A1	27
CC	GO:0045335	phagocytic vesicle	23/1322	138/19594	4.89156e-05	0.000397886	0.000259962	KIF5B/VIM/HLA-B/ACTG1/RAC2/CYBA/VAMP8/B2M/RAB32/HLA-C/ATP6V0B/CYBB/CDC42/HLA-A/MYO1C/CTSS/TCIRG1/RAB8A/RAB31/FMNL1/CORO1A/RAB11FIP1/GSN	23
CC	GO:0005604	basement membrane	18/1322	95/19594	5.72389e-05	0.00045998	0.000300532	ANXA2/LOXL2/COL15A1/TGFBI/CD151/FBN1/COL5A1/LOXL1/TIMP1/COL4A2/DAG1/COL8A1/SMOC1/SERPINF1/CCDC80/SMOC2/COL9A3/COL2A1	18
CC	GO:0043596	nuclear replication fork	9/1322	28/19594	6.02178e-05	0.000476484	0.000311314	PCNA/MCM3/RPA3/BAZ1B/POLD2/POLD3/MCM10/TIMELESS/WDHD1	9
CC	GO:0046540	U4/U6 x U5 tri-snRNP complex	11/1322	41/19594	6.07214e-05	0.000476484	0.000311314	LSM4/SNRPB/SNRPD1/LSM5/SNRPG/LSM3/TXNL4A/SNRPF/LSM2/PPIH/SNRPN	11
CC	GO:0042581	specific granule	25/1322	160/19594	7.05815e-05	0.000547417	0.000357659	LYZ/CTSZ/GGH/CYBA/KPNB1/ITGB2/PLAUR/VAMP8/B2M/CKAP4/CYBB/CXCL1/CD47/MLEC/CTSD/ITGAM/LAMTOR2/AGPAT2/PDXK/CMTM6/ILF2/CD53/CD59/NEU1/CHI3L1	25
CC	GO:0000307	cyclin-dependent protein kinase holoenzyme complex	12/1322	49/19594	7.53602e-05	0.000577762	0.000377485	CCNB1/PCNA/CDK1/CKS1B/CDKN2D/CCNB2/CKS2/CCNA2/CCND1/CDK6/CCNE2/CCND2	12
CC	GO:0070069	cytochrome complex	11/1322	42/19594	7.72909e-05	0.000579248	0.000378456	COX8A/COX5A/UQCRC1/CYC1/COX7A2/UQCRQ/COX4I1/UQCRFS1/COX7A1/C15orf48/COX7C	11
CC	GO:0097526	spliceosomal tri-snRNP complex	11/1322	42/19594	7.72909e-05	0.000579248	0.000378456	LSM4/SNRPB/SNRPD1/LSM5/SNRPG/LSM3/TXNL4A/SNRPF/LSM2/PPIH/SNRPN	11
CC	GO:0032153	cell division site	15/1322	73/19594	8.93809e-05	0.000662412	0.000432792	ANLN/CEP55/ECT2/ITGB1/CIT/RHOA/RHOC/DCTN3/RACGAP1/MYH9/RDX/RALA/MASTL/KIF20A/PPP1CC	15
CC	GO:0045120	pronucleus	6/1322	13/19594	0.000105914	0.000776317	0.000507213	CENPF/CCNA2/EZH2/AURKA/RIF1/CBX1	6
CC	GO:0005766	primary lysosome	24/1322	155/19594	0.000112925	0.000809906	0.000529158	TUBB/LYZ/ANXA2/TUBB4B/GGH/ACTR2/FABP5/VAMP8/CAP1/PA2G4/GRN/PSMD1/CKAP4/SURF4/DYNC1H1/CCT2/RAP1B/TRAPPC1/HEXB/CMTM6/MAPK1/DSN1/GDI2/RAB5C	24
CC	GO:0042582	azurophil granule	24/1322	155/19594	0.000112925	0.000809906	0.000529158	TUBB/LYZ/ANXA2/TUBB4B/GGH/ACTR2/FABP5/VAMP8/CAP1/PA2G4/GRN/PSMD1/CKAP4/SURF4/DYNC1H1/CCT2/RAP1B/TRAPPC1/HEXB/CMTM6/MAPK1/DSN1/GDI2/RAB5C	24
CC	GO:0070469	respirasome	18/1322	101/19594	0.000130803	0.000928143	0.000606409	COX8A/NDUFS8/COX5A/NDUFS6/NDUFA6/UQCRC1/CYC1/COX7A2/CYCS/UQCRQ/STMP1/NDUFA12/COX4I1/UQCRFS1/COX7A1/C15orf48/COX7C/NDUFC1	18
CC	GO:0072562	blood microparticle	23/1322	147/19594	0.000132428	0.000929784	0.000607481	PFN1/ACTB/CLIC1/ACTG1/C1QB/YWHAZ/ANXA5/MSN/APOE/PSMC5/LGALS3BP/C1QC/A2M/HSPA6/GSN/C1R/C1S/CP/HSPA1B/SERPING1/HSPA1A/CLU/CFH	23
CC	GO:0005751	mitochondrial respiratory chain complex IV	8/1322	25/19594	0.000161186	0.00111991	0.000731701	COX8A/COX5A/COX7A2/COX4I1/UQCRFS1/COX7A1/C15orf48/COX7C	8
CC	GO:0005746	mitochondrial respirasome	17/1322	94/19594	0.000165564	0.00113846	0.000743825	COX8A/NDUFS8/COX5A/NDUFS6/NDUFA6/UQCRC1/CYC1/COX7A2/UQCRQ/STMP1/NDUFA12/COX4I1/UQCRFS1/COX7A1/C15orf48/COX7C/NDUFC1	17
CC	GO:0030670	phagocytic vesicle membrane	15/1322	77/19594	0.000168182	0.00114467	0.000747876	HLA-B/RAC2/CYBA/VAMP8/B2M/RAB32/HLA-C/ATP6V0B/CYBB/HLA-A/TCIRG1/RAB8A/RAB31/CORO1A/RAB11FIP1	15
CC	GO:0042383	sarcolemma	21/1322	131/19594	0.000180373	0.00121396	0.000793152	COL6A3/COL6A1/ITGB1/AQP1/COL6A2/CIB1/PLEC/RDX/CAV1/SGCB/BSG/CORO1C/FLOT1/ANXA1/ATP2B4/DAG1/SLC38A2/ANK3/PPP3CA/SSPN/BGN	21
CC	GO:0005774	vacuolar membrane	51/1322	449/19594	0.00018283	0.00121396	0.000793152	LAPTM5/ANXA2/CD74/KIF5B/RHEB/HLA-DRA/HLA-DRB1/HLA-DPA1/COL6A1/AP2S1/ANPEP/HLA-DPB1/HLA-DQB1/HLA-DRB5/VAMP8/ATP6V0B/GRN/GNB2/GNB1/BLOC1S1/CKAP4/YWHAB/HLA-DMA/SURF4/CTSD/TCIRG1/GNB4/AP1S2/VPS35/LAMTOR2/RAP1B/AP2M1/FLOT1/HLA-DQA1/CMTM6/ATP6AP2/ARL8B/RAB5C/NEU1/GABARAPL1/TMEM59/MAP1LC3B/SLC39A14/LRP1/IFITM2/GABARAPL2/HSP90AB1/EEF1A1/IFITM3/ITM2C/CP	51
CC	GO:0005765	lysosomal membrane	47/1322	404/19594	0.000185643	0.00121396	0.000793152	LAPTM5/ANXA2/CD74/KIF5B/RHEB/HLA-DRA/HLA-DRB1/HLA-DPA1/COL6A1/AP2S1/ANPEP/HLA-DPB1/HLA-DQB1/HLA-DRB5/VAMP8/ATP6V0B/GRN/GNB2/GNB1/BLOC1S1/CKAP4/HLA-DMA/SURF4/CTSD/TCIRG1/GNB4/AP1S2/VPS35/LAMTOR2/RAP1B/AP2M1/FLOT1/HLA-DQA1/CMTM6/ATP6AP2/ARL8B/RAB5C/NEU1/TMEM59/SLC39A14/LRP1/IFITM2/HSP90AB1/EEF1A1/IFITM3/ITM2C/CP	47
CC	GO:0098852	lytic vacuole membrane	47/1322	404/19594	0.000185643	0.00121396	0.000793152	LAPTM5/ANXA2/CD74/KIF5B/RHEB/HLA-DRA/HLA-DRB1/HLA-DPA1/COL6A1/AP2S1/ANPEP/HLA-DPB1/HLA-DQB1/HLA-DRB5/VAMP8/ATP6V0B/GRN/GNB2/GNB1/BLOC1S1/CKAP4/HLA-DMA/SURF4/CTSD/TCIRG1/GNB4/AP1S2/VPS35/LAMTOR2/RAP1B/AP2M1/FLOT1/HLA-DQA1/CMTM6/ATP6AP2/ARL8B/RAB5C/NEU1/TMEM59/SLC39A14/LRP1/IFITM2/HSP90AB1/EEF1A1/IFITM3/ITM2C/CP	47
CC	GO:0005839	proteasome core complex	7/1322	20/19594	0.000222337	0.00143979	0.000940698	PSMA7/PSMB9/PSMB3/PSMA4/PSMB6/PSMB8/PSMB2	7
CC	GO:0070938	contractile ring	5/1322	10/19594	0.000262486	0.00168344	0.00109989	ANLN/KIF20B/PRC1/MYH9/DAG1	5
CC	GO:0030176	integral component of endoplasmic reticulum membrane	24/1322	164/19594	0.000272324	0.00172991	0.00113025	CD74/HLA-DRA/HLA-B/HLA-DRB1/ARL6IP1/HLA-DPA1/HLA-DPB1/HLA-DQB1/HACD3/HLA-DRB5/B2M/HLA-C/EMC9/RTN4/TECR/HLA-A/ELOVL1/CANX/HLA-DQA1/GPAA1/BCAP31/KTN1/AUP1/RETREG1	24
CC	GO:0098800	inner mitochondrial membrane protein complex	23/1322	155/19594	0.000294845	0.0018553	0.00121217	COX8A/NDUFS8/COX5A/ATP5F1B/ATP5F1E/ATP5MF/NDUFS6/NDUFA6/UQCRC1/CYC1/COX7A2/ATP5MC3/TIMM10/UQCRQ/IMMT/NDUFA12/ATP5F1C/COX4I1/UQCRFS1/COX7A1/C15orf48/COX7C/NDUFC1	23
CC	GO:0097038	perinuclear endoplasmic reticulum	7/1322	21/19594	0.000314171	0.00195501	0.00127732	CYBA/CYBB/CAPN2/BCAP31/CISD2/PIK3R1/CLU	7
CC	GO:0101031	chaperone complex	9/1322	34/19594	0.000316554	0.00195501	0.00127732	CCT5/DNAJC9/RUVBL2/SDF2L1/CCT2/CCT6A/PTGES3/BAG3/HSP90AB1	9
CC	GO:0030018	Z disc	20/1322	127/19594	0.00032405	0.00196492	0.0012838	ACTN4/FLNA/SYNE2/MYL12B/ACTN1/PLEC/GLRX3/PDLIM1/PARVB/PDLIM7/FKBP1A/FHL2/PALLD/ATP2B4/HSPB1/ANK3/BAG3/PPP3CA/NEBL/CRYAB	20
CC	GO:0034399	nuclear periphery	20/1322	127/19594	0.00032405	0.00196492	0.0012838	CENPF/LMNA/PCNA/CENPW/CFL1/RAD21/VIM/SMC1A/SMC3/LMNB1/KIF4A/RUVBL2/UHRF1/TPR/HNRNPA2B1/SRPK1/HAT1/DAG1/EIF6/HES1	20
CC	GO:0098803	respiratory chain complex	16/1322	91/19594	0.000355755	0.00212343	0.00138736	COX8A/NDUFS8/COX5A/NDUFS6/NDUFA6/UQCRC1/CYC1/COX7A2/UQCRQ/NDUFA12/COX4I1/UQCRFS1/COX7A1/C15orf48/COX7C/NDUFC1	16
CC	GO:0005811	lipid droplet	17/1322	100/19594	0.000356559	0.00212343	0.00138736	ANXA2/GAPDH/HSD3B7/PLIN3/CKAP4/CAV1/SET/IRAK1/RAP1B/PLIN2/SCCPDH/BCAP31/AUP1/RAB5C/SPART/METTL7A/HILPDA	17
CC	GO:0044815	DNA packaging complex	27/1322	198/19594	0.000376534	0.00222255	0.00145212	SMC4/ACTB/SMC2/RAD21/NUF2/NCAPG/SMC1A/SGO2/SMC3/NDC80/HP1BP3/NCAPD2/NCAPD3/NCAPG2/RUVBL2/SPC25/CENPA/NCAPH/BCL7C/PBRM1/XRCC5/NCAPH2/SPC24/SMARCA4/ACTL6A/MPHOSPH8/TERF2IP	27
CC	GO:0045277	respiratory chain complex IV	8/1322	28/19594	0.000386258	0.00225995	0.00147655	COX8A/COX5A/COX7A2/COX4I1/UQCRFS1/COX7A1/C15orf48/COX7C	8
CC	GO:0090543	Flemming body	9/1322	35/19594	0.000400859	0.00232498	0.00151904	CAPG/CEP55/KIF23/KIF14/RACGAP1/RALA/CNTRL/CELF2/NUP62	9
CC	GO:0000930	gamma-tubulin complex	6/1322	16/19594	0.000414479	0.00238325	0.00155712	MZT2B/BRCA1/MZT1/TUBG1/MZT2A/CENPJ	6
CC	GO:0005903	brush border	17/1322	102/19594	0.000452902	0.00256903	0.00167849	CLIC1/EZR/FLNA/MYL6/ACTR3/AQP1/MYH9/MYL12B/ACTN1/PLEC/MYO1C/DCXR/CAPZB/SLC38A2/EPS8/SCIN/HSP90AB1	17
CC	GO:0019774	proteasome core complex, beta-subunit complex	5/1322	11/19594	0.000454491	0.00256903	0.00167849	PSMB9/PSMB3/PSMB6/PSMB8/PSMB2	5
CC	GO:0005743	mitochondrial inner membrane	53/1322	491/19594	0.00048186	0.00270085	0.00176462	TYMS/COX8A/SLC25A5/NDUFS8/MRPL41/AURKAIP1/COX5A/UQCC2/ACADVL/ATP5F1B/MRPL51/ATP5F1E/ATP5MF/NDUFS6/NDUFA6/MTCH2/MRPL17/UCP2/COX20/MRPL23/UQCRC1/MCUR1/MRPL52/NDUFAF3/MRPS34/MRPL27/CYC1/COX7A2/ATP5MC3/TIMM10/CYCS/SLC25A24/MRPL14/MRPS11/UQCRQ/STMP1/IMMT/CRAT/COQ2/MRPL37/NDUFA12/ATP5F1C/COX4I1/UQCRFS1/SLC25A1/COX7A1/C15orf48/HSPD1/COX7C/SLC25A36/NDUFC1/SLC25A37/CLU	53
CC	GO:0031227	intrinsic component of endoplasmic reticulum membrane	24/1322	172/19594	0.000555184	0.0030859	0.00201619	CD74/HLA-DRA/HLA-B/HLA-DRB1/ARL6IP1/HLA-DPA1/HLA-DPB1/HLA-DQB1/HACD3/HLA-DRB5/B2M/HLA-C/EMC9/RTN4/TECR/HLA-A/ELOVL1/CANX/HLA-DQA1/GPAA1/BCAP31/KTN1/AUP1/RETREG1	24
CC	GO:0035371	microtubule plus-end	7/1322	23/19594	0.000587927	0.00324089	0.00211746	CKAP5/KNSTRN/KIF2C/SPAG5/MAPRE1/CDK5RAP2/GAS2L1	7
CC	GO:0071013	catalytic step 2 spliceosome	15/1322	88/19594	0.000753715	0.00412072	0.0026923	SNRPB/HNRNPR/SNRPD1/HNRNPA3/RALY/ALYREF/SYNCRIP/SNRPG/LSM3/HNRNPA2B1/SNRPF/HNRNPF/LSM2/SNRPN/DDX5	15
CC	GO:1902554	serine/threonine protein kinase complex	16/1322	99/19594	0.000929415	0.00504	0.00329292	CCNB1/PCNA/CDK1/CKS1B/CDKN2D/CCNB2/CKS2/CCNA2/CCND1/CALM2/PRKDC/CDK6/XRCC5/CCNE2/CCND2/TGFBR2	16
CC	GO:0030669	clathrin-coated endocytic vesicle membrane	13/1322	72/19594	0.000955557	0.00513969	0.00335806	CD74/HLA-DRA/HLA-DRB1/HLA-DPA1/AP2S1/IL7R/HLA-DPB1/HLA-DQB1/HLA-DRB5/VAMP8/APOE/AP2M1/HLA-DQA1	13
CC	GO:1904724	tertiary granule lumen	11/1322	55/19594	0.000963211	0.00513969	0.00335806	LYZ/GGH/B2M/CSTB/CXCL1/CTSD/CTSS/ILF2/METTL7A/YPEL5/FTH1	11
CC	GO:0031674	I band	20/1322	139/19594	0.0010542	0.00558054	0.00364609	ACTN4/FLNA/SYNE2/MYL12B/ACTN1/PLEC/GLRX3/PDLIM1/PARVB/PDLIM7/FKBP1A/FHL2/PALLD/ATP2B4/HSPB1/ANK3/BAG3/PPP3CA/NEBL/CRYAB	20
CC	GO:0005875	microtubule associated complex	22/1322	160/19594	0.00112615	0.00588667	0.0038461	BIRC5/KIF20B/KIF5B/MAP1B/KIF11/KIF23/AURKB/DCTN3/KIF14/KIF22/KIFC1/CDCA8/PEA15/AURKA/KIF2C/DYNC1H1/TPR/KIF15/DYNLT1/DCTN2/KIF20A/ACTR1A	22
CC	GO:0005687	U4 snRNP	5/1322	13/19594	0.00112968	0.00588667	0.0038461	SNRPB/SNRPD1/SNRPG/SNRPF/SNRPN	5
CC	GO:0000794	condensed nuclear chromosome	13/1322	74/19594	0.00124448	0.00643465	0.00420412	RAD21/SMC1A/BRCA2/BRCA1/SMC3/PLK1/CHEK1/TUBG1/TOPBP1/PSMC3IP/NEK2/RAD51/UBE2I	13
CC	GO:1990752	microtubule end	8/1322	33/19594	0.00127622	0.006548	0.00427819	ASPM/CKAP5/KNSTRN/KIF2C/SPAG5/MAPRE1/CDK5RAP2/GAS2L1	8
CC	GO:0005871	kinesin complex	10/1322	49/19594	0.00137859	0.00701043	0.00458031	KIF20B/KIF5B/KIF11/KIF23/KIF14/KIF22/KIFC1/KIF2C/KIF15/KIF20A	10
CC	GO:0005681	spliceosomal complex	25/1322	194/19594	0.00138737	0.00701043	0.00458031	LSM4/RHEB/SNRPB/YBX1/HNRNPR/SNRPD1/LSM5/HNRNPA3/RALY/ALYREF/SYNCRIP/SNRPG/LSM3/TXNL4A/HNRNPA2B1/SNRPF/RBM17/HNRNPF/SNRPC/LSM2/PPIH/IVNS1ABP/SNRPN/DDX5/CIRBP	25
CC	GO:0005881	cytoplasmic microtubule	13/1322	75/19594	0.00141419	0.00709224	0.00463377	TUBA1B/TUBA1C/GTSE1/TUBG1/KIF2C/DYNC1H1/DYNLT1/MAPRE1/REEP4/DCXR/TRPV4/TPT1/SAA1	13
CC	GO:1990023	mitotic spindle midzone	5/1322	14/19594	0.00166018	0.00826373	0.00539917	KIF20B/CENPE/PRC1/AURKB/RCC2	5
CC	GO:0030175	filopodium	16/1322	105/19594	0.00176077	0.00869951	0.00568389	EZR/ITGB1/SYNE2/MSN/LCP1/CIB1/RDX/CDC42/DYNC1H1/MYO1G/TWF2/DAG1/TRPV4/ANTXR1/ENAH/PDPN	16
CC	GO:0001772	immunological synapse	9/1322	44/19594	0.00232699	0.0113725	0.00743029	EZR/HLA-DRA/HLA-DRB1/ARHGDIA/ATP2B1/MYH9/ALCAM/CD53/CORO1A	9
CC	GO:0010369	chromocenter	5/1322	15/19594	0.00235293	0.0113725	0.00743029	ESCO2/AURKB/CDCA8/CBX5/CBX1	5
CC	GO:0030894	replisome	5/1322	15/19594	0.00235293	0.0113725	0.00743029	PCNA/MCM3/RPA3/POLD2/POLD3	5
CC	GO:0045121	membrane raft	36/1322	326/19594	0.00247756	0.0118887	0.00776758	TUBB/TUBA1C/ANXA2/S100A10/EZR/CAVIN3/ITGB1/SLC25A5/PTPRC/ITGB2/ATP2B1/CAVIN1/CDH13/PGK1/EFHD2/GNAI2/VDAC1/CAPN2/CAV1/CD14/CTSD/MYO1C/BSG/CORO1C/GPC1/ITGAM/LAMTOR2/MS4A4A/FLOT1/MAPK1/ATP2B4/MYADM/DAG1/ORAI1/PDPN/TGFBR2	36
CC	GO:0016363	nuclear matrix	16/1322	109/19594	0.00260606	0.0123155	0.00804639	CENPF/LMNA/CENPW/CFL1/RAD21/VIM/SMC1A/SMC3/LMNB1/KIF4A/RUVBL2/UHRF1/HNRNPA2B1/SRPK1/HAT1/HES1	16
CC	GO:0098857	membrane microdomain	36/1322	327/19594	0.00260845	0.0123155	0.00804639	TUBB/TUBA1C/ANXA2/S100A10/EZR/CAVIN3/ITGB1/SLC25A5/PTPRC/ITGB2/ATP2B1/CAVIN1/CDH13/PGK1/EFHD2/GNAI2/VDAC1/CAPN2/CAV1/CD14/CTSD/MYO1C/BSG/CORO1C/GPC1/ITGAM/LAMTOR2/MS4A4A/FLOT1/MAPK1/ATP2B4/MYADM/DAG1/ORAI1/PDPN/TGFBR2	36
CC	GO:0002102	podosome	7/1322	29/19594	0.00262188	0.0123155	0.00804639	TPM4/ACTR2/LCP1/WDR1/PALLD/GSN/SCIN	7
CC	GO:0035580	specific granule lumen	11/1322	62/19594	0.00265582	0.0123876	0.00809354	LYZ/CTSZ/GGH/KPNB1/B2M/CXCL1/CTSD/PDXK/ILF2/NEU1/CHI3L1	11
CC	GO:0035579	specific granule membrane	14/1322	91/19594	0.00303423	0.0140544	0.00918255	CYBA/ITGB2/PLAUR/VAMP8/CKAP4/CYBB/CD47/MLEC/ITGAM/LAMTOR2/AGPAT2/CMTM6/CD53/CD59	14
CC	GO:0005652	nuclear lamina	4/1322	10/19594	0.00311547	0.0143311	0.00936336	LMNA/PCNA/LMNB1/EIF6	4
CC	GO:0016234	inclusion body	12/1322	74/19594	0.00377333	0.0172384	0.0112629	RANGAP1/TPR/GPX1/PSMC5/BAG3/EEF2/SQSTM1/HERPUD1/HSP90AB1/HSPA1B/HSPA1A/CLU	12
CC	GO:0032993	protein-DNA complex	26/1322	220/19594	0.00380828	0.0172798	0.0112899	PCNA/ACTB/MCM7/MCM4/MCM3/MCM5/GINS2/RPA3/PARP1/HP1BP3/PRKDC/MCM6/RUVBL2/POLD2/CENPA/POLD3/SUZ12/XRCC5/CDC45/ACTL6A/GTF2B/MPHOSPH8/TERF2IP/FOS/JUND/NUPR1	26
CC	GO:0036464	cytoplasmic ribonucleoprotein granule	28/1322	243/19594	0.00393488	0.0177335	0.0115863	TUBB/ACTB/LSM4/KPNB1/YBX1/BARD1/HNRNPAB/CARHSP1/ROCK1/CKAP4/PSMC3/PSMA4/CDC42/RAC1/SNRPG/IQGAP1/G3BP1/LSM3/EIF4E/EIF4E2/ROCK2/LSM2/ZFP36/ZFP36L1/EID1/SQSTM1/DDX3X/CIRBP	28
CC	GO:0005796	Golgi lumen	15/1322	104/19594	0.0041385	0.018526	0.0121041	VCAN/GPC1/DAG1/SDC2/GAS6/GPC6/BGN/LUM/OGN/OMD/FMOD/PRELP/SOD3/DCN/ACAN	15
CC	GO:1902911	protein kinase complex	16/1322	115/19594	0.00448382	0.0199381	0.0130267	CCNB1/PCNA/CDK1/CKS1B/CDKN2D/CCNB2/CKS2/CCNA2/CCND1/CALM2/PRKDC/CDK6/XRCC5/CCNE2/CCND2/TGFBR2	16
CC	GO:0005614	interstitial matrix	4/1322	11/19594	0.00463602	0.0203436	0.0132916	NAV2/ECM2/CCDC80/COL14A1	4
CC	GO:0005688	U6 snRNP	4/1322	11/19594	0.00463602	0.0203436	0.0132916	LSM4/LSM5/LSM3/LSM2	4
CC	GO:0017053	transcription repressor complex	12/1322	76/19594	0.00471394	0.0205503	0.0134267	HMGB1/CCND1/DRAP1/GMNN/DEPDC1/HDGF/CBX5/RBBP8/JUN/N4BP2L2/GLI3/JUND	12
CC	GO:0016323	basolateral plasma membrane	26/1322	226/19594	0.00543669	0.0235472	0.0153848	ANXA2/CD44/EZR/MSN/SLC16A3/ATP2B1/AQP1/STX2/ATP1B3/SLC16A10/BSG/FLOT1/ANXA1/ATP2B4/SLC43A3/DAG1/ORAI1/WASF2/ANK3/SLC14A1/SLC39A14/PTH1R/PDPN/LRP1/HSP90AB1/SLC40A1	26
CC	GO:0098562	cytoplasmic side of membrane	23/1322	193/19594	0.00564548	0.0240731	0.0157283	EZR/PTPRC/RHOA/ATP2B1/S100A6/GNB2/RACGAP1/MYH9/GNB1/GNAI2/RAC1/IQGAP1/GNB4/RGS1/LILRB4/AKT1/FKBP1A/CDK16/PPP3CA/DNAJA1/EEF1A1/ERRFI1/GEM	23
CC	GO:0035770	ribonucleoprotein granule	29/1322	261/19594	0.00566188	0.0240731	0.0157283	TUBB/ACTB/LSM4/KPNB1/YBX1/BARD1/HNRNPAB/CARHSP1/HNRNPA3/ROCK1/CKAP4/PSMC3/PSMA4/CDC42/RAC1/SNRPG/IQGAP1/G3BP1/LSM3/EIF4E/EIF4E2/ROCK2/LSM2/ZFP36/ZFP36L1/EID1/SQSTM1/DDX3X/CIRBP	29
CC	GO:0031143	pseudopodium	5/1322	18/19594	0.00566638	0.0240731	0.0157283	ACTN4/MSN/ACTN1/CAPN2/MAPK1	5
CC	GO:0071005	U2-type precatalytic spliceosome	9/1322	50/19594	0.00572146	0.0241532	0.0157807	LSM4/SNRPB/SNRPD1/LSM5/SNRPG/LSM3/TXNL4A/SNRPF/LSM2	9
CC	GO:0034709	methylosome	4/1322	12/19594	0.00658607	0.0276284	0.0180512	SNRPB/SNRPD1/SNRPG/SNRPF	4
CC	GO:0046930	pore complex	6/1322	26/19594	0.00666336	0.0277779	0.0181489	SLC25A5/BAX/VDAC1/VDAC3/PPIF/VDAC2	6
CC	GO:1990204	oxidoreductase complex	16/1322	120/19594	0.0067862	0.0281142	0.0183687	RRM2/CYBA/RRM1/NDUFS8/P4HB/LDHA/CYBB/NDUFS6/NDUFA6/UQCRC1/CYC1/ETFB/UQCRQ/NDUFA12/UQCRFS1/NDUFC1	16
CC	GO:0031965	nuclear membrane	32/1322	300/19594	0.00693585	0.0285569	0.0186578	LMNA/CLIC1/NUDT1/JPT1/ENO1/GAPDH/CCND1/SYNE2/KPNB1/YBX1/HACD3/LMNB2/SLC16A3/LMNB1/ALOX5AP/SUN2/RANGAP1/AQP1/XPO1/NRM/ATP5MF/CBX3/TPR/TXNL4A/TMEM109/MTDH/DTL/RIF1/NUP62/TOR1A/EMD/CCND2	32
CC	GO:0098636	protein complex involved in cell adhesion	8/1322	43/19594	0.00732632	0.0299795	0.0195873	LGALS1/ITGB1/ITGA5/ITGB2/PLAUR/ITGAM/ITGA6/ITGA10	8
CC	GO:0005911	cell-cell junction	48/1322	497/19594	0.00781248	0.0316329	0.0206676	ACTB/ANXA2/YWHAH/EZR/FLNA/S100A11/ACTG1/ECT2/CCND1/ITGB1/ITGA5/PPP1CA/RHOA/CDCA3/MSN/ACTR3/MYH9/ACTN1/RDX/CDC42/IQGAP1/MTDH/ADAM15/IQGAP3/PDLIM1/RAP1B/PDLIM7/AKT1/FLOT1/ANXA1/WDR1/SAPCD2/MYADM/CD53/TLN1/DAG1/CCDC85B/CORO1A/WASF2/ANK3/USP53/PCDH9/TRPV4/PPP3CA/PIK3R1/CNN3/PMP22/MXRA8	48
CC	GO:0030662	coated vesicle membrane	21/1322	176/19594	0.00782523	0.0316329	0.0206676	CD74/HLA-DRA/HLA-B/HLA-DRB1/HLA-DPA1/AP2S1/IL7R/HLA-DPB1/HLA-DQB1/HLA-DRB5/VAMP8/APOE/B2M/HLA-C/HLA-A/AP2M1/HLA-DQA1/LMAN1/COPE/VMA21/CD59	21
CC	GO:0045334	clathrin-coated endocytic vesicle	13/1322	91/19594	0.00791546	0.0318049	0.02078	CD74/HLA-DRA/HLA-DRB1/HLA-DPA1/AP2S1/IL7R/HLA-DPB1/HLA-DQB1/HLA-DRB5/VAMP8/APOE/AP2M1/HLA-DQA1	13
CC	GO:0009295	nucleoid	8/1322	44/19594	0.00843728	0.0330487	0.0215926	SLC25A5/UQCC2/ACADVL/ATP5F1B/VDAC1/LRRC59/VDAC2/SOD2	8
CC	GO:0042645	mitochondrial nucleoid	8/1322	44/19594	0.00843728	0.0330487	0.0215926	SLC25A5/UQCC2/ACADVL/ATP5F1B/VDAC1/LRRC59/VDAC2/SOD2	8
CC	GO:1990391	DNA repair complex	8/1322	44/19594	0.00843728	0.0330487	0.0215926	BRCA2/BRCA1/FANCI/PRKDC/PAXX/XRCC5/MSH2/MSH6	8
CC	GO:0071011	precatalytic spliceosome	9/1322	53/19594	0.00844777	0.0330487	0.0215926	LSM4/SNRPB/SNRPD1/LSM5/SNRPG/LSM3/TXNL4A/SNRPF/LSM2	9
CC	GO:0019867	outer membrane	26/1322	234/19594	0.00847274	0.0330487	0.0215926	ENO1/SYNE2/RAC2/BAX/RAB32/VDAC1/PLEC/VDAC3/MTCH2/TMEM109/PMAIP1/BRI3BP/ATP5MC3/BID/VDAC2/STMP1/IMMT/CISD2/PPP1CC/EMD/SPART/ANKH/UBC/TOMM7/ASS1/PLA2G2A	26
CC	GO:0044853	plasma membrane raft	15/1322	113/19594	0.00893956	0.0341502	0.0223123	EZR/CAVIN3/ITGB2/CAVIN1/CDH13/CAV1/CORO1C/ITGAM/MS4A4A/FLOT1/MAPK1/ATP2B4/DAG1/ORAI1/TGFBR2	15
CC	GO:0000800	lateral element	4/1322	13/19594	0.00901114	0.0341502	0.0223123	BRCA2/BRCA1/SMC3/RAD51	4
CC	GO:0001931	uropod	4/1322	13/19594	0.00901114	0.0341502	0.0223123	EZR/MSN/MYH9/FLOT1	4
CC	GO:0031254	cell trailing edge	4/1322	13/19594	0.00901114	0.0341502	0.0223123	EZR/MSN/MYH9/FLOT1	4
CC	GO:0043601	nuclear replisome	4/1322	13/19594	0.00901114	0.0341502	0.0223123	MCM3/RPA3/POLD2/POLD3	4
CC	GO:0070821	tertiary granule membrane	11/1322	73/19594	0.00946945	0.0356843	0.0233146	FCER1G/CYBA/ITGB2/VAMP8/CYBB/CD47/ITGAM/LAMTOR2/ATP6AP2/CD53/CD59	11
CC	GO:0001891	phagocytic cup	6/1322	28/19594	0.00971755	0.0362101	0.0236581	AIF1/LCP1/MYO1G/RAB31/ANXA1/CORO1A	6
CC	GO:0036019	endolysosome	6/1322	28/19594	0.00971755	0.0362101	0.0236581	CTSB/AP2S1/CTSL/CTSS/AP2M1/CTSK	6
CC	GO:0009898	cytoplasmic side of plasma membrane	20/1322	169/19594	0.0101318	0.0373923	0.0244305	EZR/PTPRC/RHOA/ATP2B1/S100A6/GNB2/RACGAP1/MYH9/GNB1/GNAI2/RAC1/IQGAP1/GNB4/RGS1/LILRB4/AKT1/CDK16/PPP3CA/ERRFI1/GEM	20
CC	GO:0098862	cluster of actin-based cell projections	19/1322	158/19594	0.0101996	0.0373923	0.0244305	CLIC1/EZR/FLNA/MYL6/RHOC/ACTR3/AQP1/MYH9/MYL12B/ACTN1/PLEC/MYO1C/TWF2/DCXR/CAPZB/SLC38A2/EPS8/SCIN/HSP90AB1	19
CC	GO:0005814	centriole	18/1322	147/19594	0.010203	0.0373923	0.0244305	TOP2A/CAPG/CEP55/RAN/CCDC88A/PLK1/TUBG1/ROCK1/AURKA/POC1A/PCNT/RAB8A/CEP350/TEDC1/CENPJ/HSPA6/HSPA1B/HSPA1A	18
CC	GO:0009897	external side of plasma membrane	44/1322	455/19594	0.0103104	0.0375795	0.0245528	CD74/FCER1G/CTSB/HLA-DRB1/ITGB1/ITGA5/IL7R/ANPEP/PTPRC/ITGB2/ANXA5/B2M/CDH13/P4HB/CD83/CAPN2/CRLF1/CD14/ITGAM/ALCAM/ADAM9/FLOT1/ITGA6/ATP6AP2/ANXA1/NT5E/CD84/CLEC7A/DAG1/CD59/FCGR3A/PDGFRA/ANTXR1/CXCL12/OSMR/MFGE8/IL1R1/CTSK/SERPINE2/LAG3/TGFBR2/SERPINA5/ITGA10/THBS1	44
CC	GO:0019897	extrinsic component of plasma membrane	20/1322	170/19594	0.0107778	0.0390694	0.0255263	S100A10/KPNA2/RHOA/S100A6/CDH13/GNB2/RACGAP1/GNB1/GNAI2/RAC1/IQGAP1/GNB4/RGS1/AKT1/ANXA1/CDK16/PPP3CA/MFGE8/SERPINE2/ERRFI1	20
CC	GO:0009925	basal plasma membrane	27/1322	251/19594	0.0111607	0.040239	0.0262905	ANXA2/CD44/EZR/MSN/SLC16A3/ATP2B1/AQP1/STX2/ATP1B3/MYO1C/SLC16A10/BSG/FLOT1/ANXA1/ATP2B4/SLC43A3/DAG1/ORAI1/WASF2/ANK3/SLC14A1/SLC39A14/PTH1R/PDPN/LRP1/HSP90AB1/SLC40A1	27
CC	GO:0005753	mitochondrial proton-transporting ATP synthase complex	5/1322	21/19594	0.0113706	0.0407753	0.0266409	ATP5F1B/ATP5F1E/ATP5MF/ATP5MC3/ATP5F1C	5
CC	GO:0005750	mitochondrial respiratory chain complex III	4/1322	14/19594	0.0119515	0.0415191	0.0271268	UQCRC1/CYC1/UQCRQ/UQCRFS1	4
CC	GO:0008278	cohesin complex	4/1322	14/19594	0.0119515	0.0415191	0.0271268	RAD21/SMC1A/SGO2/SMC3	4
CC	GO:0031089	platelet dense granule lumen	4/1322	14/19594	0.0119515	0.0415191	0.0271268	ECM1/LGALS3BP/SELENOP/RARRES2	4
CC	GO:0031616	spindle pole centrosome	4/1322	14/19594	0.0119515	0.0415191	0.0271268	DLGAP5/AURKB/AURKA/EMD	4
CC	GO:0045275	respiratory chain complex III	4/1322	14/19594	0.0119515	0.0415191	0.0271268	UQCRC1/CYC1/UQCRQ/UQCRFS1	4
CC	GO:0072687	meiotic spindle	4/1322	14/19594	0.0119515	0.0415191	0.0271268	ASPM/FBXO5/AURKA/CNTRL	4
CC	GO:0031258	lamellipodium membrane	5/1322	22/19594	0.0139144	0.0476258	0.0311167	CFL1/CD44/SYNE2/ANTXR1/PDPN	5
CC	GO:0045259	proton-transporting ATP synthase complex	5/1322	22/19594	0.0139144	0.0476258	0.0311167	ATP5F1B/ATP5F1E/ATP5MF/ATP5MC3/ATP5F1C	5
CC	GO:0031968	organelle outer membrane	25/1322	232/19594	0.0139236	0.0476258	0.0311167	ENO1/SYNE2/RAC2/BAX/RAB32/VDAC1/PLEC/VDAC3/MTCH2/TMEM109/PMAIP1/BRI3BP/ATP5MC3/BID/VDAC2/STMP1/IMMT/CISD2/PPP1CC/EMD/SPART/UBC/TOMM7/ASS1/PLA2G2A	25
CC	GO:0016528	sarcoplasm	11/1322	78/19594	0.0152613	0.051935	0.0339321	SYNE2/CALU/PLEC/TMEM109/FKBP1A/HSP90B1/MANF/ANK3/GSN/THBS1/S100A1	11
CC	GO:0031234	extrinsic component of cytoplasmic side of plasma membrane	13/1322	99/19594	0.0155838	0.0527634	0.0344733	RHOA/S100A6/GNB2/RACGAP1/GNB1/GNAI2/RAC1/IQGAP1/GNB4/RGS1/AKT1/CDK16/ERRFI1	13
CC	GO:0008305	integrin complex	6/1322	31/19594	0.0159899	0.053865	0.0351931	ITGB1/ITGA5/ITGB2/ITGAM/ITGA6/ITGA10	6
CC	GO:0098978	glutamatergic synapse	32/1322	319/19594	0.0161264	0.0540518	0.0353152	PFN1/ACTB/ARPC2/ITGB1/KPNA2/NRP2/PPP1CA/PIN1/RHOA/SRGN/YWHAZ/ATP2B1/APOE/ACTN1/HRAS/RAC1/EIF4E/RAB8A/VPS35/AP2M1/FLOT1/CANX/NRP1/ARPC5L/ATP2B4/DAG1/CORO1A/PPP1CC/EPS8/FXYD6/PPP3CA/DNAJB1	32
CC	GO:0005682	U5 snRNP	5/1322	23/19594	0.0168142	0.055615	0.0363365	SNRPB/SNRPD1/SNRPG/TXNL4A/SNRPN	5
CC	GO:0071782	endoplasmic reticulum tubular network	5/1322	23/19594	0.0168142	0.055615	0.0363365	KPNB1/ATL3/RTN4/REEP4/EMD	5
CC	GO:0030532	small nuclear ribonucleoprotein complex	13/1322	100/19594	0.0168429	0.055615	0.0363365	LSM4/SNRPB/SNRPD1/LSM5/SNRPG/LSM3/TXNL4A/SNRPF/SNRPC/LSM2/PPIH/SNRPN/HEXIM1	13
CC	GO:0097525	spliceosomal snRNP complex	12/1322	90/19594	0.0176002	0.0578293	0.0377832	LSM4/SNRPB/SNRPD1/LSM5/SNRPG/LSM3/TXNL4A/SNRPF/SNRPC/LSM2/PPIH/SNRPN	12
CC	GO:0016469	proton-transporting two-sector ATPase complex	8/1322	50/19594	0.0179132	0.0585693	0.0382667	ATP6V0B/ATP5F1B/ATP5F1E/ATP5MF/TCIRG1/ATP5MC3/ATP6AP2/ATP5F1C	8
CC	GO:0000795	synaptonemal complex	7/1322	41/19594	0.0186839	0.060496	0.0395255	RAD21/BRCA2/BRCA1/SMC3/PLK1/RAD51/UBE2I	7
CC	GO:0099086	synaptonemal structure	7/1322	41/19594	0.0186839	0.060496	0.0395255	RAD21/BRCA2/BRCA1/SMC3/PLK1/RAD51/UBE2I	7
CC	GO:0140534	endoplasmic reticulum protein-containing complex	15/1322	125/19594	0.0212199	0.0683754	0.0446736	ARL6IP1/B2M/EMC9/P4HB/SDF2L1/UFD1/MLEC/HLA-A/SPCS3/FKBP1A/HSP90B1/GPAA1/GANAB/AUP1/RPN1	15
CC	GO:0005685	U1 snRNP	6/1322	33/19594	0.0214574	0.0688082	0.0449564	SNRPB/SNRPD1/SNRPG/SNRPF/SNRPC/SNRPN	6
CC	GO:0000791	euchromatin	9/1322	62/19594	0.0225686	0.0720251	0.0470582	PSIP1/RUVBL2/UHRF1/CBX3/TRIM28/ELL2/JUN/ID2/KLF4	9
CC	GO:0005912	adherens junction	19/1322	172/19594	0.0233016	0.0740104	0.0483552	ACTB/ANXA2/EZR/S100A11/PPP1CA/CDCA3/MSN/MYH9/RDX/ADAM15/PDLIM1/PDLIM7/FLOT1/ANXA1/TLN1/DAG1/CCDC85B/TRPV4/CNN3	19
CC	GO:0016282	eukaryotic 43S preinitiation complex	4/1322	17/19594	0.0241824	0.0757262	0.0494763	EIF3A/EIF1B/EIF3E/EIF1	4
CC	GO:0071004	U2-type prespliceosome	4/1322	17/19594	0.0241824	0.0757262	0.0494763	SNRPB/SNRPG/SNRPC/SNRPN	4
CC	GO:0071010	prespliceosome	4/1322	17/19594	0.0241824	0.0757262	0.0494763	SNRPB/SNRPG/SNRPC/SNRPN	4
CC	GO:0045178	basal part of cell	27/1322	269/19594	0.0252958	0.0788425	0.0515123	ANXA2/CD44/EZR/MSN/SLC16A3/ATP2B1/AQP1/STX2/ATP1B3/MYO1C/SLC16A10/BSG/FLOT1/ANXA1/ATP2B4/SLC43A3/DAG1/ORAI1/WASF2/ANK3/SLC14A1/SLC39A14/PTH1R/PDPN/LRP1/HSP90AB1/SLC40A1	27
CC	GO:0000220	vacuolar proton-transporting V-type ATPase, V0 domain	3/1322	10/19594	0.0256921	0.0797053	0.0520761	ATP6V0B/TCIRG1/ATP6AP2	3
CC	GO:0000315	organellar large ribosomal subunit	8/1322	54/19594	0.0274317	0.0843176	0.0550895	MRPL41/MRPL51/MRPL17/MRPL23/MRPL52/MRPL27/MRPL14/MRPL37	8
CC	GO:0005762	mitochondrial large ribosomal subunit	8/1322	54/19594	0.0274317	0.0843176	0.0550895	MRPL41/MRPL51/MRPL17/MRPL23/MRPL52/MRPL27/MRPL14/MRPL37	8
CC	GO:0033177	proton-transporting two-sector ATPase complex, proton-transporting domain	5/1322	26/19594	0.0278218	0.0850337	0.0555574	ATP6V0B/ATP5MF/TCIRG1/ATP5MC3/ATP6AP2	5
CC	GO:0034451	centriolar satellite	13/1322	107/19594	0.0279196	0.0850337	0.0555574	CEP55/KIF5B/DLGAP5/TACC3/CENPU/PLK1/ITGB1BP1/KNSTRN/PCNT/SPAG5/FLOT1/RAD23A/ZMYND10	13
CC	GO:0016235	aggresome	6/1322	35/19594	0.028064	0.0850849	0.0555909	RANGAP1/BAG3/EEF2/SQSTM1/HSPA1B/HSPA1A	6
CC	GO:0005759	mitochondrial matrix	43/1322	473/19594	0.0285785	0.0862528	0.0563539	TYMS/CCNB1/CDK1/NUDT1/SLC25A5/NDUFS8/MRPL41/IDH2/UQCC2/ACADVL/ATP5F1B/MTHFD2/BLOC1S1/VDAC1/MRPL51/ATP5F1E/MRPL17/ARL2/MRPL23/PPIF/MRPL52/HAGH/ECI1/MRPS34/MRPL27/ETFB/GPX1/GLRX5/CA5B/LRRC59/MRPL14/MRPS11/GLUD1/VDAC2/RAD51/GADD45GIP1/MRPL37/ATP5F1C/REXO2/HSPD1/PDK4/HSPE1/SOD2	43
CC	GO:0045171	intercellular bridge	10/1322	75/19594	0.0287145	0.0862728	0.056367	TPX2/KIF20B/CEP55/PRC1/CDCA8/CDC6/KIF20A/NCAPH2/NUDCD2/NUPR1	10
CC	GO:0034719	SMN-Sm protein complex	4/1322	18/19594	0.0294727	0.0877603	0.0573388	SNRPB/SNRPD1/SNRPG/SNRPF	4
CC	GO:0070993	translation preinitiation complex	4/1322	18/19594	0.0294727	0.0877603	0.0573388	EIF3A/EIF1B/EIF3E/EIF1	4
CC	GO:0043209	myelin sheath	7/1322	45/19594	0.0299064	0.0886559	0.057924	ITGB1/CALM1/CALM3/CALM2/PLEC/TSPAN2/PMP22	7
CC	GO:0005832	chaperonin-containing T-complex	3/1322	11/19594	0.0335881	0.0969839	0.0633652	CCT5/CCT2/CCT6A	3
CC	GO:0016281	eukaryotic translation initiation factor 4F complex	3/1322	11/19594	0.0335881	0.0969839	0.0633652	EIF4E/EIF4E2/EIF4B	3
CC	GO:0031074	nucleocytoplasmic transport complex	3/1322	11/19594	0.0335881	0.0969839	0.0633652	RAN/KPNA2/KPNB1	3
CC	GO:0034663	endoplasmic reticulum chaperone complex	3/1322	11/19594	0.0335881	0.0969839	0.0633652	P4HB/SDF2L1/HSP90B1	3
CC	GO:0106068	SUMO ligase complex	3/1322	11/19594	0.0335881	0.0969839	0.0633652	RANGAP1/SMC6/UBE2I	3
CC	GO:1904090	peptidase inhibitor complex	3/1322	11/19594	0.0335881	0.0969839	0.0633652	CTSB/SERPINE1/SERPINA5	3
CC	GO:0031253	cell projection membrane	32/1322	339/19594	0.0344144	0.0989415	0.0646442	CFL1/CD44/EZR/ARPC2/ITGB1/SYNE2/ITGA5/RHOA/AIF1/MSN/LCP1/ATP2B1/DIAPH1/AQP1/CIB1/GPI/NME1/PLEK/RAC1/MYO1C/CORO1C/MAPRE1/ATP6AP2/TLN1/PLEKHO1/TRPV4/EPS8/ANTXR1/PDPN/HSP90AB1/EEF1A1/MXRA8	32
MF	GO:0005201	extracellular matrix structural constituent	49/1299	172/18410	9.46902e-18	8.54106e-15	6.92734e-15	COL6A3/PRG4/TFPI2/COL1A1/COL15A1/COL6A1/COL5A3/VCAN/TGFBI/FBN1/COL5A1/ECM1/COL6A2/EMILIN2/COL5A2/COL1A2/COL4A2/ANOS1/COL8A1/COL27A1/CHADL/MFGE8/BGN/EFEMP1/COL12A1/MATN3/CTHRC1/EDIL3/LUM/OGN/CCN1/COL14A1/AEBP1/THBS1/FMOD/ASPN/PRELP/COL11A2/COL9A2/COL11A1/HAPLN1/DCN/ACAN/COMP/CILP/MGP/COL9A3/CHI3L1/COL2A1	49
MF	GO:0045296	cadherin binding	66/1299	333/18410	1.22658e-14	5.53188e-12	4.48671e-12	ANLN/TAGLN2/PFN1/TMPO/CAPG/DIAPH3/CLIC1/RAN/ANXA2/CCNB2/RANBP1/ENO1/KIF5B/EZR/FLNA/S100A11/ITGB1/PPP1CA/YWHAZ/PKM/PLIN3/CDH13/CKAP5/RANGAP1/MYH9/RTN4/CAST/EFHD2/CIP2A/LRRFIP1/LDHA/PLEC/RDX/YWHAB/CTNNAL1/IQGAP1/CAPZA1/BSG/PAICS/PCMT1/NOP56/PDLIM1/PSMB6/MAPRE1/LRRC59/ITGA6/PFKP/ANXA1/TWF2/KTN1/CAPZB/PUF60/TLN1/EMD/WASF2/EIF5/ANK3/BAG3/EEF1D/EEF2/EIF3E/DDX3X/DNAJB1/CNN3/HSP90AB1/HSPA1A	66
MF	GO:0003779	actin binding	77/1299	439/18410	7.23372e-14	2.17494e-11	1.76401e-11	ANLN/PFN1/CAPG/TPM3/DIAPH3/CFL1/TMSB4X/TPM4/YWHAH/TMSB10/EZR/ACTN4/FLNA/MAP1B/ARPC5/ARPC2/ITGB1/SYNE2/ABL2/AIF1/MSN/CCDC88A/ACTR2/LCP1/CAP1/ACTR3/DIAPH1/ARPC1B/MYH9/ACTN1/P4HB/GAS2L3/S100A4/ARPC3/PLEC/RDX/CTNNAL1/ARPC4/COTL1/IQGAP1/CAPZA1/MYO1C/CORO1C/PHACTR1/MYO1G/IQGAP3/PDLIM1/PARVB/PDLIM7/GMFG/ARPC5L/WDR1/GAS2L1/TWF2/PALLD/CAPZB/TLN1/FMNL1/DAG1/CORO1A/EMD/WASF2/RUSC1/MARCKSL1/TRPV4/EPS8/ANTXR1…	77
MF	GO:0015631	tubulin binding	69/1299	376/18410	1.5885e-13	3.58207e-11	2.90528e-11	CENPF/STMN1/TPX2/BIRC5/KIF20B/GTSE1/CENPE/DIAPH3/NUSAP1/SKA2/KIF5B/EZR/DLGAP5/TPPP3/GAPDH/MAP1B/KIF11/BRCA2/CCT5/KIF23/BRCA1/SMC3/PRC1/CCDC88A/PLK1/KIF4A/KIF14/MAP4K4/DIAPH1/CKAP5/SUN2/RACGAP1/KIF22/KIFC1/GAS2L3/CACYBP/KNSTRN/KIF2C/TPR/KIF15/SPAG5/MAPRE1/PDCD5/CDK5RAP2/KIF20A/CEP350/GAS2L1/VBP1/CENPJ/ARL8B/REEP4/GPAA1/SKA1/SPC24/RCC2/DAG1/EMD/CEP57/DPYSL2/NDN/TRPV4/GABARAPL1/MAP1LC3B/MTUS1/BEX4/D…	69
MF	GO:0005539	glycosaminoglycan binding	51/1299	234/18410	2.89337e-13	5.21965e-11	4.23346e-11	HMMR/CXCL8/PTN/CD44/PPIA/NRP2/COL5A3/PTPRC/VCAN/FBN1/COL5A1/APOE/APLP2/NAV2/HDGF/FSTL1/PDCD5/NRP1/STAB1/NDNF/CRISPLD2/ANOS1/FGFR2/FBLN7/CCN6/SMOC1/FGF7/SULF2/ECM2/SERPINE2/BGN/CCDC80/TGFBR2/SFRP1/SERPINA5/CCN1/THBS1/FGF2/CCN5/PRELP/SMOC2/COL11A1/HAPLN1/SAA1/SOD3/PCOLCE2/CCN2/DCN/ACAN/COMP/CFH	51
MF	GO:0005518	collagen binding	25/1299	68/18410	1.80602e-12	2.71506e-10	2.20208e-10	CD44/CTSB/COL6A1/ITGB1/COL5A3/TGFBI/CTSL/COL6A2/CTSS/ADAM9/CRTAP/ANTXR1/DDR2/CHADL/CTSK/ECM2/LUM/COL14A1/ITGA10/AEBP1/THBS1/ASPN/PCOLCE2/DCN/COMP	25
MF	GO:0008201	heparin binding	40/1299	168/18410	5.67506e-12	7.1976e-10	5.83771e-10	CXCL8/PTN/NRP2/COL5A3/PTPRC/FBN1/COL5A1/APOE/APLP2/NAV2/HDGF/FSTL1/PDCD5/NRP1/NDNF/CRISPLD2/ANOS1/FGFR2/FBLN7/CCN6/SMOC1/FGF7/ECM2/SERPINE2/CCDC80/SFRP1/SERPINA5/CCN1/THBS1/FGF2/CCN5/PRELP/SMOC2/COL11A1/SAA1/SOD3/PCOLCE2/CCN2/COMP/CFH	40
MF	GO:0030020	extracellular matrix structural constituent conferring tensile strength	19/1299	41/18410	6.38368e-12	7.1976e-10	5.83771e-10	COL6A3/COL1A1/COL15A1/COL6A1/COL5A3/COL5A1/COL6A2/COL5A2/COL1A2/COL4A2/COL8A1/COL27A1/COL12A1/COL14A1/COL11A2/COL9A2/COL11A1/COL9A3/COL2A1	19
MF	GO:0051015	actin filament binding	44/1299	214/18410	9.49684e-11	9.51794e-09	7.71965e-09	CAPG/TPM3/CFL1/TPM4/EZR/ACTN4/FLNA/ARPC5/ARPC2/SYNE2/ABL2/AIF1/ACTR2/LCP1/ACTR3/ARPC1B/MYH9/ACTN1/GAS2L3/ARPC3/CTNNAL1/ARPC4/COTL1/IQGAP1/CAPZA1/MYO1C/CORO1C/MYO1G/IQGAP3/ARPC5L/WDR1/GAS2L1/TWF2/CAPZB/TLN1/FMNL1/CORO1A/MARCKSL1/TRPV4/ANTXR1/NEBL/GSN/SCIN/TAGLN	44
MF	GO:0005178	integrin binding	36/1299	156/18410	1.66783e-10	1.50438e-08	1.22015e-08	HMGB1/SPP1/PTN/ACTN4/PPIA/ITGB1/ITGA5/TGFBI/CD151/FBN1/ITGB2/LCP1/COL5A1/MYH9/ACTN1/P4HB/ITGB1BP1/ADAM15/ITGAM/ADAM9/ITGA6/TLN1/CCN6/CXCL12/IGF1/MFGE8/ECM2/EDIL3/CCN1/ITGA10/THBS1/FGF2/CCN5/CCN2/COMP/IBSP	36
MF	GO:0008017	microtubule binding	50/1299	272/18410	3.40104e-10	2.78885e-08	2.26194e-08	CENPF/TPX2/BIRC5/KIF20B/GTSE1/CENPE/DIAPH3/NUSAP1/SKA2/KIF5B/EZR/DLGAP5/GAPDH/MAP1B/KIF11/KIF23/PRC1/CCDC88A/PLK1/KIF4A/KIF14/MAP4K4/DIAPH1/CKAP5/SUN2/RACGAP1/KIF22/KIFC1/GAS2L3/KNSTRN/KIF2C/KIF15/SPAG5/MAPRE1/CDK5RAP2/KIF20A/CEP350/GAS2L1/REEP4/SKA1/SPC24/RCC2/CEP57/DPYSL2/TRPV4/MAP1LC3B/MTUS1/SBDS/GABARAPL2/CRYAB	50
MF	GO:0030021	extracellular matrix structural constituent conferring compression resistance	12/1299	22/18410	4.82347e-09	3.42405e-07	2.77712e-07	PRG4/VCAN/CHADL/BGN/LUM/OGN/FMOD/ASPN/PRELP/HAPLN1/DCN/ACAN	12
MF	GO:1901681	sulfur compound binding	47/1299	267/18410	4.93488e-09	3.42405e-07	2.77712e-07	CXCL8/PTN/DBI/PPIA/NRP2/COL5A3/PTPRC/FBN1/COL5A1/APOE/APLP2/NAV2/HDGF/ACOT7/FSTL1/ACADVL/TKT/PDCD5/NRP1/GSTP1/NDNF/CRISPLD2/ANOS1/FGFR2/FBLN7/CCN6/SMOC1/FGF7/LRP1/ECM2/SERPINE2/CCDC80/SFRP1/SERPINA5/CCN1/THBS1/FGF2/CCN5/PRELP/SMOC2/COL11A1/SAA1/SOD3/PCOLCE2/CCN2/COMP/CFH	47
MF	GO:0044389	ubiquitin-like protein ligase binding	52/1299	317/18410	9.38128e-09	6.04422e-07	4.90225e-07	TUBA1B/TUBB/UBE2C/CCNB1/LAPTM5/UBE2T/ACTG1/SLC25A5/BRCA1/TPI1/YWHAZ/PA2G4/RANGAP1/RTN4/PSMD1/SUMO3/GPI/RALA/AURKA/CACYBP/UBE2L3/UQCRC1/RBX1/CCT2/EIF4E2/UBE2A/XRCC5/BID/SMC6/TMBIM6/CKB/TRIM28/ERLIN1/RALB/NEDD8/AUP1/SPART/HSPD1/GABARAPL1/JUN/SQSTM1/HSPA6/UBE2B/UBC/MAP1LC3B/DIO2/DNAJA1/GABARAPL2/HSP90AB1/HSPA1B/HSPA1A/CLU	52
MF	GO:0051082	unfolded protein binding	28/1299	121/18410	1.6505e-08	9.92503e-07	8.04983e-07	TUBB4B/PPIA/CCT5/NAP1L4/RUVBL2/CHAF1A/CCT2/CANX/CCT6A/PTGES3/HSP90B1/VBP1/LMAN1/NUDCD2/TOR1A/HSPD1/HSPE1/HSPA6/DNAJB1/DNAJA1/DNAJB4/PFDN5/HSP90AB1/NACA/CRYAB/HSPA1B/HSPA1A/CLU	28
MF	GO:0016887	ATP hydrolysis activity	52/1299	325/18410	2.21165e-08	1.22757e-06	9.9564e-07	SMC4/ATAD2/KIF20B/SMC2/MCM7/KIF5B/SMC1A/MCM4/MCM3/MCM5/CCT5/KIF23/SMC3/DDX39A/ATP2B1/KIF14/NAV2/KIF22/KIFC1/ATAD5/MCM6/RUVBL2/PSMC3/RFC4/KIF2C/G3BP1/KIF15/RECQL/CCT2/RFC2/KIF20A/CCT6A/MSH2/HSP90B1/PSMC5/PSMC1/RFC1/ATP5F1C/TOR1A/SMARCA4/TRIP13/HSPD1/DDX24/HSPE1/HSPA6/EIF4A2/DDX3X/RHOBTB3/HSP90AB1/DDX5/HSPA1B/HSPA1A	52
MF	GO:0031625	ubiquitin protein ligase binding	49/1299	298/18410	2.31361e-08	1.22757e-06	9.9564e-07	TUBA1B/TUBB/LAPTM5/UBE2T/ACTG1/SLC25A5/BRCA1/TPI1/YWHAZ/PA2G4/RANGAP1/RTN4/PSMD1/GPI/RALA/AURKA/CACYBP/UBE2L3/UQCRC1/RBX1/CCT2/EIF4E2/UBE2A/XRCC5/BID/SMC6/TMBIM6/CKB/TRIM28/ERLIN1/RALB/NEDD8/AUP1/SPART/HSPD1/GABARAPL1/JUN/SQSTM1/HSPA6/UBE2B/UBC/MAP1LC3B/DIO2/DNAJA1/GABARAPL2/HSP90AB1/HSPA1B/HSPA1A/CLU	49
MF	GO:0003697	single-stranded DNA binding	27/1299	120/18410	5.55288e-08	2.78261e-06	2.25687e-06	SMC4/HMGB2/NUCKS1/HMGB1/SMC2/MCM7/MCM4/FAM111A/MCM3/BRCA2/MCM5/YBX1/RPA3/RAD51AP1/MCM6/RBBP8/SAMHD1/MCM10/RECQL/HNRNPA2B1/SMC6/RAD23A/MSH2/RAD51/CDC45/HSPD1/TERF2IP	27
MF	GO:0043394	proteoglycan binding	14/1299	36/18410	6.14547e-08	2.91748e-06	2.36626e-06	CTSB/COL5A3/PTPRC/COL5A1/APOE/CTSL/CTSS/FBLN7/CTSK/LRP1/THBS1/COMP/CFH/COL2A1	14
MF	GO:0023026	MHC class II protein complex binding	12/1299	27/18410	9.30199e-08	4.1952e-06	3.40257e-06	CD74/HLA-DRA/HLA-DRB1/HLA-DPA1/HLA-DPB1/HLA-DQB1/PKM/HLA-DRB5/B2M/HLA-DMA/HLA-DQA1/HSP90AB1	12
MF	GO:0019838	growth factor binding	28/1299	139/18410	3.73777e-07	1.60546e-05	1.30213e-05	COL1A1/COL6A1/NRP2/COL5A1/IGFBP3/IGFBP6/FIBP/GPC1/NRP1/ITGA6/COL1A2/CEP57/FGFR2/PDGFRA/A2M/CCN6/LTBP3/OSMR/IL1R1/TGFBR2/IGFBP4/S100A13/CCN1/THBS1/CCN5/CCN2/FGFBP2/COL2A1	28
MF	GO:0050840	extracellular matrix binding	16/1299	55/18410	7.3742e-07	3.02342e-05	2.45219e-05	LGALS1/SPP1/ITGB1/TGFBI/ECM1/CTSS/GPC1/ADAM9/DAG1/SMOC1/BGN/CCN1/THBS1/SMOC2/COL11A1/DCN	16
MF	GO:0044548	S100 protein binding	8/1299	14/18410	1.22981e-06	4.82301e-05	3.91177e-05	ANXA2/EZR/S100A11/S100A6/CACYBP/IQGAP1/S100B/S100A1	8
MF	GO:0008094	ATP-dependent activity, acting on DNA	22/1299	103/18410	2.34651e-06	8.81897e-05	7.15275e-05	TOP2A/MCM7/MCM4/MCM3/MCM5/SMC3/NAV2/ATAD5/MCM6/RUVBL2/RFC4/G3BP1/RECQL/RFC2/XRCC5/MSH2/RAD51/MSH6/RFC3/RFC1/SMARCA4/DDX3X	22
MF	GO:0005200	structural constituent of cytoskeleton	22/1299	104/18410	2.78031e-06	0.000100313	8.13605e-05	TUBA1B/TUBB/TUBA1C/ACTB/TUBB6/VIM/TUBB4B/HLA-DRB1/ARPC5/ACTG1/ARPC2/MSN/ACTR2/ACTR3/ARPC1B/TUBG1/ARPC3/PLEC/ARPC4/TLN1/ANK3/TUBB2B	22
MF	GO:0019887	protein kinase regulator activity	34/1299	207/18410	3.25112e-06	0.000112789	9.1479e-05	TPX2/CCNB1/CKS1B/CDKN2D/CCNB2/CKS2/CCNA2/CCND1/RAC2/CIT/CDKN2C/CALM1/CALM3/CALM2/NCAPG2/CIB1/YWHAB/IQGAP1/LILRB4/GMFG/CCNE2/MOB1A/MAP2K6/HSPB1/GPRC5C/PKIG/GAS6/RGCC/CCND2/DDX3X/HEXIM1/HSP90AB1/BMP2/CDKN1C	34
MF	GO:0023023	MHC protein complex binding	12/1299	36/18410	3.69013e-06	0.000123278	9.9986e-05	CD74/HLA-DRA/HLA-DRB1/HLA-DPA1/HLA-DPB1/HLA-DQB1/PKM/HLA-DRB5/B2M/HLA-DMA/HLA-DQA1/HSP90AB1	12
MF	GO:0001968	fibronectin binding	11/1299	31/18410	4.69066e-06	0.000151106	0.000122557	ITGB1/CTSL/IGFBP3/IGFBP6/CTSS/LILRB4/CTSK/CCDC80/MMP2/THBS1/CCN2	11
MF	GO:0004857	enzyme inhibitor activity	52/1299	390/18410	6.85491e-06	0.000213211	0.000172928	PTTG1/BIRC5/PPP1R14B/ANXA2/CDKN2D/PTN/ANP32E/COL6A3/TFPI2/GAPDH/SERPINE1/CIT/RNH1/CDKN2C/ANXA5/APLP2/NCAPG2/CSTB/CAST/FBXO5/ROCK1/CIB1/YWHAB/IQGAP1/SET/PHACTR1/LILRB4/TIMP1/OAZ1/GMFG/TMBIM6/ANXA1/USP14/ENSA/ATP2B4/HSPB1/PPP1R10/ANOS1/PKIG/A2M/GAS6/ITIH5/SERPINF1/SERPINE2/HEXIM1/TIMP4/CDKN1C/SERPINA5/PCSK1N/SERPING1/SPINT2/SERPINA1	52
MF	GO:0019207	kinase regulator activity	36/1299	235/18410	8.67787e-06	0.000260915	0.000211618	TPX2/CCNB1/CKS1B/CDKN2D/CCNB2/CKS2/CCNA2/CCND1/RAC2/CIT/CDKN2C/CALM1/CALM3/CALM2/NCAPG2/CIB1/YWHAB/IQGAP1/LILRB4/GMFG/CCNE2/GSTP1/MOB1A/MAP2K6/HSPB1/GPRC5C/PKIG/GAS6/RGCC/CCND2/PIK3R1/DDX3X/HEXIM1/HSP90AB1/BMP2/CDKN1C	36
MF	GO:0070182	DNA polymerase binding	9/1299	22/18410	9.03761e-06	0.000262965	0.000213282	PCNA/HMGB1/CDT1/FANCI/PAXX/PTGES3/RAD51/SMARCA4/HSP90AB1	9
MF	GO:0017116	single-stranded DNA helicase activity	9/1299	23/18410	1.39189e-05	0.00039234	0.000318212	MCM7/MCM4/MCM3/MCM5/MCM6/RFC4/RFC2/RAD51/RFC3	9
MF	GO:0044183	protein folding chaperone	12/1299	43/18410	2.84932e-05	0.000778813	0.000631666	CD74/CCT5/CCT2/CCT6A/TOR1A/ZMYND10/HSPB1/HSPA6/DNAJB1/HSP90AB1/HSPA1B/HSPA1A	12
MF	GO:0048306	calcium-dependent protein binding	18/1299	87/18410	3.00388e-05	0.000796913	0.000646347	ANXA2/S100A10/S100A11/CALM1/CALM3/CALM2/S100A6/S100A16/S100A4/STX2/S100A3/ANXA1/ATP2B4/A2M/TNNT3/S100A13/S100B/S100A1	18
MF	GO:0033218	amide binding	51/1299	402/18410	3.28154e-05	0.0008457	0.000685916	TYMS/MARCO/CD74/CRIP1/HLA-DRA/DBI/HLA-B/HLA-DRB1/HLA-DPA1/PPIA/KPNA2/DHFR/ANPEP/HLA-DPB1/KPNB1/HLA-DQB1/ITGB2/C1QA/HLA-DRB5/APOE/HLA-C/ACOT7/ACADVL/VDAC1/CD14/HLA-A/PPIF/ITGAM/FKBP1A/TMEM158/AP2M1/HLA-DQA1/ERAP2/FKBP3/VDAC2/VBP1/PPIH/PPP3CA/MAP1LC3B/PIK3R1/PTH1R/LRP1/PFDN5/HSP90AB1/ITM2B/SLC40A1/CRYAB/ITM2C/ITM2A/FBXO2/CLU	51
MF	GO:0048407	platelet-derived growth factor binding	6/1299	11/18410	4.13809e-05	0.00103682	0.000840928	COL1A1/COL6A1/COL5A1/COL1A2/PDGFRA/COL2A1	6
MF	GO:0005092	GDP-dissociation inhibitor activity	7/1299	16/18410	5.55927e-05	0.00135526	0.0010992	RANBP1/ARHGDIA/CCDC88A/ITGB1BP1/ARHGDIB/GDI2/EIF5	7
MF	GO:0008135	translation factor activity, RNA binding	17/1299	84/18410	6.64959e-05	0.0015784	0.00128018	EIF5A/EIF3A/EIF4E/GSPT1/EIF4E2/ABCF1/EIF6/EIF5/EEF1D/EEF2/EIF1B/EIF3E/EIF4B/EIF4A2/EEF1B2/EIF1/EEF1A1	17
MF	GO:0061134	peptidase regulator activity	33/1299	230/18410	7.689e-05	0.00177284	0.00143788	PTTG1/BIRC5/ANXA2/COL6A3/TFPI2/GAPDH/SERPINE1/PSME2/APLP2/CSTB/CAST/ROCK1/CAV1/PSME1/TIMP1/PSMD14/ADRM1/USP14/CASP8AP2/ANOS1/A2M/GAS6/BEX3/ITIH5/SERPINF1/SERPINE2/TIMP4/SERPINA5/PCSK1N/SERPING1/SPINT2/SERPINA1/PCOLCE2	33
MF	GO:0042393	histone binding	35/1299	250/18410	7.86182e-05	0.00177284	0.00143788	DEK/ATAD2/CKS1B/CKS2/ANP32E/ANP32B/PTMS/PHF19/PTMA/DNAJC9/NASP/NCAPD2/NCAPD3/NCAPG2/NAP1L4/CTSL/BAZ1B/HJURP/CBX5/UHRF1/CBX3/SET/ASF1B/SAMD1/RBBP7/SUZ12/SSRP1/MSH6/CBX1/HAT1/SMARCA4/MPHOSPH8/KDM5B/BRD2/TSPYL2	35
MF	GO:0140097	catalytic activity, acting on DNA	32/1299	222/18410	8.97093e-05	0.00197361	0.00160072	TOP2A/PCNA/DNMT1/MCM7/MCM4/MCM3/MCM5/SMC3/NAV2/ATAD5/MCM6/RUVBL2/FEN1/RBBP8/NME1/RFC4/LIG1/G3BP1/POLD3/MGME1/RECQL/RFC2/XRCC5/PTGES3/MSH2/RAD51/MSH6/RFC3/RFC1/SMARCA4/REXO2/DDX3X	32
MF	GO:0061135	endopeptidase regulator activity	29/1299	194/18410	9.83414e-05	0.002112	0.00171297	PTTG1/BIRC5/ANXA2/COL6A3/TFPI2/GAPDH/SERPINE1/PSME2/APLP2/CSTB/CAST/ROCK1/PSME1/TIMP1/PSMD14/ADRM1/USP14/ANOS1/A2M/GAS6/ITIH5/SERPINF1/SERPINE2/TIMP4/SERPINA5/PCSK1N/SERPING1/SPINT2/SERPINA1	29
MF	GO:0003678	DNA helicase activity	15/1299	72/18410	0.000124713	0.00261607	0.0021218	MCM7/MCM4/MCM3/MCM5/NAV2/MCM6/RUVBL2/RFC4/G3BP1/RECQL/RFC2/XRCC5/RAD51/RFC3/DDX3X	15
MF	GO:0000217	DNA secondary structure binding	10/1299	36/18410	0.00013774	0.00279401	0.00226612	HMGB2/HMGB1/CLSPN/HMGB3/RAD51AP1/RBBP8/HMGA1/MSH2/HNRNPD/MSH6	10
MF	GO:0016538	cyclin-dependent protein serine/threonine kinase regulator activity	12/1299	50/18410	0.000142327	0.00279401	0.00226612	CCNB1/CKS1B/CDKN2D/CCNB2/CKS2/CCNA2/CCND1/CDKN2C/CCNE2/CCND2/HEXIM1/CDKN1C	12
MF	GO:0051087	chaperone binding	19/1299	106/18410	0.000142488	0.00279401	0.00226612	BIRC5/HLA-B/DNAJC9/BAX/GRN/SDF2L1/TIMM10/PTGES3/HSPD1/BAG3/DNAJB9/HSPE1/HES1/PDPN/DNAJB1/DNAJA1/DNAJB4/CP/CLU	19
MF	GO:0042277	peptide binding	41/1299	322/18410	0.000173453	0.00325676	0.00264144	MARCO/CD74/CRIP1/HLA-DRA/HLA-B/HLA-DRB1/HLA-DPA1/PPIA/KPNA2/ANPEP/HLA-DPB1/KPNB1/HLA-DQB1/ITGB2/C1QA/HLA-DRB5/APOE/HLA-C/CD14/HLA-A/PPIF/ITGAM/TMEM158/AP2M1/HLA-DQA1/ERAP2/VBP1/PPIH/PPP3CA/PIK3R1/PTH1R/LRP1/PFDN5/HSP90AB1/ITM2B/SLC40A1/CRYAB/ITM2C/ITM2A/FBXO2/CLU	41
MF	GO:0008083	growth factor activity	25/1299	162/18410	0.000174213	0.00325676	0.00264144	PTN/CLEC11A/CSF1/GRN/HDGF/IL11/CXCL1/GPI/TIMP1/TYMP/GMFG/MANF/BMP1/CCN6/PDGFD/CXCL12/IGF1/FGF7/EFEMP1/BMP2/GDF10/OGN/FGF2/MIA/CCN2	25
MF	GO:0042605	peptide antigen binding	10/1299	37/18410	0.000176919	0.00325676	0.00264144	HLA-DRA/HLA-B/HLA-DRB1/HLA-DPA1/HLA-DPB1/HLA-DQB1/HLA-DRB5/HLA-C/HLA-A/HLA-DQA1	10
MF	GO:0090079	translation regulator activity, nucleic acid binding	19/1299	108/18410	0.000183786	0.0033155	0.00268908	TYMS/EIF5A/DHFR/EIF3A/EIF4E/GSPT1/EIF4E2/ABCF1/EIF6/EIF5/EEF1D/EEF2/EIF1B/EIF3E/EIF4B/EIF4A2/EEF1B2/EIF1/EEF1A1	19
MF	GO:0003777	microtubule motor activity	14/1299	67/18410	0.000200939	0.00355386	0.00288241	KIF20B/CENPE/KIF5B/KIF11/KIF23/SMC3/KIF4A/KIF14/KIF22/KIFC1/KIF2C/DYNC1H1/KIF15/KIF20A	14
MF	GO:0002020	protease binding	22/1299	136/18410	0.000210708	0.00362348	0.00293887	CD70/ANXA2/COL1A1/SERPINE1/BRCA2/ITGB1/ECM1/CSTB/TNFAIP3/TIMP1/ADRM1/FLOT1/RAD23A/MIF/COL1A2/A2M/UBC/IL1R1/TIMP4/SERPINA5/SERPINA1/COMP	22
MF	GO:0044325	transmembrane transporter binding	21/1299	127/18410	0.00021291	0.00362348	0.00293887	YWHAH/S100A10/ACTN4/FLNA/CALM1/YWHAZ/CALM3/CALM2/DIAPH1/ACTN1/CIB1/VDAC1/CAV1/FKBP1A/AP2M1/PHPT1/ANK3/FHL1/ID2/HERPUD1/HSP90AB1	21
MF	GO:0004298	threonine-type endopeptidase activity	6/1299	14/18410	0.000223593	0.00373483	0.00302918	PSMB9/PSMB3/PSMA4/PSMB6/PSMB8/PSMB2	6
MF	GO:0003774	cytoskeletal motor activity	19/1299	111/18410	0.000265366	0.00435201	0.00352975	KIF20B/CENPE/KIF5B/KIF11/KIF23/MYL6/PIN1/SMC3/KIF4A/KIF14/KIF22/MYH9/KIFC1/KIF2C/DYNC1H1/MYO1C/KIF15/MYO1G/KIF20A	19
MF	GO:0032395	MHC class II receptor activity	5/1299	10/18410	0.000323919	0.00512587	0.00415741	HLA-DRA/HLA-DRB1/HLA-DPA1/HLA-DQB1/HLA-DQA1	5
MF	GO:0050786	RAGE receptor binding	5/1299	10/18410	0.000323919	0.00512587	0.00415741	HMGB2/HMGB1/S100A4/S100A13/S100B	5
MF	GO:0005080	protein kinase C binding	12/1299	55/18410	0.000370645	0.00576416	0.0046751	TOP2A/CAVIN3/FLNA/HINT1/CCDC88A/PLEK/GLRX3/ADAM9/TWF2/HSPB1/TRPV4/SQSTM1	12
MF	GO:0043236	laminin binding	8/1299	27/18410	0.000397102	0.00607095	0.00492392	LGALS1/ITGB1/ECM1/CTSS/GPC1/ADAM9/DAG1/THBS1	8
MF	GO:0009055	electron transfer activity	20/1299	125/18410	0.000464317	0.00698023	0.00566141	LOXL2/COX8A/CYBA/NDUFS8/COX5A/CYBB/NDUFS6/NDUFA6/UQCRC1/CYC1/COX7A2/ETFB/CYCS/AKR1B1/NDUFA12/COX4I1/UQCRFS1/COX7A1/NDUFC1/STEAP4	20
MF	GO:0001540	amyloid-beta binding	15/1299	81/18410	0.000483572	0.00715053	0.00579953	MARCO/CD74/ITGB2/C1QA/APOE/ITGAM/VBP1/LRP1/PFDN5/ITM2B/CRYAB/ITM2C/ITM2A/FBXO2/CLU	15
MF	GO:0008009	chemokine activity	11/1299	49/18410	0.000497831	0.00724264	0.00587424	CCL3L1/CXCL8/CXCL3/CXCL2/CCL2/CCL3/CXCL1/CKLF/CCL4/CXCL16/CXCL12	11
MF	GO:0035173	histone kinase activity	6/1299	16/18410	0.000527373	0.00755064	0.00612404	CDK1/AURKB/CHEK1/BAZ1B/AURKA/VRK1	6
MF	GO:0015036	disulfide oxidoreductase activity	10/1299	42/18410	0.00054102	0.007625	0.00618436	GSTO1/TXN/TXNDC17/PGK1/P4HB/ERO1A/GLRX3/GLRX5/STAB1/GLRX	10
MF	GO:0097718	disordered domain specific binding	9/1299	35/18410	0.000556272	0.00771934	0.00626087	EZR/GAPDH/CALM1/RRM1/CALM3/CALM2/AP2M1/HSP90AB1/HSPA1A	9
MF	GO:0005520	insulin-like growth factor binding	8/1299	29/18410	0.000676491	0.00924537	0.00749858	IGFBP3/IGFBP6/ITGA6/CCN6/IGFBP4/CCN1/CCN5/CCN2	8
MF	GO:0008022	protein C-terminus binding	25/1299	179/18410	0.000810095	0.0107552	0.00872315	CENPF/MKI67/TOP2A/PCNA/CDC20/EZR/MAD2L1/BRCA2/BANF1/ECM1/HRAS/ITGB3BP/SAE1/TOPBP1/TNFAIP3/MYO1C/MAPRE1/XRCC5/MSH2/RAD51/CORO1A/PPP1CC/ID1/TCF4/CCN2	25
[truncated: 201 more rows]

## Sheet: EC
ONTOLOGY	ID	Description	GeneRatio	BgRatio	pvalue	p.adjust	qvalue	geneID	Count
[truncated: 2,325 more rows]

## Sheet: FC
ONTOLOGY	ID	Description	GeneRatio	BgRatio	pvalue	p.adjust	qvalue	geneID	Count
[truncated: 1,860 more rows]

[truncated: 3 more sheets: MC, IrC, RegC]
