# Supplementary material for: Single-cell RNA sequencing reveals distinct chondrocyte states in femoral cartilage under weight-bearing load in Rheumatoid arthritis
Source: Front Immunol. 2023 Aug 16;14:1247355. doi: 10.3389/fimmu.2023.1247355 (PMC10467429; doi:10.3389/fimmu.2023.1247355)
Supplement: Supplementary file 10 [file Table_5.xlsx]

## Sheet: Sheet1
Shapiro-Wilk normality test
celltype	group	df	w	p
CPC	Fb	3	0.91688	0.5196
CPC	Fnb	3	0.86625	0.2832
EC	Fb	3	0.83662	0.1857
EC	Fnb	3	0.88589	0.3644
FC	Fb	3	0.76081	0.0485
FC	Fnb	3	0.89546	0.4089
MC	Fb	3	0.94364	0.6766
MC	Fnb	3	0.98187	0.9129
IrC	Fb	3	0.96295	0.7975
IrC	Fnb	3	0.8288	0.1647
RegC	Fb	3	0.92674	0.5754
RegC	Fnb	3	0.87931	0.3357
