# Supplementary material for: Single-cell RNA sequencing reveals distinct chondrocyte states in femoral cartilage under weight-bearing load in Rheumatoid arthritis
Source: Front Immunol. 2023 Aug 16;14:1247355. doi: 10.3389/fimmu.2023.1247355 (PMC10467429; doi:10.3389/fimmu.2023.1247355)
Supplement: Supplementary file 11 [file Table_6.xlsx]

## Sheet: Sheet1
检验方法: Levene's test
celltyoe	df1	df2	w	p
CPC	1	6	0.97708	0.3611
EC	1	6	0.015713	0.9043
FC	1	6	0.00043876	0.984
MC	1	6	0.0014146	0.9712
IrC	1	6	1.3035	0.2971
RegC	1	6	10.631	0.0172
