# Supplementary material for: Single-cell RNA sequencing reveals distinct chondrocyte states in femoral cartilage under weight-bearing load in Rheumatoid arthritis
Source: Front Immunol. 2023 Aug 16;14:1247355. doi: 10.3389/fimmu.2023.1247355 (PMC10467429; doi:10.3389/fimmu.2023.1247355)
Supplement: Supplementary file 12 [file Table_7.xlsx]

## Sheet: Sheet1
GeneID	GeneName	log2FC	Pvlaue	Qvalue	pct.1	pct.2	Description	GO	KEGG	significant
ENSG00000238009	AL627309.1	-4.35313e-05	0.255992	1	0.001	0.001	novel transcript	NA	NA	no
ENSG00000268903	AL627309.6	0.00193267	0.167703	1	0.003	0.002	novel pseudogene	NA	NA	no
ENSG00000241860	AL627309.5	-0.00168393	0.146786	1	0.002	0.003	novel transcript	NA	NA	no
ENSG00000228463	AP006222.1	0.000228065	0.446149	1	0.007	0.006	ribosomal protein L23a (RPL23A) pseudogene	NA	NA	no
ENSG00000237094	AL732372.2	0.000150269	0.695821	1	0.003	0.003	pseudogene similar to part of septin 14 SEPT14	NA	NA	no
ENSG00000230021	AL669831.3	0.000741791	0.279821	1	0.002	0.001	septin 14 (SEPT14) pseudogene	NA	NA	no
ENSG00000225972	MTND1P23	0.00497119	4.92116e-13	2.10414e-08	0.01	0.006	MT-ND1 pseudogene 23 [Source:HGNC Symbol;Acc:HGNC:42092]	NA	NA	no
ENSG00000225630	MTND2P28	0.0134784	3.97651e-17	1.70024e-12	0.054	0.045	MT-ND2 pseudogene 28 [Source:HGNC Symbol;Acc:HGNC:42129]	NA	NA	no
ENSG00000237973	MTCO1P12	0.104302	3.81102e-115	1.62948e-110	0.112	0.068	MT-CO1 pseudogene 12 [Source:HGNC Symbol;Acc:HGNC:52014]	NA	NA	no
ENSG00000278791	AC114498.2	0.000939382	0.0446715	1	0.001	0	NA	NA	NA	no
ENSG00000229344	MTCO2P12	0.000117309	0.0231309	1	0.002	0.002	MT-CO2 pseudogene 12 [Source:HGNC Symbol;Acc:HGNC:52028]	NA	NA	no
ENSG00000240409	MTATP8P1	-0.000838803	0.166138	1	0.001	0.001	MT-ATP8 pseudogene 1 [Source:HGNC Symbol;Acc:HGNC:44571]	NA	NA	no
ENSG00000248527	MTATP6P1	0.314272	9.10411e-293	3.89264e-288	0.642	0.559	MT-ATP6 pseudogene 1 [Source:HGNC Symbol;Acc:HGNC:44575]	NA	NA	yes
ENSG00000198744	MTCO3P12	0.000170561	0.0442243	1	0.003	0.003	MT-CO3 pseudogene 12 [Source:HGNC Symbol;Acc:HGNC:52042]	NA	NA	no
ENSG00000228327	AL669831.1	-0.00179658	0.109953	1	0.007	0.007	general transcription factor IIi (GTF2I) pseudogene	NA	NA	no
ENSG00000237491	AL669831.5	0.00138674	0.0628531	1	0.006	0.005	novel transcript	NA	NA	no
ENSG00000230092	AL669831.4	-8.98221e-05	0.186419	1	0.003	0.004	F-box only protein 25 (FBXO25) pseudogene	NA	NA	no
ENSG00000177757	FAM87B	0.000232119	0.0241259	1	0.004	0.003	family with sequence similarity 87 member B [Source:HGNC Symbol;Acc:HGNC:32236]	NA	NA	no
ENSG00000228794	LINC01128	-0.00291108	0.00055851	1	0.065	0.064	long intergenic non-protein coding RNA 1128 [Source:HGNC Symbol;Acc:HGNC:49377]	NA	NA	no
ENSG00000225880	LINC00115	0.000297191	0.0807471	1	0.005	0.005	long intergenic non-protein coding RNA 115 [Source:HGNC Symbol;Acc:HGNC:26211]	NA	NA	no
ENSG00000230368	FAM41C	0.000102049	0.894667	1	0.001	0.001	family with sequence similarity 41 member C [Source:HGNC Symbol;Acc:HGNC:27635]	NA	NA	no
ENSG00000230699	AL645608.2	-0.000217237	0.812083	1	0.001	0.001	novel transcript	NA	NA	no
ENSG00000223764	LINC02593	-0.00118477	4.72015e-05	1	0.007	0.008	long intergenic non-protein coding RNA 2593 [Source:HGNC Symbol;Acc:HGNC:53933]	NA	NA	no
ENSG00000187634	SAMD11	0.0250297	6.47896e-13	2.77021e-08	0.08	0.076	sterile alpha motif domain containing 11 [Source:HGNC Symbol;Acc:HGNC:28706]	GO:0003677(DNA binding);GO:0005515(protein binding);GO:0005634(nucleus)	NA	no
ENSG00000188976	NOC2L	0.0158864	8.85043e-27	3.78418e-22	0.15	0.133	NOC2 like nucleolar associated transcriptional repressor [Source:HGNC Symbol;Acc:HGNC:24517]	GO:0000122(negative regulation of transcription by RNA polymerase II);GO:0002903(negative regulation of B cell apoptotic process);GO:0003682(chromatin binding);GO:0003714(transcription corepressor activity);GO:0003723(RNA binding);GO:0005515(protein binding);GO:0005634(nucleus);GO:0005654(nucleoplasm);GO:0005730(nucleolus);GO:0005829(cytosol);GO:0006915(apoptotic process);GO:0030690(Noc1p-Noc2p c…	NA	no
ENSG00000187961	KLHL17	-0.00157031	0.00466331	1	0.023	0.022	kelch like family member 17 [Source:HGNC Symbol;Acc:HGNC:24023]	GO:0003779(actin binding);GO:0005515(protein binding);GO:0005615(extracellular space);GO:0005886(plasma membrane);GO:0007420(brain development);GO:0014069(postsynaptic density);GO:0015629(actin cytoskeleton);GO:0016020(membrane);GO:0016567(protein ubiquitination);GO:0030036(actin cytoskeleton organization);GO:0030054(cell junction);GO:0031208(POZ domain binding);GO:0032839(dendrite cytoplasm);GO:…	NA	no
ENSG00000187583	PLEKHN1	-0.0050078	0.00577797	1	0.024	0.027	pleckstrin homology domain containing N1 [Source:HGNC Symbol;Acc:HGNC:25284]	GO:0001666(response to hypoxia);GO:0001786(phosphatidylserine binding);GO:0005515(protein binding);GO:0005739(mitochondrion);GO:0005856(cytoskeleton);GO:0005886(plasma membrane);GO:0016020(membrane);GO:0031966(mitochondrial membrane);GO:0043065(positive regulation of apoptotic process);GO:0061158(3'-UTR-mediated mRNA destabilization);GO:0070300(phosphatidic acid binding);GO:1901612(cardiolipin bi…	NA	no
ENSG00000187642	PERM1	0.00106295	0.0685474	1	0.001	0.001	PPARGC1 and ESRR induced regulator, muscle 1 [Source:HGNC Symbol;Acc:HGNC:28208]	GO:0005634(nucleus);GO:0005737(cytoplasm);GO:0006355(regulation of transcription, DNA-templated);GO:0014850(response to muscle activity)	NA	no
ENSG00000272512	AL645608.7	0.000536869	0.236825	1	0.003	0.003	novel transcript	NA	NA	no
ENSG00000188290	HES4	0.00696105	1.45268e-13	6.21123e-09	0.044	0.037	hes family bHLH transcription factor 4 [Source:HGNC Symbol;Acc:HGNC:24149]	GO:0000977(RNA polymerase II regulatory region sequence-specific DNA binding);GO:0000981(DNA-binding transcription factor activity, RNA polymerase II-specific);GO:0001756(somitogenesis);GO:0003677(DNA binding);GO:0003714(transcription corepressor activity);GO:0005634(nucleus);GO:0006355(regulation of transcription, DNA-templated);GO:0006357(regulation of transcription by RNA polymerase II);GO:000…	05165(Human papillomavirus infection)	no
ENSG00000187608	ISG15	0.108565	4.49126e-36	1.92033e-31	0.267	0.229	ISG15 ubiquitin-like modifier [Source:HGNC Symbol;Acc:HGNC:4053]	GO:0002376(immune system process);GO:0005515(protein binding);GO:0005576(extracellular region);GO:0005654(nucleoplasm);GO:0005737(cytoplasm);GO:0005829(cytosol);GO:0009617(response to bacterium);GO:0016032(viral process);GO:0019941(modification-dependent protein catabolic process);GO:0019985(translesion synthesis);GO:0030501(positive regulation of bone mineralization);GO:0031386(protein tag);GO:0…	04622(RIG-I-like receptor signaling pathway);05165(Human papillomavirus infection);05169(Epstein-Barr virus infection)	no
ENSG00000188157	AGRN	0.0157008	2.21008e-25	9.44965e-21	0.041	0.03	agrin [Source:HGNC Symbol;Acc:HGNC:329]	GO:0001523(retinoid metabolic process);GO:0002162(dystroglycan binding);GO:0005200(structural constituent of cytoskeleton);GO:0005201(extracellular matrix structural constituent);GO:0005509(calcium ion binding);GO:0005515(protein binding);GO:0005576(extracellular region);GO:0005604(basement membrane);GO:0005796(Golgi lumen);GO:0005829(cytosol);GO:0005886(plasma membrane);GO:0006024(glycosaminogly…	04512(ECM-receptor interaction)	no
ENSG00000217801	AL390719.1	0.00200595	3.30664e-05	1	0.006	0.004	protein tyrosine phosphatase family pseudogene	NA	NA	no
ENSG00000131591	C1orf159	0.00386894	0.00498003	1	0.023	0.02	chromosome 1 open reading frame 159 [Source:HGNC Symbol;Acc:HGNC:26062]	GO:0016020(membrane);GO:0016021(integral component of membrane)	NA	no
ENSG00000186891	TNFRSF18	0.0014699	0.017906	1	0.117	0.116	TNF receptor superfamily member 18 [Source:HGNC Symbol;Acc:HGNC:11914]	GO:0002687(positive regulation of leukocyte migration);GO:0005031(tumor necrosis factor-activated receptor activity);GO:0005515(protein binding);GO:0005576(extracellular region);GO:0005886(plasma membrane);GO:0005887(integral component of plasma membrane);GO:0006915(apoptotic process);GO:0007165(signal transduction);GO:0016020(membrane);GO:0016021(integral component of membrane);GO:0033209(tumor …	04060(Cytokine-cytokine receptor interaction)	no
ENSG00000186827	TNFRSF4	-0.00330097	0.0174347	1	0.022	0.024	TNF receptor superfamily member 4 [Source:HGNC Symbol;Acc:HGNC:11918]	GO:0001618(virus receptor activity);GO:0005031(tumor necrosis factor-activated receptor activity);GO:0005515(protein binding);GO:0005886(plasma membrane);GO:0005887(integral component of plasma membrane);GO:0006954(inflammatory response);GO:0006955(immune response);GO:0006968(cellular defense response);GO:0009897(external side of plasma membrane);GO:0009986(cell surface);GO:0016020(membrane);GO:0…	04060(Cytokine-cytokine receptor interaction)	no
ENSG00000078808	SDF4	0.00590404	1.7125e-24	7.32212e-20	0.648	0.623	stromal cell derived factor 4 [Source:HGNC Symbol;Acc:HGNC:24188]	GO:0005509(calcium ion binding);GO:0005737(cytoplasm);GO:0005770(late endosome);GO:0005783(endoplasmic reticulum);GO:0005794(Golgi apparatus);GO:0005796(Golgi lumen);GO:0005886(plasma membrane);GO:0006887(exocytosis);GO:0009650(UV protection);GO:0016020(membrane);GO:0017156(calcium ion regulated exocytosis);GO:0021549(cerebellum development);GO:0032059(bleb);GO:0042802(identical protein binding);…	NA	no
ENSG00000176022	B3GALT6	-0.00908877	0.000522828	1	0.101	0.105	beta-1,3-galactosyltransferase 6 [Source:HGNC Symbol;Acc:HGNC:17978]	GO:0000139(Golgi membrane);GO:0005783(endoplasmic reticulum);GO:0005794(Golgi apparatus);GO:0005797(Golgi medial cisterna);GO:0006024(glycosaminoglycan biosynthetic process);GO:0006486(protein glycosylation);GO:0008378(galactosyltransferase activity);GO:0008499(UDP-galactose:beta-N-acetylglucosamine beta-1,3-galactosyltransferase activity);GO:0015012(heparan sulfate proteoglycan biosynthetic proc…	00532(Glycosaminoglycan biosynthesis - chondroitin sulfate / dermatan sulfate);00534(Glycosaminoglycan biosynthesis - heparan sulfate / heparin)	no
ENSG00000184163	C1QTNF12	-0.00116151	0.0290092	1	0.002	0.002	C1q and TNF related 12 [Source:HGNC Symbol;Acc:HGNC:32308]	GO:0005179(hormone activity);GO:0005515(protein binding);GO:0005576(extracellular region);GO:0005615(extracellular space);GO:0010469(regulation of signaling receptor activity);GO:0010906(regulation of glucose metabolic process);GO:0035774(positive regulation of insulin secretion involved in cellular response to glucose stimulus);GO:0045721(negative regulation of gluconeogenesis);GO:0046324(regula…	NA	no
ENSG00000260179	AL162741.1	0.000651477	0.275036	1	0.001	0.001	novel transcript	NA	NA	no
ENSG00000160087	UBE2J2	-0.011827	2.67619e-13	1.14426e-08	0.227	0.225	ubiquitin conjugating enzyme E2 J2 [Source:HGNC Symbol;Acc:HGNC:19268]	GO:0000151(ubiquitin ligase complex);GO:0000166(nucleotide binding);GO:0000209(protein polyubiquitination);GO:0005524(ATP binding);GO:0005783(endoplasmic reticulum);GO:0005789(endoplasmic reticulum membrane);GO:0006986(response to unfolded protein);GO:0016020(membrane);GO:0016021(integral component of membrane);GO:0016567(protein ubiquitination);GO:0016740(transferase activity);GO:0030433(ubiquit…	04120(Ubiquitin mediated proteolysis);04141(Protein processing in endoplasmic reticulum);05012(Parkinson disease)	no
ENSG00000230415	LINC01786	0.000374147	0.401347	1	0.001	0	long intergenic non-protein coding RNA 1786 [Source:HGNC Symbol;Acc:HGNC:52575]	NA	NA	no
ENSG00000162572	SCNN1D	-0.00133328	0.0593425	1	0.005	0.007	sodium channel epithelial 1 delta subunit [Source:HGNC Symbol;Acc:HGNC:10601]	GO:0005272(sodium channel activity);GO:0005515(protein binding);GO:0005886(plasma membrane);GO:0006811(ion transport);GO:0006814(sodium ion transport);GO:0015280(ligand-gated sodium channel activity);GO:0015629(actin cytoskeleton);GO:0016020(membrane);GO:0016021(integral component of membrane);GO:0034220(ion transmembrane transport);GO:0035725(sodium ion transmembrane transport);GO:0050896(respon…	NA	no
ENSG00000131584	ACAP3	0.00101078	2.90239e-16	1.24098e-11	0.082	0.074	ArfGAP with coiled-coil, ankyrin repeat and PH domains 3 [Source:HGNC Symbol;Acc:HGNC:16754]	GO:0001764(neuron migration);GO:0005096(GTPase activator activity);GO:0005515(protein binding);GO:0010975(regulation of neuron projection development);GO:0030426(growth cone);GO:0043547(positive regulation of GTPase activity);GO:0046872(metal ion binding)	04144(Endocytosis)	no
ENSG00000169972	PUSL1	0.00579373	2.49546e-15	1.06699e-10	0.099	0.09	pseudouridine synthase like 1 [Source:HGNC Symbol;Acc:HGNC:26914]	GO:0001522(pseudouridine synthesis);GO:0003723(RNA binding);GO:0008033(tRNA processing);GO:0009451(RNA modification);GO:0009982(pseudouridine synthase activity);GO:0016853(isomerase activity);GO:0031119(tRNA pseudouridine synthesis);GO:0043231(intracellular membrane-bounded organelle);GO:0106029(tRNA pseudouridine synthase activity)	NA	no
ENSG00000127054	INTS11	-0.0139381	4.21684e-18	1.803e-13	0.226	0.221	integrator complex subunit 11 [Source:HGNC Symbol;Acc:HGNC:26052]	GO:0005515(protein binding);GO:0005634(nucleus);GO:0005654(nucleoplasm);GO:0005737(cytoplasm);GO:0005829(cytosol);GO:0016180(snRNA processing);GO:0016787(hydrolase activity);GO:0032039(integrator complex);GO:0042795(snRNA transcription by RNA polymerase II);GO:0072562(blood microparticle)	NA	no
ENSG00000224051	CPTP	-0.00857122	9.54638e-12	4.08174e-07	0.087	0.086	ceramide-1-phosphate transfer protein [Source:HGNC Symbol;Acc:HGNC:28116]	GO:0005543(phospholipid binding);GO:0005548(phospholipid transporter activity);GO:0005634(nucleus);GO:0005640(nuclear outer membrane);GO:0005737(cytoplasm);GO:0005768(endosome);GO:0005794(Golgi apparatus);GO:0005829(cytosol);GO:0005886(plasma membrane);GO:0006687(glycosphingolipid metabolic process);GO:0006869(lipid transport);GO:0008289(lipid binding);GO:0010008(endosome membrane);GO:0010507(neg…	NA	no
ENSG00000169962	TAS1R3	-0.00181222	0.00348021	1	0.002	0.003	taste 1 receptor member 3 [Source:HGNC Symbol;Acc:HGNC:15661]	GO:0001582(detection of chemical stimulus involved in sensory perception of sweet taste);GO:0004930(G protein-coupled receptor activity);GO:0005886(plasma membrane);GO:0005887(integral component of plasma membrane);GO:0007165(signal transduction);GO:0007186(G protein-coupled receptor signaling pathway);GO:0008527(taste receptor activity);GO:0016020(membrane);GO:0016021(integral component of membr…	04742(Taste transduction);04973(Carbohydrate digestion and absorption)	no
ENSG00000107404	DVL1	-0.00511362	1.7891e-24	7.64964e-20	0.128	0.123	dishevelled segment polarity protein 1 [Source:HGNC Symbol;Acc:HGNC:3084]	GO:0001505(regulation of neurotransmitter levels);GO:0001932(regulation of protein phosphorylation);GO:0001933(negative regulation of protein phosphorylation);GO:0001934(positive regulation of protein phosphorylation);GO:0005109(frizzled binding);GO:0005515(protein binding);GO:0005737(cytoplasm);GO:0005829(cytosol);GO:0005874(microtubule);GO:0005886(plasma membrane);GO:0006366(transcription by RN…	04150(mTOR signaling pathway);04310(Wnt signaling pathway);04330(Notch signaling pathway);04390(Hippo signaling pathway);04550(Signaling pathways regulating pluripotency of stem cells);04916(Melanogenesis);04934(Cushing syndrome);05165(Human papillomavirus infection);05200(Pathways in cancer);05217(Basal cell carcinoma);05224(Breast cancer);05225(Hepatocellular carcinoma);05226(Gastric cancer)	no
ENSG00000162576	MXRA8	0.00473754	3.28756e-23	1.40566e-18	0.684	0.711	matrix remodeling associated 8 [Source:HGNC Symbol;Acc:HGNC:7542]	GO:0003674(molecular_function);GO:0005634(nucleus);GO:0005737(cytoplasm);GO:0005788(endoplasmic reticulum lumen);GO:0005886(plasma membrane);GO:0005923(bicellular tight junction);GO:0007155(cell adhesion);GO:0009986(cell surface);GO:0016020(membrane);GO:0016021(integral component of membrane);GO:0016032(viral process);GO:0030054(cell junction);GO:0042995(cell projection);GO:0043687(post-translati…	NA	no
ENSG00000175756	AURKAIP1	0.00527475	3.75039e-09	0.000160356	0.654	0.638	aurora kinase A interacting protein 1 [Source:HGNC Symbol;Acc:HGNC:24114]	GO:0005515(protein binding);GO:0005634(nucleus);GO:0005654(nucleoplasm);GO:0005739(mitochondrion);GO:0005743(mitochondrial inner membrane);GO:0005840(ribosome);GO:0006397(mRNA processing);GO:0016301(kinase activity);GO:0016310(phosphorylation);GO:0043231(intracellular membrane-bounded organelle);GO:0045839(negative regulation of mitotic nuclear division);GO:0045862(positive regulation of proteoly…	NA	no
ENSG00000221978	CCNL2	-0.0904663	4.62759e-57	1.97862e-52	0.236	0.267	cyclin L2 [Source:HGNC Symbol;Acc:HGNC:20570]	GO:0000079(regulation of cyclin-dependent protein serine/threonine kinase activity);GO:0005515(protein binding);GO:0005634(nucleus);GO:0005654(nucleoplasm);GO:0006357(regulation of transcription by RNA polymerase II);GO:0016538(cyclin-dependent protein serine/threonine kinase regulator activity);GO:0016607(nuclear speck);GO:0043231(intracellular membrane-bounded organelle)	NA	no
ENSG00000224870	MRPL20-AS1	-0.00500702	0.00862625	1	0.046	0.047	MRPL20 antisense RNA 1 [Source:HGNC Symbol;Acc:HGNC:27125]	NA	NA	no
ENSG00000242485	MRPL20	-0.0314694	1.12428e-22	4.80707e-18	0.603	0.596	mitochondrial ribosomal protein L20 [Source:HGNC Symbol;Acc:HGNC:14478]	GO:0000027(ribosomal large subunit assembly);GO:0003723(RNA binding);GO:0003735(structural constituent of ribosome);GO:0005515(protein binding);GO:0005622(intracellular);GO:0005739(mitochondrion);GO:0005743(mitochondrial inner membrane);GO:0005761(mitochondrial ribosome);GO:0005762(mitochondrial large ribosomal subunit);GO:0005840(ribosome);GO:0006412(translation);GO:0019843(rRNA binding);GO:0070…	03010(Ribosome)	no
ENSG00000272455	AL391244.2	0.000385103	0.00148362	1	0.005	0.004	novel transcript	NA	NA	no
ENSG00000235098	ANKRD65	-0.0436457	1.51842e-25	6.49232e-21	0.168	0.183	ankyrin repeat domain 65 [Source:HGNC Symbol;Acc:HGNC:42950]	GO:0005515(protein binding)	NA	no
ENSG00000225285	LINC01770	-0.0021439	0.000782074	1	0.002	0.003	long intergenic non-protein coding RNA 1770 [Source:HGNC Symbol;Acc:HGNC:52560]	NA	NA	no
ENSG00000179403	VWA1	-0.077837	3.40802e-36	1.45717e-31	0.423	0.466	von Willebrand factor A domain containing 1 [Source:HGNC Symbol;Acc:HGNC:30910]	GO:0003429(growth plate cartilage chondrocyte morphogenesis);GO:0005201(extracellular matrix structural constituent);GO:0005515(protein binding);GO:0005576(extracellular region);GO:0005604(basement membrane);GO:0005614(interstitial matrix);GO:0005615(extracellular space);GO:0005788(endoplasmic reticulum lumen);GO:0030198(extracellular matrix organization);GO:0031012(extracellular matrix);GO:00428…	NA	no
ENSG00000215915	ATAD3C	-0.0266891	9.93464e-26	4.24776e-21	0.035	0.05	ATPase family, AAA domain containing 3C [Source:HGNC Symbol;Acc:HGNC:32151]	GO:0000166(nucleotide binding);GO:0005524(ATP binding);GO:0005739(mitochondrion);GO:0007005(mitochondrion organization);GO:0008270(zinc ion binding)	NA	no
ENSG00000160072	ATAD3B	-0.00529107	7.03291e-06	0.300706	0.031	0.03	ATPase family, AAA domain containing 3B [Source:HGNC Symbol;Acc:HGNC:24007]	GO:0000166(nucleotide binding);GO:0005524(ATP binding);GO:0005739(mitochondrion);GO:0005743(mitochondrial inner membrane);GO:0005886(plasma membrane);GO:0007005(mitochondrion organization);GO:0008270(zinc ion binding);GO:0016020(membrane);GO:0030667(secretory granule membrane);GO:0043312(neutrophil degranulation);GO:0101003(ficolin-1-rich granule membrane)	NA	no
ENSG00000284740	AL645728.2	0.000882996	0.621668	1	0.003	0.003	ATPase family, AAA domain containing 3C (ATAD3C) pseudogene	NA	NA	no
ENSG00000197785	ATAD3A	0.0124814	6.60886e-26	2.82575e-21	0.086	0.072	ATPase family, AAA domain containing 3A [Source:HGNC Symbol;Acc:HGNC:25567]	GO:0000166(nucleotide binding);GO:0001558(regulation of cell growth);GO:0005524(ATP binding);GO:0005739(mitochondrion);GO:0005743(mitochondrial inner membrane);GO:0007005(mitochondrion organization);GO:0008270(zinc ion binding);GO:0016020(membrane);GO:0016021(integral component of membrane);GO:0042645(mitochondrial nucleoid);GO:0043066(negative regulation of apoptotic process)	NA	no
ENSG00000205090	TMEM240	-0.00450971	3.7467e-07	0.0160198	0.028	0.028	transmembrane protein 240 [Source:HGNC Symbol;Acc:HGNC:25186]	GO:0005886(plasma membrane);GO:0016020(membrane);GO:0016021(integral component of membrane);GO:0030054(cell junction);GO:0045202(synapse);GO:0097060(synaptic membrane)	NA	no
ENSG00000160075	SSU72	0.00822404	2.50691e-10	1.07188e-05	0.476	0.461	SSU72 homolog, RNA polymerase II CTD phosphatase [Source:HGNC Symbol;Acc:HGNC:25016]	GO:0004721(phosphoprotein phosphatase activity);GO:0005515(protein binding);GO:0005634(nucleus);GO:0005654(nucleoplasm);GO:0005737(cytoplasm);GO:0005829(cytosol);GO:0005847(mRNA cleavage and polyadenylation specificity factor complex);GO:0006369(termination of RNA polymerase II transcription);GO:0006378(mRNA polyadenylation);GO:0006397(mRNA processing);GO:0008420(RNA polymerase II CTD heptapeptid…	03015(mRNA surveillance pathway)	no
ENSG00000215014	AL645728.1	0.00367807	0.222714	1	0.034	0.032	novel transcript	NA	NA	no
ENSG00000228594	FNDC10	0.01969	3.60499e-55	1.54139e-50	0.043	0.026	fibronectin type III domain containing 10 [Source:HGNC Symbol;Acc:HGNC:42951]	GO:0016020(membrane);GO:0016021(integral component of membrane)	NA	no
ENSG00000272106	AL691432.2	0.0086829	1.91689e-11	8.19604e-07	0.022	0.016	artifact	NA	NA	no
ENSG00000197530	MIB2	0.00931993	1.92925e-18	8.24889e-14	0.131	0.118	mindbomb E3 ubiquitin protein ligase 2 [Source:HGNC Symbol;Acc:HGNC:30577]	GO:0000151(ubiquitin ligase complex);GO:0000209(protein polyubiquitination);GO:0003779(actin binding);GO:0004842(ubiquitin-protein transferase activity);GO:0005515(protein binding);GO:0005737(cytoplasm);GO:0005768(endosome);GO:0005769(early endosome);GO:0005829(cytosol);GO:0007219(Notch signaling pathway);GO:0008270(zinc ion binding);GO:0016567(protein ubiquitination);GO:0016740(transferase activ…	NA	no
ENSG00000189409	MMP23B	0.0069614	2.52524e-08	0.00107972	0.017	0.013	matrix metallopeptidase 23B [Source:HGNC Symbol;Acc:HGNC:7171]	GO:0000003(reproduction);GO:0004222(metalloendopeptidase activity);GO:0005615(extracellular space);GO:0005783(endoplasmic reticulum);GO:0005789(endoplasmic reticulum membrane);GO:0006508(proteolysis);GO:0008233(peptidase activity);GO:0008237(metallopeptidase activity);GO:0008270(zinc ion binding);GO:0016020(membrane);GO:0016021(integral component of membrane);GO:0016787(hydrolase activity);GO:003…	NA	no
ENSG00000248333	CDK11B	-0.012858	7.3205e-10	3.13003e-05	0.128	0.129	cyclin dependent kinase 11B [Source:HGNC Symbol;Acc:HGNC:1729]	GO:0000166(nucleotide binding);GO:0000278(mitotic cell cycle);GO:0001558(regulation of cell growth);GO:0003723(RNA binding);GO:0004672(protein kinase activity);GO:0004674(protein serine/threonine kinase activity);GO:0004693(cyclin-dependent protein serine/threonine kinase activity);GO:0005515(protein binding);GO:0005524(ATP binding);GO:0005634(nucleus);GO:0005737(cytoplasm);GO:0006355(regulation …	NA	no
ENSG00000272004	FO704657.1	0.000552417	0.0275702	1	0.002	0.002	novel transcript, antisense to SLC35E2B	NA	NA	no
ENSG00000189339	SLC35E2B	-0.0111242	9.12223e-06	0.390039	0.036	0.039	solute carrier family 35 member E2B [Source:HGNC Symbol;Acc:HGNC:33941]	GO:0001835(blastocyst hatching);GO:0005794(Golgi apparatus);GO:0015165(pyrimidine nucleotide-sugar transmembrane transporter activity);GO:0015297(antiporter activity);GO:0016020(membrane);GO:0016021(integral component of membrane);GO:0022857(transmembrane transporter activity);GO:0055085(transmembrane transport);GO:0090481(pyrimidine nucleotide-sugar transmembrane transport)	NA	no
ENSG00000269737	AL691432.1	-0.000950344	0.434627	1	0.004	0.004	ribosomal protein S7 (RPS7) pseudogene	NA	NA	no
ENSG00000008128	CDK11A	-0.025037	2.05508e-12	8.78691e-08	0.063	0.071	cyclin dependent kinase 11A [Source:HGNC Symbol;Acc:HGNC:1730]	GO:0000166(nucleotide binding);GO:0000278(mitotic cell cycle);GO:0001558(regulation of cell growth);GO:0004672(protein kinase activity);GO:0004674(protein serine/threonine kinase activity);GO:0004693(cyclin-dependent protein serine/threonine kinase activity);GO:0005524(ATP binding);GO:0005634(nucleus);GO:0005737(cytoplasm);GO:0006355(regulation of transcription, DNA-templated);GO:0006468(protein …	NA	no
ENSG00000268575	AL031282.2	-0.00508519	0.000460536	1	0.005	0.007	novel transcript, readthrough between SLC35E2 and CDK11A	NA	NA	no
ENSG00000227775	AL031282.1	-0.00211341	0.49228	1	0.009	0.01	ribosomal protein S7 (RPS7) pseudogene	NA	NA	no
ENSG00000215790	SLC35E2A	-0.0053649	0.000717114	1	0.014	0.015	solute carrier family 35 member E2A [Source:HGNC Symbol;Acc:HGNC:20863]	GO:0005794(Golgi apparatus);GO:0015165(pyrimidine nucleotide-sugar transmembrane transporter activity);GO:0015297(antiporter activity);GO:0016020(membrane);GO:0016021(integral component of membrane);GO:0022857(transmembrane transporter activity);GO:0055085(transmembrane transport);GO:0090481(pyrimidine nucleotide-sugar transmembrane transport)	NA	no
ENSG00000008130	NADK	0.00901885	5.46593e-13	2.33707e-08	0.099	0.088	NAD kinase [Source:HGNC Symbol;Acc:HGNC:29831]	GO:0000166(nucleotide binding);GO:0003951(NAD+ kinase activity);GO:0005515(protein binding);GO:0005524(ATP binding);GO:0005829(cytosol);GO:0006741(NADP biosynthetic process);GO:0016301(kinase activity);GO:0016310(phosphorylation);GO:0016740(transferase activity);GO:0019674(NAD metabolic process);GO:0035774(positive regulation of insulin secretion involved in cellular response to glucose stimulus)…	00760(Nicotinate and nicotinamide metabolism)	no
ENSG00000078369	GNB1	0.0582173	1.14411e-29	4.89187e-25	0.49	0.452	G protein subunit beta 1 [Source:HGNC Symbol;Acc:HGNC:4396]	GO:0001750(photoreceptor outer segment);GO:0001917(photoreceptor inner segment);GO:0003924(GTPase activity);GO:0005515(protein binding);GO:0005765(lysosomal membrane);GO:0005829(cytosol);GO:0005834(heterotrimeric G-protein complex);GO:0005886(plasma membrane);GO:0006457(protein folding);GO:0007165(signal transduction);GO:0007186(G protein-coupled receptor signaling pathway);GO:0007191(adenylate c…	04014(Ras signaling pathway);04062(Chemokine signaling pathway);04151(PI3K-Akt signaling pathway);04371(Apelin signaling pathway);04713(Circadian entrainment);04723(Retrograde endocannabinoid signaling);04724(Glutamatergic synapse);04725(Cholinergic synapse);04726(Serotonergic synapse);04727(GABAergic synapse);04728(Dopaminergic synapse);04740(Olfactory transduction);04744(Phototransduction);0492…	no
ENSG00000231050	AL109917.1	0.000215158	0.835216	1	0.002	0.002	novel transcript	NA	NA	no
ENSG00000178821	TMEM52	-0.000329587	0.00702328	1	0.008	0.008	transmembrane protein 52 [Source:HGNC Symbol;Acc:HGNC:27916]	GO:0016020(membrane);GO:0016021(integral component of membrane)	NA	no
ENSG00000142609	CFAP74	-0.000989078	0.00957024	1	0.001	0.001	cilia and flagella associated protein 74 [Source:HGNC Symbol;Acc:HGNC:29368]	GO:0005737(cytoplasm);GO:0005856(cytoskeleton);GO:0005929(cilium);GO:0005930(axoneme);GO:0035082(axoneme assembly);GO:0042995(cell projection)	NA	no
ENSG00000233542	AL391845.2	-0.000780999	0.0273583	1	0.001	0.001	novel transcript	NA	NA	no
ENSG00000187730	GABRD	-0.00210225	0.00368436	1	0.002	0.002	gamma-aminobutyric acid type A receptor delta subunit [Source:HGNC Symbol;Acc:HGNC:4084]	GO:0004888(transmembrane signaling receptor activity);GO:0004890(GABA-A receptor activity);GO:0005216(ion channel activity);GO:0005230(extracellular ligand-gated ion channel activity);GO:0005254(chloride channel activity);GO:0005515(protein binding);GO:0005886(plasma membrane);GO:0005887(integral component of plasma membrane);GO:0006811(ion transport);GO:0006821(chloride transport);GO:0007165(sig…	04080(Neuroactive ligand-receptor interaction);04723(Retrograde endocannabinoid signaling);04727(GABAergic synapse);05032(Morphine addiction);05033(Nicotine addiction)	no
ENSG00000067606	PRKCZ	-0.0574193	3.73464e-28	1.59682e-23	0.178	0.205	protein kinase C zeta [Source:HGNC Symbol;Acc:HGNC:9412]	GO:0000166(nucleotide binding);GO:0000226(microtubule cytoskeleton organization);GO:0001725(stress fiber);GO:0001954(positive regulation of cell-matrix adhesion);GO:0004672(protein kinase activity);GO:0004674(protein serine/threonine kinase activity);GO:0004697(protein kinase C activity);GO:0005515(protein binding);GO:0005524(ATP binding);GO:0005634(nucleus);GO:0005635(nuclear envelope);GO:000573…	04015(Rap1 signaling pathway);04062(Chemokine signaling pathway);04071(Sphingolipid signaling pathway);04144(Endocytosis);04360(Axon guidance);04390(Hippo signaling pathway);04530(Tight junction);04611(Platelet activation);04910(Insulin signaling pathway);04926(Relaxin signaling pathway);04930(Type II diabetes mellitus);04931(Insulin resistance);04933(AGE-RAGE signaling pathway in diabetic compli…	no
ENSG00000271806	AL590822.2	0.00300967	0.08296	1	0.006	0.005	novel transcript, antisense PRKCZ	NA	NA	no
ENSG00000182873	PRKCZ-AS1	-0.00073846	0.384283	1	0.002	0.003	PRKCZ antisense RNA 1 [Source:HGNC Symbol;Acc:HGNC:40477]	NA	NA	no
ENSG00000162585	FAAP20	-0.0312528	2.96608e-26	1.26821e-21	0.386	0.384	FA core complex associated protein 20 [Source:HGNC Symbol;Acc:HGNC:26428]	GO:0005515(protein binding);GO:0005634(nucleus);GO:0005654(nucleoplasm);GO:0005694(chromosome);GO:0006281(DNA repair);GO:0006974(cellular response to DNA damage stimulus);GO:0016604(nuclear body);GO:0019985(translesion synthesis);GO:0030054(cell junction);GO:0031593(polyubiquitin modification-dependent protein binding);GO:0036297(interstrand cross-link repair);GO:0043130(ubiquitin binding);GO:004…	NA	no
ENSG00000157933	SKI	0.0540265	4.09647e-43	1.75153e-38	0.371	0.33	SKI proto-oncogene [Source:HGNC Symbol;Acc:HGNC:10896]	GO:0000122(negative regulation of transcription by RNA polymerase II);GO:0000981(DNA-binding transcription factor activity, RNA polymerase II-specific);GO:0001843(neural tube closure);GO:0002089(lens morphogenesis in camera-type eye);GO:0003714(transcription corepressor activity);GO:0005515(protein binding);GO:0005634(nucleus);GO:0005654(nucleoplasm);GO:0005667(transcription factor complex);GO:00…	NA	no
ENSG00000116151	MORN1	-0.00324842	0.0718914	1	0.015	0.017	MORN repeat containing 1 [Source:HGNC Symbol;Acc:HGNC:25852]	NA	NA	no
ENSG00000269896	AL513477.1	-0.0010341	0.192791	1	0.001	0.001	small nuclear ribonucleoprotein N (SNRPN) pseudogene	NA	NA	no
ENSG00000272420	AL513477.2	-0.000367434	0.671646	1	0.001	0.001	novel transcript, sense intronic to MORN1	NA	NA	no
ENSG00000157916	RER1	0.00988968	2.61027e-13	1.11607e-08	0.558	0.54	retention in endoplasmic reticulum sorting receptor 1 [Source:HGNC Symbol;Acc:HGNC:30309]	GO:0000139(Golgi membrane);GO:0003674(molecular_function);GO:0005783(endoplasmic reticulum);GO:0005793(endoplasmic reticulum-Golgi intermediate compartment);GO:0005794(Golgi apparatus);GO:0005886(plasma membrane);GO:0006621(protein retention in ER lumen);GO:0006890(retrograde vesicle-mediated transport, Golgi to endoplasmic reticulum);GO:0007528(neuromuscular junction development);GO:0009986(cell…	NA	no
ENSG00000157911	PEX10	-0.00272303	1.6723e-07	0.00715024	0.103	0.101	peroxisomal biogenesis factor 10 [Source:HGNC Symbol;Acc:HGNC:8851]	GO:0005515(protein binding);GO:0005777(peroxisome);GO:0005778(peroxisomal membrane);GO:0005779(integral component of peroxisomal membrane);GO:0006625(protein targeting to peroxisome);GO:0007031(peroxisome organization);GO:0008270(zinc ion binding);GO:0016020(membrane);GO:0016021(integral component of membrane);GO:0016558(protein import into peroxisome matrix);GO:0016567(protein ubiquitination);GO…	04146(Peroxisome)	no
ENSG00000157881	PANK4	0.00171372	5.41377e-07	0.0231476	0.018	0.016	pantothenate kinase 4 [Source:HGNC Symbol;Acc:HGNC:19366]	GO:0000166(nucleotide binding);GO:0004594(pantothenate kinase activity);GO:0005524(ATP binding);GO:0005737(cytoplasm);GO:0015937(coenzyme A biosynthetic process);GO:0016301(kinase activity);GO:0016310(phosphorylation);GO:0016740(transferase activity)	00770(Pantothenate and CoA biosynthesis)	no
ENSG00000197921	HES5	0.000666209	0.000202615	1	0.003	0.004	hes family bHLH transcription factor 5 [Source:HGNC Symbol;Acc:HGNC:19764]	GO:0000122(negative regulation of transcription by RNA polymerase II);GO:0000977(RNA polymerase II regulatory region sequence-specific DNA binding);GO:0000981(DNA-binding transcription factor activity, RNA polymerase II-specific);GO:0001227(DNA-binding transcription repressor activity, RNA polymerase II-specific);GO:0001756(somitogenesis);GO:0003677(DNA binding);GO:0003682(chromatin binding);GO:0…	04330(Notch signaling pathway);05165(Human papillomavirus infection);05200(Pathways in cancer);05224(Breast cancer)	no
ENSG00000272449	AL139246.5	0.00652148	1.01352e-07	0.00433349	0.011	0.007	novel transcript	NA	NA	no
ENSG00000238164	TNFRSF14-AS1	-0.000207734	0.00675936	1	0.004	0.003	TNFRSF14 antisense RNA 1 [Source:HGNC Symbol;Acc:HGNC:26966]	NA	NA	no
ENSG00000157873	TNFRSF14	0.0245069	6.49566e-44	2.77735e-39	0.129	0.105	TNF receptor superfamily member 14 [Source:HGNC Symbol;Acc:HGNC:11912]	GO:0001618(virus receptor activity);GO:0002250(adaptive immune response);GO:0002376(immune system process);GO:0002741(positive regulation of cytokine secretion involved in immune response);GO:0005031(tumor necrosis factor-activated receptor activity);GO:0005515(protein binding);GO:0005886(plasma membrane);GO:0006955(immune response);GO:0007166(cell surface receptor signaling pathway);GO:0009897(e…	04060(Cytokine-cytokine receptor interaction);05168(Herpes simplex virus 1 infection)	no
ENSG00000228037	AL139246.3	0.000436072	0.00160866	1	0.002	0.001	novel transcript	NA	NA	no
ENSG00000157870	PRXL2B	0.00609055	1.78026e-08	0.000761187	0.038	0.033	peroxiredoxin like 2B [Source:HGNC Symbol;Acc:HGNC:28390]	GO:0001516(prostaglandin biosynthetic process);GO:0005737(cytoplasm);GO:0005783(endoplasmic reticulum);GO:0005829(cytosol);GO:0006629(lipid metabolic process);GO:0006631(fatty acid metabolic process);GO:0006633(fatty acid biosynthetic process);GO:0006693(prostaglandin metabolic process);GO:0016209(antioxidant activity);GO:0016491(oxidoreductase activity);GO:0016616(oxidoreductase activity, acting…	00590(Arachidonic acid metabolism)	no
ENSG00000142606	MMEL1	0.000701701	0.0235799	1	0.001	0	membrane metalloendopeptidase like 1 [Source:HGNC Symbol;Acc:HGNC:14668]	GO:0004175(endopeptidase activity);GO:0004222(metalloendopeptidase activity);GO:0005576(extracellular region);GO:0005615(extracellular space);GO:0006508(proteolysis);GO:0008233(peptidase activity);GO:0008237(metallopeptidase activity);GO:0016020(membrane);GO:0016021(integral component of membrane);GO:0016787(hydrolase activity);GO:0046872(metal ion binding)	NA	no
ENSG00000215912	TTC34	-0.000332444	0.731773	1	0.002	0.002	tetratricopeptide repeat domain 34 [Source:HGNC Symbol;Acc:HGNC:34297]	GO:0005515(protein binding)	NA	no
ENSG00000177133	LINC00982	-0.00389126	0.000279447	1	0.002	0.004	long intergenic non-protein coding RNA 982 [Source:HGNC Symbol;Acc:HGNC:48664]	NA	NA	no
ENSG00000142611	PRDM16	-0.00858349	2.54519e-13	1.08825e-08	0.004	0.008	PR/SET domain 16 [Source:HGNC Symbol;Acc:HGNC:14000]	GO:0000122(negative regulation of transcription by RNA polymerase II);GO:0000981(DNA-binding transcription factor activity, RNA polymerase II-specific);GO:0003676(nucleic acid binding);GO:0003677(DNA binding);GO:0003713(transcription coactivator activity);GO:0005515(protein binding);GO:0005634(nucleus);GO:0005654(nucleoplasm);GO:0005829(cytosol);GO:0016235(aggresome);GO:0017053(transcriptional re…	04714(Thermogenesis)	no
ENSG00000279839	AL512383.1	-0.000190042	0.928148	1	0	0.001	TEC	NA	NA	no
ENSG00000272235	AL590438.1	0.000809144	0.0347084	1	0.001	0	novel transcript	NA	NA	no
ENSG00000130762	ARHGEF16	0.00041375	0.838461	1	0.002	0.002	Rho guanine nucleotide exchange factor 16 [Source:HGNC Symbol;Acc:HGNC:15515]	GO:0005085(guanyl-nucleotide exchange factor activity);GO:0005089(Rho guanyl-nucleotide exchange factor activity);GO:0005515(protein binding);GO:0005737(cytoplasm);GO:0005829(cytosol);GO:0007186(G protein-coupled receptor signaling pathway);GO:0017048(Rho GTPase binding);GO:0030165(PDZ domain binding);GO:0030971(receptor tyrosine kinase binding);GO:0035023(regulation of Rho protein signal transdu…	NA	no
ENSG00000162591	MEGF6	-0.00716012	8.3123e-19	3.55409e-14	0.062	0.057	multiple EGF like domains 6 [Source:HGNC Symbol;Acc:HGNC:3232]	GO:0005509(calcium ion binding);GO:0005515(protein binding);GO:0005575(cellular_component);GO:0005576(extracellular region);GO:0008150(biological_process)	NA	no
ENSG00000238260	AL513320.1	0.000235865	0.110059	1	0.002	0.001	novel transcript	NA	NA	no
ENSG00000158109	TPRG1L	-0.00685176	4.72745e-11	2.02132e-06	0.172	0.168	tumor protein p63 regulated 1 like [Source:HGNC Symbol;Acc:HGNC:27007]	GO:0003674(molecular_function);GO:0005737(cytoplasm);GO:0008021(synaptic vesicle);GO:0008150(biological_process);GO:0016020(membrane);GO:0030054(cell junction);GO:0030672(synaptic vesicle membrane);GO:0031410(cytoplasmic vesicle);GO:0042802(identical protein binding);GO:0044305(calyx of Held);GO:0045202(synapse);GO:0051966(regulation of synaptic transmission, glutamatergic);GO:0070062(extracellul…	NA	no
ENSG00000116213	WRAP73	-0.00843886	1.33856e-09	5.7233e-05	0.058	0.057	WD repeat containing, antisense to TP73 [Source:HGNC Symbol;Acc:HGNC:12759]	GO:0005515(protein binding);GO:0005737(cytoplasm);GO:0005813(centrosome);GO:0005814(centriole);GO:0005815(microtubule organizing center);GO:0005856(cytoskeleton);GO:0030030(cell projection organization);GO:0036064(ciliary basal body);GO:0090307(mitotic spindle assembly);GO:1902857(positive regulation of non-motile cilium assembly)	NA	no
ENSG00000078900	TP73	-1.71663e-05	0.00129275	1	0.001	0.001	tumor protein p73 [Source:HGNC Symbol;Acc:HGNC:12003]	GO:0000187(activation of MAPK activity);GO:0000785(chromatin);GO:0000978(RNA polymerase II proximal promoter sequence-specific DNA binding);GO:0000981(DNA-binding transcription factor activity, RNA polymerase II-specific);GO:0001228(DNA-binding transcription activator activity, RNA polymerase II-specific);GO:0001822(kidney development);GO:0002039(p53 binding);GO:0003677(DNA binding);GO:0003700(DN…	04115(p53 signaling pathway);04390(Hippo signaling pathway);04722(Neurotrophin signaling pathway);05162(Measles)	no
ENSG00000227372	TP73-AS1	-0.00791949	8.14865e-05	1	0.04	0.042	TP73 antisense RNA 1 [Source:HGNC Symbol;Acc:HGNC:29052]	NA	NA	no
ENSG00000235169	SMIM1	-0.0363811	4.0032e-40	1.71165e-35	0.079	0.1	small integral membrane protein 1 (Vel blood group) [Source:HGNC Symbol;Acc:HGNC:44204]	GO:0005886(plasma membrane);GO:0009986(cell surface);GO:0016020(membrane);GO:0016021(integral component of membrane);GO:0042803(protein homodimerization activity)	NA	no
ENSG00000130764	LRRC47	-0.0056431	1.73095e-09	7.40102e-05	0.108	0.106	leucine rich repeat containing 47 [Source:HGNC Symbol;Acc:HGNC:29207]	GO:0003723(RNA binding);GO:0004826(phenylalanine-tRNA ligase activity);GO:0005515(protein binding)	NA	no
ENSG00000266075	RN7SL574P	-0.000582657	0.0401252	1	0	0.001	RNA, 7SL, cytoplasmic 574, pseudogene [Source:HGNC Symbol;Acc:HGNC:46590]	NA	NA	no
ENSG00000272153	AL365330.1	-0.00028045	0.500042	1	0.001	0.001	novel transcript, antisense to LRRC47	NA	NA	no
ENSG00000116198	CEP104	-0.00424345	3.05981e-09	0.000130828	0.102	0.1	centrosomal protein 104 [Source:HGNC Symbol;Acc:HGNC:24866]	GO:0000922(spindle pole);GO:0005515(protein binding);GO:0005737(cytoplasm);GO:0005814(centriole);GO:0005815(microtubule organizing center);GO:0005856(cytoskeleton);GO:0005929(cilium);GO:0016594(glycine binding);GO:0016595(glutamate binding);GO:0016596(thienylcyclohexylpiperidine binding);GO:0042995(cell projection)	NA	no
ENSG00000169598	DFFB	-0.00637297	0.00216292	1	0.014	0.016	DNA fragmentation factor subunit beta [Source:HGNC Symbol;Acc:HGNC:2773]	GO:0000790(nuclear chromatin);GO:0003677(DNA binding);GO:0004518(nuclease activity);GO:0004536(deoxyribonuclease activity);GO:0005515(protein binding);GO:0005622(intracellular);GO:0005634(nucleus);GO:0005654(nucleoplasm);GO:0005730(nucleolus);GO:0005737(cytoplasm);GO:0005829(cytosol);GO:0006308(DNA catabolic process);GO:0006309(apoptotic DNA fragmentation);GO:0006915(apoptotic process);GO:0016787…	04210(Apoptosis)	no
ENSG00000198912	C1orf174	-0.0195092	1.10044e-10	4.70515e-06	0.082	0.088	chromosome 1 open reading frame 174 [Source:HGNC Symbol;Acc:HGNC:27915]	GO:0005515(protein binding);GO:0005634(nucleus)	NA	no
ENSG00000236423	LINC01134	0.000477439	0.766063	1	0.002	0.002	long intergenic non-protein coding RNA 1134 [Source:HGNC Symbol;Acc:HGNC:49449]	NA	NA	no
ENSG00000196581	AJAP1	0.00921366	5.87144e-35	2.51045e-30	0.008	0.002	adherens junctions associated protein 1 [Source:HGNC Symbol;Acc:HGNC:30801]	GO:0001953(negative regulation of cell-matrix adhesion);GO:0005515(protein binding);GO:0005886(plasma membrane);GO:0005912(adherens junction);GO:0005913(cell-cell adherens junction);GO:0007155(cell adhesion);GO:0008013(beta-catenin binding);GO:0009898(cytoplasmic side of plasma membrane);GO:0009986(cell surface);GO:0016020(membrane);GO:0016021(integral component of membrane);GO:0016323(basolatera…	NA	no
ENSG00000131697	NPHP4	0.00374543	1.88837e-07	0.00807412	0.025	0.021	nephrocystin 4 [Source:HGNC Symbol;Acc:HGNC:19104]	GO:0005198(structural molecule activity);GO:0005515(protein binding);GO:0005634(nucleus);GO:0005737(cytoplasm);GO:0005813(centrosome);GO:0005815(microtubule organizing center);GO:0005829(cytosol);GO:0005856(cytoskeleton);GO:0005911(cell-cell junction);GO:0005923(bicellular tight junction);GO:0005929(cilium);GO:0007165(signal transduction);GO:0007632(visual behavior);GO:0030036(actin cytoskeleton …	NA	no
ENSG00000069424	KCNAB2	0.0197172	7.26243e-34	3.1052e-29	0.04	0.027	potassium voltage-gated channel subfamily A regulatory beta subunit 2 [Source:HGNC Symbol;Acc:HGNC:6229]	GO:0002244(hematopoietic progenitor cell differentiation);GO:0004033(aldo-keto reductase (NADP) activity);GO:0005244(voltage-gated ion channel activity);GO:0005249(voltage-gated potassium channel activity);GO:0005737(cytoplasm);GO:0005829(cytosol);GO:0005856(cytoskeleton);GO:0005874(microtubule);GO:0005886(plasma membrane);GO:0006811(ion transport);GO:0006813(potassium ion transport);GO:0008076(v…	NA	no
ENSG00000116254	CHD5	0.000879651	0.43568	1	0.002	0.002	chromodomain helicase DNA binding protein 5 [Source:HGNC Symbol;Acc:HGNC:16816]	GO:0000166(nucleotide binding);GO:0000792(heterochromatin);GO:0003677(DNA binding);GO:0004386(helicase activity);GO:0005524(ATP binding);GO:0005634(nucleus);GO:0005654(nucleoplasm);GO:0005829(cytosol);GO:0006325(chromatin organization);GO:0007283(spermatogenesis);GO:0007399(nervous system development);GO:0008285(negative regulation of cell population proliferation);GO:0016020(membrane);GO:0016581…	NA	no
ENSG00000116251	RPL22	0.0124148	7.63527e-31	3.26461e-26	0.879	0.868	ribosomal protein L22 [Source:HGNC Symbol;Acc:HGNC:10315]	GO:0000184(nuclear-transcribed mRNA catabolic process, nonsense-mediated decay);GO:0003723(RNA binding);GO:0003735(structural constituent of ribosome);GO:0005515(protein binding);GO:0005622(intracellular);GO:0005634(nucleus);GO:0005737(cytoplasm);GO:0005829(cytosol);GO:0005840(ribosome);GO:0005925(focal adhesion);GO:0006412(translation);GO:0006413(translational initiation);GO:0006614(SRP-dependen…	03010(Ribosome)	no
ENSG00000226944	AL031847.1	-0.000343925	0.467488	1	0.002	0.002	novel transcript	NA	NA	no
ENSG00000158286	RNF207	-0.0065733	4.04055e-07	0.0172762	0.023	0.024	ring finger protein 207 [Source:HGNC Symbol;Acc:HGNC:32947]	GO:0005515(protein binding);GO:0005737(cytoplasm);GO:0008270(zinc ion binding);GO:0010628(positive regulation of gene expression);GO:0030544(Hsp70 protein binding);GO:0044325(ion channel binding);GO:0046872(metal ion binding);GO:0048471(perinuclear region of cytoplasm);GO:0051087(chaperone binding);GO:0055117(regulation of cardiac muscle contraction);GO:0086019(cell-cell signaling involved in car…	NA	no
ENSG00000116237	ICMT	0.00434534	4.25289e-28	1.81841e-23	0.138	0.125	isoprenylcysteine carboxyl methyltransferase [Source:HGNC Symbol;Acc:HGNC:5350]	GO:0003880(protein C-terminal carboxyl O-methyltransferase activity);GO:0004671(protein C-terminal S-isoprenylcysteine carboxyl O-methyltransferase activity);GO:0005783(endoplasmic reticulum);GO:0005789(endoplasmic reticulum membrane);GO:0006464(cellular protein modification process);GO:0006481(C-terminal protein methylation);GO:0006612(protein targeting to membrane);GO:0008168(methyltransferase …	00900(Terpenoid backbone biosynthesis)	no
ENSG00000225077	LINC00337	-0.000192996	0.65682	1	0.001	0.001	long intergenic non-protein coding RNA 337 [Source:HGNC Symbol;Acc:HGNC:28620]	NA	NA	no
ENSG00000158292	GPR153	0.0456792	1.49766e-68	6.40353e-64	0.115	0.082	G protein-coupled receptor 153 [Source:HGNC Symbol;Acc:HGNC:23618]	GO:0004930(G protein-coupled receptor activity);GO:0005886(plasma membrane);GO:0007165(signal transduction);GO:0007186(G protein-coupled receptor signaling pathway);GO:0016020(membrane);GO:0016021(integral component of membrane)	NA	no
ENSG00000097021	ACOT7	0.0133745	8.89461e-13	3.80307e-08	0.143	0.131	acyl-CoA thioesterase 7 [Source:HGNC Symbol;Acc:HGNC:24157]	GO:0000062(fatty-acyl-CoA binding);GO:0005515(protein binding);GO:0005654(nucleoplasm);GO:0005737(cytoplasm);GO:0005739(mitochondrion);GO:0005829(cytosol);GO:0006637(acyl-CoA metabolic process);GO:0015937(coenzyme A biosynthetic process);GO:0016290(palmitoyl-CoA hydrolase activity);GO:0016787(hydrolase activity);GO:0016790(thiolester hydrolase activity);GO:0036042(long-chain fatty acyl-CoA bindin…	00062(Fatty acid elongation);01040(Biosynthesis of unsaturated fatty acids)	no
ENSG00000271746	AL031848.2	-0.00313741	0.091116	1	0.006	0.007	novel transcript, antisense to ACOT7	NA	NA	no
ENSG00000069812	HES2	0.000155306	0.608696	1	0.002	0.002	hes family bHLH transcription factor 2 [Source:HGNC Symbol;Acc:HGNC:16005]	GO:0000122(negative regulation of transcription by RNA polymerase II);GO:0000977(RNA polymerase II regulatory region sequence-specific DNA binding);GO:0000978(RNA polymerase II proximal promoter sequence-specific DNA binding);GO:0000981(DNA-binding transcription factor activity, RNA polymerase II-specific);GO:0001227(DNA-binding transcription repressor activity, RNA polymerase II-specific);GO:000…	05165(Human papillomavirus infection)	no
ENSG00000187017	ESPN	-9.63153e-05	0.849277	1	0.001	0.001	espin [Source:HGNC Symbol;Acc:HGNC:13281]	GO:0003779(actin binding);GO:0005515(protein binding);GO:0005737(cytoplasm);GO:0005856(cytoskeleton);GO:0005902(microvillus);GO:0005903(brush border);GO:0007605(sensory perception of sound);GO:0007626(locomotory behavior);GO:0015629(actin cytoskeleton);GO:0017124(SH3 domain binding);GO:0030046(parallel actin filament bundle assembly);GO:0031941(filamentous actin);GO:0032420(stereocilium);GO:00324…	NA	no
ENSG00000215788	TNFRSF25	-0.00310159	0.00298672	1	0.01	0.01	TNF receptor superfamily member 25 [Source:HGNC Symbol;Acc:HGNC:11910]	GO:0005031(tumor necrosis factor-activated receptor activity);GO:0005515(protein binding);GO:0005576(extracellular region);GO:0005829(cytosol);GO:0005886(plasma membrane);GO:0005887(integral component of plasma membrane);GO:0006915(apoptotic process);GO:0007165(signal transduction);GO:0007166(cell surface receptor signaling pathway);GO:0016020(membrane);GO:0016021(integral component of membrane);…	04060(Cytokine-cytokine receptor interaction)	no
ENSG00000171680	PLEKHG5	0.00460907	1.39366e-07	0.00595886	0.017	0.013	pleckstrin homology and RhoGEF domain containing G5 [Source:HGNC Symbol;Acc:HGNC:29105]	GO:0005089(Rho guanyl-nucleotide exchange factor activity);GO:0005737(cytoplasm);GO:0005829(cytosol);GO:0005886(plasma membrane);GO:0005911(cell-cell junction);GO:0007186(G protein-coupled receptor signaling pathway);GO:0016020(membrane);GO:0030027(lamellipodium);GO:0030054(cell junction);GO:0030139(endocytic vesicle);GO:0035023(regulation of Rho protein signal transduction);GO:0035767(endothelia…	05200(Pathways in cancer)	no
ENSG00000162408	NOL9	-0.0283779	2.29295e-16	9.80398e-12	0.086	0.097	nucleolar protein 9 [Source:HGNC Symbol;Acc:HGNC:26265]	GO:0000166(nucleotide binding);GO:0000448(cleavage in ITS2 between 5.8S rRNA and LSU-rRNA of tricistronic rRNA transcript (SSU-rRNA, 5.8S rRNA, LSU-rRNA));GO:0000460(maturation of 5.8S rRNA);GO:0003723(RNA binding);GO:0005515(protein binding);GO:0005524(ATP binding);GO:0005634(nucleus);GO:0005654(nucleoplasm);GO:0005730(nucleolus);GO:0006364(rRNA processing);GO:0016020(membrane);GO:0016301(kinase…	NA	no
ENSG00000173662	TAS1R1	-0.000228446	0.232317	1	0.003	0.003	taste 1 receptor member 1 [Source:HGNC Symbol;Acc:HGNC:14448]	GO:0004930(G protein-coupled receptor activity);GO:0005886(plasma membrane);GO:0005887(integral component of plasma membrane);GO:0007165(signal transduction);GO:0007186(G protein-coupled receptor signaling pathway);GO:0008527(taste receptor activity);GO:0016020(membrane);GO:0016021(integral component of membrane);GO:0038023(signaling receptor activity);GO:0046982(protein heterodimerization activi…	04742(Taste transduction)	no
ENSG00000204859	ZBTB48	-0.00906541	2.97375e-06	0.127148	0.049	0.051	zinc finger and BTB domain containing 48 [Source:HGNC Symbol;Acc:HGNC:4930]	GO:0000781(chromosome, telomeric region);GO:0000981(DNA-binding transcription factor activity, RNA polymerase II-specific);GO:0003676(nucleic acid binding);GO:0003677(DNA binding);GO:0003691(double-stranded telomeric DNA binding);GO:0003700(DNA-binding transcription factor activity);GO:0005515(protein binding);GO:0005634(nucleus);GO:0005654(nucleoplasm);GO:0005694(chromosome);GO:0005829(cytosol);…	NA	no
ENSG00000162413	KLHL21	0.0532162	6.62803e-22	2.83395e-17	0.186	0.163	kelch like family member 21 [Source:HGNC Symbol;Acc:HGNC:29041]	GO:0004842(ubiquitin-protein transferase activity);GO:0005515(protein binding);GO:0005737(cytoplasm);GO:0005819(spindle);GO:0005827(polar microtubule);GO:0005829(cytosol);GO:0005856(cytoskeleton);GO:0007049(cell cycle);GO:0016567(protein ubiquitination);GO:0031463(Cul3-RING ubiquitin ligase complex);GO:0032465(regulation of cytokinesis);GO:0035853(chromosome passenger complex localization to spin…	NA	no
ENSG00000116273	PHF13	-0.026789	6.32279e-12	2.70343e-07	0.149	0.158	PHD finger protein 13 [Source:HGNC Symbol;Acc:HGNC:22983]	GO:0000278(mitotic cell cycle);GO:0003682(chromatin binding);GO:0005634(nucleus);GO:0005654(nucleoplasm);GO:0006325(chromatin organization);GO:0007049(cell cycle);GO:0007059(chromosome segregation);GO:0007076(mitotic chromosome condensation);GO:0030261(chromosome condensation);GO:0035064(methylated histone binding);GO:0046872(metal ion binding);GO:0051301(cell division)	NA	no
ENSG00000041988	THAP3	-0.0368176	1.34547e-29	5.75283e-25	0.122	0.132	THAP domain containing 3 [Source:HGNC Symbol;Acc:HGNC:20855]	GO:0000981(DNA-binding transcription factor activity, RNA polymerase II-specific);GO:0003676(nucleic acid binding);GO:0003677(DNA binding);GO:0005515(protein binding);GO:0006357(regulation of transcription by RNA polymerase II);GO:0046872(metal ion binding)	NA	no
ENSG00000007923	DNAJC11	-0.00508809	0.000942211	1	0.064	0.065	DnaJ heat shock protein family (Hsp40) member C11 [Source:HGNC Symbol;Acc:HGNC:25570]	GO:0001401(SAM complex);GO:0005515(protein binding);GO:0005739(mitochondrion);GO:0005741(mitochondrial outer membrane);GO:0016020(membrane);GO:0042407(cristae formation);GO:0061617(MICOS complex)	NA	no
ENSG00000284744	AL591163.1	-0.000434991	0.00148124	1	0.001	0.002	novel transcript	NA	NA	no
ENSG00000237436	CAMTA1-DT	0.00126911	0.213323	1	0.001	0.001	CAMTA1 divergent transcript [Source:HGNC Symbol;Acc:HGNC:53020]	NA	NA	no
ENSG00000171735	CAMTA1	-0.0221651	7.44445e-15	3.18302e-10	0.476	0.473	calmodulin binding transcription activator 1 [Source:HGNC Symbol;Acc:HGNC:18806]	GO:0000981(DNA-binding transcription factor activity, RNA polymerase II-specific);GO:0003677(DNA binding);GO:0005515(protein binding);GO:0005634(nucleus);GO:0005730(nucleolus);GO:0005737(cytoplasm);GO:0005829(cytosol);GO:0006357(regulation of transcription by RNA polymerase II);GO:0035307(positive regulation of protein dephosphorylation);GO:0043565(sequence-specific DNA binding);GO:0045944(positi…	NA	no
ENSG00000049245	VAMP3	-0.0760468	2.32145e-36	9.92584e-32	0.33	0.362	vesicle associated membrane protein 3 [Source:HGNC Symbol;Acc:HGNC:12644]	GO:0000149(SNARE binding);GO:0001921(positive regulation of receptor recycling);GO:0002479(antigen processing and presentation of exogenous peptide antigen via MHC class I, TAP-dependent);GO:0005515(protein binding);GO:0005829(cytosol);GO:0005886(plasma membrane);GO:0006887(exocytosis);GO:0006904(vesicle docking involved in exocytosis);GO:0009986(cell surface);GO:0015031(protein transport);GO:001…	04130(SNARE interactions in vesicular transport);04145(Phagosome)	no
ENSG00000269925	Z98884.2	0.000719788	0.0729735	1	0.001	0.001	novel transcript, sense intronic to VAMP3	NA	NA	no
ENSG00000049246	PER3	-0.0760752	1.17265e-73	5.0139e-69	0.317	0.325	period circadian regulator 3 [Source:HGNC Symbol;Acc:HGNC:8847]	GO:0000122(negative regulation of transcription by RNA polymerase II);GO:0000976(transcription regulatory region sequence-specific DNA binding);GO:0001222(transcription corepressor binding);GO:0005515(protein binding);GO:0005634(nucleus);GO:0005737(cytoplasm);GO:0007623(circadian rhythm);GO:0008134(transcription factor binding);GO:0009416(response to light stimulus);GO:0019900(kinase binding);GO:…	04710(Circadian rhythm);04713(Circadian entrainment)	no
ENSG00000236266	Z98884.1	0.000135122	0.147069	1	0.001	0.001	novel transcript	NA	NA	no
ENSG00000049247	UTS2	0.00487378	5.57214e-09	0.000238248	0.007	0.004	urotensin 2 [Source:HGNC Symbol;Acc:HGNC:12636]	GO:0005102(signaling receptor binding);GO:0005179(hormone activity);GO:0005576(extracellular region);GO:0005615(extracellular space);GO:0006936(muscle contraction);GO:0007186(G protein-coupled receptor signaling pathway);GO:0007268(chemical synaptic transmission);GO:0008217(regulation of blood pressure);GO:0010469(regulation of signaling receptor activity);GO:0097746(regulation of blood vessel di…	04080(Neuroactive ligand-receptor interaction)	no
ENSG00000049249	TNFRSF9	0.0156294	2.7429e-33	1.17278e-28	0.034	0.022	TNF receptor superfamily member 9 [Source:HGNC Symbol;Acc:HGNC:11924]	GO:0005515(protein binding);GO:0005886(plasma membrane);GO:0005887(integral component of plasma membrane);GO:0006915(apoptotic process);GO:0008285(negative regulation of cell population proliferation);GO:0009897(external side of plasma membrane);GO:0016020(membrane);GO:0016021(integral component of membrane);GO:0033209(tumor necrosis factor-mediated signaling pathway);GO:0038023(signaling recepto…	04060(Cytokine-cytokine receptor interaction)	no
ENSG00000116288	PARK7	0.0200432	1.13158e-19	4.83829e-15	0.852	0.829	Parkinsonism associated deglycase [Source:HGNC Symbol;Acc:HGNC:16369]	GO:0000785(chromatin);GO:0001933(negative regulation of protein phosphorylation);GO:0001963(synaptic transmission, dopaminergic);GO:0002866(positive regulation of acute inflammatory response to antigenic stimulus);GO:0003713(transcription coactivator activity);GO:0003723(RNA binding);GO:0003729(mRNA binding);GO:0005102(signaling receptor binding);GO:0005507(copper ion binding);GO:0005515(protein …	05012(Parkinson disease)	no
ENSG00000284747	AL034417.4	-0.00408594	0.00460315	1	0.005	0.006	novel transcript, antisense to ERRFI1	NA	NA	no
ENSG00000284716	AL034417.3	-0.0094767	5.92144e-06	0.253183	0.027	0.033	novel transcript	NA	NA	no
ENSG00000116285	ERRFI1	-0.187909	1.03306e-75	4.41705e-71	0.526	0.557	ERBB receptor feedback inhibitor 1 [Source:HGNC Symbol;Acc:HGNC:18185]	GO:0005096(GTPase activator activity);GO:0005515(protein binding);GO:0005634(nucleus);GO:0005737(cytoplasm);GO:0005829(cytosol);GO:0005886(plasma membrane);GO:0007175(negative regulation of epidermal growth factor-activated receptor activity);GO:0016020(membrane);GO:0017124(SH3 domain binding);GO:0019900(kinase binding);GO:0019901(protein kinase binding);GO:0031234(extrinsic component of cytoplas…	NA	no
ENSG00000238290	AL034417.2	-0.0171041	5.07116e-13	2.16828e-08	0.021	0.029	novel transcript	NA	NA	no
ENSG00000162426	SLC45A1	-0.0103509	1.78366e-12	7.62638e-08	0.021	0.023	solute carrier family 45 member 1 [Source:HGNC Symbol;Acc:HGNC:17939]	GO:0008506(sucrose:proton symporter activity);GO:0008643(carbohydrate transport);GO:0015293(symporter activity);GO:0015770(sucrose transport);GO:0016020(membrane);GO:0016021(integral component of membrane);GO:0055085(transmembrane transport);GO:1904659(glucose transmembrane transport)	NA	no
ENSG00000142599	RERE	-0.0731861	3.66779e-40	1.56824e-35	0.254	0.279	arginine-glutamic acid dipeptide repeats [Source:HGNC Symbol;Acc:HGNC:9965]	GO:0000118(histone deacetylase complex);GO:0000981(DNA-binding transcription factor activity, RNA polymerase II-specific);GO:0001085(RNA polymerase II transcription factor binding);GO:0003677(DNA binding);GO:0003682(chromatin binding);GO:0003713(transcription coactivator activity);GO:0003714(transcription corepressor activity);GO:0005515(protein binding);GO:0005634(nucleus);GO:0006338(chromatin r…	NA	no
ENSG00000232912	RERE-AS1	4.99357e-05	0.157723	1	0.001	0.001	RERE antisense RNA 1 [Source:HGNC Symbol;Acc:HGNC:40501]	NA	NA	no
ENSG00000224315	RPL7P7	-0.00126134	0.0270811	1	0.007	0.008	ribosomal protein L7 pseudogene 7 [Source:HGNC Symbol;Acc:HGNC:36895]	NA	NA	no
ENSG00000074800	ENO1	0.0143875	2.73391e-08	0.00116894	0.932	0.921	enolase 1 [Source:HGNC Symbol;Acc:HGNC:3350]	GO:0000015(phosphopyruvate hydratase complex);GO:0000122(negative regulation of transcription by RNA polymerase II);GO:0000287(magnesium ion binding);GO:0000977(RNA polymerase II regulatory region sequence-specific DNA binding);GO:0001227(DNA-binding transcription repressor activity, RNA polymerase II-specific);GO:0003677(DNA binding);GO:0003723(RNA binding);GO:0004634(phosphopyruvate hydratase a…	00010(Glycolysis / Gluconeogenesis);03018(RNA degradation);04066(HIF-1 signaling pathway)	no
ENSG00000230679	ENO1-AS1	-0.00074256	0.0232693	1	0.008	0.008	ENO1 antisense RNA 1 [Source:HGNC Symbol;Acc:HGNC:40214]	NA	NA	no
ENSG00000142583	SLC2A5	-0.0217746	4.38531e-17	1.87503e-12	0.192	0.188	solute carrier family 2 member 5 [Source:HGNC Symbol;Acc:HGNC:11010]	GO:0003044(regulation of systemic arterial blood pressure mediated by a chemical signal);GO:0005215(transporter activity);GO:0005353(fructose transmembrane transporter activity);GO:0005355(glucose transmembrane transporter activity);GO:0005886(plasma membrane);GO:0005887(integral component of plasma membrane);GO:0005975(carbohydrate metabolic process);GO:0008643(carbohydrate transport);GO:0009750…	04973(Carbohydrate digestion and absorption)	no
ENSG00000180758	GPR157	0.0116664	1.18522e-14	5.06765e-10	0.055	0.047	G protein-coupled receptor 157 [Source:HGNC Symbol;Acc:HGNC:23687]	GO:0004888(transmembrane signaling receptor activity);GO:0004930(G protein-coupled receptor activity);GO:0005886(plasma membrane);GO:0007165(signal transduction);GO:0007166(cell surface receptor signaling pathway);GO:0007186(G protein-coupled receptor signaling pathway);GO:0007275(multicellular organism development);GO:0016020(membrane);GO:0016021(integral component of membrane);GO:0030154(cell d…	NA	no
ENSG00000228526	MIR34AHG	0.00575133	3.18153e-16	1.36033e-11	0.014	0.009	MIR34A host gene [Source:HGNC Symbol;Acc:HGNC:51913]	NA	NA	no
ENSG00000234546	LNCTAM34A	0.00405592	0.000523291	1	0.012	0.009	long non coding transcriptional activator of miR34a [Source:HGNC Symbol;Acc:HGNC:52548]	NA	NA	no
ENSG00000049239	H6PD	-0.0241986	1.0441e-19	4.46427e-15	0.122	0.125	hexose-6-phosphate dehydrogenase/glucose 1-dehydrogenase [Source:HGNC Symbol;Acc:HGNC:4795]	GO:0003824(catalytic activity);GO:0004345(glucose-6-phosphate dehydrogenase activity);GO:0005737(cytoplasm);GO:0005739(mitochondrion);GO:0005783(endoplasmic reticulum);GO:0005788(endoplasmic reticulum lumen);GO:0005975(carbohydrate metabolic process);GO:0006006(glucose metabolic process);GO:0006098(pentose-phosphate shunt);GO:0006739(NADP metabolic process);GO:0008152(metabolic process);GO:001649…	00030(Pentose phosphate pathway)	no
ENSG00000171621	SPSB1	-0.0532522	3.53866e-33	1.51303e-28	0.155	0.187	splA/ryanodine receptor domain and SOCS box containing 1 [Source:HGNC Symbol;Acc:HGNC:30628]	GO:0000209(protein polyubiquitination);GO:0004842(ubiquitin-protein transferase activity);GO:0005515(protein binding);GO:0005737(cytoplasm);GO:0005829(cytosol);GO:0006511(ubiquitin-dependent protein catabolic process);GO:0016567(protein ubiquitination);GO:0019005(SCF ubiquitin ligase complex);GO:0043161(proteasome-mediated ubiquitin-dependent protein catabolic process);GO:0043687(post-translation…	NA	no
ENSG00000284652	BX323043.1	-0.0019886	1.78149e-05	0.761711	0.001	0.002	novel transcript	NA	NA	no
ENSG00000284693	LINC02606	-0.00487872	0.00109893	1	0.007	0.009	long intergenic non-protein coding RNA 2606 [Source:HGNC Symbol;Acc:HGNC:54047]	NA	NA	no
ENSG00000171612	SLC25A33	-0.0148557	2.90902e-07	0.0124381	0.123	0.127	solute carrier family 25 member 33 [Source:HGNC Symbol;Acc:HGNC:29681]	GO:0000002(mitochondrial genome maintenance);GO:0002082(regulation of oxidative phosphorylation);GO:0005739(mitochondrion);GO:0005743(mitochondrial inner membrane);GO:0006390(mitochondrial transcription);GO:0006864(pyrimidine nucleotide transport);GO:0007005(mitochondrion organization);GO:0008284(positive regulation of cell population proliferation);GO:0015218(pyrimidine nucleotide transmembrane …	NA	no
ENSG00000231181	AL954705.1	-0.000157033	0.0282649	1	0.001	0	ribosomal protein L9 (RPL9) pseudogene	NA	NA	no
ENSG00000188807	TMEM201	-0.00525466	8.82068e-08	0.00377146	0.018	0.019	transmembrane protein 201 [Source:HGNC Symbol;Acc:HGNC:33719]	GO:0000922(spindle pole);GO:0005521(lamin binding);GO:0005634(nucleus);GO:0005637(nuclear inner membrane);GO:0005639(integral component of nuclear inner membrane);GO:0005737(cytoplasm);GO:0005856(cytoskeleton);GO:0007097(nuclear migration);GO:0010761(fibroblast migration);GO:0016020(membrane);GO:0016021(integral component of membrane);GO:0030473(nuclear migration along microtubule);GO:0031965(nuc…	NA	no
ENSG00000171608	PIK3CD	0.000179192	3.06741e-12	1.31153e-07	0.014	0.012	phosphatidylinositol-4,5-bisphosphate 3-kinase catalytic subunit delta [Source:HGNC Symbol;Acc:HGNC:8977]	GO:0000166(nucleotide binding);GO:0001779(natural killer cell differentiation);GO:0001816(cytokine production);GO:0002250(adaptive immune response);GO:0002376(immune system process);GO:0002551(mast cell chemotaxis);GO:0002679(respiratory burst involved in defense response);GO:0005515(protein binding);GO:0005524(ATP binding);GO:0005737(cytoplasm);GO:0005829(cytosol);GO:0005886(plasma membrane);GO:…	00562(Inositol phosphate metabolism);01521(EGFR tyrosine kinase inhibitor resistance);01522(Endocrine resistance);01524(Platinum drug resistance);04012(ErbB signaling pathway);04014(Ras signaling pathway);04015(Rap1 signaling pathway);04024(cAMP signaling pathway);04062(Chemokine signaling pathway);04066(HIF-1 signaling pathway);04068(FoxO signaling pathway);04070(Phosphatidylinositol signaling s…	no
ENSG00000231789	PIK3CD-AS2	0.00299676	0.0335119	1	0.021	0.019	PIK3CD antisense RNA 2 [Source:HGNC Symbol;Acc:HGNC:51334]	NA	NA	no
ENSG00000171603	CLSTN1	-0.0936929	1.9216e-59	8.2162e-55	0.4	0.425	calsyntenin 1 [Source:HGNC Symbol;Acc:HGNC:17447]	GO:0000139(Golgi membrane);GO:0001540(amyloid-beta binding);GO:0001558(regulation of cell growth);GO:0005509(calcium ion binding);GO:0005515(protein binding);GO:0005576(extracellular region);GO:0005634(nucleus);GO:0005783(endoplasmic reticulum);GO:0005789(endoplasmic reticulum membrane);GO:0005794(Golgi apparatus);GO:0005886(plasma membrane);GO:0007155(cell adhesion);GO:0007156(homophilic cell ad…	NA	no
ENSG00000178585	CTNNBIP1	0.00395859	1.56212e-18	6.67917e-14	0.137	0.127	catenin beta interacting protein 1 [Source:HGNC Symbol;Acc:HGNC:16913]	GO:0000122(negative regulation of transcription by RNA polymerase II);GO:0001658(branching involved in ureteric bud morphogenesis);GO:0002528(regulation of vascular permeability involved in acute inflammatory response);GO:0005515(protein binding);GO:0005634(nucleus);GO:0005654(nucleoplasm);GO:0005737(cytoplasm);GO:0005829(cytosol);GO:0008013(beta-catenin binding);GO:0009952(anterior/posterior pat…	04310(Wnt signaling pathway)	no
ENSG00000162441	LZIC	-0.0371049	8.09364e-34	3.4606e-29	0.296	0.299	leucine zipper and CTNNBIP1 domain containing [Source:HGNC Symbol;Acc:HGNC:17497]	GO:0008013(beta-catenin binding);GO:0010212(response to ionizing radiation)	NA	no
ENSG00000173614	NMNAT1	-0.00278267	0.116508	1	0.055	0.056	nicotinamide nucleotide adenylyltransferase 1 [Source:HGNC Symbol;Acc:HGNC:17877]	GO:0000166(nucleotide binding);GO:0000309(nicotinamide-nucleotide adenylyltransferase activity);GO:0003824(catalytic activity);GO:0004515(nicotinate-nucleotide adenylyltransferase activity);GO:0005515(protein binding);GO:0005524(ATP binding);GO:0005634(nucleus);GO:0005654(nucleoplasm);GO:0005737(cytoplasm);GO:0009058(biosynthetic process);GO:0009435(NAD biosynthetic process);GO:0009611(response t…	00760(Nicotinate and nicotinamide metabolism)	no
ENSG00000162444	RBP7	0.00202697	0.00229814	1	0.005	0.005	retinol binding protein 7 [Source:HGNC Symbol;Acc:HGNC:30316]	GO:0005501(retinoid binding);GO:0005515(protein binding);GO:0005737(cytoplasm);GO:0008289(lipid binding);GO:0016918(retinal binding);GO:0019841(retinol binding)	NA	no
ENSG00000130939	UBE4B	-0.0143809	5.40385e-16	2.31052e-11	0.107	0.11	ubiquitination factor E4B [Source:HGNC Symbol;Acc:HGNC:12500]	GO:0000151(ubiquitin ligase complex);GO:0000209(protein polyubiquitination);GO:0003222(ventricular trabecula myocardium morphogenesis);GO:0004842(ubiquitin-protein transferase activity);GO:0005515(protein binding);GO:0005524(ATP binding);GO:0005634(nucleus);GO:0005737(cytoplasm);GO:0006511(ubiquitin-dependent protein catabolic process);GO:0006513(protein monoubiquitination);GO:0008626(granzyme-me…	04120(Ubiquitin mediated proteolysis);04141(Protein processing in endoplasmic reticulum)	no
ENSG00000054523	KIF1B	-0.000309431	0.115071	1	0.281	0.281	kinesin family member 1B [Source:HGNC Symbol;Acc:HGNC:16636]	GO:0000166(nucleotide binding);GO:0003774(motor activity);GO:0003777(microtubule motor activity);GO:0005515(protein binding);GO:0005524(ATP binding);GO:0005737(cytoplasm);GO:0005739(mitochondrion);GO:0005856(cytoskeleton);GO:0005871(kinesin complex);GO:0005874(microtubule);GO:0005875(microtubule associated complex);GO:0006915(apoptotic process);GO:0007018(microtubule-based movement);GO:0007270(ne…	NA	no
ENSG00000284735	AL139424.3	0.000580984	0.119811	1	0.003	0.002	novel transcript	NA	NA	no
ENSG00000284642	AL139424.2	0.000840333	0.000737071	1	0.003	0.002	novel transcript	NA	NA	no
ENSG00000142657	PGD	0.0334989	2.14257e-13	9.16099e-09	0.154	0.136	phosphogluconate dehydrogenase [Source:HGNC Symbol;Acc:HGNC:8891]	GO:0004616(phosphogluconate dehydrogenase (decarboxylating) activity);GO:0005634(nucleus);GO:0005737(cytoplasm);GO:0005829(cytosol);GO:0006098(pentose-phosphate shunt);GO:0009051(pentose-phosphate shunt, oxidative branch);GO:0016491(oxidoreductase activity);GO:0019322(pentose biosynthetic process);GO:0019521(D-gluconate metabolic process);GO:0050661(NADP binding);GO:0055114(oxidation-reduction pr…	00030(Pentose phosphate pathway);00480(Glutathione metabolism)	no
ENSG00000251503	CENPS-CORT	-0.00175701	0.0670348	1	0.002	0.003	CENPS-CORT readthrough [Source:HGNC Symbol;Acc:HGNC:38843]	GO:0000776(kinetochore);GO:0005179(hormone activity);GO:0005576(extracellular region);GO:0006281(DNA repair);GO:0010469(regulation of signaling receptor activity);GO:0046982(protein heterodimerization activity);GO:0051382(kinetochore assembly);GO:0071821(FANCM-MHF complex)	03460(Fanconi anemia pathway)	no
ENSG00000175279	CENPS	-0.00952167	3.16681e-10	1.35403e-05	0.052	0.055	centromere protein S [Source:HGNC Symbol;Acc:HGNC:23163]	GO:0000712(resolution of meiotic recombination intermediates);GO:0000775(chromosome, centromeric region);GO:0000776(kinetochore);GO:0000777(condensed chromosome kinetochore);GO:0003677(DNA binding);GO:0003682(chromatin binding);GO:0003690(double-stranded DNA binding);GO:0005515(protein binding);GO:0005634(nucleus);GO:0005654(nucleoplasm);GO:0005694(chromosome);GO:0005829(cytosol);GO:0006281(DNA r…	03460(Fanconi anemia pathway)	no
ENSG00000241563	CORT	-0.000167798	0.0952801	1	0.001	0.001	cortistatin [Source:HGNC Symbol;Acc:HGNC:2257]	GO:0001664(G protein-coupled receptor binding);GO:0005179(hormone activity);GO:0005184(neuropeptide hormone activity);GO:0005576(extracellular region);GO:0005615(extracellular space);GO:0007186(G protein-coupled receptor signaling pathway);GO:0007193(adenylate cyclase-inhibiting G protein-coupled receptor signaling pathway);GO:0007268(chemical synaptic transmission);GO:0010469(regulation of signa…	04080(Neuroactive ligand-receptor interaction)	no
ENSG00000160049	DFFA	-0.0204236	5.4512e-15	2.33077e-10	0.14	0.144	DNA fragmentation factor subunit alpha [Source:HGNC Symbol;Acc:HGNC:2772]	GO:0000790(nuclear chromatin);GO:0005515(protein binding);GO:0005622(intracellular);GO:0005634(nucleus);GO:0005654(nucleoplasm);GO:0005737(cytoplasm);GO:0005811(lipid droplet);GO:0005829(cytosol);GO:0005886(plasma membrane);GO:0006309(apoptotic DNA fragmentation);GO:0006915(apoptotic process);GO:0007165(signal transduction);GO:0019904(protein domain specific binding);GO:0032076(negative regulatio…	04210(Apoptosis)	no
ENSG00000142655	PEX14	-0.00116175	8.11845e-06	0.347121	0.046	0.044	peroxisomal biogenesis factor 14 [Source:HGNC Symbol;Acc:HGNC:8856]	GO:0001650(fibrillar center);GO:0003714(transcription corepressor activity);GO:0005102(signaling receptor binding);GO:0005515(protein binding);GO:0005634(nucleus);GO:0005777(peroxisome);GO:0005778(peroxisomal membrane);GO:0006625(protein targeting to peroxisome);GO:0007031(peroxisome organization);GO:0008017(microtubule binding);GO:0015031(protein transport);GO:0016020(membrane);GO:0016021(integr…	04146(Peroxisome)	no
ENSG00000130940	CASZ1	0.00186295	0.0018729	1	0.005	0.004	castor zinc finger 1 [Source:HGNC Symbol;Acc:HGNC:26002]	GO:0000981(DNA-binding transcription factor activity, RNA polymerase II-specific);GO:0003676(nucleic acid binding);GO:0003677(DNA binding);GO:0005634(nucleus);GO:0005654(nucleoplasm);GO:0005829(cytosol);GO:0006355(regulation of transcription, DNA-templated);GO:0006357(regulation of transcription by RNA polymerase II);GO:0007275(multicellular organism development);GO:0043231(intracellular membrane…	NA	no
ENSG00000120948	TARDBP	0.0182218	1.68496e-09	7.20437e-05	0.206	0.191	TAR DNA binding protein [Source:HGNC Symbol;Acc:HGNC:11571]	GO:0001228(DNA-binding transcription activator activity, RNA polymerase II-specific);GO:0001933(negative regulation of protein phosphorylation);GO:0003676(nucleic acid binding);GO:0003677(DNA binding);GO:0003690(double-stranded DNA binding);GO:0003700(DNA-binding transcription factor activity);GO:0003723(RNA binding);GO:0003727(single-stranded RNA binding);GO:0003730(mRNA 3'-UTR binding);GO:00055…	NA	no
ENSG00000009724	MASP2	-0.00122643	0.0288523	1	0.001	0.002	mannan binding lectin serine peptidase 2 [Source:HGNC Symbol;Acc:HGNC:6902]	GO:0001855(complement component C4b binding);GO:0001867(complement activation, lectin pathway);GO:0002376(immune system process);GO:0004252(serine-type endopeptidase activity);GO:0005509(calcium ion binding);GO:0005515(protein binding);GO:0005576(extracellular region);GO:0005615(extracellular space);GO:0006508(proteolysis);GO:0006956(complement activation);GO:0006958(complement activation, classi…	04610(Complement and coagulation cascades);05150(Staphylococcus aureus infection)	no
ENSG00000271895	AL109811.2	0.00070462	0.335314	1	0.002	0.002	novel transcript, antisense to MASP2	NA	NA	no
ENSG00000116649	SRM	0.0394154	7.09853e-23	3.03512e-18	0.565	0.531	spermidine synthase [Source:HGNC Symbol;Acc:HGNC:11296]	GO:0003824(catalytic activity);GO:0004766(spermidine synthase activity);GO:0005515(protein binding);GO:0005829(cytosol);GO:0006595(polyamine metabolic process);GO:0006596(polyamine biosynthetic process);GO:0008295(spermidine biosynthetic process);GO:0016740(transferase activity);GO:0042802(identical protein binding);GO:0042803(protein homodimerization activity);GO:1990830(cellular response to leu…	00270(Cysteine and methionine metabolism);00330(Arginine and proline metabolism);00410(beta-Alanine metabolism);00480(Glutathione metabolism)	no
ENSG00000171824	EXOSC10	-0.0199975	1.93987e-09	8.2943e-05	0.138	0.146	exosome component 10 [Source:HGNC Symbol;Acc:HGNC:9138]	GO:0000166(nucleotide binding);GO:0000175(3'-5'-exoribonuclease activity);GO:0000176(nuclear exosome (RNase complex));GO:0000178(exosome (RNase complex));GO:0000184(nuclear-transcribed mRNA catabolic process, nonsense-mediated decay);GO:0000460(maturation of 5.8S rRNA);GO:0000956(nuclear-transcribed mRNA catabolic process);GO:0003676(nucleic acid binding);GO:0003723(RNA binding);GO:0003824(cataly…	03018(RNA degradation)	no
ENSG00000226849	AL109811.1	-0.00130882	0.00525169	1	0.001	0.001	novel transcript	NA	NA	no
ENSG00000230337	EXOSC10-AS1	-0.00308748	7.3571e-11	3.14568e-06	0.012	0.015	EXOSC10 antisense RNA 1 [Source:HGNC Symbol;Acc:HGNC:40456]	NA	NA	no
ENSG00000198793	MTOR	-0.0197265	7.81765e-13	3.34259e-08	0.085	0.093	mechanistic target of rapamycin kinase [Source:HGNC Symbol;Acc:HGNC:3942]	GO:0000139(Golgi membrane);GO:0000166(nucleotide binding);GO:0001030(RNA polymerase III type 1 promoter DNA binding);GO:0001031(RNA polymerase III type 2 promoter DNA binding);GO:0001032(RNA polymerase III type 3 promoter DNA binding);GO:0001156(TFIIIC-class transcription factor complex binding);GO:0001558(regulation of cell growth);GO:0001932(regulation of protein phosphorylation);GO:0001933(neg…	01521(EGFR tyrosine kinase inhibitor resistance);01522(Endocrine resistance);04012(ErbB signaling pathway);04066(HIF-1 signaling pathway);04072(Phospholipase D signaling pathway);04136(Autophagy - other);04140(Autophagy - animal);04150(mTOR signaling pathway);04151(PI3K-Akt signaling pathway);04152(AMPK signaling pathway);04211(Longevity regulating pathway);04213(Longevity regulating pathway - mu…	no
ENSG00000225602	MTOR-AS1	-0.00483718	5.24228e-17	2.24144e-12	0.006	0.011	MTOR antisense RNA 1 [Source:HGNC Symbol;Acc:HGNC:40242]	NA	NA	no
ENSG00000171819	ANGPTL7	-0.073004	8.88371e-24	3.79841e-19	0.03	0.043	angiopoietin like 7 [Source:HGNC Symbol;Acc:HGNC:24078]	GO:0005515(protein binding);GO:0005576(extracellular region);GO:0006979(response to oxidative stress)	NA	no
ENSG00000120942	UBIAD1	0.0019868	0.200773	1	0.058	0.058	UbiA prenyltransferase domain containing 1 [Source:HGNC Symbol;Acc:HGNC:30791]	GO:0000139(Golgi membrane);GO:0004659(prenyltransferase activity);GO:0005515(protein binding);GO:0005634(nucleus);GO:0005737(cytoplasm);GO:0005739(mitochondrion);GO:0005783(endoplasmic reticulum);GO:0005789(endoplasmic reticulum membrane);GO:0005794(Golgi apparatus);GO:0006744(ubiquinone biosynthetic process);GO:0009234(menaquinone biosynthetic process);GO:0016020(membrane);GO:0016021(integral co…	NA	no
ENSG00000284708	AL031731.1	-0.00568678	4.35413e-07	0.018617	0.004	0.006	novel transcript	NA	NA	no
ENSG00000116661	FBXO2	0.0142228	1.03515e-58	4.42601e-54	0.353	0.386	F-box protein 2 [Source:HGNC Symbol;Acc:HGNC:13581]	GO:0000209(protein polyubiquitination);GO:0001540(amyloid-beta binding);GO:0004842(ubiquitin-protein transferase activity);GO:0005515(protein binding);GO:0005737(cytoplasm);GO:0005783(endoplasmic reticulum);GO:0005829(cytosol);GO:0006464(cellular protein modification process);GO:0006508(proteolysis);GO:0006511(ubiquitin-dependent protein catabolic process);GO:0006516(glycoprotein catabolic proces…	04120(Ubiquitin mediated proteolysis);04141(Protein processing in endoplasmic reticulum)	no
ENSG00000132879	FBXO44	-0.0204366	7.84545e-12	3.35448e-07	0.067	0.078	F-box protein 44 [Source:HGNC Symbol;Acc:HGNC:24847]	GO:0000209(protein polyubiquitination);GO:0005515(protein binding);GO:0005829(cytosol);GO:0010498(proteasomal protein catabolic process);GO:0019005(SCF ubiquitin ligase complex);GO:0043687(post-translational protein modification)	NA	no
ENSG00000116663	FBXO6	0.00854392	3.08883e-07	0.0132069	0.055	0.048	F-box protein 6 [Source:HGNC Symbol;Acc:HGNC:13585]	GO:0000077(DNA damage checkpoint);GO:0000209(protein polyubiquitination);GO:0005515(protein binding);GO:0005737(cytoplasm);GO:0005829(cytosol);GO:0006281(DNA repair);GO:0006508(proteolysis);GO:0006516(glycoprotein catabolic process);GO:0006974(cellular response to DNA damage stimulus);GO:0006986(response to unfolded protein);GO:0016567(protein ubiquitination);GO:0019005(SCF ubiquitin ligase compl…	04141(Protein processing in endoplasmic reticulum)	no
ENSG00000116670	MAD2L2	-0.0167981	1.64678e-07	0.00704114	0.155	0.16	mitotic arrest deficient 2 like 2 [Source:HGNC Symbol;Acc:HGNC:6764]	GO:0000122(negative regulation of transcription by RNA polymerase II);GO:0001102(RNA polymerase II activating transcription factor binding);GO:0001558(regulation of cell growth);GO:0005515(protein binding);GO:0005634(nucleus);GO:0005654(nucleoplasm);GO:0005680(anaphase-promoting complex);GO:0005694(chromosome);GO:0005730(nucleolus);GO:0005737(cytoplasm);GO:0005819(spindle);GO:0005829(cytosol);GO:…	04110(Cell cycle);04114(Oocyte meiosis);04914(Progesterone-mediated oocyte maturation);05100(Bacterial invasion of epithelial cells);05131(Shigellosis)	no
ENSG00000162490	DRAXIN	-0.000231986	0.630332	1	0.001	0.001	dorsal inhibitory axon guidance protein [Source:HGNC Symbol;Acc:HGNC:25054]	GO:0005515(protein binding);GO:0005576(extracellular region);GO:0007275(multicellular organism development);GO:0007411(axon guidance);GO:0016055(Wnt signaling pathway);GO:0021516(dorsal spinal cord development);GO:0021528(commissural neuron differentiation in spinal cord);GO:0030517(negative regulation of axon extension);GO:0030900(forebrain development);GO:0043524(negative regulation of neuron a…	NA	no
ENSG00000177674	AGTRAP	0.0052513	0.163362	1	0.392	0.389	angiotensin II receptor associated protein [Source:HGNC Symbol;Acc:HGNC:13539]	GO:0000139(Golgi membrane);GO:0001666(response to hypoxia);GO:0004945(angiotensin type II receptor activity);GO:0005515(protein binding);GO:0005654(nucleoplasm);GO:0005783(endoplasmic reticulum);GO:0005789(endoplasmic reticulum membrane);GO:0005794(Golgi apparatus);GO:0005829(cytosol);GO:0005886(plasma membrane);GO:0005938(cell cortex);GO:0008217(regulation of blood pressure);GO:0016020(membrane)…	NA	no
ENSG00000215910	C1orf167	-0.00447235	0.00434994	1	0.026	0.028	chromosome 1 open reading frame 167 [Source:HGNC Symbol;Acc:HGNC:25262]	NA	NA	no
ENSG00000177000	MTHFR	0.0147011	1.40429e-15	6.00432e-11	0.074	0.063	methylenetetrahydrofolate reductase [Source:HGNC Symbol;Acc:HGNC:7436]	GO:0001666(response to hypoxia);GO:0001843(neural tube closure);GO:0003824(catalytic activity);GO:0004489(methylenetetrahydrofolate reductase (NAD(P)H) activity);GO:0005829(cytosol);GO:0006520(cellular amino acid metabolic process);GO:0006555(methionine metabolic process);GO:0006730(one-carbon metabolic process);GO:0008015(blood circulation);GO:0008152(metabolic process);GO:0009086(methionine bio…	00670(One carbon pool by folate);01523(Antifolate resistance)	no
ENSG00000011021	CLCN6	0.00106807	0.00721828	1	0.038	0.037	chloride voltage-gated channel 6 [Source:HGNC Symbol;Acc:HGNC:2024]	GO:0000166(nucleotide binding);GO:0005247(voltage-gated chloride channel activity);GO:0005515(protein binding);GO:0005524(ATP binding);GO:0005765(lysosomal membrane);GO:0005768(endosome);GO:0006811(ion transport);GO:0006821(chloride transport);GO:0006884(cell volume homeostasis);GO:0007165(signal transduction);GO:0009612(response to mechanical stimulus);GO:0010008(endosome membrane);GO:0015297(an…	NA	no
ENSG00000285646	AL021155.2	-0.00236492	0.178026	1	0.006	0.007	novel transcript	NA	NA	no
ENSG00000116685	KIAA2013	0.0334838	6.06672e-37	2.59395e-32	0.217	0.189	KIAA2013 [Source:HGNC Symbol;Acc:HGNC:28513]	GO:0016020(membrane);GO:0016021(integral component of membrane)	NA	no
ENSG00000083444	PLOD1	0.059856	6.88549e-31	2.94403e-26	0.362	0.325	procollagen-lysine,2-oxoglutarate 5-dioxygenase 1 [Source:HGNC Symbol;Acc:HGNC:9081]	GO:0001666(response to hypoxia);GO:0005506(iron ion binding);GO:0005783(endoplasmic reticulum);GO:0005789(endoplasmic reticulum membrane);GO:0006464(cellular protein modification process);GO:0008475(procollagen-lysine 5-dioxygenase activity);GO:0008544(epidermis development);GO:0016020(membrane);GO:0016491(oxidoreductase activity);GO:0016705(oxidoreductase activity, acting on paired donors, with …	00310(Lysine degradation)	no
ENSG00000116688	MFN2	-0.00133526	5.12259e-12	2.19027e-07	0.091	0.086	mitofusin 2 [Source:HGNC Symbol;Acc:HGNC:16877]	GO:0000166(nucleotide binding);GO:0001825(blastocyst formation);GO:0003924(GTPase activity);GO:0005515(protein binding);GO:0005525(GTP binding);GO:0005739(mitochondrion);GO:0005741(mitochondrial outer membrane);GO:0005829(cytosol);GO:0006626(protein targeting to mitochondrion);GO:0006914(autophagy);GO:0006915(apoptotic process);GO:0006986(response to unfolded protein);GO:0007006(mitochondrial mem…	04137(Mitophagy - animal);04621(NOD-like receptor signaling pathway)	no
ENSG00000116691	MIIP	0.00732235	6.24578e-15	2.67051e-10	0.119	0.109	migration and invasion inhibitory protein [Source:HGNC Symbol;Acc:HGNC:25715]	GO:0005515(protein binding);GO:0010972(negative regulation of G2/M transition of mitotic cell cycle);GO:0030336(negative regulation of cell migration)	NA	no
ENSG00000120949	TNFRSF8	0.00102149	0.120702	1	0.002	0.002	TNF receptor superfamily member 8 [Source:HGNC Symbol;Acc:HGNC:11923]	GO:0004888(transmembrane signaling receptor activity);GO:0005515(protein binding);GO:0005737(cytoplasm);GO:0005886(plasma membrane);GO:0007165(signal transduction);GO:0008285(negative regulation of cell population proliferation);GO:0016020(membrane);GO:0016021(integral component of membrane);GO:0033209(tumor necrosis factor-mediated signaling pathway);GO:0042535(positive regulation of tumor necro…	04060(Cytokine-cytokine receptor interaction)	no
ENSG00000028137	TNFRSF1B	0.0204182	1.53776e-19	6.575e-15	0.069	0.056	TNF receptor superfamily member 1B [Source:HGNC Symbol;Acc:HGNC:11917]	GO:0002724(regulation of T cell cytokine production);GO:0002739(regulation of cytokine secretion involved in immune response);GO:0002947(tumor necrosis factor receptor superfamily complex);GO:0003176(aortic valve development);GO:0003177(pulmonary valve development);GO:0003332(negative regulation of extracellular matrix constituent secretion);GO:0005031(tumor necrosis factor-activated receptor act…	04060(Cytokine-cytokine receptor interaction);04668(TNF signaling pathway);04920(Adipocytokine signaling pathway);05014(Amyotrophic lateral sclerosis (ALS));05170(Human immunodeficiency virus 1 infection)	no
ENSG00000048707	VPS13D	-0.0121662	1.56449e-13	6.68931e-09	0.111	0.111	vacuolar protein sorting 13 homolog D [Source:HGNC Symbol;Acc:HGNC:23595]	GO:0005515(protein binding);GO:0005623(cell);GO:0006623(protein targeting to vacuole);GO:0007005(mitochondrion organization);GO:0019898(extrinsic component of membrane);GO:0045053(protein retention in Golgi apparatus);GO:0070062(extracellular exosome);GO:1901526(positive regulation of mitophagy)	NA	no
ENSG00000162496	DHRS3	-0.031488	5.29847e-17	2.26547e-12	0.158	0.178	dehydrogenase/reductase 3 [Source:HGNC Symbol;Acc:HGNC:17693]	GO:0000166(nucleotide binding);GO:0001523(retinoid metabolic process);GO:0003151(outflow tract morphogenesis);GO:0004745(retinol dehydrogenase activity);GO:0005789(endoplasmic reticulum membrane);GO:0005811(lipid droplet);GO:0007601(visual perception);GO:0009055(electron transfer activity);GO:0016020(membrane);GO:0016021(integral component of membrane);GO:0016491(oxidoreductase activity);GO:00229…	00830(Retinol metabolism)	no
ENSG00000272482	AC254633.1	0.000786078	0.286622	1	0.004	0.003	novel transcript	NA	NA	no
ENSG00000157330	C1orf158	0.00071753	0.039929	1	0.001	0	chromosome 1 open reading frame 158 [Source:HGNC Symbol;Acc:HGNC:28567]	NA	NA	no
ENSG00000162494	LRRC38	0.000929179	0.0691563	1	0.001	0	leucine rich repeat containing 38 [Source:HGNC Symbol;Acc:HGNC:27005]	GO:0005249(voltage-gated potassium channel activity);GO:0005515(protein binding);GO:0005886(plasma membrane);GO:0005887(integral component of plasma membrane);GO:0006811(ion transport);GO:0008076(voltage-gated potassium channel complex);GO:0016020(membrane);GO:0016021(integral component of membrane);GO:0044325(ion channel binding);GO:0071805(potassium ion transmembrane transport);GO:0099104(potas…	NA	no
ENSG00000162493	PDPN	0.157016	1.08821e-68	4.65286e-64	0.603	0.584	podoplanin [Source:HGNC Symbol;Acc:HGNC:29602]	GO:0000902(cell morphogenesis);GO:0001726(ruffle);GO:0001946(lymphangiogenesis);GO:0003333(amino acid transmembrane transport);GO:0005102(signaling receptor binding);GO:0005515(protein binding);GO:0005737(cytoplasm);GO:0005829(cytosol);GO:0005886(plasma membrane);GO:0005887(integral component of plasma membrane);GO:0006833(water transport);GO:0007266(Rho protein signal transduction);GO:0007275(mu…	NA	no
ENSG00000116731	PRDM2	0.0190067	4.12336e-07	0.0176303	0.305	0.29	PR/SET domain 2 [Source:HGNC Symbol;Acc:HGNC:9347]	GO:0000977(RNA polymerase II regulatory region sequence-specific DNA binding);GO:0000981(DNA-binding transcription factor activity, RNA polymerase II-specific);GO:0001228(DNA-binding transcription activator activity, RNA polymerase II-specific);GO:0003676(nucleic acid binding);GO:0003677(DNA binding);GO:0003700(DNA-binding transcription factor activity);GO:0005515(protein binding);GO:0005634(nucl…	00310(Lysine degradation)	no
ENSG00000189337	KAZN	-0.0229225	1.49568e-15	6.39509e-11	0.079	0.085	kazrin, periplakin interacting protein [Source:HGNC Symbol;Acc:HGNC:29173]	GO:0001533(cornified envelope);GO:0005515(protein binding);GO:0005634(nucleus);GO:0005654(nucleoplasm);GO:0005737(cytoplasm);GO:0005829(cytosol);GO:0005856(cytoskeleton);GO:0016607(nuclear speck);GO:0030054(cell junction);GO:0030057(desmosome);GO:0031424(keratinization);GO:0070268(cornification)	NA	no
ENSG00000175147	TMEM51-AS1	0.000863324	1.94483e-08	0.000831549	0.002	0.001	TMEM51 antisense RNA 1 [Source:HGNC Symbol;Acc:HGNC:26301]	NA	NA	no
ENSG00000171729	TMEM51	0.024108	7.30722e-37	3.12435e-32	0.031	0.018	transmembrane protein 51 [Source:HGNC Symbol;Acc:HGNC:25488]	GO:0003674(molecular_function);GO:0005515(protein binding);GO:0005575(cellular_component);GO:0008150(biological_process);GO:0016020(membrane);GO:0016021(integral component of membrane)	NA	no
ENSG00000278480	AL391094.1	-0.00039513	0.0192647	1	0.001	0	zinc finger and BTB domain containing 2 (ZBTB2) pseudogene	NA	NA	no
ENSG00000142621	FHAD1	0.0506841	4.29565e-88	1.83669e-83	0.093	0.06	forkhead associated phosphopeptide binding domain 1 [Source:HGNC Symbol;Acc:HGNC:29408]	GO:0005515(protein binding)	NA	no
ENSG00000233485	AL031283.2	0.000415297	0.143701	1	0.001	0.001	novel transcript	NA	NA	no
ENSG00000228140	AL031283.1	0.000388093	0.717367	1	0.002	0.002	novel transcript	NA	NA	no
ENSG00000142634	EFHD2	0.0733393	2.59224e-55	1.10836e-50	0.237	0.194	EF-hand domain family member D2 [Source:HGNC Symbol;Acc:HGNC:28670]	GO:0005509(calcium ion binding);GO:0016020(membrane);GO:0045121(membrane raft);GO:0045296(cadherin binding);GO:0046872(metal ion binding)	NA	no
ENSG00000162438	CTRC	-1.45614e-05	0.125597	1	0.001	0.001	chymotrypsin C [Source:HGNC Symbol;Acc:HGNC:2523]	GO:0004252(serine-type endopeptidase activity);GO:0005515(protein binding);GO:0005576(extracellular region);GO:0006508(proteolysis);GO:0008233(peptidase activity);GO:0008236(serine-type peptidase activity);GO:0009235(cobalamin metabolic process);GO:0016787(hydrolase activity)	NA	no
ENSG00000142615	CELA2A	-0.000438542	0.00539383	1	0.001	0.001	chymotrypsin like elastase family member 2A [Source:HGNC Symbol;Acc:HGNC:24609]	GO:0004252(serine-type endopeptidase activity);GO:0005576(extracellular region);GO:0005615(extracellular space);GO:0005829(cytosol);GO:0006508(proteolysis);GO:0008233(peptidase activity);GO:0008236(serine-type peptidase activity);GO:0016787(hydrolase activity);GO:0017171(serine hydrolase activity);GO:0036457(keratohyalin granule);GO:0070268(cornification)	04972(Pancreatic secretion);04974(Protein digestion and absorption)	no
ENSG00000215704	CELA2B	0.00111781	1.77421e-05	0.7586	0.001	0	chymotrypsin like elastase family member 2B [Source:HGNC Symbol;Acc:HGNC:29995]	GO:0004252(serine-type endopeptidase activity);GO:0005576(extracellular region);GO:0005615(extracellular space);GO:0006508(proteolysis);GO:0008233(peptidase activity);GO:0008236(serine-type peptidase activity);GO:0016787(hydrolase activity)	04972(Pancreatic secretion);04974(Protein digestion and absorption)	no
ENSG00000132906	CASP9	-0.00511301	2.72458e-11	1.16495e-06	0.032	0.031	caspase 9 [Source:HGNC Symbol;Acc:HGNC:1511]	GO:0001822(kidney development);GO:0002931(response to ischemia);GO:0004197(cysteine-type endopeptidase activity);GO:0005515(protein binding);GO:0005634(nucleus);GO:0005737(cytoplasm);GO:0005739(mitochondrion);GO:0005829(cytosol);GO:0006508(proteolysis);GO:0006915(apoptotic process);GO:0006919(activation of cysteine-type endopeptidase activity involved in apoptotic process);GO:0006974(cellular res…	01524(Platinum drug resistance);04115(p53 signaling pathway);04151(PI3K-Akt signaling pathway);04210(Apoptosis);04215(Apoptosis - multiple species);04370(VEGF signaling pathway);04919(Thyroid hormone signaling pathway);05010(Alzheimer disease);05012(Parkinson disease);05014(Amyotrophic lateral sclerosis (ALS));05016(Huntington disease);05134(Legionellosis);05145(Toxoplasmosis);05152(Tuberculosis)…	no
ENSG00000116138	DNAJC16	-0.0109569	4.34823e-08	0.00185917	0.071	0.075	DnaJ heat shock protein family (Hsp40) member C16 [Source:HGNC Symbol;Acc:HGNC:29157]	GO:0005623(cell);GO:0016020(membrane);GO:0016021(integral component of membrane);GO:0045454(cell redox homeostasis)	NA	no
ENSG00000116771	AGMAT	-0.00262466	0.104428	1	0.005	0.007	agmatinase [Source:HGNC Symbol;Acc:HGNC:18407]	GO:0005739(mitochondrion);GO:0008295(spermidine biosynthetic process);GO:0008783(agmatinase activity);GO:0009446(putrescine biosynthetic process);GO:0016787(hydrolase activity);GO:0016813(hydrolase activity, acting on carbon-nitrogen (but not peptide) bonds, in linear amidines);GO:0033388(putrescine biosynthetic process from arginine);GO:0046872(metal ion binding);GO:0097055(agmatine biosynthetic…	00330(Arginine and proline metabolism)	no
ENSG00000237301	AL121992.1	-0.000945997	0.716659	1	0.004	0.004	novel transcript	NA	NA	no
ENSG00000235084	CHCHD2P6	-0.000157289	0.905955	1	0.001	0.001	coiled-coil-helix-coiled-coil-helix domain containing 2 pseudogene 6 [Source:HGNC Symbol;Acc:HGNC:39590]	NA	NA	no
ENSG00000197312	DDI2	0.00186619	2.24688e-11	9.60698e-07	0.081	0.076	DNA damage inducible 1 homolog 2 [Source:HGNC Symbol;Acc:HGNC:24578]	GO:0004190(aspartic-type endopeptidase activity);GO:0005515(protein binding);GO:0005654(nucleoplasm);GO:0005737(cytoplasm);GO:0005829(cytosol);GO:0006508(proteolysis);GO:0008233(peptidase activity);GO:0010498(proteasomal protein catabolic process);GO:0016485(protein processing);GO:0016787(hydrolase activity);GO:0031647(regulation of protein stability);GO:0042802(identical protein binding);GO:0043…	NA	no
ENSG00000116786	PLEKHM2	-0.0124481	6.23732e-13	2.66689e-08	0.216	0.212	pleckstrin homology and RUN domain containing M2 [Source:HGNC Symbol;Acc:HGNC:29131]	GO:0005515(protein binding);GO:0005737(cytoplasm);GO:0007030(Golgi organization);GO:0010008(endosome membrane);GO:0019894(kinesin binding);GO:0032418(lysosome localization);GO:0032880(regulation of protein localization);GO:1903527(positive regulation of membrane tubulation)	05132(Salmonella infection)	no
ENSG00000162461	SLC25A34	0.000737507	0.153904	1	0.006	0.005	solute carrier family 25 member 34 [Source:HGNC Symbol;Acc:HGNC:27653]	GO:0001835(blastocyst hatching);GO:0005739(mitochondrion);GO:0005743(mitochondrial inner membrane);GO:0016020(membrane);GO:0016021(integral component of membrane);GO:0022857(transmembrane transporter activity);GO:0055085(transmembrane transport)	NA	no
ENSG00000224459	SLC25A34-AS1	-0.00137032	0.0337163	1	0.001	0.002	SLC25A34 and TMEM82 antisense RNA 1 [Source:HGNC Symbol;Acc:HGNC:53623]	NA	NA	no
ENSG00000162458	FBLIM1	-0.00991697	0.00829856	1	0.045	0.047	filamin binding LIM protein 1 [Source:HGNC Symbol;Acc:HGNC:24686]	GO:0001650(fibrillar center);GO:0001725(stress fiber);GO:0005515(protein binding);GO:0005737(cytoplasm);GO:0005829(cytosol);GO:0005856(cytoskeleton);GO:0005925(focal adhesion);GO:0007155(cell adhesion);GO:0008360(regulation of cell shape);GO:0030054(cell junction);GO:0031005(filamin binding);GO:0033623(regulation of integrin activation);GO:0034329(cell junction assembly);GO:0046872(metal ion bind…	NA	no
ENSG00000224321	RPL12P14	-0.000974557	0.382397	1	0.002	0.002	ribosomal protein L12 pseudogene 14 [Source:HGNC Symbol;Acc:HGNC:36495]	NA	NA	no
ENSG00000233954	UQCRHL	-0.00774039	3.70693e-07	0.0158497	0.021	0.026	ubiquinol-cytochrome c reductase hinge protein like [Source:HGNC Symbol;Acc:HGNC:51714]	GO:0005739(mitochondrion);GO:0005743(mitochondrial inner membrane);GO:0005750(mitochondrial respiratory chain complex III);GO:0006122(mitochondrial electron transport, ubiquinol to cytochrome c);GO:0008121(ubiquinol-cytochrome-c reductase activity);GO:0009060(aerobic respiration);GO:0016020(membrane);GO:0055114(oxidation-reduction process);GO:0070469(respirasome)	00190(Oxidative phosphorylation);04260(Cardiac muscle contraction);04714(Thermogenesis);04932(Non-alcoholic fatty liver disease (NAFLD));05010(Alzheimer disease);05012(Parkinson disease);05016(Huntington disease)	no
ENSG00000178715	AL450998.1	0.00179238	0.00118312	1	0.003	0.002	ribosomal protein S16 (RPS16) pseudogene	NA	NA	no
ENSG00000179743	AL450998.2	-0.0342844	2.27591e-14	9.73113e-10	0.146	0.157	novel transcript	NA	NA	no
ENSG00000065526	SPEN	0.0130777	2.86629e-08	0.00122554	0.372	0.356	spen family transcriptional repressor [Source:HGNC Symbol;Acc:HGNC:17575]	GO:0000122(negative regulation of transcription by RNA polymerase II);GO:0001085(RNA polymerase II transcription factor binding);GO:0003676(nucleic acid binding);GO:0003677(DNA binding);GO:0003714(transcription corepressor activity);GO:0003723(RNA binding);GO:0005515(protein binding);GO:0005634(nucleus);GO:0005654(nucleoplasm);GO:0007219(Notch signaling pathway);GO:0016032(viral process);GO:00170…	NA	no
ENSG00000116809	ZBTB17	-0.000906995	2.04689e-10	8.75188e-06	0.058	0.054	zinc finger and BTB domain containing 17 [Source:HGNC Symbol;Acc:HGNC:12936]	GO:0000978(RNA polymerase II proximal promoter sequence-specific DNA binding);GO:0000981(DNA-binding transcription factor activity, RNA polymerase II-specific);GO:0001047(core promoter binding);GO:0001223(transcription coactivator binding);GO:0001228(DNA-binding transcription activator activity, RNA polymerase II-specific);GO:0001702(gastrulation with mouth forming second);GO:0003676(nucleic acid…	04110(Cell cycle);05200(Pathways in cancer);05202(Transcriptional misregulation in cancer);05222(Small cell lung cancer)	no
ENSG00000234607	AL355994.4	-0.00186906	0.0424815	1	0.006	0.008	chromosome 16 open reading frame 52 (C16orf52) pseudogene	NA	NA	no
ENSG00000231353	AL355994.1	-0.00108421	0.00190669	1	0	0.001	pseudogene similar to part of carboxypeptidase D (CPD)	NA	NA	no
ENSG00000183888	SRARP	-0.000786418	0.000661452	1	0.002	0.003	steroid receptor associated and regulated protein [Source:HGNC Symbol;Acc:HGNC:28339]	GO:0005634(nucleus);GO:0005737(cytoplasm);GO:0030331(estrogen receptor binding);GO:0033148(positive regulation of intracellular estrogen receptor signaling pathway)	NA	no
ENSG00000173641	HSPB7	0.000122464	0.273124	1	0.014	0.014	heat shock protein family B (small) member 7 [Source:HGNC Symbol;Acc:HGNC:5249]	GO:0005515(protein binding);GO:0005634(nucleus);GO:0005654(nucleoplasm);GO:0005737(cytoplasm);GO:0006986(response to unfolded protein);GO:0007507(heart development);GO:0008016(regulation of heart contraction);GO:0008022(protein C-terminus binding);GO:0015030(Cajal body);GO:0015629(actin cytoskeleton);GO:0016235(aggresome);GO:0031005(filamin binding)	NA	no
ENSG00000186510	CLCNKA	-0.000725844	0.422724	1	0.001	0.001	chloride voltage-gated channel Ka [Source:HGNC Symbol;Acc:HGNC:2026]	GO:0005244(voltage-gated ion channel activity);GO:0005247(voltage-gated chloride channel activity);GO:0005254(chloride channel activity);GO:0005886(plasma membrane);GO:0005887(integral component of plasma membrane);GO:0006811(ion transport);GO:0006821(chloride transport);GO:0007588(excretion);GO:0016020(membrane);GO:0016021(integral component of membrane);GO:0034220(ion transmembrane transport);G…	NA	no
ENSG00000184908	CLCNKB	-7.38849e-05	0.798356	1	0.001	0.001	chloride voltage-gated channel Kb [Source:HGNC Symbol;Acc:HGNC:2027]	GO:0005244(voltage-gated ion channel activity);GO:0005247(voltage-gated chloride channel activity);GO:0005254(chloride channel activity);GO:0005886(plasma membrane);GO:0005887(integral component of plasma membrane);GO:0006811(ion transport);GO:0006821(chloride transport);GO:0007588(excretion);GO:0016020(membrane);GO:0016021(integral component of membrane);GO:0034220(ion transmembrane transport);G…	04966(Collecting duct acid secretion)	no
ENSG00000185519	FAM131C	-0.000678744	0.486301	1	0.004	0.004	family with sequence similarity 131 member C [Source:HGNC Symbol;Acc:HGNC:26717]	GO:0005515(protein binding)	NA	no
ENSG00000142627	EPHA2	-0.0110128	1.33152e-10	5.69318e-06	0.018	0.024	EPH receptor A2 [Source:HGNC Symbol;Acc:HGNC:3386]	GO:0000166(nucleotide binding);GO:0001501(skeletal system development);GO:0001525(angiogenesis);GO:0001568(blood vessel development);GO:0001570(vasculogenesis);GO:0001618(virus receptor activity);GO:0001649(osteoblast differentiation);GO:0001818(negative regulation of cytokine production);GO:0002043(blood vessel endothelial cell proliferation involved in sprouting angiogenesis);GO:0004672(protein…	04010(MAPK signaling pathway);04014(Ras signaling pathway);04015(Rap1 signaling pathway);04151(PI3K-Akt signaling pathway);04360(Axon guidance)	no
ENSG00000142632	ARHGEF19	0.0113329	2.10253e-08	0.000898979	0.083	0.075	Rho guanine nucleotide exchange factor 19 [Source:HGNC Symbol;Acc:HGNC:26604]	GO:0005085(guanyl-nucleotide exchange factor activity);GO:0005089(Rho guanyl-nucleotide exchange factor activity);GO:0005096(GTPase activator activity);GO:0005515(protein binding);GO:0005829(cytosol);GO:0007186(G protein-coupled receptor signaling pathway);GO:0032956(regulation of actin cytoskeleton organization);GO:0035023(regulation of Rho protein signal transduction);GO:0042060(wound healing);…	NA	no
ENSG00000237276	ANO7L1	-0.000278473	0.280022	1	0.002	0.001	anoctamin 7 like 1 [Source:HGNC Symbol;Acc:HGNC:32248]	NA	NA	no
ENSG00000132881	CPLANE2	-0.00136302	0.24281	1	0.013	0.013	ciliogenesis and planar polarity effector 2 [Source:HGNC Symbol;Acc:HGNC:28127]	GO:0000166(nucleotide binding);GO:0003924(GTPase activity);GO:0005515(protein binding);GO:0005525(GTP binding);GO:0005654(nucleoplasm);GO:0005737(cytoplasm);GO:0005856(cytoskeleton);GO:0005929(cilium);GO:0006887(exocytosis);GO:0015031(protein transport);GO:0017157(regulation of exocytosis);GO:0030030(cell projection organization);GO:0031338(regulation of vesicle fusion);GO:0034613(cellular protei…	NA	no
ENSG00000233929	MT1XP1	-0.00118896	0.0693554	1	0.011	0.013	metallothionein 1X pseudogene 1 [Source:HGNC Symbol;Acc:HGNC:7442]	NA	NA	no
ENSG00000037637	FBXO42	-0.00784203	1.27879e-12	5.46773e-08	0.074	0.073	F-box protein 42 [Source:HGNC Symbol;Acc:HGNC:29249]	GO:0005515(protein binding)	NA	no
ENSG00000055070	SZRD1	0.0168956	3.50311e-30	1.49783e-25	0.272	0.248	SUZ RNA binding domain containing 1 [Source:HGNC Symbol;Acc:HGNC:30232]	NA	NA	no
ENSG00000187144	SPATA21	-0.00150797	0.128036	1	0.002	0.002	spermatogenesis associated 21 [Source:HGNC Symbol;Acc:HGNC:28026]	GO:0005509(calcium ion binding);GO:0046872(metal ion binding)	NA	no
ENSG00000157191	NECAP2	0.0211151	1.62588e-20	6.95177e-16	0.185	0.166	NECAP endocytosis associated 2 [Source:HGNC Symbol;Acc:HGNC:25528]	GO:0005622(intracellular);GO:0005886(plasma membrane);GO:0005905(clathrin-coated pit);GO:0006897(endocytosis);GO:0015031(protein transport);GO:0016020(membrane);GO:0030125(clathrin vesicle coat);GO:0030665(clathrin-coated vesicle membrane);GO:0031410(cytoplasmic vesicle)	NA	no
ENSG00000226029	LINC01772	0.000707883	0.737546	1	0.004	0.004	long intergenic non-protein coding RNA 1772 [Source:HGNC Symbol;Acc:HGNC:52562]	NA	NA	no
ENSG00000080947	CROCCP3	0.00102227	0.000255658	1	0.009	0.008	ciliary rootlet coiled-coil, rootletin pseudogene 3 [Source:HGNC Symbol;Acc:HGNC:29405]	NA	NA	no
ENSG00000261135	AL137802.2	-0.000363805	0.00724008	1	0.001	0.001	novel transcript	NA	NA	no
ENSG00000233421	LINC01783	0.000171231	0.000127171	1	0.005	0.007	long intergenic non-protein coding RNA 1783 [Source:HGNC Symbol;Acc:HGNC:52573]	NA	NA	no
ENSG00000219481	NBPF1	-0.0569097	1.35269e-33	5.7837e-29	0.166	0.185	NBPF member 1 [Source:HGNC Symbol;Acc:HGNC:26088]	GO:0005737(cytoplasm)	NA	no
ENSG00000215908	CROCCP2	-0.00715346	1.7699e-11	7.56756e-07	0.041	0.041	ciliary rootlet coiled-coil, rootletin pseudogene 2 [Source:HGNC Symbol;Acc:HGNC:28170]	NA	NA	no
ENSG00000186301	MST1P2	-0.0016816	0.0419997	1	0.002	0.002	macrophage stimulating 1 pseudogene 2 [Source:HGNC Symbol;Acc:HGNC:7383]	NA	NA	no
ENSG00000236698	EIF1AXP1	-0.00262799	0.116289	1	0.006	0.007	EIF1AX pseudogene 1 [Source:HGNC Symbol;Acc:HGNC:19900]	NA	NA	no
ENSG00000268869	ESPNP	-0.000804417	0.0141068	1	0	0.001	espin pseudogene [Source:HGNC Symbol;Acc:HGNC:23285]	NA	NA	no
ENSG00000058453	CROCC	-0.0153394	6.31861e-12	2.70165e-07	0.04	0.042	ciliary rootlet coiled-coil, rootletin [Source:HGNC Symbol;Acc:HGNC:21299]	GO:0001917(photoreceptor inner segment);GO:0003779(actin binding);GO:0005198(structural molecule activity);GO:0005515(protein binding);GO:0005737(cytoplasm);GO:0005813(centrosome);GO:0005814(centriole);GO:0005815(microtubule organizing center);GO:0005829(cytosol);GO:0005856(cytoskeleton);GO:0005886(plasma membrane);GO:0005929(cilium);GO:0007049(cell cycle);GO:0007098(centrosome cycle);GO:0008104(…	NA	no
ENSG00000227684	CROCCP4	-0.000289354	0.871813	1	0.001	0.001	ciliary rootlet coiled-coil, rootletin pseudogene 4 [Source:HGNC Symbol;Acc:HGNC:43864]	NA	NA	no
ENSG00000186715	MST1L	-0.00161287	0.126721	1	0.001	0.002	macrophage stimulating 1 like [Source:HGNC Symbol;Acc:HGNC:7390]	NA	NA	no
ENSG00000228549	BX284668.2	0.00752422	8.76511e-05	1	0.007	0.007	novel transcript	NA	NA	no
ENSG00000238142	BX284668.5	-0.0193689	2.83453e-13	1.21196e-08	0.053	0.059	novel transcript	NA	NA	no
ENSG00000272426	BX284668.6	-0.0231567	1.77565e-13	7.59213e-09	0.038	0.045	novel transcript	NA	NA	no
ENSG00000117122	MFAP2	0.0618422	7.3927e-54	3.1609e-49	0.24	0.201	microfibril associated protein 2 [Source:HGNC Symbol;Acc:HGNC:7033]	GO:0001527(microfibril);GO:0005201(extracellular matrix structural constituent);GO:0005576(extracellular region);GO:0030198(extracellular matrix organization);GO:0048048(embryonic eye morphogenesis);GO:0048050(post-embryonic eye morphogenesis);GO:0062023(collagen-containing extracellular matrix);GO:0120162(positive regulation of cold-induced thermogenesis)	NA	no
ENSG00000159363	ATP13A2	0.00474408	3.03124e-14	1.29607e-09	0.036	0.031	ATPase cation transporting 13A2 [Source:HGNC Symbol;Acc:HGNC:30213]	GO:0000166(nucleotide binding);GO:0005515(protein binding);GO:0005524(ATP binding);GO:0005764(lysosome);GO:0005765(lysosomal membrane);GO:0005770(late endosome);GO:0005771(multivesicular body);GO:0005776(autophagosome);GO:0006812(cation transport);GO:0006874(cellular calcium ion homeostasis);GO:0006879(cellular iron ion homeostasis);GO:0006882(cellular zinc ion homeostasis);GO:0008270(zinc ion bi…	NA	no
ENSG00000117118	SDHB	0.0389245	7.94464e-32	3.39689e-27	0.24	0.212	succinate dehydrogenase complex iron sulfur subunit B [Source:HGNC Symbol;Acc:HGNC:10681]	GO:0005515(protein binding);GO:0005654(nucleoplasm);GO:0005739(mitochondrion);GO:0005743(mitochondrial inner membrane);GO:0005749(mitochondrial respiratory chain complex II, succinate dehydrogenase complex (ubiquinone));GO:0005886(plasma membrane);GO:0006099(tricarboxylic acid cycle);GO:0006105(succinate metabolic process);GO:0008177(succinate dehydrogenase (ubiquinone) activity);GO:0009055(elect…	00020(Citrate cycle (TCA cycle));00190(Oxidative phosphorylation);04714(Thermogenesis);04932(Non-alcoholic fatty liver disease (NAFLD));05010(Alzheimer disease);05012(Parkinson disease);05016(Huntington disease)	no
ENSG00000179051	RCC2	0.0201408	1.44604e-34	6.18283e-30	0.121	0.101	regulator of chromosome condensation 2 [Source:HGNC Symbol;Acc:HGNC:30297]	GO:0000775(chromosome, centromeric region);GO:0003723(RNA binding);GO:0005085(guanyl-nucleotide exchange factor activity);GO:0005515(protein binding);GO:0005634(nucleus);GO:0005694(chromosome);GO:0005730(nucleolus);GO:0005737(cytoplasm);GO:0005819(spindle);GO:0005829(cytosol);GO:0005856(cytoskeleton);GO:0005874(microtubule);GO:0005886(plasma membrane);GO:0007049(cell cycle);GO:0007229(integrin-me…	NA	no
ENSG00000074964	ARHGEF10L	0.0118193	3.97194e-15	1.69828e-10	0.068	0.057	Rho guanine nucleotide exchange factor 10 like [Source:HGNC Symbol;Acc:HGNC:25540]	GO:0005085(guanyl-nucleotide exchange factor activity);GO:0005089(Rho guanyl-nucleotide exchange factor activity);GO:0005096(GTPase activator activity);GO:0005515(protein binding);GO:0005737(cytoplasm);GO:0005829(cytosol);GO:0030036(actin cytoskeleton organization);GO:0032933(SREBP signaling pathway);GO:0035023(regulation of Rho protein signal transduction);GO:0043547(positive regulation of GTPas…	NA	no
ENSG00000117154	IGSF21	0.0195279	1.24484e-20	5.32257e-16	0.029	0.02	immunoglobin superfamily member 21 [Source:HGNC Symbol;Acc:HGNC:28246]	GO:0005886(plasma membrane);GO:0005913(cell-cell adherens junction);GO:0007156(homophilic cell adhesion via plasma membrane adhesion molecules);GO:0007157(heterophilic cell-cell adhesion via plasma membrane cell adhesion molecules);GO:0016020(membrane);GO:0030054(cell junction);GO:0031225(anchored component of membrane);GO:0031362(anchored component of external side of plasma membrane);GO:0038023…	NA	no
ENSG00000280222	AL365209.1	0.00234905	0.000102703	1	0.003	0.002	TEC	NA	NA	no
ENSG00000159423	ALDH4A1	0.00378479	1.89059e-07	0.00808358	0.007	0.004	aldehyde dehydrogenase 4 family member A1 [Source:HGNC Symbol;Acc:HGNC:406]	GO:0003842(1-pyrroline-5-carboxylate dehydrogenase activity);GO:0004029(aldehyde dehydrogenase (NAD) activity);GO:0005739(mitochondrion);GO:0005759(mitochondrial matrix);GO:0006560(proline metabolic process);GO:0006562(proline catabolic process);GO:0009055(electron transfer activity);GO:0010133(proline catabolic process to glutamate);GO:0016491(oxidoreductase activity);GO:0016620(oxidoreductase a…	00250(Alanine, aspartate and glutamate metabolism);00330(Arginine and proline metabolism)	no
ENSG00000169991	IFFO2	-0.00272683	0.000164284	1	0.05	0.049	intermediate filament family orphan 2 [Source:HGNC Symbol;Acc:HGNC:27006]	GO:0005198(structural molecule activity);GO:0005882(intermediate filament)	NA	no
ENSG00000272084	AL137127.1	-0.000334711	0.408612	1	0.001	0.001	novel transcript	NA	NA	no
ENSG00000127481	UBR4	-0.0109598	2.33242e-11	9.97275e-07	0.13	0.129	ubiquitin protein ligase E3 component n-recognin 4 [Source:HGNC Symbol;Acc:HGNC:30313]	GO:0004842(ubiquitin-protein transferase activity);GO:0005515(protein binding);GO:0005516(calmodulin binding);GO:0005634(nucleus);GO:0005654(nucleoplasm);GO:0005737(cytoplasm);GO:0005813(centrosome);GO:0005829(cytosol);GO:0005856(cytoskeleton);GO:0005886(plasma membrane);GO:0006511(ubiquitin-dependent protein catabolic process);GO:0008270(zinc ion binding);GO:0016020(membrane);GO:0016021(integral…	05165(Human papillomavirus infection);05203(Viral carcinogenesis)	no
ENSG00000230424	EMC1-AS1	0.00708387	0.00332842	1	0.045	0.041	EMC1 antisense RNA 1 [Source:HGNC Symbol;Acc:HGNC:54050]	NA	NA	no
ENSG00000127463	EMC1	0.0173333	1.09339e-16	4.67499e-12	0.133	0.119	ER membrane protein complex subunit 1 [Source:HGNC Symbol;Acc:HGNC:28957]	GO:0005783(endoplasmic reticulum);GO:0016020(membrane);GO:0016021(integral component of membrane);GO:0032991(protein-containing complex);GO:0034975(protein folding in endoplasmic reticulum);GO:0072546(ER membrane protein complex)	NA	no
ENSG00000053372	MRTO4	-0.0253733	4.02342e-21	1.7203e-16	0.178	0.181	MRT4 homolog, ribosome maturation factor [Source:HGNC Symbol;Acc:HGNC:18477]	GO:0000027(ribosomal large subunit assembly);GO:0000956(nuclear-transcribed mRNA catabolic process);GO:0003723(RNA binding);GO:0005515(protein binding);GO:0005622(intracellular);GO:0005634(nucleus);GO:0005730(nucleolus);GO:0005737(cytoplasm);GO:0006364(rRNA processing);GO:0042254(ribosome biogenesis)	NA	no
ENSG00000211454	AKR7L	0.000619147	0.451995	1	0.003	0.003	aldo-keto reductase family 7 like (gene/pseudogene) [Source:HGNC Symbol;Acc:HGNC:24056]	GO:0005829(cytosol);GO:0006805(xenobiotic metabolic process);GO:0016491(oxidoreductase activity);GO:0055114(oxidation-reduction process);GO:0070062(extracellular exosome)	NA	no
ENSG00000162482	AKR7A3	-0.00150453	0.0236721	1	0.007	0.008	aldo-keto reductase family 7 member A3 [Source:HGNC Symbol;Acc:HGNC:390]	GO:0004033(aldo-keto reductase (NADP) activity);GO:0005515(protein binding);GO:0005737(cytoplasm);GO:0005829(cytosol);GO:0006081(cellular aldehyde metabolic process);GO:0006805(xenobiotic metabolic process);GO:0009055(electron transfer activity);GO:0016491(oxidoreductase activity);GO:0022900(electron transport chain);GO:0042802(identical protein binding);GO:0046222(aflatoxin metabolic process);GO…	00980(Metabolism of xenobiotics by cytochrome P450)	no
ENSG00000270728	AL035413.1	-0.000820871	0.147642	1	0.001	0.001	synaptonemal complex protein 3 (SYCP3) pseudogene	NA	NA	no
ENSG00000053371	AKR7A2	-0.104638	1.93949e-121	8.29267e-117	0.499	0.506	aldo-keto reductase family 7 member A2 [Source:HGNC Symbol;Acc:HGNC:389]	GO:0004032(alditol:NADP+ 1-oxidoreductase activity);GO:0005515(protein binding);GO:0005737(cytoplasm);GO:0005794(Golgi apparatus);GO:0005829(cytosol);GO:0005975(carbohydrate metabolic process);GO:0006081(cellular aldehyde metabolic process);GO:0006805(xenobiotic metabolic process);GO:0009055(electron transfer activity);GO:0016491(oxidoreductase activity);GO:0019119(phenanthrene-9,10-epoxide hydro…	00980(Metabolism of xenobiotics by cytochrome P450)	no
ENSG00000040487	PQLC2	0.00269875	1.57191e-13	6.721e-09	0.044	0.039	PQ loop repeat containing 2 [Source:HGNC Symbol;Acc:HGNC:26001]	GO:0005764(lysosome);GO:0005765(lysosomal membrane);GO:0006865(amino acid transport);GO:0015174(basic amino acid transmembrane transporter activity);GO:0015181(arginine transmembrane transporter activity);GO:0015189(L-lysine transmembrane transporter activity);GO:0015809(arginine transport);GO:0015819(lysine transport);GO:0016020(membrane);GO:0016021(integral component of membrane);GO:0031301(int…	NA	no
ENSG00000077549	CAPZB	-0.0193832	4.61681e-10	1.97401e-05	0.689	0.709	capping actin protein of muscle Z-line subunit beta [Source:HGNC Symbol;Acc:HGNC:1491]	GO:0000902(cell morphogenesis);GO:0003779(actin binding);GO:0005515(protein binding);GO:0005737(cytoplasm);GO:0005829(cytosol);GO:0005856(cytoskeleton);GO:0005903(brush border);GO:0006888(endoplasmic reticulum to Golgi vesicle-mediated transport);GO:0007010(cytoskeleton organization);GO:0007596(blood coagulation);GO:0008290(F-actin capping protein complex);GO:0010591(regulation of lamellipodium a…	04144(Endocytosis)	no
ENSG00000173436	MICOS10	-0.00489652	2.13759e-06	0.0913969	0.547	0.539	mitochondrial contact site and cristae organizing system subunit 10 [Source:HGNC Symbol;Acc:HGNC:32068]	GO:0003674(molecular_function);GO:0005515(protein binding);GO:0005739(mitochondrion);GO:0005743(mitochondrial inner membrane);GO:0008150(biological_process);GO:0016020(membrane);GO:0016021(integral component of membrane);GO:0061617(MICOS complex)	NA	no
ENSG00000158747	NBL1	-0.205239	1.13553e-169	4.8552e-165	0.654	0.73	NBL1, DAN family BMP antagonist [Source:HGNC Symbol;Acc:HGNC:7650]	GO:0005515(protein binding);GO:0005576(extracellular region);GO:0005615(extracellular space);GO:0007399(nervous system development);GO:0010469(regulation of signaling receptor activity);GO:0016015(morphogen activity);GO:0030514(negative regulation of BMP signaling pathway);GO:0035582(sequestering of BMP in extracellular matrix);GO:0036122(BMP binding);GO:0038098(sequestering of BMP from receptor …	04350(TGF-beta signaling pathway)	no
ENSG00000226396	AL031727.1	0.0032984	0.0404099	1	0.021	0.018	ribosomal protein S14 (RPS14) pseudogene	NA	NA	no
ENSG00000158748	HTR6	-0.000764992	0.0378415	1	0.001	0.001	5-hydroxytryptamine receptor 6 [Source:HGNC Symbol;Acc:HGNC:5301]	GO:0004930(G protein-coupled receptor activity);GO:0004969(histamine receptor activity);GO:0004993(G protein-coupled serotonin receptor activity);GO:0005515(protein binding);GO:0005886(plasma membrane);GO:0005887(integral component of plasma membrane);GO:0005929(cilium);GO:0007165(signal transduction);GO:0007186(G protein-coupled receptor signaling pathway);GO:0007187(G protein-coupled receptor s…	04020(Calcium signaling pathway);04024(cAMP signaling pathway);04080(Neuroactive ligand-receptor interaction);04726(Serotonergic synapse)	no
ENSG00000162542	TMCO4	0.00230468	4.24848e-08	0.00181652	0.051	0.047	transmembrane and coiled-coil domains 4 [Source:HGNC Symbol;Acc:HGNC:27393]	GO:0016020(membrane);GO:0016021(integral component of membrane)	NA	no
ENSG00000169914	OTUD3	-0.0107062	1.02403e-06	0.0437844	0.046	0.048	OTU deubiquitinase 3 [Source:HGNC Symbol;Acc:HGNC:29038]	GO:0004843(thiol-dependent ubiquitin-specific protease activity);GO:0005515(protein binding);GO:0005737(cytoplasm);GO:0005829(cytosol);GO:0006508(proteolysis);GO:0008233(peptidase activity);GO:0008234(cysteine-type peptidase activity);GO:0016579(protein deubiquitination);GO:0016787(hydrolase activity);GO:0035871(protein K11-linked deubiquitination);GO:0036459(thiol-dependent ubiquitinyl hydrolase…	NA	no
ENSG00000188257	PLA2G2A	-0.0361244	7.42263e-190	3.1737e-185	0.662	0.741	phospholipase A2 group IIA [Source:HGNC Symbol;Acc:HGNC:9031]	GO:0004623(phospholipase A2 activity);GO:0005509(calcium ion binding);GO:0005543(phospholipid binding);GO:0005576(extracellular region);GO:0005615(extracellular space);GO:0005783(endoplasmic reticulum);GO:0005789(endoplasmic reticulum membrane);GO:0005886(plasma membrane);GO:0006629(lipid metabolic process);GO:0006644(phospholipid metabolic process);GO:0006654(phosphatidic acid biosynthetic proce…	00564(Glycerophospholipid metabolism);00565(Ether lipid metabolism);00590(Arachidonic acid metabolism);00591(Linoleic acid metabolism);00592(alpha-Linolenic acid metabolism);04014(Ras signaling pathway);04270(Vascular smooth muscle contraction);04972(Pancreatic secretion);04975(Fat digestion and absorption)	no
ENSG00000127472	PLA2G5	0.00180608	0.00064533	1	0.004	0.002	phospholipase A2 group V [Source:HGNC Symbol;Acc:HGNC:9038]	GO:0004623(phospholipase A2 activity);GO:0005509(calcium ion binding);GO:0005543(phospholipid binding);GO:0005576(extracellular region);GO:0005794(Golgi apparatus);GO:0005886(plasma membrane);GO:0006629(lipid metabolic process);GO:0006644(phospholipid metabolic process);GO:0006654(phosphatidic acid biosynthetic process);GO:0006663(platelet activating factor biosynthetic process);GO:0008201(hepari…	00564(Glycerophospholipid metabolism);00565(Ether lipid metabolism);00590(Arachidonic acid metabolism);00591(Linoleic acid metabolism);00592(alpha-Linolenic acid metabolism);04014(Ras signaling pathway);04270(Vascular smooth muscle contraction);04972(Pancreatic secretion);04975(Fat digestion and absorption)	no
ENSG00000117215	PLA2G2D	0.000907675	0.267688	1	0.001	0	phospholipase A2 group IID [Source:HGNC Symbol;Acc:HGNC:9033]	GO:0002361(CD4-positive, CD25-positive, alpha-beta regulatory T cell differentiation);GO:0004623(phospholipase A2 activity);GO:0005509(calcium ion binding);GO:0005543(phospholipid binding);GO:0005576(extracellular region);GO:0006629(lipid metabolic process);GO:0006644(phospholipid metabolic process);GO:0006654(phosphatidic acid biosynthetic process);GO:0006954(inflammatory response);GO:0008201(he…	00564(Glycerophospholipid metabolism);00565(Ether lipid metabolism);00590(Arachidonic acid metabolism);00591(Linoleic acid metabolism);00592(alpha-Linolenic acid metabolism);04014(Ras signaling pathway);04270(Vascular smooth muscle contraction);04972(Pancreatic secretion);04975(Fat digestion and absorption)	no
ENSG00000227066	Z98257.1	0.000713382	0.00666775	1	0.001	0	novel transcript	NA	NA	no
ENSG00000225986	UBXN10-AS1	4.6e-05	0.0494336	1	0.003	0.002	UBXN10 antisense RNA 1 [Source:HGNC Symbol;Acc:HGNC:41141]	NA	NA	no
ENSG00000162543	UBXN10	0.00638409	7.14613e-12	3.05547e-07	0.008	0.004	UBX domain protein 10 [Source:HGNC Symbol;Acc:HGNC:26354]	GO:0005515(protein binding);GO:0005929(cilium);GO:0030030(cell projection organization);GO:0030992(intraciliary transport particle B);GO:0042995(cell projection);GO:0060271(cilium assembly)	NA	no
ENSG00000162545	CAMK2N1	0.105309	3.8334e-33	1.63905e-28	0.34	0.313	calcium/calmodulin dependent protein kinase II inhibitor 1 [Source:HGNC Symbol;Acc:HGNC:24190]	GO:0004860(protein kinase inhibitor activity);GO:0005575(cellular_component);GO:0005886(plasma membrane);GO:0006469(negative regulation of protein kinase activity);GO:0008285(negative regulation of cell population proliferation);GO:0008427(calcium-dependent protein kinase inhibitor activity);GO:0010628(positive regulation of gene expression);GO:0014069(postsynaptic density);GO:0016020(membrane);G…	NA	no
ENSG00000090432	MUL1	0.00241723	5.36531e-16	2.29405e-11	0.087	0.08	mitochondrial E3 ubiquitin protein ligase 1 [Source:HGNC Symbol;Acc:HGNC:25762]	GO:0000266(mitochondrial fission);GO:0004842(ubiquitin-protein transferase activity);GO:0005515(protein binding);GO:0005739(mitochondrion);GO:0005741(mitochondrial outer membrane);GO:0005777(peroxisome);GO:0006915(apoptotic process);GO:0006919(activation of cysteine-type endopeptidase activity involved in apoptotic process);GO:0006996(organelle organization);GO:0007257(activation of JUN kinase ac…	NA	no
ENSG00000183114	FAM43B	0.0128642	0.000227845	1	0.057	0.05	family with sequence similarity 43 member B [Source:HGNC Symbol;Acc:HGNC:31791]	GO:0005515(protein binding)	NA	no
ENSG00000158825	CDA	-0.0156094	6.91555e-05	1	0.108	0.118	cytidine deaminase [Source:HGNC Symbol;Acc:HGNC:1712]	GO:0001882(nucleoside binding);GO:0003824(catalytic activity);GO:0004126(cytidine deaminase activity);GO:0005515(protein binding);GO:0005576(extracellular region);GO:0005829(cytosol);GO:0007166(cell surface receptor signaling pathway);GO:0008270(zinc ion binding);GO:0008655(pyrimidine-containing compound salvage);GO:0009972(cytidine deamination);GO:0016787(hydrolase activity);GO:0019858(cytosine …	00240(Pyrimidine metabolism);00983(Drug metabolism - other enzymes)	no
ENSG00000158828	PINK1	0.0077283	3.38734e-15	1.44833e-10	0.292	0.279	PTEN induced kinase 1 [Source:HGNC Symbol;Acc:HGNC:14581]	GO:0000151(ubiquitin ligase complex);GO:0000166(nucleotide binding);GO:0000287(magnesium ion binding);GO:0000422(autophagy of mitochondrion);GO:0000785(chromatin);GO:0001934(positive regulation of protein phosphorylation);GO:0002020(protease binding);GO:0002082(regulation of oxidative phosphorylation);GO:0002931(response to ischemia);GO:0004672(protein kinase activity);GO:0004674(protein serine/t…	04137(Mitophagy - animal);05012(Parkinson disease)	no
ENSG00000117242	PINK1-AS	0.000921176	0.74588	1	0.005	0.005	PINK1 antisense RNA [Source:HGNC Symbol;Acc:HGNC:38872]	NA	NA	no
ENSG00000244038	DDOST	0.00294414	5.52736e-18	2.36333e-13	0.44	0.425	dolichyl-diphosphooligosaccharide--protein glycosyltransferase non-catalytic subunit [Source:HGNC Symbol;Acc:HGNC:2728]	GO:0004576(oligosaccharyl transferase activity);GO:0004579(dolichyl-diphosphooligosaccharide-protein glycotransferase activity);GO:0005515(protein binding);GO:0005783(endoplasmic reticulum);GO:0005789(endoplasmic reticulum membrane);GO:0005886(plasma membrane);GO:0006486(protein glycosylation);GO:0006487(protein N-linked glycosylation);GO:0008250(oligosaccharyltransferase complex);GO:0016020(memb…	00510(N-Glycan biosynthesis);04141(Protein processing in endoplasmic reticulum)	no
ENSG00000117245	KIF17	-0.000333503	0.596165	1	0.002	0.002	kinesin family member 17 [Source:HGNC Symbol;Acc:HGNC:19167]	GO:0000166(nucleotide binding);GO:0003777(microtubule motor activity);GO:0005524(ATP binding);GO:0005737(cytoplasm);GO:0005829(cytosol);GO:0005856(cytoskeleton);GO:0005871(kinesin complex);GO:0005874(microtubule);GO:0005929(cilium);GO:0005930(axoneme);GO:0007017(microtubule-based process);GO:0007018(microtubule-based movement);GO:0008017(microtubule binding);GO:0008574(ATP-dependent microtubule m…	NA	no
ENSG00000189410	SH2D5	-0.000728724	0.0723438	1	0.001	0.001	SH2 domain containing 5 [Source:HGNC Symbol;Acc:HGNC:28819]	GO:0005515(protein binding);GO:0005886(plasma membrane);GO:0014069(postsynaptic density);GO:0016020(membrane);GO:0030054(cell junction);GO:0045202(synapse);GO:0045211(postsynaptic membrane)	NA	no
ENSG00000127483	HP1BP3	-0.0769934	2.10686e-64	9.0083e-60	0.626	0.627	heterochromatin protein 1 binding protein 3 [Source:HGNC Symbol;Acc:HGNC:24973]	GO:0000786(nucleosome);GO:0003677(DNA binding);GO:0003682(chromatin binding);GO:0005515(protein binding);GO:0005634(nucleus);GO:0005694(chromosome);GO:0006334(nucleosome assembly);GO:0006355(regulation of transcription, DNA-templated);GO:0016607(nuclear speck);GO:0031491(nucleosome binding);GO:0042127(regulation of cell population proliferation);GO:0070828(heterochromatin organization);GO:0071456…	NA	no
ENSG00000075151	EIF4G3	-0.00221546	5.64353e-21	2.41301e-16	0.282	0.268	eukaryotic translation initiation factor 4 gamma 3 [Source:HGNC Symbol;Acc:HGNC:3298]	GO:0000339(RNA cap binding);GO:0003723(RNA binding);GO:0003729(mRNA binding);GO:0003743(translation initiation factor activity);GO:0005515(protein binding);GO:0005829(cytosol);GO:0006412(translation);GO:0006413(translational initiation);GO:0006417(regulation of translation);GO:0006446(regulation of translational initiation);GO:0008135(translation factor activity, RNA binding);GO:0016281(eukaryoti…	03013(RNA transport);05416(Viral myocarditis)	no
ENSG00000233072	RPS15AP6	0.00113928	0.00200574	1	0.003	0.002	ribosomal protein S15a pseudogene 6 [Source:HGNC Symbol;Acc:HGNC:35657]	NA	NA	no
ENSG00000117298	ECE1	-0.0330233	6.16277e-12	2.63501e-07	0.082	0.093	endothelin converting enzyme 1 [Source:HGNC Symbol;Acc:HGNC:3146]	GO:0001921(positive regulation of receptor recycling);GO:0003100(regulation of systemic arterial blood pressure by endothelin);GO:0004175(endopeptidase activity);GO:0004222(metalloendopeptidase activity);GO:0005515(protein binding);GO:0005765(lysosomal membrane);GO:0005768(endosome);GO:0005886(plasma membrane);GO:0006508(proteolysis);GO:0007507(heart development);GO:0008233(peptidase activity);GO…	NA	no
ENSG00000142794	NBPF3	-0.00747534	1.17334e-05	0.501687	0.011	0.014	NBPF member 3 [Source:HGNC Symbol;Acc:HGNC:25076]	GO:0005737(cytoplasm)	NA	no
ENSG00000162551	ALPL	0.153492	4.3197e-75	1.84697e-70	0.043	0.022	alkaline phosphatase, biomineralization associated [Source:HGNC Symbol;Acc:HGNC:438]	GO:0001501(skeletal system development);GO:0001649(osteoblast differentiation);GO:0001958(endochondral ossification);GO:0003006(developmental process involved in reproduction);GO:0003824(catalytic activity);GO:0004035(alkaline phosphatase activity);GO:0005515(protein binding);GO:0005576(extracellular region);GO:0005615(extracellular space);GO:0005886(plasma membrane);GO:0016020(membrane);GO:00163…	00730(Thiamine metabolism);00790(Folate biosynthesis)	no
ENSG00000076864	RAP1GAP	-1.69301e-05	0.0165786	1	0.002	0.002	RAP1 GTPase activating protein [Source:HGNC Symbol;Acc:HGNC:9858]	GO:0000139(Golgi membrane);GO:0003924(GTPase activity);GO:0005096(GTPase activator activity);GO:0005515(protein binding);GO:0005769(early endosome);GO:0005794(Golgi apparatus);GO:0005829(cytosol);GO:0007165(signal transduction);GO:0007411(axon guidance);GO:0016020(membrane);GO:0017016(Ras GTPase binding);GO:0030424(axon);GO:0030425(dendrite);GO:0030695(GTPase regulator activity);GO:0042803(protei…	04015(Rap1 signaling pathway)	no
ENSG00000090686	USP48	-0.0491527	1.45977e-41	6.24156e-37	0.3	0.306	ubiquitin specific peptidase 48 [Source:HGNC Symbol;Acc:HGNC:18533]	GO:0004197(cysteine-type endopeptidase activity);GO:0004843(thiol-dependent ubiquitin-specific protease activity);GO:0005515(protein binding);GO:0005634(nucleus);GO:0005654(nucleoplasm);GO:0005737(cytoplasm);GO:0005739(mitochondrion);GO:0005829(cytosol);GO:0006508(proteolysis);GO:0006511(ubiquitin-dependent protein catabolic process);GO:0008233(peptidase activity);GO:0008234(cysteine-type peptida…	NA	no
ENSG00000187942	LDLRAD2	0.0016233	0.0530689	1	0.013	0.012	low density lipoprotein receptor class A domain containing 2 [Source:HGNC Symbol;Acc:HGNC:32071]	GO:0005515(protein binding);GO:0016020(membrane);GO:0016021(integral component of membrane)	NA	no
ENSG00000142798	HSPG2	-0.0276403	3.45308e-28	1.47644e-23	0.509	0.493	heparan sulfate proteoglycan 2 [Source:HGNC Symbol;Acc:HGNC:5273]	GO:0001523(retinoid metabolic process);GO:0001525(angiogenesis);GO:0001540(amyloid-beta binding);GO:0005509(calcium ion binding);GO:0005515(protein binding);GO:0005576(extracellular region);GO:0005604(basement membrane);GO:0005615(extracellular space);GO:0005796(Golgi lumen);GO:0005886(plasma membrane);GO:0005925(focal adhesion);GO:0006024(glycosaminoglycan biosynthetic process);GO:0006027(glycos…	04512(ECM-receptor interaction);05161(Hepatitis B);05205(Proteoglycans in cancer)	no
ENSG00000232037	AL590556.1	-0.000100745	0.0836975	1	0.001	0	ribosomal protein L21 (RPL21) pseudogene	NA	NA	no
ENSG00000228397	LINC01635	0.000122078	0.666328	1	0.002	0.002	long intergenic non-protein coding RNA 1635 [Source:HGNC Symbol;Acc:HGNC:52422]	NA	NA	no
ENSG00000218510	LINC00339	-0.00424189	0.00278529	1	0.025	0.026	long intergenic non-protein coding RNA 339 [Source:HGNC Symbol;Acc:HGNC:25011]	NA	NA	no
ENSG00000070831	CDC42	0.00350703	2.31224e-06	0.0988643	0.753	0.746	cell division cycle 42 [Source:HGNC Symbol;Acc:HGNC:1736]	GO:0000139(Golgi membrane);GO:0000166(nucleotide binding);GO:0000322(storage vacuole);GO:0002040(sprouting angiogenesis);GO:0003161(cardiac conduction system development);GO:0003924(GTPase activity);GO:0005515(protein binding);GO:0005525(GTP binding);GO:0005622(intracellular);GO:0005737(cytoplasm);GO:0005789(endoplasmic reticulum membrane);GO:0005813(centrosome);GO:0005815(microtubule organizing …	04010(MAPK signaling pathway);04014(Ras signaling pathway);04015(Rap1 signaling pathway);04062(Chemokine signaling pathway);04144(Endocytosis);04360(Axon guidance);04370(VEGF signaling pathway);04510(Focal adhesion);04520(Adherens junction);04530(Tight junction);04660(T cell receptor signaling pathway);04666(Fc gamma R-mediated phagocytosis);04670(Leukocyte transendothelial migration);04722(Neuro…	no
ENSG00000285752	AL031281.2	0.000526115	0.921305	1	0.007	0.007	novel transcript	NA	NA	no
ENSG00000230068	CDC42-IT1	0.00142708	7.24804e-06	0.309904	0.004	0.002	CDC42 intronic transcript 1 [Source:HGNC Symbol;Acc:HGNC:41317]	NA	NA	no
ENSG00000162552	WNT4	-0.000788782	0.610154	1	0.003	0.003	Wnt family member 4 [Source:HGNC Symbol;Acc:HGNC:12783]	GO:0001656(metanephros development);GO:0001658(branching involved in ureteric bud morphogenesis);GO:0001822(kidney development);GO:0001823(mesonephros development);GO:0001837(epithelial to mesenchymal transition);GO:0001838(embryonic epithelial tube formation);GO:0001889(liver development);GO:0003714(transcription corepressor activity);GO:0005102(signaling receptor binding);GO:0005109(frizzled bi…	04150(mTOR signaling pathway);04310(Wnt signaling pathway);04360(Axon guidance);04390(Hippo signaling pathway);04550(Signaling pathways regulating pluripotency of stem cells);04916(Melanogenesis);04919(Thyroid hormone signaling pathway);04934(Cushing syndrome);05165(Human papillomavirus infection);05200(Pathways in cancer);05205(Proteoglycans in cancer);05217(Basal cell carcinoma);05224(Breast ca…	no
ENSG00000184677	ZBTB40	-0.0185801	2.53665e-12	1.0846e-07	0.057	0.063	zinc finger and BTB domain containing 40 [Source:HGNC Symbol;Acc:HGNC:29045]	GO:0000981(DNA-binding transcription factor activity, RNA polymerase II-specific);GO:0003674(molecular_function);GO:0003676(nucleic acid binding);GO:0003677(DNA binding);GO:0005515(protein binding);GO:0005634(nucleus);GO:0006357(regulation of transcription by RNA polymerase II);GO:0006974(cellular response to DNA damage stimulus);GO:0030282(bone mineralization);GO:0046872(metal ion binding)	NA	no
ENSG00000173372	C1QA	0.221982	1.54035e-36	6.58606e-32	0.119	0.095	complement C1q A chain [Source:HGNC Symbol;Acc:HGNC:1241]	GO:0001540(amyloid-beta binding);GO:0002376(immune system process);GO:0005515(protein binding);GO:0005576(extracellular region);GO:0005581(collagen trimer);GO:0005602(complement component C1 complex);GO:0005623(cell);GO:0006956(complement activation);GO:0006958(complement activation, classical pathway);GO:0007267(cell-cell signaling);GO:0007568(aging);GO:0010039(response to iron ion);GO:0016322(n…	04610(Complement and coagulation cascades);05020(Prion diseases);05133(Pertussis);05142(Chagas disease (American trypanosomiasis));05150(Staphylococcus aureus infection);05322(Systemic lupus erythematosus)	no
ENSG00000159189	C1QC	0.0911288	1.65641e-46	7.08229e-42	0.092	0.069	complement C1q C chain [Source:HGNC Symbol;Acc:HGNC:1245]	GO:0002376(immune system process);GO:0005515(protein binding);GO:0005576(extracellular region);GO:0005581(collagen trimer);GO:0005615(extracellular space);GO:0005623(cell);GO:0006955(immune response);GO:0006956(complement activation);GO:0006958(complement activation, classical pathway);GO:0030449(regulation of complement activation);GO:0030853(negative regulation of granulocyte differentiation);G…	04610(Complement and coagulation cascades);05020(Prion diseases);05133(Pertussis);05142(Chagas disease (American trypanosomiasis));05150(Staphylococcus aureus infection);05322(Systemic lupus erythematosus)	no
ENSG00000173369	C1QB	0.274717	2.3257e-41	9.94399e-37	0.12	0.093	complement C1q B chain [Source:HGNC Symbol;Acc:HGNC:1242]	GO:0002376(immune system process);GO:0005515(protein binding);GO:0005576(extracellular region);GO:0005581(collagen trimer);GO:0005602(complement component C1 complex);GO:0005623(cell);GO:0006956(complement activation);GO:0006958(complement activation, classical pathway);GO:0030449(regulation of complement activation);GO:0042803(protein homodimerization activity);GO:0045087(innate immune response)…	04610(Complement and coagulation cascades);05020(Prion diseases);05133(Pertussis);05142(Chagas disease (American trypanosomiasis));05150(Staphylococcus aureus infection);05322(Systemic lupus erythematosus)	yes
ENSG00000133216	EPHB2	0.0174138	2.23474e-23	9.55506e-19	0.077	0.062	EPH receptor B2 [Source:HGNC Symbol;Acc:HGNC:3393]	GO:0000166(nucleotide binding);GO:0000902(cell morphogenesis);GO:0001525(angiogenesis);GO:0001540(amyloid-beta binding);GO:0001655(urogenital system development);GO:0001933(negative regulation of protein phosphorylation);GO:0004672(protein kinase activity);GO:0004713(protein tyrosine kinase activity);GO:0004714(transmembrane receptor protein tyrosine kinase activity);GO:0005003(ephrin receptor ac…	04360(Axon guidance)	no
ENSG00000004487	KDM1A	-0.0272913	8.23778e-19	3.52223e-14	0.206	0.208	lysine demethylase 1A [Source:HGNC Symbol;Acc:HGNC:29079]	GO:0000122(negative regulation of transcription by RNA polymerase II);GO:0000380(alternative mRNA splicing, via spliceosome);GO:0000784(nuclear chromosome, telomeric region);GO:0000790(nuclear chromatin);GO:0001085(RNA polymerase II transcription factor binding);GO:0002039(p53 binding);GO:0002052(positive regulation of neuroblast proliferation);GO:0003677(DNA binding);GO:0003682(chromatin binding…	04714(Thermogenesis)	no
ENSG00000169641	LUZP1	-0.0136375	1.63783e-18	7.00288e-14	0.403	0.395	leucine zipper protein 1 [Source:HGNC Symbol;Acc:HGNC:14985]	GO:0003281(ventricular septum development);GO:0005634(nucleus);GO:0016020(membrane);GO:0021503(neural fold bending);GO:0060840(artery development);GO:0070062(extracellular exosome)	NA	no
ENSG00000261326	LINC01355	0.00387544	0.000866748	1	0.02	0.018	long intergenic non-protein coding RNA 1355 [Source:HGNC Symbol;Acc:HGNC:50584]	NA	NA	no
ENSG00000284726	AL109936.6	-0.00058585	0.0638473	1	0	0.001	novel transcript	NA	NA	no
ENSG00000125944	HNRNPR	-0.0471872	3.78924e-35	1.62016e-30	0.568	0.567	heterogeneous nuclear ribonucleoprotein R [Source:HGNC Symbol;Acc:HGNC:5047]	GO:0000398(mRNA splicing, via spliceosome);GO:0003676(nucleic acid binding);GO:0003723(RNA binding);GO:0003729(mRNA binding);GO:0003730(mRNA 3'-UTR binding);GO:0005515(protein binding);GO:0005634(nucleus);GO:0005654(nucleoplasm);GO:0005681(spliceosomal complex);GO:0005737(cytoplasm);GO:0005783(endoplasmic reticulum);GO:0006397(mRNA processing);GO:0007623(circadian rhythm);GO:0008380(RNA splicing)…	NA	no
ENSG00000125945	ZNF436	-0.0173056	1.12403e-11	4.806e-07	0.04	0.045	zinc finger protein 436 [Source:HGNC Symbol;Acc:HGNC:20814]	GO:0000981(DNA-binding transcription factor activity, RNA polymerase II-specific);GO:0003676(nucleic acid binding);GO:0003677(DNA binding);GO:0005515(protein binding);GO:0005622(intracellular);GO:0005634(nucleus);GO:0005654(nucleoplasm);GO:0005829(cytosol);GO:0006355(regulation of transcription, DNA-templated);GO:0006357(regulation of transcription by RNA polymerase II);GO:0046872(metal ion bindi…	05168(Herpes simplex virus 1 infection)	no
ENSG00000249087	ZNF436-AS1	7.21533e-05	0.57996	1	0.024	0.023	ZNF436 antisense RNA 1 [Source:HGNC Symbol;Acc:HGNC:25122]	NA	NA	no
ENSG00000271420	AL109936.2	0.00022121	0.213997	1	0.002	0.002	novel transcript	NA	NA	no
ENSG00000204219	TCEA3	0.0362181	2.04902e-11	8.76099e-07	0.399	0.378	transcription elongation factor A3 [Source:HGNC Symbol;Acc:HGNC:11615]	GO:0003676(nucleic acid binding);GO:0003677(DNA binding);GO:0005634(nucleus);GO:0006351(transcription, DNA-templated);GO:0006355(regulation of transcription, DNA-templated);GO:0008270(zinc ion binding);GO:0046872(metal ion binding)	NA	no
ENSG00000088280	ASAP3	-0.0139325	3.6156e-14	1.54592e-09	0.085	0.086	ArfGAP with SH3 domain, ankyrin repeat and PH domain 3 [Source:HGNC Symbol;Acc:HGNC:14987]	GO:0001726(ruffle);GO:0005096(GTPase activator activity);GO:0005515(protein binding);GO:0005654(nucleoplasm);GO:0005737(cytoplasm);GO:0005829(cytosol);GO:0005925(focal adhesion);GO:0016477(cell migration);GO:0043231(intracellular membrane-bounded organelle);GO:0043547(positive regulation of GTPase activity);GO:0046872(metal ion binding);GO:0051492(regulation of stress fiber assembly)	04144(Endocytosis);04666(Fc gamma R-mediated phagocytosis)	no
ENSG00000007968	E2F2	0.00100246	0.0537674	1	0.003	0.002	E2F transcription factor 2 [Source:HGNC Symbol;Acc:HGNC:3114]	GO:0000122(negative regulation of transcription by RNA polymerase II);GO:0000977(RNA polymerase II regulatory region sequence-specific DNA binding);GO:0000981(DNA-binding transcription factor activity, RNA polymerase II-specific);GO:0000987(proximal promoter sequence-specific DNA binding);GO:0001228(DNA-binding transcription activator activity, RNA polymerase II-specific);GO:0003677(DNA binding);…	01522(Endocrine resistance);04110(Cell cycle);04218(Cellular senescence);04934(Cushing syndrome);05160(Hepatitis C);05161(Hepatitis B);05163(Human cytomegalovirus infection);05166(Human T-cell leukemia virus 1 infection);05167(Kaposi sarcoma-associated herpesvirus infection);05169(Epstein-Barr virus infection);05200(Pathways in cancer);05206(MicroRNAs in cancer);05212(Pancreatic cancer);05214(Gli…	no
ENSG00000235052	AL021154.1	-0.000820499	0.0840841	1	0.001	0.001	novel transcript	NA	NA	no
ENSG00000117318	ID3	-0.268513	7.21744e-92	3.08596e-87	0.556	0.591	inhibitor of DNA binding 3, HLH protein [Source:HGNC Symbol;Acc:HGNC:5362]	GO:0000122(negative regulation of transcription by RNA polymerase II);GO:0000981(DNA-binding transcription factor activity, RNA polymerase II-specific);GO:0001085(RNA polymerase II transcription factor binding);GO:0001656(metanephros development);GO:0003700(DNA-binding transcription factor activity);GO:0003714(transcription corepressor activity);GO:0005515(protein binding);GO:0005634(nucleus);GO:…	04350(TGF-beta signaling pathway);04550(Signaling pathways regulating pluripotency of stem cells)	yes
ENSG00000285802	AL450043.1	0.000799807	0.359396	1	0.003	0.003	novel transcript	NA	NA	no
ENSG00000142676	RPL11	-0.0657794	5.86359e-60	2.5071e-55	0.994	0.993	ribosomal protein L11 [Source:HGNC Symbol;Acc:HGNC:10301]	GO:0000027(ribosomal large subunit assembly);GO:0000184(nuclear-transcribed mRNA catabolic process, nonsense-mediated decay);GO:0002181(cytoplasmic translation);GO:0003723(RNA binding);GO:0003735(structural constituent of ribosome);GO:0005515(protein binding);GO:0005622(intracellular);GO:0005634(nucleus);GO:0005654(nucleoplasm);GO:0005730(nucleolus);GO:0005737(cytoplasm);GO:0005829(cytosol);GO:00…	03010(Ribosome)	no
ENSG00000011007	ELOA	-0.00765921	1.5043e-12	6.43194e-08	0.204	0.2	elongin A [Source:HGNC Symbol;Acc:HGNC:11620]	GO:0003746(translation elongation factor activity);GO:0005515(protein binding);GO:0005615(extracellular space);GO:0005634(nucleus);GO:0005654(nucleoplasm);GO:0006357(regulation of transcription by RNA polymerase II);GO:0006366(transcription by RNA polymerase II);GO:0006368(transcription elongation from RNA polymerase II promoter);GO:0006414(translational elongation);GO:0070449(elongin complex)	NA	no
ENSG00000236810	ELOA-AS1	-0.00453912	0.000368805	1	0.034	0.036	ELOA antisense RNA 1 [Source:HGNC Symbol;Acc:HGNC:50582]	NA	NA	no
ENSG00000057757	PITHD1	-0.0424815	1.3223e-16	5.65377e-12	0.348	0.36	PITH domain containing 1 [Source:HGNC Symbol;Acc:HGNC:25022]	GO:0005634(nucleus)	NA	no
ENSG00000011009	LYPLA2	-0.00762059	1.10379e-13	4.71945e-09	0.128	0.125	lysophospholipase 2 [Source:HGNC Symbol;Acc:HGNC:6738]	GO:0002084(protein depalmitoylation);GO:0005737(cytoplasm);GO:0005795(Golgi stack);GO:0005829(cytosol);GO:0006629(lipid metabolic process);GO:0006631(fatty acid metabolic process);GO:0007411(axon guidance);GO:0008474(palmitoyl-(protein) hydrolase activity);GO:0016787(hydrolase activity);GO:0045296(cadherin binding);GO:0052689(carboxylic ester hydrolase activity);GO:0070062(extracellular exosome)	00564(Glycerophospholipid metabolism)	no
ENSG00000117308	GALE	-0.0377175	3.72005e-16	1.59058e-11	0.162	0.184	UDP-galactose-4-epimerase [Source:HGNC Symbol;Acc:HGNC:4116]	GO:0003824(catalytic activity);GO:0003974(UDP-N-acetylglucosamine 4-epimerase activity);GO:0003978(UDP-glucose 4-epimerase activity);GO:0005829(cytosol);GO:0005975(carbohydrate metabolic process);GO:0006012(galactose metabolic process);GO:0016853(isomerase activity);GO:0019388(galactose catabolic process);GO:0033499(galactose catabolic process via UDP-galactose);GO:0042802(identical protein bindi…	00052(Galactose metabolism);00520(Amino sugar and nucleotide sugar metabolism)	no
ENSG00000117305	HMGCL	-0.0194242	8.26004e-15	3.53174e-10	0.163	0.166	3-hydroxy-3-methylglutaryl-CoA lyase [Source:HGNC Symbol;Acc:HGNC:5005]	GO:0000062(fatty-acyl-CoA binding);GO:0000287(magnesium ion binding);GO:0001889(liver development);GO:0003824(catalytic activity);GO:0004419(hydroxymethylglutaryl-CoA lyase activity);GO:0005102(signaling receptor binding);GO:0005739(mitochondrion);GO:0005759(mitochondrial matrix);GO:0005777(peroxisome);GO:0005782(peroxisomal matrix);GO:0005829(cytosol);GO:0006552(leucine catabolic process);GO:000…	00072(Synthesis and degradation of ketone bodies);00280(Valine, leucine and isoleucine degradation);00650(Butanoate metabolism);04146(Peroxisome)	no
ENSG00000179163	FUCA1	0.00747575	0.0616425	1	0.129	0.127	alpha-L-fucosidase 1 [Source:HGNC Symbol;Acc:HGNC:4006]	GO:0004560(alpha-L-fucosidase activity);GO:0005576(extracellular region);GO:0005737(cytoplasm);GO:0005764(lysosome);GO:0005975(carbohydrate metabolic process);GO:0006004(fucose metabolic process);GO:0006027(glycosaminoglycan catabolic process);GO:0008152(metabolic process);GO:0016139(glycoside catabolic process);GO:0016787(hydrolase activity);GO:0016798(hydrolase activity, acting on glycosyl bond…	00511(Other glycan degradation);04142(Lysosome)	no
ENSG00000188822	CNR2	-0.00156115	0.00558092	1	0	0.001	cannabinoid receptor 2 [Source:HGNC Symbol;Acc:HGNC:2160]	GO:0001975(response to amphetamine);GO:0004930(G protein-coupled receptor activity);GO:0004949(cannabinoid receptor activity);GO:0005886(plasma membrane);GO:0005887(integral component of plasma membrane);GO:0006954(inflammatory response);GO:0006955(immune response);GO:0007165(signal transduction);GO:0007186(G protein-coupled receptor signaling pathway);GO:0007187(G protein-coupled receptor signal…	04080(Neuroactive ligand-receptor interaction)	no
ENSG00000230228	AL590609.2	-0.000387526	0.443334	1	0.002	0.002	H3 histone, family 3A (H3F3A) pseudogene	NA	NA	no
ENSG00000189266	PNRC2	-0.0688017	4.14757e-24	1.77338e-19	0.492	0.515	proline rich nuclear receptor coactivator 2 [Source:HGNC Symbol;Acc:HGNC:23158]	GO:0000184(nuclear-transcribed mRNA catabolic process, nonsense-mediated decay);GO:0000932(P-body);GO:0005515(protein binding);GO:0005634(nucleus);GO:0005654(nucleoplasm);GO:0005737(cytoplasm);GO:0005794(Golgi apparatus);GO:0005829(cytosol);GO:0031087(deadenylation-independent decapping of nuclear-transcribed mRNA)	NA	no
ENSG00000188529	SRSF10	-0.0681053	5.03086e-32	2.15105e-27	0.521	0.536	serine and arginine rich splicing factor 10 [Source:HGNC Symbol;Acc:HGNC:16713]	GO:0000244(spliceosomal tri-snRNP complex assembly);GO:0000375(RNA splicing, via transesterification reactions);GO:0000381(regulation of alternative mRNA splicing, via spliceosome);GO:0000395(mRNA 5'-splice site recognition);GO:0000398(mRNA splicing, via spliceosome);GO:0003676(nucleic acid binding);GO:0003723(RNA binding);GO:0005515(protein binding);GO:0005634(nucleus);GO:0005654(nucleoplasm);GO…	03040(Spliceosome)	no
ENSG00000142661	MYOM3	-0.000794438	0.33922	1	0.002	0.002	myomesin 3 [Source:HGNC Symbol;Acc:HGNC:26679]	GO:0005515(protein binding);GO:0005737(cytoplasm);GO:0005865(striated muscle thin filament);GO:0006936(muscle contraction);GO:0008307(structural constituent of muscle);GO:0030017(sarcomere);GO:0030018(Z disc);GO:0030240(skeletal muscle thin filament assembly);GO:0030241(skeletal muscle myosin thick filament assembly);GO:0031430(M band);GO:0042803(protein homodimerization activity);GO:0045214(sarc…	NA	no
ENSG00000185436	IFNLR1	-0.000983052	0.357224	1	0.003	0.004	interferon lambda receptor 1 [Source:HGNC Symbol;Acc:HGNC:18584]	GO:0002385(mucosal immune response);GO:0004896(cytokine receptor activity);GO:0005515(protein binding);GO:0005886(plasma membrane);GO:0008285(negative regulation of cell population proliferation);GO:0016020(membrane);GO:0016021(integral component of membrane);GO:0019221(cytokine-mediated signaling pathway);GO:0032002(interleukin-28 receptor complex);GO:0034342(response to type III interferon);GO:…	04060(Cytokine-cytokine receptor interaction);04630(Jak-STAT signaling pathway)	no
ENSG00000001460	STPG1	-0.0050727	0.0154597	1	0.038	0.039	sperm tail PG-rich repeat containing 1 [Source:HGNC Symbol;Acc:HGNC:28070]	GO:0003674(molecular_function);GO:0005634(nucleus);GO:0005737(cytoplasm);GO:0005739(mitochondrion);GO:0006915(apoptotic process);GO:0043065(positive regulation of apoptotic process);GO:0090073(positive regulation of protein homodimerization activity);GO:1902110(positive regulation of mitochondrial membrane permeability involved in apoptotic process)	NA	no
ENSG00000001461	NIPAL3	-0.00801744	3.72337e-08	0.001592	0.075	0.076	NIPA like domain containing 3 [Source:HGNC Symbol;Acc:HGNC:25233]	GO:0005515(protein binding);GO:0015095(magnesium ion transmembrane transporter activity);GO:0015693(magnesium ion transport);GO:0016020(membrane);GO:0016021(integral component of membrane);GO:1903830(magnesium ion transmembrane transport)	NA	no
ENSG00000286061	RCAN3AS	0.000748424	0.716481	1	0.002	0.002	RCAN3 antisense RNA [Source:HGNC Symbol;Acc:HGNC:39009]	NA	NA	no
ENSG00000117602	RCAN3	0.0034197	0.000195894	1	0.093	0.091	RCAN family member 3 [Source:HGNC Symbol;Acc:HGNC:3042]	GO:0003676(nucleic acid binding);GO:0003723(RNA binding);GO:0005515(protein binding);GO:0005737(cytoplasm);GO:0008597(calcium-dependent protein serine/threonine phosphatase regulator activity);GO:0009653(anatomical structure morphogenesis);GO:0019722(calcium-mediated signaling);GO:0019902(phosphatase binding);GO:0031013(troponin I binding);GO:0043666(regulation of phosphoprotein phosphatase activ…	NA	no
ENSG00000264443	AL445686.2	0.00173257	0.155555	1	0.006	0.005	novel transcript	NA	NA	no
ENSG00000184454	NCMAP	-0.000915678	0.0323242	1	0.001	0.001	non-compact myelin associated protein [Source:HGNC Symbol;Acc:HGNC:29332]	GO:0005886(plasma membrane);GO:0005887(integral component of plasma membrane);GO:0016020(membrane);GO:0016021(integral component of membrane);GO:0019911(structural constituent of myelin sheath);GO:0031641(regulation of myelination);GO:0031643(positive regulation of myelination);GO:0032290(peripheral nervous system myelin formation);GO:0033270(paranode region of axon);GO:0043220(Schmidt-Lanterman …	NA	no
ENSG00000133226	SRRM1	-0.0355818	7.79855e-20	3.33443e-15	0.637	0.633	serine and arginine repetitive matrix 1 [Source:HGNC Symbol;Acc:HGNC:16638]	GO:0000375(RNA splicing, via transesterification reactions);GO:0000398(mRNA splicing, via spliceosome);GO:0003677(DNA binding);GO:0003723(RNA binding);GO:0005515(protein binding);GO:0005634(nucleus);GO:0005654(nucleoplasm);GO:0005681(spliceosomal complex);GO:0005829(cytosol);GO:0006397(mRNA processing);GO:0006405(RNA export from nucleus);GO:0006406(mRNA export from nucleus);GO:0008380(RNA splicin…	03013(RNA transport);03015(mRNA surveillance pathway)	no
ENSG00000169504	CLIC4	-0.00392998	3.05006e-14	1.30412e-09	0.535	0.519	chloride intracellular channel 4 [Source:HGNC Symbol;Acc:HGNC:13518]	GO:0001525(angiogenesis);GO:0001886(endothelial cell morphogenesis);GO:0005244(voltage-gated ion channel activity);GO:0005254(chloride channel activity);GO:0005515(protein binding);GO:0005622(intracellular);GO:0005634(nucleus);GO:0005737(cytoplasm);GO:0005739(mitochondrion);GO:0005813(centrosome);GO:0005815(microtubule organizing center);GO:0005829(cytosol);GO:0005856(cytoskeleton);GO:0005886(pla…	NA	no
ENSG00000020633	RUNX3	0.038038	2.88095e-97	1.23181e-92	0.057	0.032	runt related transcription factor 3 [Source:HGNC Symbol;Acc:HGNC:10473]	GO:0000122(negative regulation of transcription by RNA polymerase II);GO:0000790(nuclear chromatin);GO:0000977(RNA polymerase II regulatory region sequence-specific DNA binding);GO:0000981(DNA-binding transcription factor activity, RNA polymerase II-specific);GO:0002062(chondrocyte differentiation);GO:0003677(DNA binding);GO:0003700(DNA-binding transcription factor activity);GO:0005515(protein bi…	04658(Th1 and Th2 cell differentiation);05169(Epstein-Barr virus infection)	no
ENSG00000261025	AL445471.2	0.00152048	1.79939e-07	0.00769365	0.001	0	novel transcript	NA	NA	no
ENSG00000231953	AL031432.1	-0.007394	3.48052e-11	1.48817e-06	0.003	0.007	novel transcript	NA	NA	no
ENSG00000117614	SYF2	-0.0349719	1.1592e-36	4.9564e-32	0.596	0.584	SYF2 pre-mRNA splicing factor [Source:HGNC Symbol;Acc:HGNC:19824]	GO:0000398(mRNA splicing, via spliceosome);GO:0000974(Prp19 complex);GO:0001701(in utero embryonic development);GO:0003723(RNA binding);GO:0005515(protein binding);GO:0005634(nucleus);GO:0005654(nucleoplasm);GO:0005681(spliceosomal complex);GO:0006397(mRNA processing);GO:0007095(mitotic G2 DNA damage checkpoint);GO:0007369(gastrulation);GO:0008284(positive regulation of cell population proliferat…	03040(Spliceosome)	no
ENSG00000284602	AL031432.4	-0.00069175	0.00139867	1	0.014	0.013	novel transcript	NA	NA	no
ENSG00000284657	AL031432.5	5.26237e-05	0.108797	1	0.001	0.001	novel transcript	NA	NA	no
ENSG00000117616	RSRP1	-0.195551	3.38284e-146	1.4464e-141	0.752	0.77	arginine and serine rich protein 1 [Source:HGNC Symbol;Acc:HGNC:25234]	GO:0005515(protein binding)	NA	no
ENSG00000272432	AL031432.3	-0.000428038	0.324032	1	0.004	0.004	novel transcript	NA	NA	no
ENSG00000261349	AL031432.2	-0.000236876	0.687767	1	0.001	0.001	novel pseudogene	NA	NA	no
ENSG00000187010	RHD	7.4925e-06	0.577296	1	0.001	0.001	Rh blood group D antigen [Source:HGNC Symbol;Acc:HGNC:10009]	GO:0005886(plasma membrane);GO:0005887(integral component of plasma membrane);GO:0008519(ammonium transmembrane transporter activity);GO:0015696(ammonium transport);GO:0016020(membrane);GO:0016021(integral component of membrane);GO:0072488(ammonium transmembrane transport)	NA	no
ENSG00000183726	TMEM50A	0.0661755	1.00405e-25	4.29301e-21	0.624	0.606	transmembrane protein 50A [Source:HGNC Symbol;Acc:HGNC:30590]	GO:0005737(cytoplasm);GO:0005783(endoplasmic reticulum);GO:0016020(membrane);GO:0016021(integral component of membrane);GO:0032511(late endosome to vacuole transport via multivesicular body sorting pathway);GO:0043025(neuronal cell body);GO:0097386(glial cell projection)	NA	no
ENSG00000188672	RHCE	0.000861956	0.439278	1	0.014	0.013	Rh blood group CcEe antigens [Source:HGNC Symbol;Acc:HGNC:10008]	GO:0005887(integral component of plasma membrane);GO:0008519(ammonium transmembrane transporter activity);GO:0015696(ammonium transport);GO:0016020(membrane);GO:0016021(integral component of membrane);GO:0072488(ammonium transmembrane transport)	NA	no
ENSG00000204178	MACO1	-0.002592	3.49424e-21	1.49403e-16	0.271	0.259	macoilin 1 [Source:HGNC Symbol;Acc:HGNC:25572]	GO:0003674(molecular_function);GO:0005634(nucleus);GO:0005783(endoplasmic reticulum);GO:0007420(brain development);GO:0016020(membrane);GO:0016021(integral component of membrane);GO:0023041(neuronal signal transduction);GO:0030424(axon);GO:0030867(rough endoplasmic reticulum membrane);GO:0031965(nuclear membrane);GO:0042995(cell projection);GO:0043005(neuron projection);GO:0044306(neuron projecti…	NA	no
ENSG00000157978	LDLRAP1	-0.000535192	1.02144e-11	4.36739e-07	0.085	0.085	low density lipoprotein receptor adaptor protein 1 [Source:HGNC Symbol;Acc:HGNC:18640]	GO:0001540(amyloid-beta binding);GO:0001784(phosphotyrosine residue binding);GO:0005515(protein binding);GO:0005546(phosphatidylinositol-4,5-bisphosphate binding);GO:0005737(cytoplasm);GO:0005769(early endosome);GO:0005829(cytosol);GO:0005883(neurofilament);GO:0005886(plasma membrane);GO:0006629(lipid metabolic process);GO:0006897(endocytosis);GO:0006898(receptor-mediated endocytosis);GO:0008202(…	04144(Endocytosis);04979(Cholesterol metabolism)	no
ENSG00000225643	AL606491.1	0.00261331	0.00950316	1	0.005	0.003	novel transcript	NA	NA	no
ENSG00000117643	MAN1C1	-0.0147051	2.86134e-13	1.22342e-08	0.048	0.052	mannosidase alpha class 1C member 1 [Source:HGNC Symbol;Acc:HGNC:19080]	GO:0000139(Golgi membrane);GO:0003824(catalytic activity);GO:0004571(mannosyl-oligosaccharide 1,2-alpha-mannosidase activity);GO:0005509(calcium ion binding);GO:0005783(endoplasmic reticulum);GO:0005794(Golgi apparatus);GO:0006486(protein glycosylation);GO:0006487(protein N-linked glycosylation);GO:0006491(N-glycan processing);GO:0008152(metabolic process);GO:0016020(membrane);GO:0016021(integral…	00510(N-Glycan biosynthesis);04141(Protein processing in endoplasmic reticulum)	no
ENSG00000233478	AL031280.1	-0.012554	8.93848e-15	3.82183e-10	0.007	0.013	novel transcript	NA	NA	no
ENSG00000162430	SELENON	0.0136024	1.44471e-19	6.17713e-15	0.117	0.103	selenoprotein N [Source:HGNC Symbol;Acc:HGNC:15999]	GO:0005509(calcium ion binding);GO:0005515(protein binding);GO:0005783(endoplasmic reticulum);GO:0005789(endoplasmic reticulum membrane);GO:0016020(membrane);GO:0016491(oxidoreductase activity);GO:0048741(skeletal muscle fiber development);GO:0055074(calcium ion homeostasis);GO:0055114(oxidation-reduction process);GO:0060314(regulation of ryanodine-sensitive calcium-release channel activity);GO:1…	NA	no
ENSG00000228172	AL020996.1	0.000106441	0.159835	1	0.004	0.004	novel transcript	NA	NA	no
ENSG00000117640	MTFR1L	-0.023904	2.37838e-11	1.01692e-06	0.142	0.152	mitochondrial fission regulator 1 like [Source:HGNC Symbol;Acc:HGNC:28836]	GO:0000266(mitochondrial fission);GO:0005515(protein binding);GO:0005739(mitochondrion);GO:0009060(aerobic respiration)	NA	no
ENSG00000127423	AUNIP	-0.000751218	0.00327747	1	0.001	0.001	aurora kinase A and ninein interacting protein [Source:HGNC Symbol;Acc:HGNC:28363]	GO:0000724(double-strand break repair via homologous recombination);GO:0000922(spindle pole);GO:0003677(DNA binding);GO:0003684(damaged DNA binding);GO:0005515(protein binding);GO:0005634(nucleus);GO:0005694(chromosome);GO:0005737(cytoplasm);GO:0005813(centrosome);GO:0005815(microtubule organizing center);GO:0005856(cytoskeleton);GO:0006281(DNA repair);GO:0006974(cellular response to DNA damage s…	NA	no
ENSG00000236528	AL033528.2	8.45945e-05	0.65257	1	0.001	0.001	novel transcript	NA	NA	no
ENSG00000182749	PAQR7	-0.00214719	0.0341521	1	0.025	0.026	progestin and adipoQ receptor family member 7 [Source:HGNC Symbol;Acc:HGNC:23146]	GO:0003707(steroid hormone receptor activity);GO:0005496(steroid binding);GO:0005886(plasma membrane);GO:0007275(multicellular organism development);GO:0008289(lipid binding);GO:0016020(membrane);GO:0016021(integral component of membrane);GO:0030154(cell differentiation);GO:0038023(signaling receptor activity);GO:0043401(steroid hormone mediated signaling pathway);GO:0048477(oogenesis);GO:0048545…	NA	no
ENSG00000117632	STMN1	-0.0243383	0.00434647	1	0.146	0.15	stathmin 1 [Source:HGNC Symbol;Acc:HGNC:6510]	GO:0000281(mitotic cytokinesis);GO:0005515(protein binding);GO:0005622(intracellular);GO:0005737(cytoplasm);GO:0005829(cytosol);GO:0005856(cytoskeleton);GO:0005874(microtubule);GO:0007019(microtubule depolymerization);GO:0007052(mitotic spindle organization);GO:0007165(signal transduction);GO:0007275(multicellular organism development);GO:0007399(nervous system development);GO:0007409(axonogenesi…	04010(MAPK signaling pathway);05206(MicroRNAs in cancer)	no
ENSG00000158006	PAFAH2	0.00226784	0.259151	1	0.029	0.029	platelet activating factor acetylhydrolase 2 [Source:HGNC Symbol;Acc:HGNC:8579]	GO:0003847(1-alkyl-2-acetylglycerophosphocholine esterase activity);GO:0005543(phospholipid binding);GO:0005737(cytoplasm);GO:0005783(endoplasmic reticulum);GO:0005789(endoplasmic reticulum membrane);GO:0006629(lipid metabolic process);GO:0007596(blood coagulation);GO:0016020(membrane);GO:0016042(lipid catabolic process);GO:0016787(hydrolase activity);GO:0043066(negative regulation of apoptotic p…	00565(Ether lipid metabolism)	no
ENSG00000158008	EXTL1	0.0138474	1.16282e-14	4.97187e-10	0.049	0.048	exostosin like glycosyltransferase 1 [Source:HGNC Symbol;Acc:HGNC:3515]	GO:0001501(skeletal system development);GO:0005783(endoplasmic reticulum);GO:0005789(endoplasmic reticulum membrane);GO:0006486(protein glycosylation);GO:0016020(membrane);GO:0016021(integral component of membrane);GO:0016740(transferase activity);GO:0016757(transferase activity, transferring glycosyl groups);GO:0036498(IRE1-mediated unfolded protein response);GO:0050508(glucuronosyl-N-acetylgluc…	00534(Glycosaminoglycan biosynthesis - heparan sulfate / heparin)	no
ENSG00000158014	SLC30A2	0.000307959	0.593714	1	0.002	0.002	solute carrier family 30 member 2 [Source:HGNC Symbol;Acc:HGNC:11013]	GO:0005385(zinc ion transmembrane transporter activity);GO:0005515(protein binding);GO:0005737(cytoplasm);GO:0005764(lysosome);GO:0005765(lysosomal membrane);GO:0005770(late endosome);GO:0005773(vacuole);GO:0005774(vacuolar membrane);GO:0005886(plasma membrane);GO:0006811(ion transport);GO:0006812(cation transport);GO:0006829(zinc ion transport);GO:0008324(cation transmembrane transporter activit…	NA	no
ENSG00000284309	AL391650.2	0.000365068	0.0767081	1	0.001	0	novel transcript	NA	NA	no
ENSG00000175087	PDIK1L	-0.00673097	0.020997	1	0.025	0.027	PDLIM1 interacting kinase 1 like [Source:HGNC Symbol;Acc:HGNC:18981]	GO:0000166(nucleotide binding);GO:0004672(protein kinase activity);GO:0004674(protein serine/threonine kinase activity);GO:0005515(protein binding);GO:0005524(ATP binding);GO:0005634(nucleus);GO:0005654(nucleoplasm);GO:0006468(protein phosphorylation);GO:0016301(kinase activity);GO:0016310(phosphorylation);GO:0016740(transferase activity);GO:0051321(meiotic cell cycle)	NA	no
ENSG00000197245	FAM110D	-0.00705066	6.33577e-05	1	0.006	0.008	family with sequence similarity 110 member D [Source:HGNC Symbol;Acc:HGNC:25860]	NA	NA	no
ENSG00000142684	ZNF593	-0.0559086	2.82084e-26	1.20611e-21	0.276	0.297	zinc finger protein 593 [Source:HGNC Symbol;Acc:HGNC:30943]	GO:0000055(ribosomal large subunit export from nucleus);GO:0000981(DNA-binding transcription factor activity, RNA polymerase II-specific);GO:0003676(nucleic acid binding);GO:0003677(DNA binding);GO:0005515(protein binding);GO:0005634(nucleus);GO:0005730(nucleolus);GO:0008270(zinc ion binding);GO:0030687(preribosome, large subunit precursor);GO:0043023(ribosomal large subunit binding);GO:0045944(p…	NA	no
ENSG00000142675	CNKSR1	-0.00337335	0.000372469	1	0.004	0.006	connector enhancer of kinase suppressor of Ras 1 [Source:HGNC Symbol;Acc:HGNC:19700]	GO:0005515(protein binding);GO:0005737(cytoplasm);GO:0005886(plasma membrane);GO:0005911(cell-cell junction);GO:0005938(cell cortex);GO:0007169(transmembrane receptor protein tyrosine kinase signaling pathway);GO:0007265(Ras protein signal transduction);GO:0007266(Rho protein signal transduction);GO:0016020(membrane);GO:0016301(kinase activity);GO:0016310(phosphorylation);GO:0030674(protein bindi…	NA	no
ENSG00000236155	AL355877.1	-0.00224981	0.0160715	1	0.016	0.018	novel pseudogene	NA	NA	no
ENSG00000130695	CEP85	0.00307072	0.133792	1	0.023	0.023	centrosomal protein 85 [Source:HGNC Symbol;Acc:HGNC:25309]	GO:0000242(pericentriolar material);GO:0000922(spindle pole);GO:0005515(protein binding);GO:0005634(nucleus);GO:0005730(nucleolus);GO:0005737(cytoplasm);GO:0005739(mitochondrion);GO:0005794(Golgi apparatus);GO:0005813(centrosome);GO:0005815(microtubule organizing center);GO:0005829(cytosol);GO:0005856(cytoskeleton);GO:0006469(negative regulation of protein kinase activity);GO:0007059(chromosome s…	NA	no
ENSG00000142669	SH3BGRL3	-0.0144929	1.82928e-10	7.82144e-06	0.953	0.952	SH3 domain binding glutamate rich protein like 3 [Source:HGNC Symbol;Acc:HGNC:15568]	GO:0005634(nucleus);GO:0005737(cytoplasm);GO:0009055(electron transfer activity);GO:0015035(protein disulfide oxidoreductase activity);GO:0016604(nuclear body);GO:0022900(electron transport chain);GO:0045454(cell redox homeostasis);GO:0055114(oxidation-reduction process);GO:0070062(extracellular exosome)	NA	no
ENSG00000158062	UBXN11	0.0042708	1.06302e-07	0.00454514	0.065	0.059	UBX domain protein 11 [Source:HGNC Symbol;Acc:HGNC:30600]	GO:0005515(protein binding);GO:0005737(cytoplasm);GO:0005856(cytoskeleton);GO:0043130(ubiquitin binding);GO:0043161(proteasome-mediated ubiquitin-dependent protein catabolic process)	NA	no
ENSG00000169442	CD52	0.00364801	1.58536e-11	6.77852e-07	0.014	0.01	CD52 molecule [Source:HGNC Symbol;Acc:HGNC:1804]	GO:0005576(extracellular region);GO:0005886(plasma membrane);GO:0007204(positive regulation of cytosolic calcium ion concentration);GO:0016020(membrane);GO:0016021(integral component of membrane);GO:0031225(anchored component of membrane);GO:0031226(intrinsic component of plasma membrane);GO:0045730(respiratory burst);GO:0097225(sperm midpiece)	NA	no
ENSG00000117682	DHDDS	-0.00632578	8.48307e-07	0.0362711	0.111	0.111	dehydrodolichyl diphosphate synthase subunit [Source:HGNC Symbol;Acc:HGNC:20603]	GO:0002094(polyprenyltransferase activity);GO:0005515(protein binding);GO:0005783(endoplasmic reticulum);GO:0005789(endoplasmic reticulum membrane);GO:0006486(protein glycosylation);GO:0006489(dolichyl diphosphate biosynthetic process);GO:0006629(lipid metabolic process);GO:0016020(membrane);GO:0016094(polyprenol biosynthetic process);GO:0016740(transferase activity);GO:0016765(transferase activi…	00900(Terpenoid backbone biosynthesis)	no
ENSG00000223583	AL513365.1	0.0118237	1.09549e-12	4.68398e-08	0.024	0.017	ribosomal protein L17 (RPL17) pseudogene	NA	NA	no
ENSG00000198830	HMGN2	0.0744626	6.36657e-35	2.72216e-30	0.672	0.636	high mobility group nucleosomal binding domain 2 [Source:HGNC Symbol;Acc:HGNC:4986]	GO:0000785(chromatin);GO:0003677(DNA binding);GO:0003723(RNA binding);GO:0005515(protein binding);GO:0005615(extracellular space);GO:0005634(nucleus);GO:0005737(cytoplasm);GO:0031492(nucleosomal DNA binding);GO:0031640(killing of cells of other organism);GO:0061844(antimicrobial humoral immune response mediated by antimicrobial peptide)	NA	no
ENSG00000117676	RPS6KA1	0.00892749	8.04554e-14	3.44003e-09	0.026	0.021	ribosomal protein S6 kinase A1 [Source:HGNC Symbol;Acc:HGNC:10430]	GO:0000166(nucleotide binding);GO:0000287(magnesium ion binding);GO:0004672(protein kinase activity);GO:0004674(protein serine/threonine kinase activity);GO:0004711(ribosomal protein S6 kinase activity);GO:0004712(protein serine/threonine/tyrosine kinase activity);GO:0005515(protein binding);GO:0005524(ATP binding);GO:0005634(nucleus);GO:0005654(nucleoplasm);GO:0005737(cytoplasm);GO:0005829(cytos…	04010(MAPK signaling pathway);04114(Oocyte meiosis);04150(mTOR signaling pathway);04714(Thermogenesis);04720(Long-term potentiation);04722(Neurotrophin signaling pathway);04914(Progesterone-mediated oocyte maturation);04931(Insulin resistance)	no
ENSG00000260063	AL512408.1	-0.000782013	0.236066	1	0.002	0.002	novel transcript, antisense to ARID1A	NA	NA	no
ENSG00000117713	ARID1A	-0.00503173	1.10518e-10	4.72542e-06	0.206	0.2	AT-rich interaction domain 1A [Source:HGNC Symbol;Acc:HGNC:11110]	GO:0000122(negative regulation of transcription by RNA polymerase II);GO:0000790(nuclear chromatin);GO:0000981(DNA-binding transcription factor activity, RNA polymerase II-specific);GO:0001704(formation of primary germ layer);GO:0001843(neural tube closure);GO:0003205(cardiac chamber development);GO:0003408(optic cup formation involved in camera-type eye development);GO:0003677(DNA binding);GO:00…	04714(Thermogenesis);05225(Hepatocellular carcinoma)	no
ENSG00000060642	PIGV	0.00691708	7.49955e-08	0.00320658	0.064	0.058	phosphatidylinositol glycan anchor biosynthesis class V [Source:HGNC Symbol;Acc:HGNC:26031]	GO:0000030(mannosyltransferase activity);GO:0004376(glycolipid mannosyltransferase activity);GO:0004584(dolichyl-phosphate-mannose-glycolipid alpha-mannosyltransferase activity);GO:0005783(endoplasmic reticulum);GO:0005789(endoplasmic reticulum membrane);GO:0006506(GPI anchor biosynthetic process);GO:0016020(membrane);GO:0016021(integral component of membrane);GO:0016254(preassembly of GPI anchor…	00563(Glycosylphosphatidylinositol (GPI)-anchor biosynthesis)	no
ENSG00000241188	RN7SL165P	0.000353459	0.458898	1	0.001	0.001	RNA, 7SL, cytoplasmic 165, pseudogene [Source:HGNC Symbol;Acc:HGNC:46181]	NA	NA	no
ENSG00000204160	ZDHHC18	0.000415063	2.45972e-07	0.010517	0.047	0.044	zinc finger DHHC-type containing 18 [Source:HGNC Symbol;Acc:HGNC:20712]	GO:0005783(endoplasmic reticulum);GO:0005794(Golgi apparatus);GO:0006612(protein targeting to membrane);GO:0016020(membrane);GO:0016021(integral component of membrane);GO:0016409(palmitoyltransferase activity);GO:0016740(transferase activity);GO:0016746(transferase activity, transferring acyl groups);GO:0018230(peptidyl-L-cysteine S-palmitoylation);GO:0018345(protein palmitoylation);GO:0019706(pr…	NA	no
ENSG00000175793	SFN	-0.00610855	4.67652e-06	0.199954	0.027	0.032	stratifin [Source:HGNC Symbol;Acc:HGNC:10773]	GO:0000079(regulation of cyclin-dependent protein serine/threonine kinase activity);GO:0001836(release of cytochrome c from mitochondria);GO:0003334(keratinocyte development);GO:0005515(protein binding);GO:0005576(extracellular region);GO:0005615(extracellular space);GO:0005634(nucleus);GO:0005737(cytoplasm);GO:0005739(mitochondrion);GO:0005829(cytosol);GO:0006469(negative regulation of protein k…	04110(Cell cycle);04115(p53 signaling pathway);04960(Aldosterone-regulated sodium reabsorption)	no
ENSG00000142751	GPN2	-0.00156494	0.0308452	1	0.062	0.062	GPN-loop GTPase 2 [Source:HGNC Symbol;Acc:HGNC:25513]	GO:0000166(nucleotide binding);GO:0003674(molecular_function);GO:0003924(GTPase activity);GO:0005525(GTP binding);GO:0005575(cellular_component);GO:0008150(biological_process);GO:0016787(hydrolase activity)	NA	no
ENSG00000198746	GPATCH3	-0.00219511	1.27707e-07	0.00546038	0.04	0.038	G-patch domain containing 3 [Source:HGNC Symbol;Acc:HGNC:25720]	GO:0003676(nucleic acid binding);GO:0005515(protein binding);GO:0005634(nucleus);GO:0005737(cytoplasm);GO:0032480(negative regulation of type I interferon production);GO:0039536(negative regulation of RIG-I signaling pathway);GO:0045893(positive regulation of transcription, DNA-templated)	NA	no
ENSG00000090273	NUDC	0.0937711	1.23624e-53	5.28579e-49	0.644	0.606	nuclear distribution C, dynein complex regulator [Source:HGNC Symbol;Acc:HGNC:8045]	GO:0005515(protein binding);GO:0005634(nucleus);GO:0005654(nucleoplasm);GO:0005737(cytoplasm);GO:0005829(cytosol);GO:0005856(cytoskeleton);GO:0005874(microtubule);GO:0006457(protein folding);GO:0007049(cell cycle);GO:0007275(multicellular organism development);GO:0008283(cell population proliferation);GO:0016020(membrane);GO:0016021(integral component of membrane);GO:0032502(developmental process…	NA	no
ENSG00000172746	RPL12P13	-0.000722159	0.148368	1	0.001	0.001	ribosomal protein L12 pseudogene 13 [Source:HGNC Symbol;Acc:HGNC:51936]	NA	NA	no
ENSG00000224064	AL356390.1	-0.000541896	0.312757	1	0.001	0.001	ribosomal protein L32 (RPL32) pseudogene	NA	NA	no
ENSG00000253368	TRNP1	-0.0148023	7.6407e-12	3.26694e-07	0.084	0.089	TMF1-regulated nuclear protein 1 [Source:HGNC Symbol;Acc:HGNC:34348]	GO:0003677(DNA binding);GO:0005634(nucleus);GO:0005719(nuclear euchromatin);GO:0007049(cell cycle);GO:0007275(multicellular organism development);GO:0007399(nervous system development);GO:0021696(cerebellar cortex morphogenesis);GO:0042127(regulation of cell population proliferation);GO:0051726(regulation of cell cycle);GO:0061351(neural precursor cell proliferation)	NA	no
ENSG00000158246	TENT5B	-0.0057001	0.00845265	1	0.035	0.038	terminal nucleotidyltransferase 5B [Source:HGNC Symbol;Acc:HGNC:28273]	GO:0005515(protein binding);GO:0016740(transferase activity);GO:0016779(nucleotidyltransferase activity);GO:1990817(RNA adenylyltransferase activity)	NA	no
ENSG00000090020	SLC9A1	-0.0107731	6.17257e-08	0.0026392	0.092	0.096	solute carrier family 9 member A1 [Source:HGNC Symbol;Acc:HGNC:11071]	GO:0002026(regulation of the force of heart contraction);GO:0005515(protein binding);GO:0005516(calmodulin binding);GO:0005546(phosphatidylinositol-4,5-bisphosphate binding);GO:0005654(nucleoplasm);GO:0005737(cytoplasm);GO:0005739(mitochondrion);GO:0005783(endoplasmic reticulum);GO:0005789(endoplasmic reticulum membrane);GO:0005886(plasma membrane);GO:0005887(integral component of plasma membrane…	04024(cAMP signaling pathway);04260(Cardiac muscle contraction);04261(Adrenergic signaling in cardiomyocytes);04371(Apelin signaling pathway);04810(Regulation of actin cytoskeleton);04919(Thyroid hormone signaling pathway);04970(Salivary secretion);04971(Gastric acid secretion);04972(Pancreatic secretion);04976(Bile secretion);05205(Proteoglycans in cancer)	no
ENSG00000225159	NPM1P39	-0.00440438	8.96424e-05	1	0.005	0.007	nucleophosmin 1 pseudogene 39 [Source:HGNC Symbol;Acc:HGNC:45218]	NA	NA	no
ENSG00000142784	WDTC1	-0.00937854	2.96814e-08	0.00126909	0.082	0.085	WD and tetratricopeptide repeats 1 [Source:HGNC Symbol;Acc:HGNC:29175]	GO:0000122(negative regulation of transcription by RNA polymerase II);GO:0001701(in utero embryonic development);GO:0004857(enzyme inhibitor activity);GO:0005515(protein binding);GO:0005634(nucleus);GO:0005654(nucleoplasm);GO:0005829(cytosol);GO:0006006(glucose metabolic process);GO:0008361(regulation of cell size);GO:0016567(protein ubiquitination);GO:0032869(cellular response to insulin stimulu…	NA	no
ENSG00000243659	FO393419.3	-0.000333793	0.655584	1	0	0.001	SMT3 suppressor of mif two 3 homolog 2 (yeast) (SMT3H2) pseudogene	NA	NA	no
ENSG00000186501	TMEM222	-0.0215898	3.55496e-13	1.52e-08	0.2	0.204	transmembrane protein 222 [Source:HGNC Symbol;Acc:HGNC:25363]	GO:0016020(membrane);GO:0016021(integral component of membrane)	NA	no
ENSG00000241547	ACTG1P20	0.000106239	0.244988	1	0.001	0.001	actin gamma 1 pseudogene 20 [Source:HGNC Symbol;Acc:HGNC:51500]	NA	NA	no
ENSG00000142765	SYTL1	-0.00109162	0.264586	1	0.006	0.007	synaptotagmin like 1 [Source:HGNC Symbol;Acc:HGNC:15584]	GO:0005515(protein binding);GO:0005623(cell);GO:0005886(plasma membrane);GO:0006886(intracellular protein transport);GO:0006887(exocytosis);GO:0016020(membrane);GO:0017137(Rab GTPase binding);GO:0019897(extrinsic component of plasma membrane);GO:0031528(microvillus membrane);GO:0042043(neurexin family protein binding);GO:0042470(melanosome);GO:0070062(extracellular exosome);GO:0070382(exocytic ve…	NA	no
ENSG00000142733	MAP3K6	-0.00665321	7.89255e-13	3.37462e-08	0.066	0.065	mitogen-activated protein kinase kinase kinase 6 [Source:HGNC Symbol;Acc:HGNC:6858]	GO:0000166(nucleotide binding);GO:0000186(activation of MAPKK activity);GO:0000287(magnesium ion binding);GO:0004672(protein kinase activity);GO:0004674(protein serine/threonine kinase activity);GO:0004709(MAP kinase kinase kinase activity);GO:0005524(ATP binding);GO:0006468(protein phosphorylation);GO:0007165(signal transduction);GO:0007257(activation of JUN kinase activity);GO:0016301(kinase ac…	04010(MAPK signaling pathway)	no
ENSG00000142748	FCN3	0.00174914	0.143808	1	0.001	0.001	ficolin 3 [Source:HGNC Symbol;Acc:HGNC:3625]	GO:0001867(complement activation, lectin pathway);GO:0002376(immune system process);GO:0003823(antigen binding);GO:0005515(protein binding);GO:0005576(extracellular region);GO:0005581(collagen trimer);GO:0006956(complement activation);GO:0030246(carbohydrate binding);GO:0043654(recognition of apoptotic cell);GO:0045087(innate immune response);GO:0046597(negative regulation of viral entry into hos…	NA	no
ENSG00000181773	GPR3	-0.000282772	0.132167	1	0.001	0.001	G protein-coupled receptor 3 [Source:HGNC Symbol;Acc:HGNC:4484]	GO:0004930(G protein-coupled receptor activity);GO:0005515(protein binding);GO:0005886(plasma membrane);GO:0005887(integral component of plasma membrane);GO:0007165(signal transduction);GO:0007186(G protein-coupled receptor signaling pathway);GO:0007189(adenylate cyclase-activating G protein-coupled receptor signaling pathway);GO:0016020(membrane);GO:0016021(integral component of membrane);GO:004…	NA	no
ENSG00000158195	WASF2	-0.071956	4.56721e-36	1.9528e-31	0.694	0.71	WAS protein family member 2 [Source:HGNC Symbol;Acc:HGNC:12733]	GO:0001525(angiogenesis);GO:0001667(ameboidal-type cell migration);GO:0001726(ruffle);GO:0003779(actin binding);GO:0005515(protein binding);GO:0005737(cytoplasm);GO:0005769(early endosome);GO:0005829(cytosol);GO:0005856(cytoskeleton);GO:0005911(cell-cell junction);GO:0006897(endocytosis);GO:0007188(adenylate cyclase-modulating G protein-coupled receptor signaling pathway);GO:0010592(positive regu…	04520(Adherens junction);04666(Fc gamma R-mediated phagocytosis);04810(Regulation of actin cytoskeleton);05100(Bacterial invasion of epithelial cells);05131(Shigellosis);05132(Salmonella infection);05231(Choline metabolism in cancer)	no
ENSG00000237429	BX293535.1	-0.000109791	0.824759	1	0.001	0.001	novel transcript	NA	NA	no
ENSG00000126705	AHDC1	-0.0236873	1.5644e-08	0.000668889	0.156	0.163	AT-hook DNA binding motif containing 1 [Source:HGNC Symbol;Acc:HGNC:25230]	GO:0003677(DNA binding)	NA	no
ENSG00000000938	FGR	0.0581623	1.01487e-77	4.33926e-73	0.041	0.019	FGR proto-oncogene, Src family tyrosine kinase [Source:HGNC Symbol;Acc:HGNC:3697]	GO:0000166(nucleotide binding);GO:0001784(phosphotyrosine residue binding);GO:0002376(immune system process);GO:0002768(immune response-regulating cell surface receptor signaling pathway);GO:0004672(protein kinase activity);GO:0004713(protein tyrosine kinase activity);GO:0004715(non-membrane spanning protein tyrosine kinase activity);GO:0005102(signaling receptor binding);GO:0005515(protein bindi…	04062(Chemokine signaling pathway)	no
ENSG00000235912	AL031729.1	1.77912e-05	0.84113	1	0.002	0.002	novel pseudogene	NA	NA	no
ENSG00000233975	LINC02574	-0.000172924	0.53647	1	0.002	0.001	long intergenic non-protein coding RNA 2574 [Source:HGNC Symbol;Acc:HGNC:53746]	NA	NA	no
ENSG00000126709	IFI6	0.0736265	4.561e-21	1.95015e-16	0.345	0.314	interferon alpha inducible protein 6 [Source:HGNC Symbol;Acc:HGNC:4054]	GO:0001836(release of cytochrome c from mitochondria);GO:0002376(immune system process);GO:0005515(protein binding);GO:0005739(mitochondrion);GO:0005743(mitochondrial inner membrane);GO:0005886(plasma membrane);GO:0006915(apoptotic process);GO:0006955(immune response);GO:0016020(membrane);GO:0016021(integral component of membrane);GO:0031966(mitochondrial membrane);GO:0042058(regulation of epider…	NA	no
ENSG00000009780	FAM76A	0.00468108	2.31946e-14	9.91734e-10	0.127	0.119	family with sequence similarity 76 member A [Source:HGNC Symbol;Acc:HGNC:28530]	GO:0005654(nucleoplasm)	NA	no
ENSG00000231344	AL020997.1	0.000192841	0.325343	1	0.001	0.001	novel pseudogene	NA	NA	no
ENSG00000117758	STX12	0.00849009	2.50372e-13	1.07052e-08	0.192	0.181	syntaxin 12 [Source:HGNC Symbol;Acc:HGNC:11430]	GO:0000045(autophagosome assembly);GO:0000139(Golgi membrane);GO:0000149(SNARE binding);GO:0000407(phagophore assembly site);GO:0005484(SNAP receptor activity);GO:0005515(protein binding);GO:0005768(endosome);GO:0005794(Golgi apparatus);GO:0006886(intracellular protein transport);GO:0006906(vesicle fusion);GO:0008021(synaptic vesicle);GO:0010008(endosome membrane);GO:0012505(endomembrane system);…	04145(Phagosome)	no
ENSG00000269971	AL020997.2	-0.00051901	0.778517	1	0.002	0.002	novel transcript, sense intronic to STX12	NA	NA	no
ENSG00000270031	AL020997.3	6.71901e-05	0.618014	1	0.001	0.001	novel transcript, sense intronic to STX12	NA	NA	no
ENSG00000117751	PPP1R8	0.0104424	2.71968e-08	0.00116286	0.098	0.089	protein phosphatase 1 regulatory subunit 8 [Source:HGNC Symbol;Acc:HGNC:9296]	GO:0003677(DNA binding);GO:0003723(RNA binding);GO:0003729(mRNA binding);GO:0004518(nuclease activity);GO:0004519(endonuclease activity);GO:0004864(protein phosphatase inhibitor activity);GO:0004865(protein serine/threonine phosphatase inhibitor activity);GO:0005515(protein binding);GO:0005634(nucleus);GO:0005654(nucleoplasm);GO:0005681(spliceosomal complex);GO:0005737(cytoplasm);GO:0006397(mRNA …	NA	no
ENSG00000130775	THEMIS2	0.0255372	5.75233e-38	2.45952e-33	0.102	0.081	thymocyte selection associated family member 2 [Source:HGNC Symbol;Acc:HGNC:16839]	GO:0002376(immune system process);GO:0005515(protein binding);GO:0005634(nucleus);GO:0005737(cytoplasm);GO:0006954(inflammatory response);GO:0007155(cell adhesion);GO:0050852(T cell receptor signaling pathway)	NA	no
ENSG00000117748	RPA2	-0.0374511	4.15968e-18	1.77855e-13	0.194	0.206	replication protein A2 [Source:HGNC Symbol;Acc:HGNC:10290]	GO:0000082(G1/S transition of mitotic cell cycle);GO:0000722(telomere maintenance via recombination);GO:0000723(telomere maintenance);GO:0000724(double-strand break repair via homologous recombination);GO:0000781(chromosome, telomeric region);GO:0000784(nuclear chromosome, telomeric region);GO:0000785(chromatin);GO:0000794(condensed nuclear chromosome);GO:0003677(DNA binding);GO:0003684(damaged D…	03030(DNA replication);03420(Nucleotide excision repair);03430(Mismatch repair);03440(Homologous recombination);03460(Fanconi anemia pathway)	no
ENSG00000130768	SMPDL3B	2.77643e-05	0.189855	1	0.001	0	sphingomyelin phosphodiesterase acid like 3B [Source:HGNC Symbol;Acc:HGNC:21416]	GO:0002376(immune system process);GO:0004767(sphingomyelin phosphodiesterase activity);GO:0005576(extracellular region);GO:0005615(extracellular space);GO:0005886(plasma membrane);GO:0006629(lipid metabolic process);GO:0006685(sphingomyelin catabolic process);GO:0006954(inflammatory response);GO:0008081(phosphoric diester hydrolase activity);GO:0008150(biological_process);GO:0008152(metabolic pro…	NA	no
ENSG00000158156	XKR8	-0.00189655	1.9185e-21	8.20295e-17	0.103	0.096	XK related 8 [Source:HGNC Symbol;Acc:HGNC:25508]	GO:0005886(plasma membrane);GO:0006915(apoptotic process);GO:0016020(membrane);GO:0016021(integral component of membrane);GO:0043652(engulfment of apoptotic cell);GO:0070782(phosphatidylserine exposure on apoptotic cell surface);GO:1902742(apoptotic process involved in development)	NA	no
ENSG00000158161	EYA3	0.00313435	7.13704e-07	0.0305158	0.058	0.053	EYA transcriptional coactivator and phosphatase 3 [Source:HGNC Symbol;Acc:HGNC:3521]	GO:0004721(phosphoprotein phosphatase activity);GO:0004725(protein tyrosine phosphatase activity);GO:0005515(protein binding);GO:0005634(nucleus);GO:0005654(nucleoplasm);GO:0005667(transcription factor complex);GO:0005737(cytoplasm);GO:0005813(centrosome);GO:0006281(DNA repair);GO:0006302(double-strand break repair);GO:0006325(chromatin organization);GO:0006470(protein dephosphorylation);GO:00069…	NA	no
ENSG00000240750	RN7SL559P	0.00161809	0.000779673	1	0.002	0.001	RNA, 7SL, cytoplasmic 559, pseudogene [Source:HGNC Symbol;Acc:HGNC:46575]	NA	NA	no
ENSG00000228589	SPCS2P4	-0.00178003	0.0592249	1	0.012	0.012	signal peptidase complex subunit 2 pseudogene 4 [Source:HGNC Symbol;Acc:HGNC:45237]	NA	NA	no
ENSG00000169403	PTAFR	0.0598376	1.28781e-69	5.5063e-65	0.043	0.022	platelet activating factor receptor [Source:HGNC Symbol;Acc:HGNC:9582]	GO:0001530(lipopolysaccharide binding);GO:0001816(cytokine production);GO:0001875(lipopolysaccharide receptor activity);GO:0002693(positive regulation of cellular extravasation);GO:0004930(G protein-coupled receptor activity);GO:0004992(platelet activating factor receptor activity);GO:0005515(protein binding);GO:0005543(phospholipid binding);GO:0005886(plasma membrane);GO:0005887(integral compone…	04020(Calcium signaling pathway);04080(Neuroactive ligand-receptor interaction);05150(Staphylococcus aureus infection)	no
ENSG00000126698	DNAJC8	0.029714	4.98902e-14	2.13315e-09	0.589	0.564	DnaJ heat shock protein family (Hsp40) member C8 [Source:HGNC Symbol;Acc:HGNC:15470]	GO:0000398(mRNA splicing, via spliceosome);GO:0005515(protein binding);GO:0005634(nucleus);GO:0005654(nucleoplasm);GO:0005829(cytosol);GO:0030544(Hsp70 protein binding);GO:0045171(intercellular bridge)	NA	no
ENSG00000130770	ATP5IF1	0.0470292	3.03549e-23	1.29788e-18	0.706	0.676	ATP synthase inhibitory factor subunit 1 [Source:HGNC Symbol;Acc:HGNC:871]	GO:0001525(angiogenesis);GO:0001937(negative regulation of endothelial cell proliferation);GO:0004857(enzyme inhibitor activity);GO:0005516(calmodulin binding);GO:0005739(mitochondrion);GO:0006091(generation of precursor metabolites and energy);GO:0006783(heme biosynthetic process);GO:0009986(cell surface);GO:0019899(enzyme binding);GO:0030218(erythrocyte differentiation);GO:0032780(negative regu…	NA	no
ENSG00000270605	AL353622.1	0.000997716	0.592473	1	0.002	0.002	novel transcript	NA	NA	no
ENSG00000271398	AL353622.2	-0.000683942	0.187499	1	0.001	0.001	novel transcript	NA	NA	no
ENSG00000130766	SESN2	0.0261043	1.83907e-13	7.86331e-09	0.174	0.157	sestrin 2 [Source:HGNC Symbol;Acc:HGNC:20746]	GO:0001932(regulation of protein phosphorylation);GO:0005092(GDP-dissociation inhibitor activity);GO:0005515(protein binding);GO:0005634(nucleus);GO:0005737(cytoplasm);GO:0005739(mitochondrion);GO:0005829(cytosol);GO:0006111(regulation of gluconeogenesis);GO:0006635(fatty acid beta-oxidation);GO:0007005(mitochondrion organization);GO:0009749(response to glucose);GO:0016239(positive regulation of …	04115(p53 signaling pathway);04150(mTOR signaling pathway);04211(Longevity regulating pathway)	no
ENSG00000130772	MED18	-0.00498579	0.0395814	1	0.047	0.048	mediator complex subunit 18 [Source:HGNC Symbol;Acc:HGNC:25944]	GO:0003712(transcription coregulator activity);GO:0005515(protein binding);GO:0005634(nucleus);GO:0006357(regulation of transcription by RNA polymerase II);GO:0006369(termination of RNA polymerase II transcription);GO:0016592(mediator complex);GO:0070847(core mediator complex)	NA	no
ENSG00000204138	PHACTR4	-0.0344044	6.58338e-16	2.81486e-11	0.277	0.281	phosphatase and actin regulator 4 [Source:HGNC Symbol;Acc:HGNC:25793]	GO:0001755(neural crest cell migration);GO:0001843(neural tube closure);GO:0003779(actin binding);GO:0004864(protein phosphatase inhibitor activity);GO:0005737(cytoplasm);GO:0007266(Rho protein signal transduction);GO:0007275(multicellular organism development);GO:0007399(nervous system development);GO:0008157(protein phosphatase 1 binding);GO:0019888(protein phosphatase regulator activity);GO:00…	NA	no
ENSG00000229820	CR391992.1	5.75926e-05	0.329232	1	0.002	0.002	DnaJ (Hsp40) homolog, subfamily C member 8 (DNAJC8) pseudogene	NA	NA	no
ENSG00000180198	RCC1	-0.00928048	5.90628e-06	0.252535	0.078	0.081	regulator of chromosome condensation 1 [Source:HGNC Symbol;Acc:HGNC:1913]	GO:0000082(G1/S transition of mitotic cell cycle);GO:0000785(chromatin);GO:0000790(nuclear chromatin);GO:0000794(condensed nuclear chromosome);GO:0003677(DNA binding);GO:0003682(chromatin binding);GO:0005085(guanyl-nucleotide exchange factor activity);GO:0005087(Ran guanyl-nucleotide exchange factor activity);GO:0005515(protein binding);GO:0005634(nucleus);GO:0005654(nucleoplasm);GO:0005694(chrom…	NA	no
ENSG00000242125	SNHG3	0.0280232	4.4178e-22	1.88892e-17	0.066	0.052	small nucleolar RNA host gene 3 [Source:HGNC Symbol;Acc:HGNC:10118]	NA	NA	no
ENSG00000231468	PRDX3P2	0.000396462	0.0631488	1	0.001	0	peroxiredoxin 3 pseudogene 2 [Source:HGNC Symbol;Acc:HGNC:39265]	NA	NA	no
ENSG00000279443	AL513497.1	-0.000507416	0.284529	1	0.006	0.007	TEC	NA	NA	no
ENSG00000180098	TRNAU1AP	-0.00586776	8.32009e-23	3.55742e-18	0.162	0.154	tRNA selenocysteine 1 associated protein 1 [Source:HGNC Symbol;Acc:HGNC:30813]	GO:0001514(selenocysteine incorporation);GO:0003676(nucleic acid binding);GO:0003723(RNA binding);GO:0005634(nucleus);GO:0005737(cytoplasm);GO:0006412(translation)	NA	no
ENSG00000197989	SNHG12	-0.0741229	4.0711e-26	1.74068e-21	0.335	0.359	small nucleolar RNA host gene 12 [Source:HGNC Symbol;Acc:HGNC:30062]	NA	NA	no
ENSG00000120656	TAF12	-0.0142355	5.03043e-12	2.15086e-07	0.269	0.266	TATA-box binding protein associated factor 12 [Source:HGNC Symbol;Acc:HGNC:11545]	GO:0000124(SAGA complex);GO:0003677(DNA binding);GO:0003700(DNA-binding transcription factor activity);GO:0003713(transcription coactivator activity);GO:0004402(histone acetyltransferase activity);GO:0005515(protein binding);GO:0005634(nucleus);GO:0005654(nucleoplasm);GO:0005669(transcription factor TFIID complex);GO:0006352(DNA-templated transcription, initiation);GO:0006366(transcription by RNA…	03022(Basal transcription factors)	no
ENSG00000188060	RAB42	-0.0176415	7.47578e-17	3.19642e-12	0.053	0.056	RAB42, member RAS oncogene family [Source:HGNC Symbol;Acc:HGNC:28702]	GO:0000166(nucleotide binding);GO:0003924(GTPase activity);GO:0005525(GTP binding);GO:0016020(membrane)	NA	no
ENSG00000229388	LINC01715	-0.000584855	0.0110189	1	0.015	0.016	long intergenic non-protein coding RNA 1715 [Source:HGNC Symbol;Acc:HGNC:52502]	NA	NA	no
ENSG00000162419	GMEB1	-0.00902385	0.00054681	1	0.065	0.068	glucocorticoid modulatory element binding protein 1 [Source:HGNC Symbol;Acc:HGNC:4370]	GO:0000978(RNA polymerase II proximal promoter sequence-specific DNA binding);GO:0000981(DNA-binding transcription factor activity, RNA polymerase II-specific);GO:0001228(DNA-binding transcription activator activity, RNA polymerase II-specific);GO:0003677(DNA binding);GO:0003700(DNA-binding transcription factor activity);GO:0003713(transcription coactivator activity);GO:0005634(nucleus);GO:000565…	NA	no
ENSG00000198492	YTHDF2	-0.0109722	6.16634e-18	2.63654e-13	0.299	0.294	YTH N6-methyladenosine RNA binding protein 2 [Source:HGNC Symbol;Acc:HGNC:31675]	GO:0000932(P-body);GO:0001556(oocyte maturation);GO:0003723(RNA binding);GO:0005515(protein binding);GO:0005634(nucleus);GO:0005737(cytoplasm);GO:0005815(microtubule organizing center);GO:0005829(cytosol);GO:0006959(humoral immune response);GO:0030154(cell differentiation);GO:0036464(cytoplasmic ribonucleoprotein granule);GO:0043488(regulation of mRNA stability);GO:0045746(negative regulation of …	NA	no
ENSG00000159023	EPB41	-0.0177047	3.69807e-10	1.58118e-05	0.038	0.046	erythrocyte membrane protein band 4.1 [Source:HGNC Symbol;Acc:HGNC:3377]	GO:0003779(actin binding);GO:0005198(structural molecule activity);GO:0005200(structural constituent of cytoskeleton);GO:0005515(protein binding);GO:0005516(calmodulin binding);GO:0005545(1-phosphatidylinositol binding);GO:0005634(nucleus);GO:0005737(cytoplasm);GO:0005829(cytosol);GO:0005856(cytoskeleton);GO:0005886(plasma membrane);GO:0005938(cell cortex);GO:0007049(cell cycle);GO:0008022(protei…	NA	no
ENSG00000253304	TMEM200B	-9.11064e-05	0.000261847	1	0.036	0.035	transmembrane protein 200B [Source:HGNC Symbol;Acc:HGNC:33785]	GO:0016020(membrane);GO:0016021(integral component of membrane)	NA	no
ENSG00000116350	SRSF4	-0.00626551	8.03241e-09	0.000343442	0.395	0.388	serine and arginine rich splicing factor 4 [Source:HGNC Symbol;Acc:HGNC:10786]	GO:0000375(RNA splicing, via transesterification reactions);GO:0000381(regulation of alternative mRNA splicing, via spliceosome);GO:0000398(mRNA splicing, via spliceosome);GO:0003676(nucleic acid binding);GO:0003723(RNA binding);GO:0005515(protein binding);GO:0005634(nucleus);GO:0005654(nucleoplasm);GO:0006397(mRNA processing);GO:0006405(RNA export from nucleus);GO:0006406(mRNA export from nucleu…	03040(Spliceosome);05168(Herpes simplex virus 1 infection)	no
ENSG00000116353	MECR	0.00112221	3.74602e-08	0.00160169	0.085	0.08	mitochondrial trans-2-enoyl-CoA reductase [Source:HGNC Symbol;Acc:HGNC:19691]	GO:0005634(nucleus);GO:0005737(cytoplasm);GO:0005739(mitochondrion);GO:0005759(mitochondrial matrix);GO:0006629(lipid metabolic process);GO:0006631(fatty acid metabolic process);GO:0006633(fatty acid biosynthetic process);GO:0006635(fatty acid beta-oxidation);GO:0016491(oxidoreductase activity);GO:0019166(trans-2-enoyl-CoA reductase (NADPH) activity);GO:0055114(oxidation-reduction process)	00062(Fatty acid elongation)	no
ENSG00000060656	PTPRU	-0.00284391	0.00280979	1	0.027	0.029	protein tyrosine phosphatase, receptor type U [Source:HGNC Symbol;Acc:HGNC:9683]	GO:0004721(phosphoprotein phosphatase activity);GO:0004725(protein tyrosine phosphatase activity);GO:0005001(transmembrane receptor protein tyrosine phosphatase activity);GO:0005515(protein binding);GO:0005886(plasma membrane);GO:0005887(integral component of plasma membrane);GO:0005911(cell-cell junction);GO:0006470(protein dephosphorylation);GO:0007155(cell adhesion);GO:0007185(transmembrane re…	NA	no
ENSG00000162510	MATN1	0.000519919	0.662782	1	0.006	0.005	matrilin 1 [Source:HGNC Symbol;Acc:HGNC:6907]	GO:0002062(chondrocyte differentiation);GO:0003429(growth plate cartilage chondrocyte morphogenesis);GO:0005201(extracellular matrix structural constituent);GO:0005509(calcium ion binding);GO:0005515(protein binding);GO:0005576(extracellular region);GO:0005615(extracellular space);GO:0030198(extracellular matrix organization);GO:0030500(regulation of bone mineralization);GO:0031012(extracellular …	NA	no
ENSG00000186056	MATN1-AS1	-0.00107737	0.0337024	1	0.009	0.009	MATN1 antisense RNA 1 [Source:HGNC Symbol;Acc:HGNC:40364]	NA	NA	no
ENSG00000162511	LAPTM5	0.349195	4.77757e-67	2.04275e-62	0.114	0.082	lysosomal protein transmembrane 5 [Source:HGNC Symbol;Acc:HGNC:29612]	GO:0005515(protein binding);GO:0005764(lysosome);GO:0005765(lysosomal membrane);GO:0005887(integral component of plasma membrane);GO:0016020(membrane);GO:0016021(integral component of membrane);GO:1990830(cellular response to leukemia inhibitory factor)	04142(Lysosome)	yes
ENSG00000223382	LINC01778	0.00219152	0.00746444	1	0.003	0.002	long intergenic non-protein coding RNA 1778 [Source:HGNC Symbol;Acc:HGNC:52568]	NA	NA	no
ENSG00000162512	SDC3	0.0512503	8.96098e-41	3.83145e-36	0.101	0.075	syndecan 3 [Source:HGNC Symbol;Acc:HGNC:10660]	GO:0001523(retinoid metabolic process);GO:0005515(protein binding);GO:0005796(Golgi lumen);GO:0005886(plasma membrane);GO:0006024(glycosaminoglycan biosynthetic process);GO:0006027(glycosaminoglycan catabolic process);GO:0009986(cell surface);GO:0016020(membrane);GO:0016021(integral component of membrane);GO:0016477(cell migration);GO:0042802(identical protein binding);GO:0043202(lysosomal lumen)…	04514(Cell adhesion molecules (CAMs))	no
ENSG00000134644	PUM1	-0.0140048	1.11849e-13	4.78232e-09	0.364	0.359	pumilio RNA binding family member 1 [Source:HGNC Symbol;Acc:HGNC:14957]	GO:0000932(P-body);GO:0003723(RNA binding);GO:0003730(mRNA 3'-UTR binding);GO:0005515(protein binding);GO:0005634(nucleus);GO:0005654(nucleoplasm);GO:0005737(cytoplasm);GO:0005829(cytosol);GO:0006417(regulation of translation);GO:0007283(spermatogenesis);GO:0008344(adult locomotory behavior);GO:0010494(cytoplasmic stress granule);GO:0010608(posttranscriptional regulation of gene expression);GO:00…	NA	no
ENSG00000084628	NKAIN1	0.000472771	0.0936461	1	0.001	0.001	sodium/potassium transporting ATPase interacting 1 [Source:HGNC Symbol;Acc:HGNC:25743]	GO:0002028(regulation of sodium ion transport);GO:0005886(plasma membrane);GO:0016020(membrane);GO:0016021(integral component of membrane);GO:0051117(ATPase binding)	NA	no
ENSG00000060688	SNRNP40	-0.0227868	6.88608e-16	2.94428e-11	0.133	0.137	small nuclear ribonucleoprotein U5 subunit 40 [Source:HGNC Symbol;Acc:HGNC:30857]	GO:0000375(RNA splicing, via transesterification reactions);GO:0000398(mRNA splicing, via spliceosome);GO:0003723(RNA binding);GO:0005515(protein binding);GO:0005634(nucleus);GO:0005654(nucleoplasm);GO:0005681(spliceosomal complex);GO:0005682(U5 snRNP);GO:0005732(small nucleolar ribonucleoprotein complex);GO:0005829(cytosol);GO:0006396(RNA processing);GO:0006397(mRNA processing);GO:0008380(RNA sp…	03040(Spliceosome)	no
ENSG00000229447	AC114495.2	-0.000408327	0.128734	1	0.002	0.002	general transcription factor IIA, 2, 12kDa (GTF2A2) pseudogene	NA	NA	no
ENSG00000121766	ZCCHC17	-0.00412382	7.80424e-06	0.333686	0.339	0.334	zinc finger CCHC-type containing 17 [Source:HGNC Symbol;Acc:HGNC:30246]	GO:0003676(nucleic acid binding);GO:0003723(RNA binding);GO:0005515(protein binding);GO:0005634(nucleus);GO:0005730(nucleolus);GO:0008270(zinc ion binding);GO:0022625(cytosolic large ribosomal subunit);GO:0046872(metal ion binding)	NA	no
ENSG00000121769	FABP3	-0.0958043	4.50993e-62	1.92831e-57	0.033	0.033	fatty acid binding protein 3 [Source:HGNC Symbol;Acc:HGNC:3557]	GO:0005324(long-chain fatty acid transporter activity);GO:0005504(fatty acid binding);GO:0005515(protein binding);GO:0005615(extracellular space);GO:0005737(cytoplasm);GO:0005829(cytosol);GO:0006631(fatty acid metabolic process);GO:0008092(cytoskeletal protein binding);GO:0008285(negative regulation of cell population proliferation);GO:0008289(lipid binding);GO:0015909(long-chain fatty acid trans…	03320(PPAR signaling pathway)	no
ENSG00000168528	SERINC2	0.0273713	4.03897e-34	1.72694e-29	0.038	0.027	serine incorporator 2 [Source:HGNC Symbol;Acc:HGNC:23231]	GO:0006658(phosphatidylserine metabolic process);GO:0006665(sphingolipid metabolic process);GO:0016020(membrane);GO:0016021(integral component of membrane);GO:0070062(extracellular exosome);GO:1904219(positive regulation of CDP-diacylglycerol-serine O-phosphatidyltransferase activity);GO:1904222(positive regulation of serine C-palmitoyltransferase activity)	NA	no
ENSG00000284543	LINC01226	0.00389462	4.79958e-07	0.0205216	0.003	0.001	long intergenic non-protein coding RNA 1226 [Source:HGNC Symbol;Acc:HGNC:49678]	NA	NA	no
ENSG00000142910	TINAGL1	0.0047018	0.288282	1	0.018	0.018	tubulointerstitial nephritis antigen like 1 [Source:HGNC Symbol;Acc:HGNC:19168]	GO:0005044(scavenger receptor activity);GO:0005201(extracellular matrix structural constituent);GO:0005515(protein binding);GO:0005576(extracellular region);GO:0005615(extracellular space);GO:0005737(cytoplasm);GO:0006508(proteolysis);GO:0006898(receptor-mediated endocytosis);GO:0006955(immune response);GO:0007155(cell adhesion);GO:0008234(cysteine-type peptidase activity);GO:0016197(endosomal tr…	NA	no
ENSG00000162517	PEF1	0.0154607	1.38462e-23	5.92021e-19	0.224	0.205	penta-EF-hand domain containing 1 [Source:HGNC Symbol;Acc:HGNC:30009]	GO:0000139(Golgi membrane);GO:0003723(RNA binding);GO:0005509(calcium ion binding);GO:0005515(protein binding);GO:0005737(cytoplasm);GO:0005783(endoplasmic reticulum);GO:0006888(endoplasmic reticulum to Golgi vesicle-mediated transport);GO:0012507(ER to Golgi transport vesicle membrane);GO:0014029(neural crest formation);GO:0014032(neural crest cell development);GO:0016020(membrane);GO:0030127(CO…	NA	no
ENSG00000264078	AC114488.3	-0.000544508	0.410523	1	0.002	0.002	novel transcript, antisense to PEF1	NA	NA	no
ENSG00000084636	COL16A1	0.247426	2.26906e-263	9.70181e-259	0.382	0.28	collagen type XVI alpha 1 chain [Source:HGNC Symbol;Acc:HGNC:2193]	GO:0005178(integrin binding);GO:0005201(extracellular matrix structural constituent);GO:0005515(protein binding);GO:0005576(extracellular region);GO:0005581(collagen trimer);GO:0005597(collagen type XVI trimer);GO:0005615(extracellular space);GO:0005788(endoplasmic reticulum lumen);GO:0007155(cell adhesion);GO:0007229(integrin-mediated signaling pathway);GO:0007565(female pregnancy);GO:0030020(ex…	NA	no
ENSG00000121753	ADGRB2	0.00447101	7.92312e-14	3.38769e-09	0.007	0.004	adhesion G protein-coupled receptor B2 [Source:HGNC Symbol;Acc:HGNC:944]	GO:0004888(transmembrane signaling receptor activity);GO:0004930(G protein-coupled receptor activity);GO:0005515(protein binding);GO:0005813(centrosome);GO:0005886(plasma membrane);GO:0005887(integral component of plasma membrane);GO:0007165(signal transduction);GO:0007166(cell surface receptor signaling pathway);GO:0007186(G protein-coupled receptor signaling pathway);GO:0007189(adenylate cyclas…	NA	no
ENSG00000134668	SPOCD1	0.00198785	2.45589e-06	0.105007	0.004	0.002	SPOC domain containing 1 [Source:HGNC Symbol;Acc:HGNC:26338]	GO:0006351(transcription, DNA-templated);GO:0010923(negative regulation of phosphatase activity)	NA	no
ENSG00000269967	AL136115.2	0.000792541	0.320968	1	0.002	0.001	novel transcript	NA	NA	no
ENSG00000184007	PTP4A2	0.0317312	3.24494e-11	1.38744e-06	0.568	0.545	protein tyrosine phosphatase type IVA, member 2 [Source:HGNC Symbol;Acc:HGNC:9635]	GO:0004721(phosphoprotein phosphatase activity);GO:0004725(protein tyrosine phosphatase activity);GO:0004727(prenylated protein tyrosine phosphatase activity);GO:0005634(nucleus);GO:0005737(cytoplasm);GO:0005768(endosome);GO:0005769(early endosome);GO:0005829(cytosol);GO:0005886(plasma membrane);GO:0006470(protein dephosphorylation);GO:0008138(protein tyrosine/serine/threonine phosphatase activit…	NA	no
ENSG00000121774	KHDRBS1	0.00872207	7.3322e-27	3.13503e-22	0.544	0.519	KH RNA binding domain containing, signal transduction associated 1 [Source:HGNC Symbol;Acc:HGNC:18116]	GO:0000086(G2/M transition of mitotic cell cycle);GO:0000381(regulation of alternative mRNA splicing, via spliceosome);GO:0003676(nucleic acid binding);GO:0003677(DNA binding);GO:0003723(RNA binding);GO:0005070(SH3/SH2 adaptor activity);GO:0005515(protein binding);GO:0005634(nucleus);GO:0005654(nucleoplasm);GO:0005737(cytoplasm);GO:0005829(cytosol);GO:0006397(mRNA processing);GO:0007049(cell cycl…	NA	no
ENSG00000203325	AL445248.1	0.000171002	0.40773	1	0.003	0.003	novel transcript	NA	NA	no
ENSG00000121775	TMEM39B	-0.0080213	1.90233e-16	8.1338e-12	0.081	0.079	transmembrane protein 39B [Source:HGNC Symbol;Acc:HGNC:25510]	GO:0016020(membrane);GO:0016021(integral component of membrane)	NA	no
ENSG00000025800	KPNA6	0.0389363	1.1118e-19	4.75374e-15	0.184	0.162	karyopherin subunit alpha 6 [Source:HGNC Symbol;Acc:HGNC:6399]	GO:0005515(protein binding);GO:0005634(nucleus);GO:0005643(nuclear pore);GO:0005654(nucleoplasm);GO:0005737(cytoplasm);GO:0005829(cytosol);GO:0006606(protein import into nucleus);GO:0006607(NLS-bearing protein import into nucleus);GO:0008139(nuclear localization sequence binding);GO:0008565(protein transporter activity);GO:0015031(protein transport);GO:0016020(membrane);GO:0030683(evasion or tole…	NA	no
ENSG00000084652	TXLNA	0.000656437	7.95104e-10	3.39962e-05	0.238	0.229	taxilin alpha [Source:HGNC Symbol;Acc:HGNC:30685]	GO:0005125(cytokine activity);GO:0005515(protein binding);GO:0005576(extracellular region);GO:0005737(cytoplasm);GO:0005829(cytosol);GO:0006887(exocytosis);GO:0008283(cell population proliferation);GO:0010469(regulation of signaling receptor activity);GO:0016020(membrane);GO:0019221(cytokine-mediated signaling pathway);GO:0019905(syntaxin binding);GO:0030372(high molecular weight B cell growth fa…	NA	no
ENSG00000160050	CCDC28B	0.0305728	7.79797e-38	3.33418e-33	0.196	0.17	coiled-coil domain containing 28B [Source:HGNC Symbol;Acc:HGNC:28163]	GO:0005515(protein binding);GO:0005737(cytoplasm);GO:0005813(centrosome);GO:0005815(microtubule organizing center);GO:0005856(cytoskeleton);GO:0030030(cell projection organization);GO:0060271(cilium assembly)	NA	no
ENSG00000224066	AL049795.1	-0.000956562	7.64663e-05	1	0.001	0.001	novel transcript	NA	NA	no
ENSG00000160051	IQCC	-0.000796711	0.741365	1	0.007	0.007	IQ motif containing C [Source:HGNC Symbol;Acc:HGNC:25545]	GO:0005515(protein binding)	NA	no
ENSG00000222046	DCDC2B	0.000898554	0.0199657	1	0.001	0.001	doublecortin domain containing 2B [Source:HGNC Symbol;Acc:HGNC:32576]	GO:0005515(protein binding);GO:0005815(microtubule organizing center);GO:0005874(microtubule);GO:0030864(cortical actin cytoskeleton);GO:0035556(intracellular signal transduction)	NA	no
ENSG00000160055	TMEM234	-0.00908583	0.000287869	1	0.08	0.083	transmembrane protein 234 [Source:HGNC Symbol;Acc:HGNC:28837]	GO:0005515(protein binding);GO:0016020(membrane);GO:0016021(integral component of membrane)	NA	no
ENSG00000084623	EIF3I	0.01746	1.3248e-17	5.66445e-13	0.564	0.542	eukaryotic translation initiation factor 3 subunit I [Source:HGNC Symbol;Acc:HGNC:3272]	GO:0001732(formation of cytoplasmic translation initiation complex);GO:0002183(cytoplasmic translational initiation);GO:0003743(translation initiation factor activity);GO:0005515(protein binding);GO:0005737(cytoplasm);GO:0005829(cytosol);GO:0005852(eukaryotic translation initiation factor 3 complex);GO:0006412(translation);GO:0006413(translational initiation);GO:0016282(eukaryotic 43S preinitiati…	03013(RNA transport)	no
ENSG00000220785	MTMR9LP	-0.00504075	1.6727e-09	7.15197e-05	0.033	0.032	myotubularin related protein 9-like, pseudogene [Source:HGNC Symbol;Acc:HGNC:27920]	NA	NA	no
ENSG00000183615	FAM167B	-0.00477159	0.0245654	1	0.015	0.015	family with sequence similarity 167 member B [Source:HGNC Symbol;Acc:HGNC:28133]	NA	NA	no
ENSG00000182866	LCK	-0.00762281	1.85948e-05	0.795057	0.003	0.005	LCK proto-oncogene, Src family tyrosine kinase [Source:HGNC Symbol;Acc:HGNC:6524]	GO:0000166(nucleotide binding);GO:0000242(pericentriolar material);GO:0001772(immunological synapse);GO:0001784(phosphotyrosine residue binding);GO:0004672(protein kinase activity);GO:0004713(protein tyrosine kinase activity);GO:0004715(non-membrane spanning protein tyrosine kinase activity);GO:0004722(protein serine/threonine phosphatase activity);GO:0005102(signaling receptor binding);GO:000551…	04064(NF-kappa B signaling pathway);04380(Osteoclast differentiation);04650(Natural killer cell mediated cytotoxicity);04658(Th1 and Th2 cell differentiation);04659(Th17 cell differentiation);04660(T cell receptor signaling pathway);05166(Human T-cell leukemia virus 1 infection);05340(Primary immunodeficiency)	no
ENSG00000116478	HDAC1	-0.0360327	3.07306e-16	1.31395e-11	0.176	0.195	histone deacetylase 1 [Source:HGNC Symbol;Acc:HGNC:4852]	GO:0000118(histone deacetylase complex);GO:0000122(negative regulation of transcription by RNA polymerase II);GO:0000785(chromatin);GO:0000790(nuclear chromatin);GO:0000792(heterochromatin);GO:0000976(transcription regulatory region sequence-specific DNA binding);GO:0000978(RNA polymerase II proximal promoter sequence-specific DNA binding);GO:0000979(RNA polymerase II core promoter sequence-speci…	04110(Cell cycle);04213(Longevity regulating pathway - multiple species);04330(Notch signaling pathway);04919(Thyroid hormone signaling pathway);05016(Huntington disease);05031(Amphetamine addiction);05034(Alcoholism);05165(Human papillomavirus infection);05169(Epstein-Barr virus infection);05200(Pathways in cancer);05202(Transcriptional misregulation in cancer);05203(Viral carcinogenesis);05206(…	no
ENSG00000175130	MARCKSL1	-0.0270435	3.99566e-13	1.70842e-08	0.196	0.206	MARCKS like 1 [Source:HGNC Symbol;Acc:HGNC:7142]	GO:0003779(actin binding);GO:0005515(protein binding);GO:0005516(calmodulin binding);GO:0005737(cytoplasm);GO:0005856(cytoskeleton);GO:0005886(plasma membrane);GO:0008284(positive regulation of cell population proliferation);GO:0016020(membrane);GO:0070062(extracellular exosome)	04666(Fc gamma R-mediated phagocytosis);05140(Leishmaniasis)	no
ENSG00000162526	TSSK3	-0.0016125	0.00877724	1	0.001	0.002	testis specific serine kinase 3 [Source:HGNC Symbol;Acc:HGNC:15473]	GO:0000166(nucleotide binding);GO:0000287(magnesium ion binding);GO:0004672(protein kinase activity);GO:0004674(protein serine/threonine kinase activity);GO:0005515(protein binding);GO:0005524(ATP binding);GO:0005634(nucleus);GO:0005737(cytoplasm);GO:0006468(protein phosphorylation);GO:0007275(multicellular organism development);GO:0007283(spermatogenesis);GO:0016301(kinase activity);GO:0016310(p…	NA	no
ENSG00000225828	FAM229A	-0.000891256	1.06374e-05	0.454822	0.016	0.017	family with sequence similarity 229 member A [Source:HGNC Symbol;Acc:HGNC:44652]	NA	NA	no
ENSG00000160058	BSDC1	0.0061583	2.31167e-21	9.884e-17	0.158	0.147	BSD domain containing 1 [Source:HGNC Symbol;Acc:HGNC:25501]	NA	NA	no
ENSG00000273274	ZBTB8B	-0.000136387	0.0955447	1	0.001	0.001	zinc finger and BTB domain containing 8B [Source:HGNC Symbol;Acc:HGNC:37057]	GO:0000981(DNA-binding transcription factor activity, RNA polymerase II-specific);GO:0003676(nucleic acid binding);GO:0003677(DNA binding);GO:0005515(protein binding);GO:0005634(nucleus);GO:0006357(regulation of transcription by RNA polymerase II);GO:0046872(metal ion binding)	NA	no
ENSG00000160062	ZBTB8A	0.00918748	4.49889e-26	1.92359e-21	0.043	0.033	zinc finger and BTB domain containing 8A [Source:HGNC Symbol;Acc:HGNC:24172]	GO:0003674(molecular_function);GO:0003676(nucleic acid binding);GO:0003677(DNA binding);GO:0005515(protein binding);GO:0005575(cellular_component);GO:0005634(nucleus);GO:0008150(biological_process);GO:0046872(metal ion binding)	NA	no
ENSG00000176261	ZBTB8OS	-0.0253824	4.97442e-14	2.12691e-09	0.27	0.274	zinc finger and BTB domain containing 8 opposite strand [Source:HGNC Symbol;Acc:HGNC:24094]	GO:0005515(protein binding);GO:0005654(nucleoplasm);GO:0006388(tRNA splicing, via endonucleolytic cleavage and ligation);GO:0008033(tRNA processing);GO:0046872(metal ion binding);GO:0072669(tRNA-splicing ligase complex)	NA	no
ENSG00000162521	RBBP4	-0.0377222	3.95311e-22	1.69023e-17	0.288	0.295	RB binding protein 4, chromatin remodeling factor [Source:HGNC Symbol;Acc:HGNC:9887]	GO:0000790(nuclear chromatin);GO:0000978(RNA polymerase II proximal promoter sequence-specific DNA binding);GO:0000980(RNA polymerase II distal enhancer sequence-specific DNA binding);GO:0005515(protein binding);GO:0005634(nucleus);GO:0005654(nucleoplasm);GO:0005829(cytosol);GO:0006260(DNA replication);GO:0006325(chromatin organization);GO:0006335(DNA replication-dependent nucleosome assembly);GO…	04218(Cellular senescence)	no
ENSG00000162520	SYNC	0.00506443	5.06906e-24	2.16738e-19	0.091	0.079	syncoilin, intermediate filament protein [Source:HGNC Symbol;Acc:HGNC:28897]	GO:0005198(structural molecule activity);GO:0005737(cytoplasm);GO:0005829(cytosol);GO:0005882(intermediate filament);GO:0030018(Z disc);GO:0031594(neuromuscular junction);GO:0042383(sarcolemma);GO:0045103(intermediate filament-based process);GO:0048471(perinuclear region of cytoplasm)	NA	no
ENSG00000224409	AC114489.1	-0.000447053	0.198481	1	0	0.001	novel transcript	NA	NA	no
ENSG00000162522	KIAA1522	0.00754149	2.02567e-29	8.66115e-25	0.025	0.017	KIAA1522 [Source:HGNC Symbol;Acc:HGNC:29301]	GO:0030154(cell differentiation)	NA	no
ENSG00000134684	YARS	0.044444	1.8666e-33	7.981e-29	0.178	0.15	tyrosyl-tRNA synthetase [Source:HGNC Symbol;Acc:HGNC:12840]	GO:0000049(tRNA binding);GO:0000166(nucleotide binding);GO:0003723(RNA binding);GO:0004812(aminoacyl-tRNA ligase activity);GO:0004831(tyrosine-tRNA ligase activity);GO:0005153(interleukin-8 receptor binding);GO:0005515(protein binding);GO:0005524(ATP binding);GO:0005615(extracellular space);GO:0005737(cytoplasm);GO:0005829(cytosol);GO:0006412(translation);GO:0006418(tRNA aminoacylation for protei…	00970(Aminoacyl-tRNA biosynthesis)	no
ENSG00000116497	S100PBP	-0.0237883	2.53524e-11	1.08399e-06	0.101	0.107	S100P binding protein [Source:HGNC Symbol;Acc:HGNC:25768]	GO:0005634(nucleus);GO:0005829(cytosol);GO:0016607(nuclear speck);GO:0048306(calcium-dependent protein binding)	NA	no
ENSG00000160097	FNDC5	0.00530462	2.85533e-05	1	0.012	0.01	fibronectin type III domain containing 5 [Source:HGNC Symbol;Acc:HGNC:20240]	GO:0003674(molecular_function);GO:0005179(hormone activity);GO:0005515(protein binding);GO:0005576(extracellular region);GO:0005777(peroxisome);GO:0005778(peroxisomal membrane);GO:0005783(endoplasmic reticulum);GO:0005886(plasma membrane);GO:0008150(biological_process);GO:0010469(regulation of signaling receptor activity);GO:0014850(response to muscle activity);GO:0016020(membrane);GO:0016021(int…	NA	no
ENSG00000121905	HPCA	-0.00196941	0.0811089	1	0.004	0.004	hippocalcin [Source:HGNC Symbol;Acc:HGNC:5144]	GO:0003779(actin binding);GO:0005509(calcium ion binding);GO:0005737(cytoplasm);GO:0005829(cytosol);GO:0007420(brain development);GO:0010518(positive regulation of phospholipase activity);GO:0014070(response to organic cyclic compound);GO:0016020(membrane);GO:0019722(calcium-mediated signaling);GO:0019898(extrinsic component of membrane);GO:0019900(kinase binding);GO:0030424(axon);GO:0031283(nega…	NA	no
ENSG00000121900	TMEM54	-0.0651413	2.38455e-30	1.01956e-25	0.248	0.274	transmembrane protein 54 [Source:HGNC Symbol;Acc:HGNC:24143]	GO:0003674(molecular_function);GO:0005575(cellular_component);GO:0008150(biological_process);GO:0016020(membrane);GO:0016021(integral component of membrane)	NA	no
ENSG00000116514	RNF19B	-0.00672664	0.000167128	1	0.154	0.157	ring finger protein 19B [Source:HGNC Symbol;Acc:HGNC:26886]	GO:0000151(ubiquitin ligase complex);GO:0000209(protein polyubiquitination);GO:0002250(adaptive immune response);GO:0002376(immune system process);GO:0004842(ubiquitin-protein transferase activity);GO:0005515(protein binding);GO:0005737(cytoplasm);GO:0005783(endoplasmic reticulum);GO:0005789(endoplasmic reticulum membrane);GO:0005829(cytosol);GO:0006511(ubiquitin-dependent protein catabolic proce…	NA	no
ENSG00000004455	AK2	-0.0305069	1.70406e-17	7.28605e-13	0.342	0.344	adenylate kinase 2 [Source:HGNC Symbol;Acc:HGNC:362]	GO:0000166(nucleotide binding);GO:0004017(adenylate kinase activity);GO:0005524(ATP binding);GO:0005739(mitochondrion);GO:0005758(mitochondrial intermembrane space);GO:0006139(nucleobase-containing compound metabolic process);GO:0006172(ADP biosynthetic process);GO:0015949(nucleobase-containing small molecule interconversion);GO:0016301(kinase activity);GO:0016310(phosphorylation);GO:0016740(tran…	00230(Purine metabolism);00730(Thiamine metabolism)	no
ENSG00000142920	AZIN2	-0.0155916	3.18112e-06	0.136015	0.057	0.062	antizyme inhibitor 2 [Source:HGNC Symbol;Acc:HGNC:29957]	GO:0003824(catalytic activity);GO:0005515(protein binding);GO:0005634(nucleus);GO:0005737(cytoplasm);GO:0005739(mitochondrion);GO:0005793(endoplasmic reticulum-Golgi intermediate compartment);GO:0005794(Golgi apparatus);GO:0005801(cis-Golgi network);GO:0005802(trans-Golgi network);GO:0005829(cytosol);GO:0006591(ornithine metabolic process);GO:0006596(polyamine biosynthetic process);GO:0007283(spe…	00330(Arginine and proline metabolism)	no
ENSG00000278997	AL662907.1	-0.000639931	0.261695	1	0.001	0.001	TEC	NA	NA	no
ENSG00000116525	TRIM62	0.000173217	0.716907	1	0.007	0.007	tripartite motif containing 62 [Source:HGNC Symbol;Acc:HGNC:25574]	GO:0004842(ubiquitin-protein transferase activity);GO:0005515(protein binding);GO:0005737(cytoplasm);GO:0005829(cytosol);GO:0008270(zinc ion binding);GO:0010719(negative regulation of epithelial to mesenchymal transition);GO:0016567(protein ubiquitination);GO:0016740(transferase activity);GO:0032897(negative regulation of viral transcription);GO:0043123(positive regulation of I-kappaB kinase/NF-k…	NA	no
ENSG00000279179	AL662907.2	0.000169366	0.232829	1	0.001	0.001	TEC	NA	NA	no
ENSG00000284721	AL662907.3	-0.000731288	0.108093	1	0.001	0.001	novel transcript	NA	NA	no
ENSG00000160094	ZNF362	-0.011475	1.22016e-05	0.521704	0.061	0.065	zinc finger protein 362 [Source:HGNC Symbol;Acc:HGNC:18079]	GO:0000981(DNA-binding transcription factor activity, RNA polymerase II-specific);GO:0003676(nucleic acid binding);GO:0003677(DNA binding);GO:0005634(nucleus);GO:0006357(regulation of transcription by RNA polymerase II);GO:0046872(metal ion binding)	NA	no
ENSG00000225313	AL513327.1	-0.000450002	0.52591	1	0.001	0.001	novel transcript	NA	NA	no
ENSG00000134686	PHC2	-0.0415474	1.35559e-15	5.79612e-11	0.187	0.204	polyhomeotic homolog 2 [Source:HGNC Symbol;Acc:HGNC:3183]	GO:0000792(heterochromatin);GO:0003677(DNA binding);GO:0005515(protein binding);GO:0005634(nucleus);GO:0005654(nucleoplasm);GO:0007275(multicellular organism development);GO:0007283(spermatogenesis);GO:0008270(zinc ion binding);GO:0031519(PcG protein complex);GO:0035102(PRC1 complex);GO:0042802(identical protein binding);GO:0046872(metal ion binding)	NA	no
ENSG00000222112	RN7SKP16	-0.00033069	3.16827e-07	0.0135466	0.005	0.004	RNA, 7SK small nuclear pseudogene 16 [Source:HGNC Symbol;Acc:HGNC:45740]	NA	NA	no
ENSG00000121903	ZSCAN20	-0.00479652	0.00571289	1	0.009	0.01	zinc finger and SCAN domain containing 20 [Source:HGNC Symbol;Acc:HGNC:13093]	GO:0000981(DNA-binding transcription factor activity, RNA polymerase II-specific);GO:0003676(nucleic acid binding);GO:0003677(DNA binding);GO:0003700(DNA-binding transcription factor activity);GO:0005634(nucleus);GO:0006355(regulation of transcription, DNA-templated);GO:0006357(regulation of transcription by RNA polymerase II);GO:0046872(metal ion binding)	NA	no
ENSG00000235907	AC115285.1	0.000397345	0.150514	1	0.001	0.001	proteasome (prosome, macropain) subunit, alpha type, 3 (PSMA3) pseudogene	NA	NA	no
ENSG00000121904	CSMD2	-0.00947391	4.02083e-05	1	0.048	0.051	CUB and Sushi multiple domains 2 [Source:HGNC Symbol;Acc:HGNC:19290]	GO:0005886(plasma membrane);GO:0016020(membrane);GO:0016021(integral component of membrane)	NA	no
ENSG00000142698	C1orf94	-0.00101485	0.0112916	1	0	0.001	chromosome 1 open reading frame 94 [Source:HGNC Symbol;Acc:HGNC:28250]	GO:0005515(protein binding)	NA	no
ENSG00000163866	SMIM12	-0.0199971	7.70814e-24	3.29577e-19	0.217	0.217	small integral membrane protein 12 [Source:HGNC Symbol;Acc:HGNC:25154]	GO:0016020(membrane);GO:0016021(integral component of membrane)	NA	no
ENSG00000187513	GJA4	0.0089805	0.00121751	1	0.009	0.006	gap junction protein alpha 4 [Source:HGNC Symbol;Acc:HGNC:4278]	GO:0001568(blood vessel development);GO:0003158(endothelium development);GO:0005515(protein binding);GO:0005886(plasma membrane);GO:0005887(integral component of plasma membrane);GO:0005921(gap junction);GO:0005922(connexin complex);GO:0006816(calcium ion transport);GO:0007043(cell-cell junction assembly);GO:0007154(cell communication);GO:0007267(cell-cell signaling);GO:0016020(membrane);GO:00160…	NA	no
ENSG00000116544	DLGAP3	0.001971	0.0973384	1	0.003	0.002	DLG associated protein 3 [Source:HGNC Symbol;Acc:HGNC:30368]	GO:0001540(amyloid-beta binding);GO:0005515(protein binding);GO:0005886(plasma membrane);GO:0014069(postsynaptic density);GO:0016020(membrane);GO:0023052(signaling);GO:0030054(cell junction);GO:0031594(neuromuscular junction);GO:0045202(synapse);GO:0045211(postsynaptic membrane);GO:0098978(glutamatergic synapse);GO:0098981(cholinergic synapse);GO:0099563(modification of synaptic structure);GO:009…	NA	no
ENSG00000284773	AC114490.3	-0.00112763	0.0734789	1	0.004	0.005	novel protein	NA	NA	no
ENSG00000271741	AC114490.2	-0.00130283	0.0528765	1	0.002	0.002	novel transcript, ZMYM6-ZMYM6NB readthrough	NA	NA	no
ENSG00000243749	TMEM35B	-0.00160233	0.238416	1	0.002	0.003	transmembrane protein 35B [Source:HGNC Symbol;Acc:HGNC:40021]	GO:0016020(membrane);GO:0016021(integral component of membrane)	NA	no
ENSG00000163867	ZMYM6	0.0049531	0.00095423	1	0.043	0.04	zinc finger MYM-type containing 6 [Source:HGNC Symbol;Acc:HGNC:13050]	GO:0003677(DNA binding);GO:0005634(nucleus);GO:0007010(cytoskeleton organization);GO:0007275(multicellular organism development);GO:0008270(zinc ion binding);GO:0022604(regulation of cell morphogenesis);GO:0046872(metal ion binding)	NA	no
ENSG00000197056	ZMYM1	-0.0294976	1.2871e-18	5.50327e-14	0.063	0.075	zinc finger MYM-type containing 1 [Source:HGNC Symbol;Acc:HGNC:26253]	GO:0000981(DNA-binding transcription factor activity, RNA polymerase II-specific);GO:0005634(nucleus);GO:0006357(regulation of transcription by RNA polymerase II);GO:0008270(zinc ion binding);GO:0022604(regulation of cell morphogenesis);GO:0046872(metal ion binding);GO:0046983(protein dimerization activity)	NA	no
ENSG00000284640	AL590434.1	-0.00443888	1.54008e-09	6.58492e-05	0.003	0.006	novel transcript	NA	NA	no
ENSG00000116560	SFPQ	-0.0700293	4.26617e-37	1.82408e-32	0.734	0.734	splicing factor proline and glutamine rich [Source:HGNC Symbol;Acc:HGNC:10774]	GO:0000122(negative regulation of transcription by RNA polymerase II);GO:0000380(alternative mRNA splicing, via spliceosome);GO:0000724(double-strand break repair via homologous recombination);GO:0000785(chromatin);GO:0000976(transcription regulatory region sequence-specific DNA binding);GO:0000980(RNA polymerase II distal enhancer sequence-specific DNA binding);GO:0000981(DNA-binding transcripti…	NA	no
ENSG00000146463	ZMYM4	-0.0763475	3.77443e-53	1.61383e-48	0.182	0.21	zinc finger MYM-type containing 4 [Source:HGNC Symbol;Acc:HGNC:13055]	GO:0000981(DNA-binding transcription factor activity, RNA polymerase II-specific);GO:0003677(DNA binding);GO:0005515(protein binding);GO:0005634(nucleus);GO:0006357(regulation of transcription by RNA polymerase II);GO:0007010(cytoskeleton organization);GO:0007275(multicellular organism development);GO:0008270(zinc ion binding);GO:0022604(regulation of cell morphogenesis);GO:0046872(metal ion bind…	NA	no
ENSG00000229994	RPL5P4	-0.00748592	4.58856e-08	0.00196193	0.039	0.042	ribosomal protein L5 pseudogene 4 [Source:HGNC Symbol;Acc:HGNC:36095]	NA	NA	no
ENSG00000142687	KIAA0319L	-0.0134902	9.13734e-09	0.000390685	0.085	0.089	KIAA0319 like [Source:HGNC Symbol;Acc:HGNC:30071]	GO:0000139(Golgi membrane);GO:0005515(protein binding);GO:0005794(Golgi apparatus);GO:0005886(plasma membrane);GO:0016020(membrane);GO:0016021(integral component of membrane);GO:0031410(cytoplasmic vesicle)	NA	no
ENSG00000236274	AC004865.1	0.000380047	0.12199	1	0.001	0	zinc finger protein pseudogene	NA	NA	no
ENSG00000020129	NCDN	-0.00392852	0.0202278	1	0.046	0.048	neurochondrin [Source:HGNC Symbol;Acc:HGNC:17597]	GO:0005515(protein binding);GO:0005737(cytoplasm);GO:0005829(cytosol);GO:0016020(membrane);GO:0030425(dendrite);GO:0031175(neuron projection development);GO:0042995(cell projection);GO:0043005(neuron projection);GO:0043025(neuronal cell body);GO:0045453(bone resorption);GO:0048168(regulation of neuronal synaptic plasticity)	NA	no
ENSG00000239636	AC004865.2	-0.00137363	0.194776	1	0.005	0.005	novel transcript	NA	NA	no
ENSG00000116819	TFAP2E	-0.000588592	0.365385	1	0.005	0.006	transcription factor AP-2 epsilon [Source:HGNC Symbol;Acc:HGNC:30774]	GO:0000977(RNA polymerase II regulatory region sequence-specific DNA binding);GO:0000978(RNA polymerase II proximal promoter sequence-specific DNA binding);GO:0000981(DNA-binding transcription factor activity, RNA polymerase II-specific);GO:0001228(DNA-binding transcription activator activity, RNA polymerase II-specific);GO:0003677(DNA binding);GO:0003700(DNA-binding transcription factor activity…	NA	no
ENSG00000126067	PSMB2	0.0151291	1.55307e-14	6.64045e-10	0.478	0.461	proteasome subunit beta 2 [Source:HGNC Symbol;Acc:HGNC:9539]	GO:0000165(MAPK cascade);GO:0000209(protein polyubiquitination);GO:0000502(proteasome complex);GO:0002223(stimulatory C-type lectin receptor signaling pathway);GO:0002479(antigen processing and presentation of exogenous peptide antigen via MHC class I, TAP-dependent);GO:0004175(endopeptidase activity);GO:0004298(threonine-type endopeptidase activity);GO:0005515(protein binding);GO:0005634(nucleus…	03050(Proteasome)	no
ENSG00000142686	C1orf216	-0.00228495	4.97143e-17	2.12563e-12	0.067	0.064	chromosome 1 open reading frame 216 [Source:HGNC Symbol;Acc:HGNC:26800]	GO:0005515(protein binding)	NA	no
ENSG00000092853	CLSPN	0.00671131	2.44553e-05	1	0.035	0.03	claspin [Source:HGNC Symbol;Acc:HGNC:19715]	GO:0000077(DNA damage checkpoint);GO:0003677(DNA binding);GO:0005515(protein binding);GO:0005634(nucleus);GO:0005654(nucleoplasm);GO:0005794(Golgi apparatus);GO:0006260(DNA replication);GO:0006281(DNA repair);GO:0006974(cellular response to DNA damage stimulus);GO:0007049(cell cycle);GO:0007095(mitotic G2 DNA damage checkpoint);GO:0010997(anaphase-promoting complex binding);GO:0016579(protein deu…	NA	no
ENSG00000134698	AGO4	0.00243495	3.67111e-05	1	0.054	0.05	argonaute RISC catalytic component 4 [Source:HGNC Symbol;Acc:HGNC:18424]	GO:0000932(P-body);GO:0003676(nucleic acid binding);GO:0003723(RNA binding);GO:0003725(double-stranded RNA binding);GO:0003727(single-stranded RNA binding);GO:0005515(protein binding);GO:0005634(nucleus);GO:0005654(nucleoplasm);GO:0005737(cytoplasm);GO:0005829(cytosol);GO:0006402(mRNA catabolic process);GO:0006417(regulation of translation);GO:0007130(synaptonemal complex assembly);GO:0007140(mal…	NA	no
ENSG00000092847	AGO1	-0.00497794	3.07815e-15	1.31612e-10	0.114	0.112	argonaute RISC catalytic component 1 [Source:HGNC Symbol;Acc:HGNC:3262]	GO:0000932(P-body);GO:0000956(nuclear-transcribed mRNA catabolic process);GO:0000978(RNA polymerase II proximal promoter sequence-specific DNA binding);GO:0000993(RNA polymerase II complex binding);GO:0001047(core promoter binding);GO:0003676(nucleic acid binding);GO:0003723(RNA binding);GO:0003725(double-stranded RNA binding);GO:0003727(single-stranded RNA binding);GO:0005515(protein binding);GO…	NA	no
ENSG00000271914	AL139286.2	0.000587218	0.126705	1	0.001	0	novel transcript	NA	NA	no
ENSG00000126070	AGO3	0.0102253	5.79923e-07	0.0247957	0.243	0.233	argonaute RISC catalytic component 3 [Source:HGNC Symbol;Acc:HGNC:18421]	GO:0000794(condensed nuclear chromosome);GO:0000932(P-body);GO:0003676(nucleic acid binding);GO:0003723(RNA binding);GO:0003725(double-stranded RNA binding);GO:0003727(single-stranded RNA binding);GO:0003743(translation initiation factor activity);GO:0004518(nuclease activity);GO:0004519(endonuclease activity);GO:0004521(endoribonuclease activity);GO:0005515(protein binding);GO:0005654(nucleoplas…	NA	no
ENSG00000232862	AL138787.1	-0.00163997	0.000327761	1	0.002	0.002	implantation-associated protein (DKFZp564K142) pseudogene	NA	NA	no
ENSG00000092850	TEKT2	-0.00175981	0.00940798	1	0.003	0.003	tektin 2 [Source:HGNC Symbol;Acc:HGNC:11725]	GO:0005634(nucleus);GO:0005737(cytoplasm);GO:0005815(microtubule organizing center);GO:0005856(cytoskeleton);GO:0005874(microtubule);GO:0005929(cilium);GO:0030030(cell projection organization);GO:0030317(flagellated sperm motility);GO:0031514(motile cilium);GO:0036126(sperm flagellum);GO:0036159(inner dynein arm assembly);GO:0042995(cell projection);GO:0060271(cilium assembly);GO:0060294(cilium m…	NA	no
ENSG00000116863	ADPRHL2	-0.0207497	3.78228e-13	1.61719e-08	0.141	0.143	ADP-ribosylhydrolase like 2 [Source:HGNC Symbol;Acc:HGNC:21304]	GO:0000287(magnesium ion binding);GO:0004553(hydrolase activity, hydrolyzing O-glycosyl compounds);GO:0004649(poly(ADP-ribose) glycohydrolase activity);GO:0005634(nucleus);GO:0005654(nucleoplasm);GO:0005694(chromosome);GO:0005737(cytoplasm);GO:0005739(mitochondrion);GO:0005759(mitochondrial matrix);GO:0006281(DNA repair);GO:0006974(cellular response to DNA damage stimulus);GO:0016604(nuclear body…	NA	no
ENSG00000171812	COL8A2	0.0578002	2.87687e-30	1.23006e-25	0.312	0.279	collagen type VIII alpha 2 chain [Source:HGNC Symbol;Acc:HGNC:2216]	GO:0001525(angiogenesis);GO:0005201(extracellular matrix structural constituent);GO:0005515(protein binding);GO:0005576(extracellular region);GO:0005581(collagen trimer);GO:0005604(basement membrane);GO:0005615(extracellular space);GO:0005788(endoplasmic reticulum lumen);GO:0007155(cell adhesion);GO:0030020(extracellular matrix structural constituent conferring tensile strength);GO:0030198(extrac…	NA	no
ENSG00000054116	TRAPPC3	0.019561	1.31455e-17	5.62062e-13	0.348	0.329	trafficking protein particle complex 3 [Source:HGNC Symbol;Acc:HGNC:19942]	GO:0000139(Golgi membrane);GO:0005515(protein binding);GO:0005783(endoplasmic reticulum);GO:0005794(Golgi apparatus);GO:0005829(cytosol);GO:0006888(endoplasmic reticulum to Golgi vesicle-mediated transport);GO:0006891(intra-Golgi vesicle-mediated transport);GO:0016192(vesicle-mediated transport);GO:0017112(Rab guanyl-nucleotide exchange factor activity);GO:0030008(TRAPP complex);GO:0033106(cis-Go…	NA	no
ENSG00000116871	MAP7D1	0.0661256	2.44176e-56	1.04402e-51	0.231	0.19	MAP7 domain containing 1 [Source:HGNC Symbol;Acc:HGNC:25514]	GO:0000226(microtubule cytoskeleton organization);GO:0005737(cytoplasm);GO:0005819(spindle);GO:0005829(cytosol);GO:0005856(cytoskeleton);GO:0015630(microtubule cytoskeleton)	NA	no
ENSG00000054118	THRAP3	-0.0338349	4.84578e-18	2.07191e-13	0.517	0.517	thyroid hormone receptor associated protein 3 [Source:HGNC Symbol;Acc:HGNC:22964]	GO:0000166(nucleotide binding);GO:0000381(regulation of alternative mRNA splicing, via spliceosome);GO:0000956(nuclear-transcribed mRNA catabolic process);GO:0000980(RNA polymerase II distal enhancer sequence-specific DNA binding);GO:0003712(transcription coregulator activity);GO:0003713(transcription coactivator activity);GO:0003723(RNA binding);GO:0005515(protein binding);GO:0005524(ATP binding…	NA	no
ENSG00000214193	SH3D21	-0.00890978	9.94278e-08	0.00425123	0.021	0.026	SH3 domain containing 21 [Source:HGNC Symbol;Acc:HGNC:26236]	GO:0005515(protein binding);GO:0005634(nucleus);GO:0005654(nucleoplasm);GO:0005886(plasma membrane)	NA	no
ENSG00000142694	EVA1B	-0.0267581	4.58906e-07	0.0196214	0.694	0.692	eva-1 homolog B [Source:HGNC Symbol;Acc:HGNC:25558]	GO:0005515(protein binding);GO:0016020(membrane);GO:0016021(integral component of membrane)	NA	no
ENSG00000116883	AL591845.1	-0.000120057	6.66232e-07	0.0284861	0.012	0.01	novel transcript, antisense to EVA1B	NA	NA	no
ENSG00000196182	STK40	0.0314268	7.28425e-23	3.11453e-18	0.097	0.079	serine/threonine kinase 40 [Source:HGNC Symbol;Acc:HGNC:21373]	GO:0000166(nucleotide binding);GO:0003016(respiratory system process);GO:0004672(protein kinase activity);GO:0004674(protein serine/threonine kinase activity);GO:0005515(protein binding);GO:0005524(ATP binding);GO:0005634(nucleus);GO:0005654(nucleoplasm);GO:0005737(cytoplasm);GO:0005829(cytosol);GO:0005977(glycogen metabolic process);GO:0006468(protein phosphorylation);GO:0010468(regulation of ge…	NA	no
ENSG00000181817	LSM10	-0.0355082	6.06663e-15	2.59391e-10	0.341	0.352	LSM10, U7 small nuclear RNA associated [Source:HGNC Symbol;Acc:HGNC:17562]	GO:0003723(RNA binding);GO:0005515(protein binding);GO:0005634(nucleus);GO:0005654(nucleoplasm);GO:0005683(U7 snRNP);GO:0006369(termination of RNA polymerase II transcription);GO:0006397(mRNA processing);GO:0008334(histone mRNA metabolic process);GO:0008380(RNA splicing);GO:0015030(Cajal body);GO:0016604(nuclear body);GO:0071208(histone pre-mRNA DCP binding);GO:0071209(U7 snRNA binding);GO:190008…	NA	no
ENSG00000116885	OSCP1	0.00473229	4.66508e-09	0.000199465	0.047	0.041	organic solute carrier partner 1 [Source:HGNC Symbol;Acc:HGNC:29971]	GO:0005215(transporter activity);GO:0005737(cytoplasm);GO:0005886(plasma membrane);GO:0009925(basal plasma membrane);GO:0015893(drug transport);GO:0016020(membrane)	NA	no
ENSG00000116898	MRPS15	0.00966371	3.18551e-25	1.36203e-20	0.367	0.346	mitochondrial ribosomal protein S15 [Source:HGNC Symbol;Acc:HGNC:14504]	GO:0003723(RNA binding);GO:0003735(structural constituent of ribosome);GO:0005622(intracellular);GO:0005634(nucleus);GO:0005730(nucleolus);GO:0005739(mitochondrion);GO:0005743(mitochondrial inner membrane);GO:0005761(mitochondrial ribosome);GO:0005763(mitochondrial small ribosomal subunit);GO:0005840(ribosome);GO:0006412(translation);GO:0032543(mitochondrial translation);GO:0070125(mitochondrial …	03010(Ribosome)	no
ENSG00000119535	CSF3R	0.00322425	6.99125e-11	2.98925e-06	0.007	0.005	colony stimulating factor 3 receptor [Source:HGNC Symbol;Acc:HGNC:2439]	GO:0004896(cytokine receptor activity);GO:0004912(interleukin-3 receptor activity);GO:0005515(protein binding);GO:0005576(extracellular region);GO:0005886(plasma membrane);GO:0005887(integral component of plasma membrane);GO:0006952(defense response);GO:0007155(cell adhesion);GO:0007165(signal transduction);GO:0009897(external side of plasma membrane);GO:0016020(membrane);GO:0016021(integral comp…	04060(Cytokine-cytokine receptor interaction);04151(PI3K-Akt signaling pathway);04630(Jak-STAT signaling pathway);04640(Hematopoietic cell lineage);05200(Pathways in cancer)	no
ENSG00000163873	GRIK3	0.00179472	0.00350708	1	0.003	0.002	glutamate ionotropic receptor kainate type subunit 3 [Source:HGNC Symbol;Acc:HGNC:4581]	GO:0001640(adenylate cyclase inhibiting G protein-coupled glutamate receptor activity);GO:0004970(ionotropic glutamate receptor activity);GO:0005216(ion channel activity);GO:0005886(plasma membrane);GO:0005887(integral component of plasma membrane);GO:0006811(ion transport);GO:0007196(adenylate cyclase-inhibiting G protein-coupled glutamate receptor signaling pathway);GO:0007215(glutamate recepto…	04080(Neuroactive ligand-receptor interaction);04724(Glutamatergic synapse)	no
ENSG00000233621	LINC01137	-0.000418798	1.79349e-09	7.66841e-05	0.032	0.031	long intergenic non-protein coding RNA 1137 [Source:HGNC Symbol;Acc:HGNC:49453]	NA	NA	no
ENSG00000163874	ZC3H12A	-0.0222129	2.22022e-05	0.949299	0.171	0.179	zinc finger CCCH-type containing 12A [Source:HGNC Symbol;Acc:HGNC:26259]	GO:0000294(nuclear-transcribed mRNA catabolic process, endonucleolytic cleavage-dependent decay);GO:0000932(P-body);GO:0001525(angiogenesis);GO:0001933(negative regulation of protein phosphorylation);GO:0002230(positive regulation of defense response to virus by host);GO:0002376(immune system process);GO:0002757(immune response-activating signal transduction);GO:0003677(DNA binding);GO:0003682(ch…	NA	no
ENSG00000163875	MEAF6	-0.0419156	1.82076e-34	7.78503e-30	0.292	0.298	MYST/Esa1 associated factor 6 [Source:HGNC Symbol;Acc:HGNC:25674]	GO:0000123(histone acetyltransferase complex);GO:0000775(chromosome, centromeric region);GO:0000776(kinetochore);GO:0000777(condensed chromosome kinetochore);GO:0005515(protein binding);GO:0005634(nucleus);GO:0005654(nucleoplasm);GO:0005694(chromosome);GO:0005730(nucleolus);GO:0006325(chromatin organization);GO:0016573(histone acetylation);GO:0035267(NuA4 histone acetyltransferase complex);GO:004…	NA	no
ENSG00000163877	SNIP1	-0.00153394	1.13084e-05	0.483514	0.14	0.138	Smad nuclear interacting protein 1 [Source:HGNC Symbol;Acc:HGNC:30587]	GO:0003723(RNA binding);GO:0003729(mRNA binding);GO:0005515(protein binding);GO:0005634(nucleus);GO:0005654(nucleoplasm);GO:0005829(cytosol);GO:0006355(regulation of transcription, DNA-templated);GO:0007249(I-kappaB kinase/NF-kappaB signaling);GO:0031047(gene silencing by RNA);GO:0035196(production of miRNAs involved in gene silencing by miRNA)	NA	no
ENSG00000232273	FTH1P1	-0.00169882	0.0390098	1	0.001	0.002	ferritin heavy chain 1 pseudogene 1 [Source:HGNC Symbol;Acc:HGNC:3979]	NA	NA	no
ENSG00000237749	AL034379.1	3.85928e-05	0.872844	1	0.001	0.001	ribosomal protein S27 (metallopanstimulin 1) (RPS27) pseudogene	NA	NA	no
ENSG00000163879	DNALI1	-0.0134793	2.38816e-07	0.0102111	0.128	0.13	dynein axonemal light intermediate chain 1 [Source:HGNC Symbol;Acc:HGNC:14353]	GO:0003774(motor activity);GO:0005515(protein binding);GO:0005737(cytoplasm);GO:0005929(cilium);GO:0005930(axoneme);GO:0030175(filopodium);GO:0030286(dynein complex);GO:0036159(inner dynein arm assembly);GO:0042995(cell projection);GO:0045504(dynein heavy chain binding);GO:0097729(9+2 motile cilium)	05016(Huntington disease)	no
ENSG00000134697	GNL2	0.0401106	1.2666e-28	5.41558e-24	0.198	0.171	G protein nucleolar 2 [Source:HGNC Symbol;Acc:HGNC:29925]	GO:0000166(nucleotide binding);GO:0003723(RNA binding);GO:0003924(GTPase activity);GO:0005525(GTP binding);GO:0005634(nucleus);GO:0005730(nucleolus);GO:0008150(biological_process);GO:0016020(membrane);GO:0016021(integral component of membrane);GO:0042254(ribosome biogenesis)	03008(Ribosome biogenesis in eukaryotes)	no
ENSG00000169218	RSPO1	0.000767688	0.066936	1	0.001	0	R-spondin 1 [Source:HGNC Symbol;Acc:HGNC:21679]	GO:0001664(G protein-coupled receptor binding);GO:0001934(positive regulation of protein phosphorylation);GO:0002090(regulation of receptor internalization);GO:0005102(signaling receptor binding);GO:0005109(frizzled binding);GO:0005515(protein binding);GO:0005576(extracellular region);GO:0005615(extracellular space);GO:0005634(nucleus);GO:0008201(heparin binding);GO:0016055(Wnt signaling pathway)…	04310(Wnt signaling pathway)	no
ENSG00000116922	C1orf109	-0.0217063	1.17373e-09	5.01853e-05	0.072	0.084	chromosome 1 open reading frame 109 [Source:HGNC Symbol;Acc:HGNC:26039]	GO:0005515(protein binding);GO:0005634(nucleus);GO:0005737(cytoplasm)	NA	no
ENSG00000134690	CDCA8	-0.000425769	0.289832	1	0.009	0.009	cell division cycle associated 8 [Source:HGNC Symbol;Acc:HGNC:14629]	GO:0000070(mitotic sister chromatid segregation);GO:0000775(chromosome, centromeric region);GO:0005515(protein binding);GO:0005634(nucleus);GO:0005654(nucleoplasm);GO:0005694(chromosome);GO:0005730(nucleolus);GO:0005737(cytoplasm);GO:0005819(spindle);GO:0005829(cytosol);GO:0005856(cytoskeleton);GO:0007049(cell cycle);GO:0007080(mitotic metaphase plate congression);GO:0010369(chromocenter);GO:0030…	NA	no
ENSG00000185090	MANEAL	0.00251893	0.0470722	1	0.005	0.004	mannosidase endo-alpha like [Source:HGNC Symbol;Acc:HGNC:26452]	GO:0000139(Golgi membrane);GO:0004559(alpha-mannosidase activity);GO:0005794(Golgi apparatus);GO:0016020(membrane);GO:0016021(integral component of membrane);GO:0016787(hydrolase activity);GO:0016798(hydrolase activity, acting on glycosyl bonds)	NA	no
ENSG00000196449	YRDC	-0.0288694	2.03704e-12	8.70979e-08	0.109	0.121	yrdC N6-threonylcarbamoyltransferase domain containing [Source:HGNC Symbol;Acc:HGNC:28905]	GO:0000049(tRNA binding);GO:0003725(double-stranded RNA binding);GO:0005737(cytoplasm);GO:0005739(mitochondrion);GO:0006450(regulation of translational fidelity);GO:0016020(membrane);GO:0016779(nucleotidyltransferase activity);GO:0051051(negative regulation of transport)	NA	no
ENSG00000197982	C1orf122	0.0505596	7.86889e-18	3.3645e-13	0.642	0.615	chromosome 1 open reading frame 122 [Source:HGNC Symbol;Acc:HGNC:24789]	NA	NA	no
ENSG00000188786	MTF1	0.00279129	1.0537e-08	0.000450531	0.087	0.083	metal regulatory transcription factor 1 [Source:HGNC Symbol;Acc:HGNC:7428]	GO:0000977(RNA polymerase II regulatory region sequence-specific DNA binding);GO:0000978(RNA polymerase II proximal promoter sequence-specific DNA binding);GO:0000981(DNA-binding transcription factor activity, RNA polymerase II-specific);GO:0000987(proximal promoter sequence-specific DNA binding);GO:0001228(DNA-binding transcription activator activity, RNA polymerase II-specific);GO:0003676(nucle…	NA	no
ENSG00000235673	AL929472.4	-0.00033169	0.423577	1	0.001	0.001	ribosomal protein S2 (RPS2) pseudogene	NA	NA	no
ENSG00000230955	AL929472.2	0.000391369	0.28277	1	0.001	0.001	novel transcript	NA	NA	no
ENSG00000204084	INPP5B	-0.00645622	5.03827e-08	0.00215421	0.04	0.041	inositol polyphosphate-5-phosphatase B [Source:HGNC Symbol;Acc:HGNC:6077]	GO:0001701(in utero embryonic development);GO:0004439(phosphatidylinositol-4,5-bisphosphate 5-phosphatase activity);GO:0005515(protein binding);GO:0005737(cytoplasm);GO:0005768(endosome);GO:0005793(endoplasmic reticulum-Golgi intermediate compartment);GO:0005794(Golgi apparatus);GO:0005829(cytosol);GO:0005886(plasma membrane);GO:0007165(signal transduction);GO:0007283(spermatogenesis);GO:0016020(…	00562(Inositol phosphate metabolism);04070(Phosphatidylinositol signaling system)	no
ENSG00000183431	SF3A3	-0.0265961	9.37483e-22	4.0084e-17	0.25	0.253	splicing factor 3a subunit 3 [Source:HGNC Symbol;Acc:HGNC:10767]	GO:0000375(RNA splicing, via transesterification reactions);GO:0000389(mRNA 3'-splice site recognition);GO:0000398(mRNA splicing, via spliceosome);GO:0003676(nucleic acid binding);GO:0003723(RNA binding);GO:0005515(protein binding);GO:0005634(nucleus);GO:0005654(nucleoplasm);GO:0005681(spliceosomal complex);GO:0005686(U2 snRNP);GO:0006397(mRNA processing);GO:0008270(zinc ion binding);GO:0008380(R…	03040(Spliceosome)	no
ENSG00000183386	FHL3	0.0374892	1.73862e-40	7.43382e-36	0.179	0.151	four and a half LIM domains 3 [Source:HGNC Symbol;Acc:HGNC:3704]	GO:0001725(stress fiber);GO:0003779(actin binding);GO:0005515(protein binding);GO:0005634(nucleus);GO:0005925(focal adhesion);GO:0007517(muscle organ development);GO:0030018(Z disc);GO:0030036(actin cytoskeleton organization);GO:0046872(metal ion binding)	NA	no
ENSG00000183520	UTP11	0.0160572	8.31641e-16	3.55585e-11	0.26	0.244	UTP11, small subunit processome component [Source:HGNC Symbol;Acc:HGNC:24329]	GO:0003723(RNA binding);GO:0005515(protein binding);GO:0005615(extracellular space);GO:0005634(nucleus);GO:0005654(nucleoplasm);GO:0005730(nucleolus);GO:0005737(cytoplasm);GO:0006364(rRNA processing);GO:0007399(nervous system development);GO:0032040(small-subunit processome);GO:0043065(positive regulation of apoptotic process)	NA	no
ENSG00000185668	POU3F1	-0.0235748	1.46675e-06	0.062714	0.107	0.114	POU class 3 homeobox 1 [Source:HGNC Symbol;Acc:HGNC:9214]	GO:0000981(DNA-binding transcription factor activity, RNA polymerase II-specific);GO:0003677(DNA binding);GO:0003700(DNA-binding transcription factor activity);GO:0003713(transcription coactivator activity);GO:0005634(nucleus);GO:0005654(nucleoplasm);GO:0005667(transcription factor complex);GO:0006355(regulation of transcription, DNA-templated);GO:0006357(regulation of transcription by RNA polyme…	NA	no
ENSG00000224592	AL139158.2	0.000649127	0.239877	1	0.001	0.001	novel transcript	NA	NA	no
ENSG00000116954	RRAGC	0.0197105	4.52163e-26	1.93331e-21	0.088	0.073	Ras related GTP binding C [Source:HGNC Symbol;Acc:HGNC:19902]	GO:0000166(nucleotide binding);GO:0000287(magnesium ion binding);GO:0003924(GTPase activity);GO:0005515(protein binding);GO:0005525(GTP binding);GO:0005634(nucleus);GO:0005737(cytoplasm);GO:0005764(lysosome);GO:0005829(cytosol);GO:0006351(transcription, DNA-templated);GO:0006915(apoptotic process);GO:0007050(cell cycle arrest);GO:0007264(small GTPase mediated signal transduction);GO:0008380(RNA s…	04140(Autophagy - animal);04150(mTOR signaling pathway)	no
ENSG00000228436	AL139260.1	0.00129567	0.214215	1	0.011	0.01	novel transcript	NA	NA	no
ENSG00000214114	MYCBP	0.0023835	0.00115015	1	0.052	0.051	MYC binding protein [Source:HGNC Symbol;Acc:HGNC:7554]	GO:0003713(transcription coactivator activity);GO:0005515(protein binding);GO:0005634(nucleus);GO:0005737(cytoplasm);GO:0005739(mitochondrion);GO:0006355(regulation of transcription, DNA-templated);GO:0007283(spermatogenesis);GO:1903508(positive regulation of nucleic acid-templated transcription)	NA	no
ENSG00000158315	RHBDL2	0.0186983	6.48964e-27	2.77477e-22	0.027	0.016	rhomboid like 2 [Source:HGNC Symbol;Acc:HGNC:16083]	GO:0004252(serine-type endopeptidase activity);GO:0005886(plasma membrane);GO:0006508(proteolysis);GO:0008233(peptidase activity);GO:0008236(serine-type peptidase activity);GO:0016020(membrane);GO:0016021(integral component of membrane);GO:0016787(hydrolase activity)	NA	no
ENSG00000174574	AKIRIN1	-0.00438239	0.00465974	1	0.221	0.222	akirin 1 [Source:HGNC Symbol;Acc:HGNC:25744]	GO:0005515(protein binding);GO:0005634(nucleus);GO:0005654(nucleoplasm);GO:0010592(positive regulation of lamellipodium assembly);GO:0010759(positive regulation of macrophage chemotaxis);GO:0014839(myoblast migration involved in skeletal muscle regeneration);GO:0031965(nuclear membrane);GO:0045663(positive regulation of myoblast differentiation);GO:1902723(negative regulation of skeletal muscle s…	NA	no
ENSG00000168653	NDUFS5	-0.0338341	9.79308e-32	4.18723e-27	0.805	0.793	NADH:ubiquinone oxidoreductase subunit S5 [Source:HGNC Symbol;Acc:HGNC:7712]	GO:0005739(mitochondrion);GO:0005743(mitochondrial inner membrane);GO:0005747(mitochondrial respiratory chain complex I);GO:0005758(mitochondrial intermembrane space);GO:0006120(mitochondrial electron transport, NADH to ubiquinone);GO:0008137(NADH dehydrogenase (ubiquinone) activity);GO:0016020(membrane);GO:0032981(mitochondrial respiratory chain complex I assembly);GO:0055114(oxidation-reduction…	00190(Oxidative phosphorylation);04714(Thermogenesis);04723(Retrograde endocannabinoid signaling);04932(Non-alcoholic fatty liver disease (NAFLD));05010(Alzheimer disease);05012(Parkinson disease);05016(Huntington disease)	no
ENSG00000127603	MACF1	-0.0816152	2.42733e-47	1.03785e-42	0.538	0.549	microtubule-actin crosslinking factor 1 [Source:HGNC Symbol;Acc:HGNC:13664]	GO:0003723(RNA binding);GO:0003779(actin binding);GO:0005198(structural molecule activity);GO:0005509(calcium ion binding);GO:0005515(protein binding);GO:0005737(cytoplasm);GO:0005794(Golgi apparatus);GO:0005856(cytoskeleton);GO:0005874(microtubule);GO:0005882(intermediate filament);GO:0005886(plasma membrane);GO:0007010(cytoskeleton organization);GO:0008017(microtubule binding);GO:0008092(cytosk…	NA	no
ENSG00000270040	AL356055.1	6.74476e-05	0.124662	1	0.001	0.001	novel transcript, intronic to MACF1	NA	NA	no
ENSG00000183682	BMP8A	0.0120375	2.99261e-10	1.27955e-05	0.013	0.008	bone morphogenetic protein 8a [Source:HGNC Symbol;Acc:HGNC:21650]	GO:0001503(ossification);GO:0002024(diet induced thermogenesis);GO:0005125(cytokine activity);GO:0005160(transforming growth factor beta receptor binding);GO:0005576(extracellular region);GO:0005615(extracellular space);GO:0007275(multicellular organism development);GO:0008083(growth factor activity);GO:0010469(regulation of signaling receptor activity);GO:0010862(positive regulation of pathway-r…	04060(Cytokine-cytokine receptor interaction);04350(TGF-beta signaling pathway);04390(Hippo signaling pathway);04714(Thermogenesis)	no
ENSG00000243970	PPIEL	-0.00806496	0.00369191	1	0.029	0.033	peptidylprolyl isomerase E like pseudogene [Source:HGNC Symbol;Acc:HGNC:33195]	NA	NA	no
ENSG00000090621	PABPC4	-0.0256057	3.25589e-14	1.39212e-09	0.463	0.46	poly(A) binding protein cytoplasmic 4 [Source:HGNC Symbol;Acc:HGNC:8557]	GO:0003676(nucleic acid binding);GO:0003723(RNA binding);GO:0003729(mRNA binding);GO:0003730(mRNA 3'-UTR binding);GO:0005515(protein binding);GO:0005634(nucleus);GO:0005737(cytoplasm);GO:0005829(cytosol);GO:0006396(RNA processing);GO:0006401(RNA catabolic process);GO:0006412(translation);GO:0007596(blood coagulation);GO:0008143(poly(A) binding);GO:0008266(poly(U) RNA binding);GO:0010494(cytoplasm…	03013(RNA transport);03015(mRNA surveillance pathway);03018(RNA degradation)	no
ENSG00000163909	HEYL	0.0010113	0.77679	1	0.006	0.006	hes related family bHLH transcription factor with YRPW motif-like [Source:HGNC Symbol;Acc:HGNC:4882]	GO:0000122(negative regulation of transcription by RNA polymerase II);GO:0000977(RNA polymerase II regulatory region sequence-specific DNA binding);GO:0000978(RNA polymerase II proximal promoter sequence-specific DNA binding);GO:0000981(DNA-binding transcription factor activity, RNA polymerase II-specific);GO:0001227(DNA-binding transcription repressor activity, RNA polymerase II-specific);GO:000…	05165(Human papillomavirus infection);05200(Pathways in cancer);05224(Breast cancer)	no
ENSG00000116983	HPCAL4	-0.000796623	0.000168455	1	0.001	0.002	hippocalcin like 4 [Source:HGNC Symbol;Acc:HGNC:18212]	GO:0005246(calcium channel regulator activity);GO:0005509(calcium ion binding);GO:0005515(protein binding);GO:0005622(intracellular);GO:0007165(signal transduction);GO:0007417(central nervous system development);GO:0008022(protein C-terminus binding);GO:0019904(protein domain specific binding);GO:0046872(metal ion binding)	NA	no
ENSG00000084072	PPIE	0.000987612	1.29605e-14	5.5415e-10	0.242	0.232	peptidylprolyl isomerase E [Source:HGNC Symbol;Acc:HGNC:9258]	GO:0000398(mRNA splicing, via spliceosome);GO:0000413(protein peptidyl-prolyl isomerization);GO:0003676(nucleic acid binding);GO:0003723(RNA binding);GO:0003729(mRNA binding);GO:0003755(peptidyl-prolyl cis-trans isomerase activity);GO:0005515(protein binding);GO:0005576(extracellular region);GO:0005634(nucleus);GO:0005654(nucleoplasm);GO:0005681(spliceosomal complex);GO:0005829(cytosol);GO:000628…	03040(Spliceosome)	no
ENSG00000116985	BMP8B	0.0209325	3.85119e-57	1.64665e-52	0.014	0.004	bone morphogenetic protein 8b [Source:HGNC Symbol;Acc:HGNC:1075]	GO:0001501(skeletal system development);GO:0001503(ossification);GO:0005125(cytokine activity);GO:0005160(transforming growth factor beta receptor binding);GO:0005576(extracellular region);GO:0005615(extracellular space);GO:0007275(multicellular organism development);GO:0008083(growth factor activity);GO:0010469(regulation of signaling receptor activity);GO:0010862(positive regulation of pathway-…	04060(Cytokine-cytokine receptor interaction);04350(TGF-beta signaling pathway);04390(Hippo signaling pathway);04714(Thermogenesis)	no
ENSG00000198754	OXCT2	0.000301681	0.454136	1	0.003	0.004	3-oxoacid CoA-transferase 2 [Source:HGNC Symbol;Acc:HGNC:18606]	GO:0005739(mitochondrion);GO:0005759(mitochondrial matrix);GO:0008260(3-oxoacid CoA-transferase activity);GO:0008410(CoA-transferase activity);GO:0016740(transferase activity);GO:0031514(motile cilium);GO:0046952(ketone body catabolic process)	00072(Synthesis and degradation of ketone bodies);00280(Valine, leucine and isoleucine degradation);00650(Butanoate metabolism)	no
ENSG00000284719	AL033527.5	0.000942185	0.00459854	1	0.001	0	novel transcript	NA	NA	no
ENSG00000043514	TRIT1	-0.0115965	1.9755e-12	8.44663e-08	0.04	0.042	tRNA isopentenyltransferase 1 [Source:HGNC Symbol;Acc:HGNC:20286]	GO:0000166(nucleotide binding);GO:0003676(nucleic acid binding);GO:0005524(ATP binding);GO:0005575(cellular_component);GO:0005737(cytoplasm);GO:0005739(mitochondrion);GO:0005759(mitochondrial matrix);GO:0006400(tRNA modification);GO:0008033(tRNA processing);GO:0008270(zinc ion binding);GO:0016740(transferase activity);GO:0046872(metal ion binding);GO:0052381(tRNA dimethylallyltransferase activity…	NA	no
ENSG00000116990	MYCL	0.00119876	3.73162e-06	0.159553	0.005	0.003	MYCL proto-oncogene, bHLH transcription factor [Source:HGNC Symbol;Acc:HGNC:7555]	GO:0000981(DNA-binding transcription factor activity, RNA polymerase II-specific);GO:0003677(DNA binding);GO:0003700(DNA-binding transcription factor activity);GO:0005634(nucleus);GO:0006355(regulation of transcription, DNA-templated);GO:0006357(regulation of transcription by RNA polymerase II);GO:0045607(regulation of inner ear auditory receptor cell differentiation);GO:0046983(protein dimerizat…	NA	no
ENSG00000168389	MFSD2A	0.0182999	5.82019e-10	2.48854e-05	0.055	0.045	major facilitator superfamily domain containing 2A [Source:HGNC Symbol;Acc:HGNC:25897]	GO:0005215(transporter activity);GO:0005548(phospholipid transporter activity);GO:0005783(endoplasmic reticulum);GO:0005789(endoplasmic reticulum membrane);GO:0005886(plasma membrane);GO:0005887(integral component of plasma membrane);GO:0006656(phosphatidylcholine biosynthetic process);GO:0006869(lipid transport);GO:0008643(carbohydrate transport);GO:0015245(fatty acid transmembrane transporter a…	NA	no
ENSG00000228477	AL663070.1	0.00113612	0.00113562	1	0.002	0.001	ribosomal protein S2 (RPS2) pseudogene	NA	NA	no
ENSG00000131236	CAP1	0.11913	1.50549e-60	6.43704e-56	0.433	0.404	cyclase associated actin cytoskeleton regulatory protein 1 [Source:HGNC Symbol;Acc:HGNC:20040]	GO:0000902(cell morphogenesis);GO:0001667(ameboidal-type cell migration);GO:0003779(actin binding);GO:0005576(extracellular region);GO:0005737(cytoplasm);GO:0005886(plasma membrane);GO:0005925(focal adhesion);GO:0006898(receptor-mediated endocytosis);GO:0007010(cytoskeleton organization);GO:0007163(establishment or maintenance of cell polarity);GO:0007165(signal transduction);GO:0007190(activatio…	NA	no
ENSG00000131238	PPT1	0.0920686	1.93489e-51	8.27303e-47	0.354	0.307	palmitoyl-protein thioesterase 1 [Source:HGNC Symbol;Acc:HGNC:9325]	GO:0002084(protein depalmitoylation);GO:0005515(protein binding);GO:0005576(extracellular region);GO:0005615(extracellular space);GO:0005634(nucleus);GO:0005764(lysosome);GO:0005794(Golgi apparatus);GO:0005829(cytosol);GO:0006898(receptor-mediated endocytosis);GO:0006907(pinocytosis);GO:0007040(lysosome organization);GO:0007042(lysosomal lumen acidification);GO:0007269(neurotransmitter secretion)…	00062(Fatty acid elongation);04142(Lysosome)	no
ENSG00000117000	RLF	-0.00289084	7.84951e-14	3.35622e-09	0.281	0.273	rearranged L-myc fusion [Source:HGNC Symbol;Acc:HGNC:10025]	GO:0000981(DNA-binding transcription factor activity, RNA polymerase II-specific);GO:0003676(nucleic acid binding);GO:0003677(DNA binding);GO:0005515(protein binding);GO:0005634(nucleus);GO:0006355(regulation of transcription, DNA-templated);GO:0008270(zinc ion binding);GO:0015074(DNA integration);GO:0044030(regulation of DNA methylation);GO:0045893(positive regulation of transcription, DNA-templ…	NA	no
ENSG00000188800	TMCO2	0.00050019	0.264709	1	0.001	0.001	transmembrane and coiled-coil domains 2 [Source:HGNC Symbol;Acc:HGNC:23312]	GO:0005634(nucleus);GO:0016020(membrane);GO:0016021(integral component of membrane)	NA	no
ENSG00000259943	AL050341.2	-0.00674904	5.42979e-05	1	0.03	0.031	novel transcript, antisense to ZMPSTE24	NA	NA	no
ENSG00000084073	ZMPSTE24	0.0055462	5.5081e-34	2.3551e-29	0.224	0.206	zinc metallopeptidase STE24 [Source:HGNC Symbol;Acc:HGNC:12877]	GO:0001889(liver development);GO:0001942(hair follicle development);GO:0003007(heart morphogenesis);GO:0003229(ventricular cardiac muscle tissue development);GO:0003231(cardiac ventricle development);GO:0003417(growth plate cartilage development);GO:0003690(double-stranded DNA binding);GO:0004175(endopeptidase activity);GO:0004222(metalloendopeptidase activity);GO:0005515(protein binding);GO:0005…	00900(Terpenoid backbone biosynthesis)	no
ENSG00000231296	AL050341.1	-6.05894e-06	0.170933	1	0.001	0	pseudogene similar to part of RIO kinase 2 (yeast) (RIOK2)	NA	NA	no
ENSG00000049089	COL9A2	0.99304	0	0	0.314	0.224	collagen type IX alpha 2 chain [Source:HGNC Symbol;Acc:HGNC:2218]	GO:0001501(skeletal system development);GO:0005201(extracellular matrix structural constituent);GO:0005576(extracellular region);GO:0005581(collagen trimer);GO:0005594(collagen type IX trimer);GO:0005604(basement membrane);GO:0005615(extracellular space);GO:0005788(endoplasmic reticulum lumen);GO:0030020(extracellular matrix structural constituent conferring tensile strength);GO:0030198(extracell…	04151(PI3K-Akt signaling pathway);04510(Focal adhesion);04512(ECM-receptor interaction);04974(Protein digestion and absorption);05165(Human papillomavirus infection)	yes
ENSG00000084070	SMAP2	0.0155459	1.75093e-09	7.48646e-05	0.155	0.145	small ArfGAP2 [Source:HGNC Symbol;Acc:HGNC:25082]	GO:0005096(GTPase activator activity);GO:0005515(protein binding);GO:0005737(cytoplasm);GO:0043547(positive regulation of GTPase activity);GO:0046872(metal ion binding)	04144(Endocytosis)	no
ENSG00000187801	ZFP69B	0.000266733	0.0746969	1	0.017	0.017	ZFP69 zinc finger protein B [Source:HGNC Symbol;Acc:HGNC:28053]	GO:0000981(DNA-binding transcription factor activity, RNA polymerase II-specific);GO:0003676(nucleic acid binding);GO:0003677(DNA binding);GO:0003700(DNA-binding transcription factor activity);GO:0005515(protein binding);GO:0005622(intracellular);GO:0005634(nucleus);GO:0006355(regulation of transcription, DNA-templated);GO:0006357(regulation of transcription by RNA polymerase II);GO:0046872(metal…	05168(Herpes simplex virus 1 infection)	no
ENSG00000260920	AL031985.3	-0.000444073	0.0532219	1	0.005	0.005	novel transcript, sense overlapping with ZNF643	NA	NA	no
ENSG00000187815	ZFP69	0.00198634	1.2235e-05	0.523131	0.009	0.007	ZFP69 zinc finger protein [Source:HGNC Symbol;Acc:HGNC:24708]	GO:0000981(DNA-binding transcription factor activity, RNA polymerase II-specific);GO:0003676(nucleic acid binding);GO:0003677(DNA binding);GO:0005622(intracellular);GO:0005634(nucleus);GO:0006355(regulation of transcription, DNA-templated);GO:0006357(regulation of transcription by RNA polymerase II);GO:0006629(lipid metabolic process);GO:0019216(regulation of lipid metabolic process);GO:0046872(m…	05168(Herpes simplex virus 1 infection)	no
ENSG00000238287	AL603839.3	-0.000913428	0.0477537	1	0.001	0.001	novel transcript	NA	NA	no
ENSG00000164002	EXO5	-0.00112755	0.000272117	1	0.018	0.017	exonuclease 5 [Source:HGNC Symbol;Acc:HGNC:26115]	GO:0003677(DNA binding);GO:0004518(nuclease activity);GO:0004527(exonuclease activity);GO:0005634(nucleus);GO:0005654(nucleoplasm);GO:0005737(cytoplasm);GO:0005829(cytosol);GO:0006259(DNA metabolic process);GO:0006281(DNA repair);GO:0006974(cellular response to DNA damage stimulus);GO:0008310(single-stranded DNA 3'-5' exodeoxyribonuclease activity);GO:0016787(hydrolase activity);GO:0036297(inters…	NA	no
ENSG00000117010	ZNF684	-0.0076889	0.00282572	1	0.021	0.025	zinc finger protein 684 [Source:HGNC Symbol;Acc:HGNC:28418]	GO:0000981(DNA-binding transcription factor activity, RNA polymerase II-specific);GO:0003676(nucleic acid binding);GO:0003677(DNA binding);GO:0005622(intracellular);GO:0005634(nucleus);GO:0006355(regulation of transcription, DNA-templated);GO:0006357(regulation of transcription by RNA polymerase II);GO:0046872(metal ion binding)	05168(Herpes simplex virus 1 infection)	no
ENSG00000117016	RIMS3	-0.00053155	0.642736	1	0.002	0.003	regulating synaptic membrane exocytosis 3 [Source:HGNC Symbol;Acc:HGNC:21292]	GO:0006836(neurotransmitter transport);GO:0006887(exocytosis);GO:0016020(membrane);GO:0017137(Rab GTPase binding);GO:0017156(calcium ion regulated exocytosis);GO:0030054(cell junction);GO:0042391(regulation of membrane potential);GO:0042734(presynaptic membrane);GO:0044325(ion channel binding);GO:0045202(synapse);GO:0048167(regulation of synaptic plasticity);GO:0048786(presynaptic active zone);GO…	NA	no
ENSG00000272145	NFYC-AS1	-0.00078668	0.0138915	1	0.011	0.011	NFYC antisense RNA 1 [Source:HGNC Symbol;Acc:HGNC:49451]	NA	NA	no
ENSG00000066136	NFYC	0.00701393	1.05522e-09	4.51179e-05	0.119	0.112	nuclear transcription factor Y subunit gamma [Source:HGNC Symbol;Acc:HGNC:7806]	GO:0000978(RNA polymerase II proximal promoter sequence-specific DNA binding);GO:0000980(RNA polymerase II distal enhancer sequence-specific DNA binding);GO:0000981(DNA-binding transcription factor activity, RNA polymerase II-specific);GO:0001228(DNA-binding transcription activator activity, RNA polymerase II-specific);GO:0003677(DNA binding);GO:0003700(DNA-binding transcription factor activity);…	04612(Antigen processing and presentation);05152(Tuberculosis)	no
ENSG00000117013	KCNQ4	-0.000918104	0.094281	1	0.001	0.001	potassium voltage-gated channel subfamily Q member 4 [Source:HGNC Symbol;Acc:HGNC:6298]	GO:0005216(ion channel activity);GO:0005244(voltage-gated ion channel activity);GO:0005249(voltage-gated potassium channel activity);GO:0005251(delayed rectifier potassium channel activity);GO:0005267(potassium channel activity);GO:0005515(protein binding);GO:0005516(calmodulin binding);GO:0005886(plasma membrane);GO:0006811(ion transport);GO:0006813(potassium ion transport);GO:0007605(sensory pe…	04725(Cholinergic synapse)	no
ENSG00000179862	CITED4	-0.0231133	1.9828e-11	8.47787e-07	0.09	0.104	Cbp/p300 interacting transactivator with Glu/Asp rich carboxy-terminal domain 4 [Source:HGNC Symbol;Acc:HGNC:18696]	GO:0003713(transcription coactivator activity);GO:0005634(nucleus);GO:0005654(nucleoplasm);GO:0005737(cytoplasm);GO:0006355(regulation of transcription, DNA-templated);GO:0006357(regulation of transcription by RNA polymerase II);GO:0043627(response to estrogen);GO:0045893(positive regulation of transcription, DNA-templated);GO:0045944(positive regulation of transcription by RNA polymerase II)	NA	no
ENSG00000171793	CTPS1	0.0137284	4.21142e-26	1.80068e-21	0.048	0.037	CTP synthase 1 [Source:HGNC Symbol;Acc:HGNC:2519]	GO:0000166(nucleotide binding);GO:0002376(immune system process);GO:0003883(CTP synthase activity);GO:0005524(ATP binding);GO:0005737(cytoplasm);GO:0005829(cytosol);GO:0006139(nucleobase-containing compound metabolic process);GO:0006221(pyrimidine nucleotide biosynthetic process);GO:0006241(CTP biosynthetic process);GO:0006541(glutamine metabolic process);GO:0015949(nucleobase-containing small mo…	00240(Pyrimidine metabolism)	no
ENSG00000281207	SLFNL1-AS1	-0.000451396	0.127979	1	0.001	0.001	SLFNL1 antisense RNA 1 [Source:HGNC Symbol;Acc:HGNC:44126]	NA	NA	no
ENSG00000171790	SLFNL1	-0.000275145	0.115301	1	0.001	0.001	schlafen like 1 [Source:HGNC Symbol;Acc:HGNC:26313]	GO:0000166(nucleotide binding);GO:0005524(ATP binding)	NA	no
ENSG00000010803	SCMH1	-0.0118578	2.21682e-06	0.0947847	0.066	0.071	Scm polycomb group protein homolog 1 [Source:HGNC Symbol;Acc:HGNC:19003]	GO:0005515(protein binding);GO:0005634(nucleus);GO:0005654(nucleoplasm);GO:0006338(chromatin remodeling);GO:0006355(regulation of transcription, DNA-templated);GO:0007275(multicellular organism development);GO:0007283(spermatogenesis);GO:0009952(anterior/posterior pattern specification);GO:0010369(chromocenter);GO:0016458(gene silencing);GO:0045892(negative regulation of transcription, DNA-templa…	NA	no
ENSG00000204060	FOXO6	0.000452271	0.000172063	1	0.008	0.007	forkhead box O6 [Source:HGNC Symbol;Acc:HGNC:24814]	GO:0000122(negative regulation of transcription by RNA polymerase II);GO:0000981(DNA-binding transcription factor activity, RNA polymerase II-specific);GO:0003677(DNA binding);GO:0003700(DNA-binding transcription factor activity);GO:0005515(protein binding);GO:0005634(nucleus);GO:0005737(cytoplasm);GO:0006355(regulation of transcription, DNA-templated);GO:0006357(regulation of transcription by RN…	04068(FoxO signaling pathway)	no
ENSG00000127129	EDN2	3.52262e-05	0.667346	1	0.001	0.001	endothelin 2 [Source:HGNC Symbol;Acc:HGNC:3177]	GO:0001516(prostaglandin biosynthetic process);GO:0001659(temperature homeostasis);GO:0002690(positive regulation of leukocyte chemotaxis);GO:0003058(hormonal regulation of the force of heart contraction);GO:0003099(positive regulation of the force of heart contraction by chemical signal);GO:0003100(regulation of systemic arterial blood pressure by endothelin);GO:0005179(hormone activity);GO:0005…	04024(cAMP signaling pathway);04080(Neuroactive ligand-receptor interaction);04270(Vascular smooth muscle contraction);04924(Renin secretion)	no
ENSG00000127124	HIVEP3	0.0380713	1.43993e-45	6.1567e-41	0.076	0.054	human immunodeficiency virus type I enhancer binding protein 3 [Source:HGNC Symbol;Acc:HGNC:13561]	GO:0000981(DNA-binding transcription factor activity, RNA polymerase II-specific);GO:0003676(nucleic acid binding);GO:0003677(DNA binding);GO:0005634(nucleus);GO:0005737(cytoplasm);GO:0006357(regulation of transcription by RNA polymerase II);GO:0035914(skeletal muscle cell differentiation);GO:0045893(positive regulation of transcription, DNA-templated);GO:0046872(metal ion binding)	NA	no
ENSG00000198815	FOXJ3	-0.0279501	1.26275e-21	5.39914e-17	0.161	0.167	forkhead box J3 [Source:HGNC Symbol;Acc:HGNC:29178]	GO:0000981(DNA-binding transcription factor activity, RNA polymerase II-specific);GO:0001228(DNA-binding transcription activator activity, RNA polymerase II-specific);GO:0003677(DNA binding);GO:0003700(DNA-binding transcription factor activity);GO:0005634(nucleus);GO:0006355(regulation of transcription, DNA-templated);GO:0043565(sequence-specific DNA binding);GO:0045944(positive regulation of tra…	NA	no
ENSG00000177181	RIMKLA	-0.0110375	6.18004e-14	2.6424e-09	0.015	0.023	ribosomal modification protein rimK like family member A [Source:HGNC Symbol;Acc:HGNC:28725]	GO:0000166(nucleotide binding);GO:0005524(ATP binding);GO:0005737(cytoplasm);GO:0005829(cytosol);GO:0006464(cellular protein modification process);GO:0008652(cellular amino acid biosynthetic process);GO:0016874(ligase activity);GO:0046872(metal ion binding);GO:0072590(N-acetyl-L-aspartate-L-glutamate ligase activity)	00250(Alanine, aspartate and glutamate metabolism)	no
ENSG00000066185	ZMYND12	-0.000498458	0.16101	1	0.009	0.01	zinc finger MYND-type containing 12 [Source:HGNC Symbol;Acc:HGNC:21192]	GO:0005515(protein binding);GO:0005622(intracellular);GO:0046872(metal ion binding)	NA	no
ENSG00000127125	PPCS	-0.0370007	1.4522e-15	6.20919e-11	0.38	0.388	phosphopantothenoylcysteine synthetase [Source:HGNC Symbol;Acc:HGNC:25686]	GO:0004632(phosphopantothenate--cysteine ligase activity);GO:0005829(cytosol);GO:0009108(coenzyme biosynthetic process);GO:0015937(coenzyme A biosynthetic process);GO:0016874(ligase activity)	00770(Pantothenate and CoA biosynthesis)	no
ENSG00000186409	CCDC30	-0.00297415	0.00605971	1	0.029	0.03	coiled-coil domain containing 30 [Source:HGNC Symbol;Acc:HGNC:26103]	NA	NA	no
ENSG00000230116	AL445669.1	0.00061102	0.176973	1	0.001	0.001	ribosomal protein S3a (RPS3A) pseudogene	NA	NA	no
ENSG00000171960	PPIH	-0.0138802	5.68026e-14	2.42871e-09	0.148	0.149	peptidylprolyl isomerase H [Source:HGNC Symbol;Acc:HGNC:14651]	GO:0000398(mRNA splicing, via spliceosome);GO:0000413(protein peptidyl-prolyl isomerization);GO:0001525(angiogenesis);GO:0003755(peptidyl-prolyl cis-trans isomerase activity);GO:0005515(protein binding);GO:0005634(nucleus);GO:0005654(nucleoplasm);GO:0005681(spliceosomal complex);GO:0005737(cytoplasm);GO:0006397(mRNA processing);GO:0006457(protein folding);GO:0008380(RNA splicing);GO:0016018(cyclo…	03040(Spliceosome)	no
ENSG00000285728	AC098484.4	-0.000414585	0.0553052	1	0.002	0.002	novel transcript, antisense to PPIH	NA	NA	no
ENSG00000234917	AC098484.2	0.000118727	0.451783	1	0.001	0.001	novel transcript	NA	NA	no
ENSG00000065978	YBX1	0.0105331	2.11832e-12	9.05729e-08	0.932	0.919	Y-box binding protein 1 [Source:HGNC Symbol;Acc:HGNC:8014]	GO:0000122(negative regulation of transcription by RNA polymerase II);GO:0000398(mRNA splicing, via spliceosome);GO:0000978(RNA polymerase II proximal promoter sequence-specific DNA binding);GO:0000981(DNA-binding transcription factor activity, RNA polymerase II-specific);GO:0001228(DNA-binding transcription activator activity, RNA polymerase II-specific);GO:0001701(in utero embryonic development…	NA	no
ENSG00000164007	CLDN19	-0.00258804	5.6482e-06	0.2415	0.001	0.003	claudin 19 [Source:HGNC Symbol;Acc:HGNC:2040]	GO:0005198(structural molecule activity);GO:0005634(nucleus);GO:0005737(cytoplasm);GO:0005886(plasma membrane);GO:0005923(bicellular tight junction);GO:0007601(visual perception);GO:0016020(membrane);GO:0016021(integral component of membrane);GO:0016323(basolateral plasma membrane);GO:0016338(calcium-independent cell-cell adhesion via plasma membrane cell-adhesion molecules);GO:0019227(neuronal a…	04514(Cell adhesion molecules (CAMs));04530(Tight junction);04670(Leukocyte transendothelial migration);05160(Hepatitis C)	no
ENSG00000117385	P3H1	0.0996239	1.92242e-89	8.21967e-85	0.319	0.26	prolyl 3-hydroxylase 1 [Source:HGNC Symbol;Acc:HGNC:19316]	GO:0003674(molecular_function);GO:0005506(iron ion binding);GO:0005515(protein binding);GO:0005518(collagen binding);GO:0005576(extracellular region);GO:0005783(endoplasmic reticulum);GO:0005788(endoplasmic reticulum lumen);GO:0006457(protein folding);GO:0008285(negative regulation of cell population proliferation);GO:0010976(positive regulation of neuron projection development);GO:0016020(membra…	NA	no
ENSG00000164008	C1orf50	-0.00146664	0.629931	1	0.008	0.009	chromosome 1 open reading frame 50 [Source:HGNC Symbol;Acc:HGNC:28795]	GO:0005515(protein binding);GO:0042802(identical protein binding)	NA	no
ENSG00000283580	AC098484.3	-0.000647395	0.153657	1	0	0.001	novel transcript	NA	NA	no
ENSG00000274386	TMEM269	-0.000471507	0.302159	1	0.001	0.002	transmembrane protein 269 [Source:HGNC Symbol;Acc:HGNC:52381]	GO:0016020(membrane);GO:0016021(integral component of membrane)	NA	no
ENSG00000177868	SVBP	-0.0389941	2.81023e-31	1.20157e-26	0.186	0.192	small vasohibin binding protein [Source:HGNC Symbol;Acc:HGNC:29204]	GO:0005515(protein binding);GO:0005576(extracellular region);GO:0005737(cytoplasm);GO:0006508(proteolysis);GO:0009306(protein secretion);GO:0010596(negative regulation of endothelial cell migration);GO:0031397(negative regulation of protein ubiquitination);GO:0045177(apical part of cell)	NA	no
ENSG00000164010	ERMAP	-0.00383717	0.00125722	1	0.059	0.059	erythroblast membrane associated protein (Scianna blood group) [Source:HGNC Symbol;Acc:HGNC:15743]	GO:0005102(signaling receptor binding);GO:0005515(protein binding);GO:0005737(cytoplasm);GO:0005886(plasma membrane);GO:0009897(external side of plasma membrane);GO:0016020(membrane);GO:0016021(integral component of membrane);GO:0050776(regulation of immune response);GO:0050852(T cell receptor signaling pathway)	NA	no
ENSG00000228192	AL512353.1	-0.00375464	0.00352448	1	0.006	0.008	novel transcript, antisense to ERMAP	NA	NA	no
ENSG00000164011	ZNF691	-0.00649403	2.54355e-06	0.108755	0.022	0.023	zinc finger protein 691 [Source:HGNC Symbol;Acc:HGNC:28028]	GO:0000122(negative regulation of transcription by RNA polymerase II);GO:0000981(DNA-binding transcription factor activity, RNA polymerase II-specific);GO:0003676(nucleic acid binding);GO:0003677(DNA binding);GO:0003700(DNA-binding transcription factor activity);GO:0005634(nucleus);GO:0005654(nucleoplasm);GO:0044212(transcription regulatory region DNA binding);GO:0045944(positive regulation of tr…	NA	no
ENSG00000117394	SLC2A1	0.0458276	4.57379e-29	1.95561e-24	0.188	0.161	solute carrier family 2 member 1 [Source:HGNC Symbol;Acc:HGNC:11005]	GO:0000139(Golgi membrane);GO:0001666(response to hypoxia);GO:0001939(female pronucleus);GO:0005215(transporter activity);GO:0005355(glucose transmembrane transporter activity);GO:0005515(protein binding);GO:0005737(cytoplasm);GO:0005829(cytosol);GO:0005886(plasma membrane);GO:0005887(integral component of plasma membrane);GO:0005901(caveola);GO:0005911(cell-cell junction);GO:0005989(lactose bios…	04066(HIF-1 signaling pathway);04911(Insulin secretion);04919(Thyroid hormone signaling pathway);04920(Adipocytokine signaling pathway);04922(Glucagon signaling pathway);04931(Insulin resistance);04976(Bile secretion);05166(Human T-cell leukemia virus 1 infection);05200(Pathways in cancer);05211(Renal cell carcinoma);05230(Central carbon metabolism in cancer)	no
ENSG00000227533	SLC2A1-AS1	-0.00467084	0.00202007	1	0.01	0.013	SLC2A1 antisense RNA 1 [Source:HGNC Symbol;Acc:HGNC:44187]	NA	NA	no
ENSG00000186973	FAM183A	-0.000154045	0.69089	1	0.001	0.001	family with sequence similarity 183 member A [Source:HGNC Symbol;Acc:HGNC:34347]	GO:0097546(ciliary base)	NA	no
ENSG00000117395	EBNA1BP2	-0.0236489	3.41678e-14	1.46091e-09	0.282	0.286	EBNA1 binding protein 2 [Source:HGNC Symbol;Acc:HGNC:15531]	GO:0003723(RNA binding);GO:0005515(protein binding);GO:0005634(nucleus);GO:0005730(nucleolus);GO:0006364(rRNA processing);GO:0030687(preribosome, large subunit precursor);GO:0034399(nuclear periphery);GO:0042254(ribosome biogenesis);GO:0042273(ribosomal large subunit biogenesis)	NA	no
ENSG00000243710	CFAP57	-0.000351725	0.393955	1	0.001	0.001	cilia and flagella associated protein 57 [Source:HGNC Symbol;Acc:HGNC:26485]	GO:0005515(protein binding);GO:0060285(cilium-dependent cell motility)	NA	no
ENSG00000066056	TIE1	-0.0037944	0.275978	1	0.007	0.008	tyrosine kinase with immunoglobulin like and EGF like domains 1 [Source:HGNC Symbol;Acc:HGNC:11809]	GO:0000166(nucleotide binding);GO:0001525(angiogenesis);GO:0001568(blood vessel development);GO:0001570(vasculogenesis);GO:0001701(in utero embryonic development);GO:0004672(protein kinase activity);GO:0004713(protein tyrosine kinase activity);GO:0004714(transmembrane receptor protein tyrosine kinase activity);GO:0005515(protein binding);GO:0005524(ATP binding);GO:0005886(plasma membrane);GO:0005…	NA	no
ENSG00000234694	AL139289.2	0.000452854	0.588338	1	0.004	0.004	novel transcript	NA	NA	no
ENSG00000117399	CDC20	-0.00121174	0.664558	1	0.02	0.02	cell division cycle 20 [Source:HGNC Symbol;Acc:HGNC:1723]	GO:0000922(spindle pole);GO:0005515(protein binding);GO:0005634(nucleus);GO:0005654(nucleoplasm);GO:0005680(anaphase-promoting complex);GO:0005737(cytoplasm);GO:0005813(centrosome);GO:0005815(microtubule organizing center);GO:0005819(spindle);GO:0005829(cytosol);GO:0005856(cytoskeleton);GO:0006511(ubiquitin-dependent protein catabolic process);GO:0007049(cell cycle);GO:0007064(mitotic sister chro…	04110(Cell cycle);04114(Oocyte meiosis);04120(Ubiquitin mediated proteolysis);05166(Human T-cell leukemia virus 1 infection);05203(Viral carcinogenesis)	no
ENSG00000066322	ELOVL1	0.0386308	6.80422e-31	2.90928e-26	0.226	0.197	ELOVL fatty acid elongase 1 [Source:HGNC Symbol;Acc:HGNC:14418]	GO:0005515(protein binding);GO:0005783(endoplasmic reticulum);GO:0005789(endoplasmic reticulum membrane);GO:0006629(lipid metabolic process);GO:0006631(fatty acid metabolic process);GO:0006633(fatty acid biosynthetic process);GO:0006636(unsaturated fatty acid biosynthetic process);GO:0009922(fatty acid elongase activity);GO:0016020(membrane);GO:0016021(integral component of membrane);GO:0016740(t…	00062(Fatty acid elongation);01040(Biosynthesis of unsaturated fatty acids)	no
ENSG00000159479	MED8	-0.00675017	6.20756e-06	0.265417	0.303	0.299	mediator complex subunit 8 [Source:HGNC Symbol;Acc:HGNC:19971]	GO:0000978(RNA polymerase II proximal promoter sequence-specific DNA binding);GO:0003712(transcription coregulator activity);GO:0005515(protein binding);GO:0005634(nucleus);GO:0005654(nucleoplasm);GO:0006357(regulation of transcription by RNA polymerase II);GO:0006367(transcription initiation from RNA polymerase II promoter);GO:0016567(protein ubiquitination);GO:0016592(mediator complex);GO:00708…	NA	no
ENSG00000198198	SZT2	-0.0129633	3.64746e-07	0.0155954	0.051	0.055	SZT2, KICSTOR complex subunit [Source:HGNC Symbol;Acc:HGNC:29040]	GO:0003674(molecular_function);GO:0005515(protein binding);GO:0005764(lysosome);GO:0005765(lysosomal membrane);GO:0005777(peroxisome);GO:0007417(central nervous system development);GO:0009791(post-embryonic development);GO:0016020(membrane);GO:0021540(corpus callosum morphogenesis);GO:0031667(response to nutrient levels);GO:0034198(cellular response to amino acid starvation);GO:0042149(cellular r…	NA	no
ENSG00000178922	HYI	-0.0679916	4.86501e-32	2.08013e-27	0.283	0.31	hydroxypyruvate isomerase (putative) [Source:HGNC Symbol;Acc:HGNC:26948]	GO:0003674(molecular_function);GO:0005515(protein binding);GO:0005575(cellular_component);GO:0008150(biological_process);GO:0008903(hydroxypyruvate isomerase activity);GO:0016853(isomerase activity);GO:0016857(racemase and epimerase activity, acting on carbohydrates and derivatives)	00630(Glyoxylate and dicarboxylate metabolism)	no
ENSG00000229348	HYI-AS1	-0.000114065	0.428412	1	0.001	0.001	HYI antisense RNA 1 [Source:HGNC Symbol;Acc:HGNC:41173]	NA	NA	no
ENSG00000142949	PTPRF	-0.0216891	2.18044e-11	9.3229e-07	0.091	0.1	protein tyrosine phosphatase, receptor type F [Source:HGNC Symbol;Acc:HGNC:9670]	GO:0004721(phosphoprotein phosphatase activity);GO:0004725(protein tyrosine phosphatase activity);GO:0005001(transmembrane receptor protein tyrosine phosphatase activity);GO:0005515(protein binding);GO:0005886(plasma membrane);GO:0005887(integral component of plasma membrane);GO:0006470(protein dephosphorylation);GO:0007155(cell adhesion);GO:0007185(transmembrane receptor protein tyrosine phospha…	04514(Cell adhesion molecules (CAMs));04520(Adherens junction);04910(Insulin signaling pathway);04931(Insulin resistance)	no
ENSG00000066135	KDM4A	0.00240586	0.00321401	1	0.051	0.048	lysine demethylase 4A [Source:HGNC Symbol;Acc:HGNC:22978]	GO:0001650(fibrillar center);GO:0005515(protein binding);GO:0005634(nucleus);GO:0005654(nucleoplasm);GO:0005829(cytosol);GO:0006325(chromatin organization);GO:0006338(chromatin remodeling);GO:0008270(zinc ion binding);GO:0010507(negative regulation of autophagy);GO:0010629(negative regulation of gene expression);GO:0016032(viral process);GO:0016491(oxidoreductase activity);GO:0016577(histone deme…	NA	no
ENSG00000236200	KDM4A-AS1	-0.00235084	0.0194746	1	0.007	0.008	KDM4A antisense RNA 1 [Source:HGNC Symbol;Acc:HGNC:40528]	NA	NA	no
ENSG00000126091	ST3GAL3	-0.00137758	0.000160284	1	0.029	0.028	ST3 beta-galactoside alpha-2,3-sialyltransferase 3 [Source:HGNC Symbol;Acc:HGNC:10866]	GO:0000139(Golgi membrane);GO:0003836(beta-galactoside (CMP) alpha-2,3-sialyltransferase activity);GO:0005576(extracellular region);GO:0005794(Golgi apparatus);GO:0006486(protein glycosylation);GO:0008118(N-acetyllactosaminide alpha-2,3-sialyltransferase activity);GO:0008373(sialyltransferase activity);GO:0016020(membrane);GO:0016021(integral component of membrane);GO:0016266(O-glycan processing)…	00514(Other types of O-glycan biosynthesis);00515(Mannose type O-glycan biosynthesis);00533(Glycosaminoglycan biosynthesis - keratan sulfate);00601(Glycosphingolipid biosynthesis - lacto and neolacto series)	no
ENSG00000229444	AL451062.1	0.000763837	0.0117793	1	0.001	0	novel transcript	NA	NA	no
ENSG00000117407	ARTN	-0.00166532	0.00258004	1	0.001	0.002	artemin [Source:HGNC Symbol;Acc:HGNC:727]	GO:0000165(MAPK cascade);GO:0005102(signaling receptor binding);GO:0005515(protein binding);GO:0005576(extracellular region);GO:0005615(extracellular space);GO:0007165(signal transduction);GO:0007405(neuroblast proliferation);GO:0007411(axon guidance);GO:0007422(peripheral nervous system development);GO:0008083(growth factor activity);GO:0010469(regulation of signaling receptor activity);GO:00509…	NA	no
ENSG00000237950	AL357079.1	0.000261864	0.236803	1	0.003	0.002	novel transcript	NA	NA	no
ENSG00000117408	IPO13	0.0077527	1.47252e-13	6.29607e-09	0.043	0.036	importin 13 [Source:HGNC Symbol;Acc:HGNC:16853]	GO:0005515(protein binding);GO:0005634(nucleus);GO:0005737(cytoplasm);GO:0006606(protein import into nucleus);GO:0006886(intracellular protein transport);GO:0008536(Ran GTPase binding);GO:0008565(protein transporter activity);GO:0015031(protein transport)	NA	no
ENSG00000132768	DPH2	0.00382394	1.97277e-05	0.843499	0.044	0.04	DPH2 homolog [Source:HGNC Symbol;Acc:HGNC:3004]	GO:0005515(protein binding);GO:0005829(cytosol);GO:0016740(transferase activity);GO:0017183(peptidyl-diphthamide biosynthetic process from peptidyl-histidine);GO:0090560(2-(3-amino-3-carboxypropyl)histidine synthase activity)	NA	no
ENSG00000117410	ATP6V0B	0.0232073	3.35371e-05	1	0.675	0.661	ATPase H+ transporting V0 subunit b [Source:HGNC Symbol;Acc:HGNC:861]	GO:0005215(transporter activity);GO:0005768(endosome);GO:0005773(vacuole);GO:0005774(vacuolar membrane);GO:0006811(ion transport);GO:0008286(insulin receptor signaling pathway);GO:0010008(endosome membrane);GO:0015078(proton transmembrane transporter activity);GO:0015991(ATP hydrolysis coupled proton transport);GO:0016020(membrane);GO:0016021(integral component of membrane);GO:0016241(regulation …	00190(Oxidative phosphorylation);04142(Lysosome);04145(Phagosome);04721(Synaptic vesicle cycle);05110(Vibrio cholerae infection);05120(Epithelial cell signaling in Helicobacter pylori infection);05152(Tuberculosis);05165(Human papillomavirus infection);05323(Rheumatoid arthritis)	no
ENSG00000117411	B4GALT2	0.0412897	9.50773e-37	4.06522e-32	0.287	0.255	beta-1,4-galactosyltransferase 2 [Source:HGNC Symbol;Acc:HGNC:925]	GO:0000139(Golgi membrane);GO:0003831(beta-N-acetylglucosaminylglycopeptide beta-1,4-galactosyltransferase activity);GO:0003945(N-acetyllactosamine synthase activity);GO:0004461(lactose synthase activity);GO:0005654(nucleoplasm);GO:0005794(Golgi apparatus);GO:0005975(carbohydrate metabolic process);GO:0006486(protein glycosylation);GO:0007420(brain development);GO:0007613(memory);GO:0007626(locom…	00052(Galactose metabolism);00510(N-Glycan biosynthesis);00514(Other types of O-glycan biosynthesis);00515(Mannose type O-glycan biosynthesis);00533(Glycosaminoglycan biosynthesis - keratan sulfate);00601(Glycosphingolipid biosynthesis - lacto and neolacto series)	no
ENSG00000159214	CCDC24	-0.00351344	0.518135	1	0.035	0.037	coiled-coil domain containing 24 [Source:HGNC Symbol;Acc:HGNC:28688]	GO:0001835(blastocyst hatching);GO:0005515(protein binding)	NA	no
ENSG00000196517	SLC6A9	-0.000373989	1.78709e-07	0.00764105	0.031	0.029	solute carrier family 6 member 9 [Source:HGNC Symbol;Acc:HGNC:11056]	GO:0003333(amino acid transmembrane transport);GO:0005283(amino acid:sodium symporter activity);GO:0005328(neurotransmitter:sodium symporter activity);GO:0005886(plasma membrane);GO:0005887(integral component of plasma membrane);GO:0006836(neurotransmitter transport);GO:0006865(amino acid transport);GO:0014069(postsynaptic density);GO:0015187(glycine transmembrane transporter activity);GO:0015293…	04721(Synaptic vesicle cycle)	no
ENSG00000230615	AL139220.2	-0.0141047	4.71526e-06	0.20161	0.076	0.082	novel transcript	NA	NA	no
ENSG00000171872	KLF17	0.000346439	0.691968	1	0.007	0.006	Kruppel like factor 17 [Source:HGNC Symbol;Acc:HGNC:18830]	GO:0000981(DNA-binding transcription factor activity, RNA polymerase II-specific);GO:0003676(nucleic acid binding);GO:0003677(DNA binding);GO:0003700(DNA-binding transcription factor activity);GO:0005515(protein binding);GO:0005634(nucleus);GO:0006357(regulation of transcription by RNA polymerase II);GO:0044212(transcription regulatory region DNA binding);GO:0046872(metal ion binding)	NA	no
ENSG00000233514	AL356653.1	-0.000283639	0.629684	1	0.001	0.001	small nuclear ribonucleoprotein D1 polypeptide 16kDa (SNRPD1) pseudogene	NA	NA	no
ENSG00000271329	AL035417.2	-0.000421193	0.262823	1	0.001	0.001	metaxin 3 (MTX3) pseudogene	NA	NA	no
ENSG00000178028	DMAP1	-0.0203581	1.84142e-21	7.87334e-17	0.161	0.163	DNA methyltransferase 1 associated protein 1 [Source:HGNC Symbol;Acc:HGNC:18291]	GO:0000122(negative regulation of transcription by RNA polymerase II);GO:0000981(DNA-binding transcription factor activity, RNA polymerase II-specific);GO:0001103(RNA polymerase II repressing transcription factor binding);GO:0003714(transcription corepressor activity);GO:0005515(protein binding);GO:0005634(nucleus);GO:0005654(nucleoplasm);GO:0005657(replication fork);GO:0005737(cytoplasm);GO:0005…	NA	no
ENSG00000117419	ERI3	-0.0223509	3.8508e-14	1.64649e-09	0.29	0.293	ERI1 exoribonuclease family member 3 [Source:HGNC Symbol;Acc:HGNC:17276]	GO:0000175(3'-5'-exoribonuclease activity);GO:0000467(exonucleolytic trimming to generate mature 3'-end of 5.8S rRNA from tricistronic rRNA transcript (SSU-rRNA, 5.8S rRNA, LSU-rRNA));GO:0000738(DNA catabolic process, exonucleolytic);GO:0003676(nucleic acid binding);GO:0003723(RNA binding);GO:0004518(nuclease activity);GO:0004527(exonuclease activity);GO:0016787(hydrolase activity);GO:0046872(met…	NA	no
ENSG00000187147	RNF220	0.00999778	8.14691e-16	3.48337e-11	0.133	0.122	ring finger protein 220 [Source:HGNC Symbol;Acc:HGNC:25552]	GO:0004842(ubiquitin-protein transferase activity);GO:0005515(protein binding);GO:0005737(cytoplasm);GO:0016567(protein ubiquitination);GO:0016740(transferase activity);GO:0046872(metal ion binding);GO:0051865(protein autoubiquitination);GO:0061630(ubiquitin protein ligase activity);GO:0090263(positive regulation of canonical Wnt signaling pathway)	NA	no
ENSG00000126106	TMEM53	0.0022421	0.00336332	1	0.046	0.043	transmembrane protein 53 [Source:HGNC Symbol;Acc:HGNC:26186]	GO:0005634(nucleus);GO:0016020(membrane);GO:0016021(integral component of membrane)	NA	no
ENSG00000198520	ARMH1	0.00360941	3.30955e-07	0.0141506	0.009	0.006	armadillo-like helical domain containing 1 [Source:HGNC Symbol;Acc:HGNC:34345]	NA	NA	no
ENSG00000200169	RNU5D-1	-0.000163252	0.980964	1	0.002	0.002	RNA, U5D small nuclear 1 [Source:HGNC Symbol;Acc:HGNC:10214]	NA	NA	no
ENSG00000142945	KIF2C	0.00189915	0.260747	1	0.006	0.005	kinesin family member 2C [Source:HGNC Symbol;Acc:HGNC:6393]	GO:0000166(nucleotide binding);GO:0000278(mitotic cell cycle);GO:0000775(chromosome, centromeric region);GO:0000776(kinetochore);GO:0000777(condensed chromosome kinetochore);GO:0003774(motor activity);GO:0003777(microtubule motor activity);GO:0005515(protein binding);GO:0005524(ATP binding);GO:0005634(nucleus);GO:0005694(chromosome);GO:0005737(cytoplasm);GO:0005813(centrosome);GO:0005829(cytosol)…	NA	no
ENSG00000225721	AL592166.1	-0.000610415	0.0114616	1	0.001	0.001	novel transcript	NA	NA	no
ENSG00000142937	RPS8	0.033483	2.18817e-137	9.35596e-133	0.993	0.993	ribosomal protein S8 [Source:HGNC Symbol;Acc:HGNC:10441]	GO:0000184(nuclear-transcribed mRNA catabolic process, nonsense-mediated decay);GO:0000462(maturation of SSU-rRNA from tricistronic rRNA transcript (SSU-rRNA, 5.8S rRNA, LSU-rRNA));GO:0003723(RNA binding);GO:0003735(structural constituent of ribosome);GO:0005515(protein binding);GO:0005622(intracellular);GO:0005634(nucleus);GO:0005654(nucleoplasm);GO:0005737(cytoplasm);GO:0005783(endoplasmic reti…	03010(Ribosome)	no
ENSG00000234093	RPS15AP11	5.61267e-05	0.0542358	1	0.003	0.003	ribosomal protein S15a pseudogene 11 [Source:HGNC Symbol;Acc:HGNC:36707]	NA	NA	no
ENSG00000142959	BEST4	-0.00261675	0.0899285	1	0.006	0.007	bestrophin 4 [Source:HGNC Symbol;Acc:HGNC:17106]	GO:0003674(molecular_function);GO:0005254(chloride channel activity);GO:0005886(plasma membrane);GO:0006811(ion transport);GO:0006821(chloride transport);GO:0008150(biological_process);GO:0016020(membrane);GO:0016021(integral component of membrane);GO:0034707(chloride channel complex);GO:1902476(chloride transmembrane transport)	NA	no
ENSG00000173846	PLK3	0.00690853	6.44207e-06	0.275444	0.225	0.217	polo like kinase 3 [Source:HGNC Symbol;Acc:HGNC:2154]	GO:0000082(G1/S transition of mitotic cell cycle);GO:0000086(G2/M transition of mitotic cell cycle);GO:0000122(negative regulation of transcription by RNA polymerase II);GO:0000166(nucleotide binding);GO:0000278(mitotic cell cycle);GO:0000302(response to reactive oxygen species);GO:0000922(spindle pole);GO:0002039(p53 binding);GO:0004672(protein kinase activity);GO:0004674(protein serine/threonin…	04068(FoxO signaling pathway);04625(C-type lectin receptor signaling pathway);05152(Tuberculosis)	no
ENSG00000188396	TCTEX1D4	-0.000357997	0.131424	1	0.003	0.003	Tctex1 domain containing 4 [Source:HGNC Symbol;Acc:HGNC:32315]	GO:0001669(acrosomal vesicle);GO:0005515(protein binding);GO:0005634(nucleus);GO:0005737(cytoplasm);GO:0005815(microtubule organizing center);GO:0005930(axoneme);GO:0008157(protein phosphatase 1 binding);GO:0036126(sperm flagellum)	NA	no
ENSG00000222009	BTBD19	-0.00165177	3.83656e-05	1	0.031	0.033	BTB domain containing 19 [Source:HGNC Symbol;Acc:HGNC:27145]	GO:0005515(protein binding)	NA	no
ENSG00000117425	PTCH2	-0.000898358	0.0031662	1	0.011	0.011	patched 2 [Source:HGNC Symbol;Acc:HGNC:9586]	GO:0001558(regulation of cell growth);GO:0001709(cell fate determination);GO:0005119(smoothened binding);GO:0005886(plasma membrane);GO:0007224(smoothened signaling pathway);GO:0008158(hedgehog receptor activity);GO:0008544(epidermis development);GO:0009957(epidermal cell fate specification);GO:0016020(membrane);GO:0016021(integral component of membrane);GO:0042633(hair cycle);GO:0043588(skin dev…	04340(Hedgehog signaling pathway);05200(Pathways in cancer);05217(Basal cell carcinoma)	no
ENSG00000226499	AL136380.1	0.000213434	5.30531e-05	1	0.001	0.001	ribosomal protein S2 (RPS2) pseudogene	NA	NA	no
ENSG00000070785	EIF2B3	-0.00948539	8.62076e-21	3.68598e-16	0.162	0.156	eukaryotic translation initiation factor 2B subunit gamma [Source:HGNC Symbol;Acc:HGNC:3259]	GO:0003743(translation initiation factor activity);GO:0005085(guanyl-nucleotide exchange factor activity);GO:0005515(protein binding);GO:0005737(cytoplasm);GO:0005829(cytosol);GO:0005851(eukaryotic translation initiation factor 2B complex);GO:0006412(translation);GO:0006413(translational initiation);GO:0008135(translation factor activity, RNA binding);GO:0009058(biosynthetic process);GO:0009408(r…	03013(RNA transport);05168(Herpes simplex virus 1 infection)	no
ENSG00000268949	MRPS17P1	0.00773427	0.107047	1	0.002	0.002	mitochondrial ribosomal protein S17 pseudogene 1 [Source:HGNC Symbol;Acc:HGNC:29734]	NA	NA	no
ENSG00000126107	HECTD3	-0.00843056	2.02116e-18	8.64186e-14	0.057	0.055	HECT domain E3 ubiquitin protein ligase 3 [Source:HGNC Symbol;Acc:HGNC:26117]	GO:0004842(ubiquitin-protein transferase activity);GO:0005515(protein binding);GO:0005737(cytoplasm);GO:0016567(protein ubiquitination);GO:0016740(transferase activity);GO:0019905(syntaxin binding);GO:0043161(proteasome-mediated ubiquitin-dependent protein catabolic process);GO:0048471(perinuclear region of cytoplasm)	NA	no
ENSG00000126088	UROD	0.0276055	2.07395e-27	8.86758e-23	0.277	0.252	uroporphyrinogen decarboxylase [Source:HGNC Symbol;Acc:HGNC:12591]	GO:0004853(uroporphyrinogen decarboxylase activity);GO:0005515(protein binding);GO:0005654(nucleoplasm);GO:0005737(cytoplasm);GO:0005829(cytosol);GO:0006779(porphyrin-containing compound biosynthetic process);GO:0006782(protoporphyrinogen IX biosynthetic process);GO:0006783(heme biosynthetic process);GO:0016829(lyase activity);GO:0016831(carboxy-lyase activity);GO:0042168(heme metabolic process)	00860(Porphyrin and chlorophyll metabolism)	no
ENSG00000162415	ZSWIM5	-0.000904447	7.33108e-05	1	0.003	0.004	zinc finger SWIM-type containing 5 [Source:HGNC Symbol;Acc:HGNC:29299]	GO:0005615(extracellular space);GO:0008270(zinc ion binding);GO:0031462(Cul2-RING ubiquitin ligase complex);GO:0046872(metal ion binding);GO:1902667(regulation of axon guidance)	NA	no
ENSG00000281912	LINC01144	0.000446555	0.206794	1	0.001	0.001	long intergenic non-protein coding RNA 1144 [Source:HGNC Symbol;Acc:HGNC:49460]	NA	NA	no
ENSG00000186603	HPDL	0.00152433	0.0965894	1	0.003	0.003	4-hydroxyphenylpyruvate dioxygenase like [Source:HGNC Symbol;Acc:HGNC:28242]	GO:0003868(4-hydroxyphenylpyruvate dioxygenase activity);GO:0009072(aromatic amino acid family metabolic process);GO:0016491(oxidoreductase activity);GO:0016701(oxidoreductase activity, acting on single donors with incorporation of molecular oxygen);GO:0046872(metal ion binding);GO:0051213(dioxygenase activity);GO:0055114(oxidation-reduction process)	NA	no
ENSG00000132781	MUTYH	-0.00918318	8.29802e-06	0.354798	0.054	0.057	mutY DNA glycosylase [Source:HGNC Symbol;Acc:HGNC:7527]	GO:0000701(purine-specific mismatch base pair DNA N-glycosylase activity);GO:0003677(DNA binding);GO:0003824(catalytic activity);GO:0005515(protein binding);GO:0005634(nucleus);GO:0005654(nucleoplasm);GO:0005739(mitochondrion);GO:0006281(DNA repair);GO:0006284(base-excision repair);GO:0006298(mismatch repair);GO:0006974(cellular response to DNA damage stimulus);GO:0008152(metabolic process);GO:00…	03410(Base excision repair)	no
ENSG00000132773	TOE1	-0.00444735	0.00180655	1	0.054	0.056	target of EGR1, exonuclease [Source:HGNC Symbol;Acc:HGNC:15954]	GO:0000175(3'-5'-exoribonuclease activity);GO:0003676(nucleic acid binding);GO:0004535(poly(A)-specific ribonuclease activity);GO:0005515(protein binding);GO:0005634(nucleus);GO:0005654(nucleoplasm);GO:0005730(nucleolus);GO:0005737(cytoplasm);GO:0015030(Cajal body);GO:0016604(nuclear body);GO:0016607(nuclear speck);GO:0017069(snRNA binding);GO:0034472(snRNA 3'-end processing);GO:0046872(metal ion…	NA	no
ENSG00000070759	TESK2	-0.00138432	1.04824e-05	0.448198	0.056	0.056	testis associated actin remodelling kinase 2 [Source:HGNC Symbol;Acc:HGNC:11732]	GO:0000166(nucleotide binding);GO:0004672(protein kinase activity);GO:0004674(protein serine/threonine kinase activity);GO:0004712(protein serine/threonine/tyrosine kinase activity);GO:0004713(protein tyrosine kinase activity);GO:0005515(protein binding);GO:0005524(ATP binding);GO:0005634(nucleus);GO:0005654(nucleoplasm);GO:0005737(cytoplasm);GO:0006468(protein phosphorylation);GO:0007283(spermat…	NA	no
ENSG00000280670	CCDC163	-0.00033696	0.0408511	1	0.011	0.012	coiled-coil domain containing 163 [Source:HGNC Symbol;Acc:HGNC:27003]	GO:0016020(membrane);GO:0016021(integral component of membrane)	NA	no
ENSG00000132763	MMACHC	-0.00328481	4.91641e-08	0.00210211	0.017	0.017	metabolism of cobalamin associated C [Source:HGNC Symbol;Acc:HGNC:24525]	GO:0005515(protein binding);GO:0005737(cytoplasm);GO:0005829(cytosol);GO:0006749(glutathione metabolic process);GO:0009235(cobalamin metabolic process);GO:0009236(cobalamin biosynthetic process);GO:0016491(oxidoreductase activity);GO:0031419(cobalamin binding);GO:0032451(demethylase activity);GO:0033787(cyanocobalamin reductase (cyanide-eliminating) activity);GO:0042803(protein homodimerization a…	04977(Vitamin digestion and absorption)	no
ENSG00000117450	PRDX1	-0.108864	2.40612e-96	1.02879e-91	0.936	0.929	peroxiredoxin 1 [Source:HGNC Symbol;Acc:HGNC:9352]	GO:0000302(response to reactive oxygen species);GO:0001501(skeletal system development);GO:0001895(retina homeostasis);GO:0003723(RNA binding);GO:0004601(peroxidase activity);GO:0005515(protein binding);GO:0005615(extracellular space);GO:0005623(cell);GO:0005634(nucleus);GO:0005737(cytoplasm);GO:0005829(cytosol);GO:0006979(response to oxidative stress);GO:0008283(cell population proliferation);GO…	04146(Peroxisome)	no
ENSG00000117448	AKR1A1	0.00932727	6.27532e-21	2.68314e-16	0.591	0.571	aldo-keto reductase family 1 member A1 [Source:HGNC Symbol;Acc:HGNC:380]	GO:0004032(alditol:NADP+ 1-oxidoreductase activity);GO:0004033(aldo-keto reductase (NADP) activity);GO:0005515(protein binding);GO:0005615(extracellular space);GO:0005737(cytoplasm);GO:0005829(cytosol);GO:0005886(plasma membrane);GO:0006006(glucose metabolic process);GO:0006081(cellular aldehyde metabolic process);GO:0008106(alcohol dehydrogenase (NADP+) activity);GO:0009055(electron transfer act…	00010(Glycolysis / Gluconeogenesis);00040(Pentose and glucuronate interconversions);00561(Glycerolipid metabolism)	no
ENSG00000132780	NASP	0.0454081	3.3417e-12	1.42881e-07	0.539	0.514	nuclear autoantigenic sperm protein [Source:HGNC Symbol;Acc:HGNC:7644]	GO:0000082(G1/S transition of mitotic cell cycle);GO:0000790(nuclear chromatin);GO:0001824(blastocyst development);GO:0005515(protein binding);GO:0005634(nucleus);GO:0005654(nucleoplasm);GO:0005737(cytoplasm);GO:0006260(DNA replication);GO:0006335(DNA replication-dependent nucleosome assembly);GO:0006336(DNA replication-independent nucleosome assembly);GO:0007049(cell cycle);GO:0008283(cell popul…	NA	no
ENSG00000159588	CCDC17	0.00138957	0.581858	1	0.012	0.011	coiled-coil domain containing 17 [Source:HGNC Symbol;Acc:HGNC:26574]	GO:0005515(protein binding)	NA	no
ENSG00000159592	GPBP1L1	-0.0148528	3.08949e-16	1.32097e-11	0.202	0.2	GC-rich promoter binding protein 1 like 1 [Source:HGNC Symbol;Acc:HGNC:28843]	GO:0003677(DNA binding);GO:0003700(DNA-binding transcription factor activity);GO:0005634(nucleus);GO:0006351(transcription, DNA-templated);GO:0006355(regulation of transcription, DNA-templated);GO:0045893(positive regulation of transcription, DNA-templated)	NA	no
ENSG00000225447	RPS15AP10	0.0106244	3.28422e-16	1.40424e-11	0.028	0.022	ribosomal protein S15a pseudogene 10 [Source:HGNC Symbol;Acc:HGNC:37001]	NA	NA	no
ENSG00000234329	AL604028.2	0.000749008	0.0489029	1	0.004	0.003	ribosomal protein L7a (RPL7A) pseudogene	NA	NA	no
ENSG00000159596	TMEM69	-0.0100278	5.86024e-12	2.50566e-07	0.045	0.046	transmembrane protein 69 [Source:HGNC Symbol;Acc:HGNC:28035]	GO:0016020(membrane);GO:0016021(integral component of membrane)	NA	no
ENSG00000197429	IPP	-0.0265895	1.73925e-17	7.43651e-13	0.078	0.088	intracisternal A particle-promoted polypeptide [Source:HGNC Symbol;Acc:HGNC:6108]	GO:0003779(actin binding);GO:0005515(protein binding);GO:0005737(cytoplasm);GO:0005856(cytoskeleton);GO:0015629(actin cytoskeleton)	NA	no
ENSG00000230896	AL604028.1	-0.000383189	0.206707	1	0.003	0.003	novel transcript	NA	NA	no
ENSG00000086015	MAST2	-0.0257489	1.07364e-14	4.59054e-10	0.109	0.115	microtubule associated serine/threonine kinase 2 [Source:HGNC Symbol;Acc:HGNC:19035]	GO:0000166(nucleotide binding);GO:0000287(magnesium ion binding);GO:0004672(protein kinase activity);GO:0004674(protein serine/threonine kinase activity);GO:0005515(protein binding);GO:0005524(ATP binding);GO:0005737(cytoplasm);GO:0005856(cytoskeleton);GO:0005886(plasma membrane);GO:0006468(protein phosphorylation);GO:0007010(cytoskeleton organization);GO:0008017(microtubule binding);GO:0015630(m…	NA	no
ENSG00000117461	PIK3R3	-0.0336408	1.08089e-10	4.62156e-06	0.25	0.258	phosphoinositide-3-kinase regulatory subunit 3 [Source:HGNC Symbol;Acc:HGNC:8981]	GO:0001784(phosphotyrosine residue binding);GO:0001934(positive regulation of protein phosphorylation);GO:0002042(cell migration involved in sprouting angiogenesis);GO:0005515(protein binding);GO:0005829(cytosol);GO:0005942(phosphatidylinositol 3-kinase complex);GO:0006661(phosphatidylinositol biosynthetic process);GO:0008286(insulin receptor signaling pathway);GO:0010628(positive regulation of g…	01521(EGFR tyrosine kinase inhibitor resistance);01522(Endocrine resistance);01524(Platinum drug resistance);04012(ErbB signaling pathway);04014(Ras signaling pathway);04015(Rap1 signaling pathway);04024(cAMP signaling pathway);04062(Chemokine signaling pathway);04066(HIF-1 signaling pathway);04068(FoxO signaling pathway);04070(Phosphatidylinositol signaling system);04071(Sphingolipid signaling p…	no
ENSG00000226957	AL358075.1	-0.00108648	0.0672227	1	0.001	0.001	novel transcript	NA	NA	no
ENSG00000117472	TSPAN1	-0.0110408	1.72449e-11	7.37342e-07	0.029	0.037	tetraspanin 1 [Source:HGNC Symbol;Acc:HGNC:20657]	GO:0005515(protein binding);GO:0005654(nucleoplasm);GO:0005737(cytoplasm);GO:0005764(lysosome);GO:0005765(lysosomal membrane);GO:0005886(plasma membrane);GO:0005887(integral component of plasma membrane);GO:0007166(cell surface receptor signaling pathway);GO:0008283(cell population proliferation);GO:0016020(membrane);GO:0016021(integral component of membrane);GO:0016477(cell migration);GO:0030054…	NA	no
ENSG00000085998	POMGNT1	-0.0130008	5.20797e-14	2.22677e-09	0.096	0.099	protein O-linked mannose N-acetylglucosaminyltransferase 1 (beta 1,2-) [Source:HGNC Symbol;Acc:HGNC:19139]	GO:0000139(Golgi membrane);GO:0005515(protein binding);GO:0005794(Golgi apparatus);GO:0006486(protein glycosylation);GO:0006493(protein O-linked glycosylation);GO:0008375(acetylglucosaminyltransferase activity);GO:0016020(membrane);GO:0016021(integral component of membrane);GO:0016266(O-glycan processing);GO:0016740(transferase activity);GO:0016757(transferase activity, transferring glycosyl grou…	00515(Mannose type O-glycan biosynthesis)	no
ENSG00000171357	LURAP1	-0.0135472	6.38611e-09	0.000273051	0.047	0.052	leucine rich adaptor protein 1 [Source:HGNC Symbol;Acc:HGNC:32327]	GO:0001819(positive regulation of cytokine production);GO:0005515(protein binding);GO:0005737(cytoplasm);GO:0016477(cell migration);GO:0031032(actomyosin structure organization);GO:0042641(actomyosin);GO:0043123(positive regulation of I-kappaB kinase/NF-kappaB signaling);GO:0043231(intracellular membrane-bounded organelle)	NA	no
ENSG00000085999	RAD54L	0.00010963	0.237402	1	0.003	0.003	RAD54 like [Source:HGNC Symbol;Acc:HGNC:9826]	GO:0000166(nucleotide binding);GO:0000724(double-strand break repair via homologous recombination);GO:0000733(DNA strand renaturation);GO:0003677(DNA binding);GO:0004386(helicase activity);GO:0005515(protein binding);GO:0005524(ATP binding);GO:0005634(nucleus);GO:0005654(nucleoplasm);GO:0006281(DNA repair);GO:0006302(double-strand break repair);GO:0006310(DNA recombination);GO:0006974(cellular re…	03440(Homologous recombination)	no
ENSG00000132128	LRRC41	0.0265484	4.23077e-29	1.80895e-24	0.176	0.154	leucine rich repeat containing 41 [Source:HGNC Symbol;Acc:HGNC:16917]	GO:0005634(nucleus);GO:0005737(cytoplasm);GO:0005829(cytosol);GO:0016020(membrane);GO:0016567(protein ubiquitination);GO:0042803(protein homodimerization activity);GO:0043687(post-translational protein modification)	NA	no
ENSG00000173660	UQCRH	0.0136813	4.54633e-16	1.94387e-11	0.831	0.811	ubiquinol-cytochrome c reductase hinge protein [Source:HGNC Symbol;Acc:HGNC:12590]	GO:0005515(protein binding);GO:0005739(mitochondrion);GO:0005743(mitochondrial inner membrane);GO:0005746(mitochondrial respirasome);GO:0005750(mitochondrial respiratory chain complex III);GO:0006119(oxidative phosphorylation);GO:0006122(mitochondrial electron transport, ubiquinol to cytochrome c);GO:0008121(ubiquinol-cytochrome-c reductase activity);GO:0009060(aerobic respiration);GO:0016020(mem…	00190(Oxidative phosphorylation);04260(Cardiac muscle contraction);04714(Thermogenesis);04932(Non-alcoholic fatty liver disease (NAFLD));05010(Alzheimer disease);05012(Parkinson disease);05016(Huntington disease)	no
ENSG00000117481	NSUN4	0.00359213	3.38721e-05	1	0.057	0.055	NOP2/Sun RNA methyltransferase family member 4 [Source:HGNC Symbol;Acc:HGNC:31802]	GO:0003723(RNA binding);GO:0005515(protein binding);GO:0005739(mitochondrion);GO:0005759(mitochondrial matrix);GO:0005762(mitochondrial large ribosomal subunit);GO:0006364(rRNA processing);GO:0008168(methyltransferase activity);GO:0009383(rRNA (cytosine-C5-)-methyltransferase activity);GO:0016740(transferase activity);GO:0019843(rRNA binding);GO:0031167(rRNA methylation);GO:0032259(methylation);G…	NA	no
ENSG00000117480	FAAH	-0.0238978	6.11072e-21	2.61276e-16	0.045	0.058	fatty acid amide hydrolase [Source:HGNC Symbol;Acc:HGNC:3553]	GO:0004040(amidase activity);GO:0005515(protein binding);GO:0005737(cytoplasm);GO:0005789(endoplasmic reticulum membrane);GO:0005856(cytoskeleton);GO:0009062(fatty acid catabolic process);GO:0012505(endomembrane system);GO:0016020(membrane);GO:0016021(integral component of membrane);GO:0016787(hydrolase activity);GO:0017064(fatty acid amide hydrolase activity);GO:0019369(arachidonic acid metaboli…	04723(Retrograde endocannabinoid signaling)	no
ENSG00000232022	FAAHP1	-0.00285229	0.043417	1	0.009	0.011	fatty acid amide hydrolase pseudogene 1 [Source:HGNC Symbol;Acc:HGNC:50679]	NA	NA	no
ENSG00000079277	MKNK1	0.0013898	1.03072e-10	4.40706e-06	0.1	0.094	MAP kinase interacting serine/threonine kinase 1 [Source:HGNC Symbol;Acc:HGNC:7110]	GO:0000166(nucleotide binding);GO:0004672(protein kinase activity);GO:0004674(protein serine/threonine kinase activity);GO:0004683(calmodulin-dependent protein kinase activity);GO:0005515(protein binding);GO:0005516(calmodulin binding);GO:0005524(ATP binding);GO:0005634(nucleus);GO:0005654(nucleoplasm);GO:0005737(cytoplasm);GO:0005829(cytosol);GO:0006417(regulation of translation);GO:0006468(prot…	04010(MAPK signaling pathway);04066(HIF-1 signaling pathway);04910(Insulin signaling pathway)	no
ENSG00000142961	MOB3C	0.00953467	5.579e-08	0.00238541	0.048	0.041	MOB kinase activator 3C [Source:HGNC Symbol;Acc:HGNC:29800]	GO:0005515(protein binding);GO:0046872(metal ion binding)	NA	no
ENSG00000123472	ATPAF1	-8.62112e-05	2.87607e-08	0.00122972	0.136	0.133	ATP synthase mitochondrial F1 complex assembly factor 1 [Source:HGNC Symbol;Acc:HGNC:18803]	GO:0005515(protein binding);GO:0005739(mitochondrion);GO:0033615(mitochondrial proton-transporting ATP synthase complex assembly);GO:0065003(protein-containing complex assembly)	NA	no
ENSG00000159658	EFCAB14	-0.0211323	7.09495e-22	3.03359e-17	0.287	0.286	EF-hand calcium binding domain 14 [Source:HGNC Symbol;Acc:HGNC:29051]	GO:0005509(calcium ion binding);GO:0046872(metal ion binding)	NA	no
ENSG00000186377	CYP4X1	0.000274912	0.0182909	1	0.003	0.002	cytochrome P450 family 4 subfamily X member 1 [Source:HGNC Symbol;Acc:HGNC:20244]	GO:0004497(monooxygenase activity);GO:0005506(iron ion binding);GO:0005783(endoplasmic reticulum);GO:0005789(endoplasmic reticulum membrane);GO:0016020(membrane);GO:0016021(integral component of membrane);GO:0016491(oxidoreductase activity);GO:0016705(oxidoreductase activity, acting on paired donors, with incorporation or reduction of molecular oxygen);GO:0020037(heme binding);GO:0031090(organell…	04726(Serotonergic synapse)	no
ENSG00000225506	CYP4A22-AS1	-0.000631002	0.0107439	1	0.001	0.001	CYP4A22 antisense RNA 1 [Source:HGNC Symbol;Acc:HGNC:43715]	NA	NA	no
ENSG00000224805	LINC00853	-0.000169948	0.133744	1	0.007	0.007	long intergenic non-protein coding RNA 853 [Source:HGNC Symbol;Acc:HGNC:43716]	NA	NA	no
ENSG00000162366	PDZK1IP1	-0.034458	3.87812e-47	1.65817e-42	0.032	0.051	PDZK1 interacting protein 1 [Source:HGNC Symbol;Acc:HGNC:16887]	GO:0016020(membrane);GO:0016021(integral component of membrane);GO:0070062(extracellular exosome)	NA	no
ENSG00000162367	TAL1	-0.000848024	0.0360384	1	0.001	0.001	TAL bHLH transcription factor 1, erythroid differentiation factor [Source:HGNC Symbol;Acc:HGNC:11556]	GO:0000118(histone deacetylase complex);GO:0000122(negative regulation of transcription by RNA polymerase II);GO:0000790(nuclear chromatin);GO:0000976(transcription regulatory region sequence-specific DNA binding);GO:0000977(RNA polymerase II regulatory region sequence-specific DNA binding);GO:0000978(RNA polymerase II proximal promoter sequence-specific DNA binding);GO:0000980(RNA polymerase II …	NA	no
ENSG00000123473	STIL	-0.00455447	0.00592956	1	0.019	0.021	STIL, centriolar assembly protein [Source:HGNC Symbol;Acc:HGNC:10879]	GO:0000578(embryonic axis specification);GO:0001701(in utero embryonic development);GO:0001843(neural tube closure);GO:0001947(heart looping);GO:0005515(protein binding);GO:0005737(cytoplasm);GO:0005813(centrosome);GO:0005814(centriole);GO:0005829(cytosol);GO:0005856(cytoskeleton);GO:0007052(mitotic spindle organization);GO:0007224(smoothened signaling pathway);GO:0007275(multicellular organism d…	NA	no
ENSG00000162368	CMPK1	0.0122944	1.272e-20	5.43867e-16	0.592	0.568	cytidine/uridine monophosphate kinase 1 [Source:HGNC Symbol;Acc:HGNC:18170]	GO:0000166(nucleotide binding);GO:0004127(cytidylate kinase activity);GO:0004550(nucleoside diphosphate kinase activity);GO:0004849(uridine kinase activity);GO:0005524(ATP binding);GO:0005634(nucleus);GO:0005730(nucleolus);GO:0005737(cytoplasm);GO:0005829(cytosol);GO:0006139(nucleobase-containing compound metabolic process);GO:0006165(nucleoside diphosphate phosphorylation);GO:0006207('de novo' p…	00240(Pyrimidine metabolism);00983(Drug metabolism - other enzymes)	no
ENSG00000186790	FOXE3	0.00030576	0.79855	1	0.001	0.001	forkhead box E3 [Source:HGNC Symbol;Acc:HGNC:3808]	GO:0000981(DNA-binding transcription factor activity, RNA polymerase II-specific);GO:0001654(eye development);GO:0002088(lens development in camera-type eye);GO:0002930(trabecular meshwork development);GO:0003677(DNA binding);GO:0003700(DNA-binding transcription factor activity);GO:0005634(nucleus);GO:0005667(transcription factor complex);GO:0006355(regulation of transcription, DNA-templated);GO:…	NA	no
ENSG00000237424	FOXD2-AS1	0.000557991	0.212325	1	0.01	0.009	FOXD2 adjacent opposite strand RNA 1 [Source:HGNC Symbol;Acc:HGNC:44256]	NA	NA	no
ENSG00000186564	FOXD2	-0.0384883	9.67541e-44	4.13692e-39	0.044	0.065	forkhead box D2 [Source:HGNC Symbol;Acc:HGNC:3803]	GO:0000981(DNA-binding transcription factor activity, RNA polymerase II-specific);GO:0001228(DNA-binding transcription activator activity, RNA polymerase II-specific);GO:0003677(DNA binding);GO:0003700(DNA-binding transcription factor activity);GO:0005634(nucleus);GO:0006355(regulation of transcription, DNA-templated);GO:0006357(regulation of transcription by RNA polymerase II);GO:0009653(anatomi…	NA	no
ENSG00000269113	TRABD2B	0.00329188	0.255008	1	0.017	0.016	TraB domain containing 2B [Source:HGNC Symbol;Acc:HGNC:44200]	GO:0004222(metalloendopeptidase activity);GO:0005515(protein binding);GO:0005886(plasma membrane);GO:0005887(integral component of plasma membrane);GO:0006508(proteolysis);GO:0008233(peptidase activity);GO:0008237(metallopeptidase activity);GO:0016020(membrane);GO:0016021(integral component of membrane);GO:0016055(Wnt signaling pathway);GO:0016787(hydrolase activity);GO:0017147(Wnt-protein bindin…	NA	no
ENSG00000272491	AL109659.2	0.000476412	0.0627028	1	0	0.001	novel transcript, antisense to SLC5A9	NA	NA	no
ENSG00000132122	SPATA6	-0.0328682	1.12829e-13	4.82423e-09	0.123	0.135	spermatogenesis associated 6 [Source:HGNC Symbol;Acc:HGNC:18309]	GO:0005576(extracellular region);GO:0005929(cilium);GO:0007275(multicellular organism development);GO:0007283(spermatogenesis);GO:0030154(cell differentiation);GO:0031514(motile cilium);GO:0032027(myosin light chain binding);GO:0042995(cell projection);GO:0044458(motile cilium assembly);GO:0097224(sperm connecting piece)	NA	no
ENSG00000224986	PPP1R8P1	-7.98505e-05	0.61161	1	0.001	0.001	protein phosphatase 1 regulatory subunit 8 pseudogene 1 [Source:HGNC Symbol;Acc:HGNC:9297]	NA	NA	no
ENSG00000186094	AGBL4	0.000329269	0.407554	1	0.001	0.001	ATP/GTP binding protein like 4 [Source:HGNC Symbol;Acc:HGNC:25892]	GO:0004180(carboxypeptidase activity);GO:0004181(metallocarboxypeptidase activity);GO:0005737(cytoplasm);GO:0005794(Golgi apparatus);GO:0005814(centriole);GO:0005829(cytosol);GO:0005856(cytoskeleton);GO:0006508(proteolysis);GO:0008233(peptidase activity);GO:0008237(metallopeptidase activity);GO:0008270(zinc ion binding);GO:0015631(tubulin binding);GO:0016787(hydrolase activity);GO:0035608(protein…	NA	no
ENSG00000162373	BEND5	0.00358746	0.116996	1	0.044	0.042	BEN domain containing 5 [Source:HGNC Symbol;Acc:HGNC:25668]	GO:0003677(DNA binding);GO:0005515(protein binding);GO:0005794(Golgi apparatus);GO:0045892(negative regulation of transcription, DNA-templated)	NA	no
ENSG00000162374	ELAVL4	0.00113391	6.08986e-05	1	0.002	0.001	ELAV like RNA binding protein 4 [Source:HGNC Symbol;Acc:HGNC:3315]	GO:0003676(nucleic acid binding);GO:0003723(RNA binding);GO:0003729(mRNA binding);GO:0003730(mRNA 3'-UTR binding);GO:0006396(RNA processing);GO:0006397(mRNA processing);GO:0007612(learning);GO:0007626(locomotory behavior);GO:0017091(AU-rich element binding);GO:0048813(dendrite morphogenesis)	NA	no
ENSG00000229316	HMGB1P45	-0.000275373	0.441236	1	0.001	0.001	high mobility group box 1 pseudogene 45 [Source:HGNC Symbol;Acc:HGNC:39277]	NA	NA	no
ENSG00000142700	DMRTA2	-0.000809152	0.0759277	1	0.001	0.001	DMRT like family A2 [Source:HGNC Symbol;Acc:HGNC:13908]	GO:0000981(DNA-binding transcription factor activity, RNA polymerase II-specific);GO:0002052(positive regulation of neuroblast proliferation);GO:0003677(DNA binding);GO:0003700(DNA-binding transcription factor activity);GO:0005515(protein binding);GO:0005634(nucleus);GO:0006355(regulation of transcription, DNA-templated);GO:0006357(regulation of transcription by RNA polymerase II);GO:0021796(cere…	NA	no
ENSG00000185104	FAF1	-0.00598946	2.17791e-15	9.31209e-11	0.131	0.127	Fas associated factor 1 [Source:HGNC Symbol;Acc:HGNC:3578]	GO:0005515(protein binding);GO:0005634(nucleus);GO:0005635(nuclear envelope);GO:0005737(cytoplasm);GO:0005829(cytosol);GO:0006915(apoptotic process);GO:0007253(cytoplasmic sequestering of NF-kappaB);GO:0008219(cell death);GO:0010942(positive regulation of cell death);GO:0016020(membrane);GO:0016021(integral component of membrane);GO:0019887(protein kinase regulator activity);GO:0019901(protein ki…	04217(Necroptosis)	no
ENSG00000123080	CDKN2C	-0.0465904	2.02764e-22	8.66958e-18	0.197	0.212	cyclin dependent kinase inhibitor 2C [Source:HGNC Symbol;Acc:HGNC:1789]	GO:0000079(regulation of cyclin-dependent protein serine/threonine kinase activity);GO:0000082(G1/S transition of mitotic cell cycle);GO:0004861(cyclin-dependent protein serine/threonine kinase inhibitor activity);GO:0005515(protein binding);GO:0005634(nucleus);GO:0005737(cytoplasm);GO:0005829(cytosol);GO:0007049(cell cycle);GO:0007050(cell cycle arrest);GO:0008285(negative regulation of cell pop…	01522(Endocrine resistance);04110(Cell cycle);04934(Cushing syndrome);05166(Human T-cell leukemia virus 1 infection);05202(Transcriptional misregulation in cancer)	no
ENSG00000203356	LINC01562	8.94041e-05	0.822407	1	0.001	0.001	long intergenic non-protein coding RNA 1562 [Source:HGNC Symbol;Acc:HGNC:51335]	NA	NA	no
ENSG00000123091	RNF11	0.0065922	2.45602e-11	1.05012e-06	0.292	0.28	ring finger protein 11 [Source:HGNC Symbol;Acc:HGNC:10056]	GO:0000151(ubiquitin ligase complex);GO:0003677(DNA binding);GO:0004842(ubiquitin-protein transferase activity);GO:0005515(protein binding);GO:0005634(nucleus);GO:0005737(cytoplasm);GO:0005768(endosome);GO:0005769(early endosome);GO:0006511(ubiquitin-dependent protein catabolic process);GO:0008270(zinc ion binding);GO:0046872(metal ion binding);GO:0051865(protein autoubiquitination);GO:0055037(re…	NA	no
ENSG00000233406	AL162430.1	0.000380387	0.710893	1	0.001	0.001	ribosomal protein S2 (RPS2) pseudogene	NA	NA	no
ENSG00000085831	TTC39A	0.00124601	0.81766	1	0.01	0.009	tetratricopeptide repeat domain 39A [Source:HGNC Symbol;Acc:HGNC:18657]	GO:0003674(molecular_function);GO:0005515(protein binding);GO:0005575(cellular_component);GO:0008150(biological_process)	NA	no
ENSG00000261664	TTC39A-AS1	-0.00407024	1.52805e-06	0.0653348	0.002	0.004	TTC39A antisense RNA 1 [Source:HGNC Symbol;Acc:HGNC:40851]	NA	NA	no
ENSG00000085832	EPS15	-0.0137459	2.32618e-27	9.94603e-23	0.198	0.19	epidermal growth factor receptor pathway substrate 15 [Source:HGNC Symbol;Acc:HGNC:3419]	GO:0001921(positive regulation of receptor recycling);GO:0005509(calcium ion binding);GO:0005515(protein binding);GO:0005737(cytoplasm);GO:0005768(endosome);GO:0005769(early endosome);GO:0005829(cytosol);GO:0005886(plasma membrane);GO:0005905(clathrin-coated pit);GO:0006895(Golgi to endosome transport);GO:0006897(endocytosis);GO:0007173(epidermal growth factor receptor signaling pathway);GO:00082…	04144(Endocytosis)	no
ENSG00000117859	OSBPL9	-0.0305796	4.53852e-21	1.94053e-16	0.2	0.206	oxysterol binding protein like 9 [Source:HGNC Symbol;Acc:HGNC:16386]	GO:0005768(endosome);GO:0005794(Golgi apparatus);GO:0005829(cytosol);GO:0006699(bile acid biosynthetic process);GO:0006869(lipid transport);GO:0008289(lipid binding);GO:0015248(sterol transporter activity);GO:0015918(sterol transport);GO:0016020(membrane);GO:0031902(late endosome membrane);GO:0032934(sterol binding);GO:0043231(intracellular membrane-bounded organelle)	NA	no
ENSG00000078618	NRDC	-0.0558873	1.64948e-44	7.05269e-40	0.389	0.396	nardilysin convertase [Source:HGNC Symbol;Acc:HGNC:7995]	GO:0003824(catalytic activity);GO:0004222(metalloendopeptidase activity);GO:0005515(protein binding);GO:0005739(mitochondrion);GO:0005829(cytosol);GO:0006508(proteolysis);GO:0007528(neuromuscular junction development);GO:0008233(peptidase activity);GO:0008237(metallopeptidase activity);GO:0008283(cell population proliferation);GO:0009986(cell surface);GO:0016477(cell migration);GO:0016787(hydrola…	NA	no
ENSG00000266993	AL050343.1	-0.00283526	4.15084e-06	0.177477	0.004	0.005	novel transcript, antisense to NRD1	NA	NA	no
ENSG00000272175	AL050343.2	0.000215077	0.802625	1	0.001	0.001	novel transcript, antisense to NRD1	NA	NA	no
ENSG00000169213	RAB3B	0.00101193	2.30599e-05	0.985974	0.002	0.002	RAB3B, member RAS oncogene family [Source:HGNC Symbol;Acc:HGNC:9778]	GO:0000166(nucleotide binding);GO:0003924(GTPase activity);GO:0005515(protein binding);GO:0005525(GTP binding);GO:0005737(cytoplasm);GO:0005768(endosome);GO:0005794(Golgi apparatus);GO:0005829(cytosol);GO:0005886(plasma membrane);GO:0006886(intracellular protein transport);GO:0006904(vesicle docking involved in exocytosis);GO:0008021(synaptic vesicle);GO:0009306(protein secretion);GO:0015031(prot…	NA	no
ENSG00000117862	TXNDC12	-0.0109412	0.000173599	1	0.036	0.041	thioredoxin domain containing 12 [Source:HGNC Symbol;Acc:HGNC:24626]	GO:0005515(protein binding);GO:0005783(endoplasmic reticulum);GO:0005788(endoplasmic reticulum lumen);GO:0015037(peptide disulfide oxidoreductase activity);GO:0016491(oxidoreductase activity);GO:0019153(protein-disulfide reductase (glutathione) activity);GO:0045454(cell redox homeostasis);GO:0055114(oxidation-reduction process);GO:0060548(negative regulation of cell death);GO:1902236(negative reg…	00480(Glutathione metabolism)	no
ENSG00000198841	KTI12	-0.0127832	3.51697e-05	1	0.039	0.045	KTI12 chromatin associated homolog [Source:HGNC Symbol;Acc:HGNC:25160]	GO:0000166(nucleotide binding);GO:0002098(tRNA wobble uridine modification);GO:0005515(protein binding);GO:0005524(ATP binding);GO:0006357(regulation of transcription by RNA polymerase II);GO:0033588(Elongator holoenzyme complex)	NA	no
ENSG00000134717	BTF3L4	-0.0339858	1.53672e-19	6.57055e-15	0.302	0.309	basic transcription factor 3 like 4 [Source:HGNC Symbol;Acc:HGNC:30547]	GO:0005515(protein binding)	NA	no
ENSG00000157077	ZFYVE9	-0.0251027	1.15984e-21	4.95913e-17	0.105	0.109	zinc finger FYVE-type containing 9 [Source:HGNC Symbol;Acc:HGNC:6775]	GO:0005515(protein binding);GO:0005545(1-phosphatidylinositol binding);GO:0005737(cytoplasm);GO:0005768(endosome);GO:0005769(early endosome);GO:0005829(cytosol);GO:0006508(proteolysis);GO:0006897(endocytosis);GO:0007179(transforming growth factor beta receptor signaling pathway);GO:0008236(serine-type peptidase activity);GO:0016020(membrane);GO:0016197(endosomal transport);GO:0019904(protein doma…	04144(Endocytosis);04350(TGF-beta signaling pathway)	no
ENSG00000228407	AL139156.2	0.00121463	3.72195e-06	0.15914	0.001	0	pseudogene similar to part of alcohol dehydrogenase 5 (class III), chi polypeptidem (ADH5)	NA	NA	no
ENSG00000224255	PDCL3P6	0.000562387	0.180444	1	0.001	0.001	phosducin-like 3 pseudogene 6 [Source:HGNC Symbol;Acc:HGNC:44507]	NA	NA	no
ENSG00000236004	AL139156.3	0.000827144	0.00444852	1	0.001	0	pseudogene similar to part of ribosomal protein L9 (RPL9)	NA	NA	no
ENSG00000213735	ANAPC10P1	0.00137889	0.00470776	1	0.001	0	anaphase promoting complex subunit 10 pseudogene 1 [Source:HGNC Symbol;Acc:HGNC:33976]	NA	NA	no
ENSG00000154222	CC2D1B	-0.00889355	2.53162e-07	0.0108245	0.035	0.037	coiled-coil and C2 domain containing 1B [Source:HGNC Symbol;Acc:HGNC:29386]	GO:0000122(negative regulation of transcription by RNA polymerase II);GO:0000978(RNA polymerase II proximal promoter sequence-specific DNA binding);GO:0001227(DNA-binding transcription repressor activity, RNA polymerase II-specific);GO:0005515(protein binding);GO:0005634(nucleus);GO:0005654(nucleoplasm);GO:0043231(intracellular membrane-bounded organelle)	NA	no
ENSG00000224680	PLA2G12AP1	0.00156005	0.213009	1	0.005	0.005	phospholipase A2 group XIIA pseudogene 1 [Source:HGNC Symbol;Acc:HGNC:39248]	NA	NA	no
ENSG00000085840	ORC1	0.00171037	0.0884073	1	0.004	0.003	origin recognition complex subunit 1 [Source:HGNC Symbol;Acc:HGNC:8487]	GO:0000082(G1/S transition of mitotic cell cycle);GO:0000083(regulation of transcription involved in G1/S transition of mitotic cell cycle);GO:0000166(nucleotide binding);GO:0000278(mitotic cell cycle);GO:0000784(nuclear chromosome, telomeric region);GO:0000808(origin recognition complex);GO:0003677(DNA binding);GO:0003682(chromatin binding);GO:0003688(DNA replication origin binding);GO:0005515(p…	04110(Cell cycle)	no
ENSG00000134748	PRPF38A	0.0372839	3.89755e-17	1.66647e-12	0.216	0.193	pre-mRNA processing factor 38A [Source:HGNC Symbol;Acc:HGNC:25930]	GO:0000398(mRNA splicing, via spliceosome);GO:0003723(RNA binding);GO:0005515(protein binding);GO:0005634(nucleus);GO:0005654(nucleoplasm);GO:0005681(spliceosomal complex);GO:0006397(mRNA processing);GO:0008380(RNA splicing);GO:0031965(nuclear membrane);GO:0071005(U2-type precatalytic spliceosome);GO:0071011(precatalytic spliceosome)	03040(Spliceosome)	no
ENSG00000134744	TUT4	-0.0704184	7.49393e-36	3.20418e-31	0.286	0.308	terminal uridylyl transferase 4 [Source:HGNC Symbol;Acc:HGNC:28981]	GO:0000289(nuclear-transcribed mRNA poly(A) tail shortening);GO:0001556(oocyte maturation);GO:0001816(cytokine production);GO:0003676(nucleic acid binding);GO:0003723(RNA binding);GO:0005515(protein binding);GO:0005615(extracellular space);GO:0005634(nucleus);GO:0005730(nucleolus);GO:0005737(cytoplasm);GO:0005829(cytosol);GO:0008270(zinc ion binding);GO:0010526(negative regulation of transpositio…	NA	no
ENSG00000116157	GPX7	0.081051	6.02516e-92	2.57618e-87	0.189	0.141	glutathione peroxidase 7 [Source:HGNC Symbol;Acc:HGNC:4559]	GO:0004096(catalase activity);GO:0004601(peroxidase activity);GO:0004602(glutathione peroxidase activity);GO:0005515(protein binding);GO:0005576(extracellular region);GO:0005783(endoplasmic reticulum);GO:0005788(endoplasmic reticulum lumen);GO:0006979(response to oxidative stress);GO:0016491(oxidoreductase activity);GO:0034599(cellular response to oxidative stress);GO:0055114(oxidation-reduction …	00480(Glutathione metabolism);00590(Arachidonic acid metabolism);04918(Thyroid hormone synthesis)	no
ENSG00000182183	SHISAL2A	0.00172259	0.0356991	1	0.003	0.002	shisa like 2A [Source:HGNC Symbol;Acc:HGNC:28757]	GO:0016020(membrane);GO:0016021(integral component of membrane)	NA	no
ENSG00000162377	COA7	0.00357089	6.65341e-05	1	0.033	0.029	cytochrome c oxidase assembly factor 7 (putative) [Source:HGNC Symbol;Acc:HGNC:25716]	GO:0005515(protein binding);GO:0005634(nucleus);GO:0005739(mitochondrion);GO:0005758(mitochondrial intermembrane space)	04714(Thermogenesis)	no
ENSG00000162378	ZYG11B	-0.00738885	7.95755e-25	3.40241e-20	0.148	0.14	zyg-11 family member B, cell cycle regulator [Source:HGNC Symbol;Acc:HGNC:25820]	GO:0005515(protein binding);GO:0031462(Cul2-RING ubiquitin ligase complex)	NA	no
ENSG00000228929	RPS13P2	-0.00473868	7.49594e-06	0.320504	0.006	0.009	ribosomal protein S13 pseudogene 2 [Source:HGNC Symbol;Acc:HGNC:36364]	NA	NA	no
ENSG00000121310	ECHDC2	-0.0536032	7.36887e-31	3.15071e-26	0.135	0.159	enoyl-CoA hydratase domain containing 2 [Source:HGNC Symbol;Acc:HGNC:23408]	GO:0003824(catalytic activity);GO:0004300(enoyl-CoA hydratase activity);GO:0005739(mitochondrion);GO:0006629(lipid metabolic process);GO:0006631(fatty acid metabolic process);GO:0006635(fatty acid beta-oxidation);GO:0016829(lyase activity)	NA	no
ENSG00000116171	SCP2	-0.0242493	3.75856e-26	1.60705e-21	0.406	0.401	sterol carrier protein 2 [Source:HGNC Symbol;Acc:HGNC:10606]	GO:0000062(fatty-acyl-CoA binding);GO:0003824(catalytic activity);GO:0005102(signaling receptor binding);GO:0005515(protein binding);GO:0005654(nucleoplasm);GO:0005737(cytoplasm);GO:0005739(mitochondrion);GO:0005777(peroxisome);GO:0005782(peroxisomal matrix);GO:0005829(cytosol);GO:0006625(protein targeting to peroxisome);GO:0006694(steroid biosynthetic process);GO:0006699(bile acid biosynthetic p…	00120(Primary bile acid biosynthesis);01040(Biosynthesis of unsaturated fatty acids);03320(PPAR signaling pathway);04146(Peroxisome)	no
ENSG00000174348	PODN	-0.0499295	2.82168e-59	1.20646e-54	0.054	0.058	podocan [Source:HGNC Symbol;Acc:HGNC:23174]	GO:0005515(protein binding);GO:0005518(collagen binding);GO:0005576(extracellular region);GO:0005615(extracellular space);GO:0005737(cytoplasm);GO:0008285(negative regulation of cell population proliferation);GO:0030021(extracellular matrix structural constituent conferring compression resistance);GO:0030336(negative regulation of cell migration);GO:0062023(collagen-containing extracellular matri…	NA	no
ENSG00000157184	CPT2	-0.00169804	3.11449e-05	1	0.042	0.042	carnitine palmitoyltransferase 2 [Source:HGNC Symbol;Acc:HGNC:2330]	GO:0004095(carnitine O-palmitoyltransferase activity);GO:0005654(nucleoplasm);GO:0005730(nucleolus);GO:0005739(mitochondrion);GO:0005743(mitochondrial inner membrane);GO:0006629(lipid metabolic process);GO:0006631(fatty acid metabolic process);GO:0006635(fatty acid beta-oxidation);GO:0006853(carnitine shuttle);GO:0016020(membrane);GO:0016740(transferase activity);GO:0016746(transferase activity, …	00071(Fatty acid degradation);03320(PPAR signaling pathway);04714(Thermogenesis)	no
ENSG00000236723	AL606760.2	-0.000190224	0.134775	1	0.002	0.002	novel transcript, antisense to CPT2	NA	NA	no
ENSG00000162384	CZIB	-0.0295626	6.03467e-28	2.58025e-23	0.354	0.353	CXXC motif containing zinc binding protein [Source:HGNC Symbol;Acc:HGNC:26059]	GO:0008150(biological_process);GO:0008270(zinc ion binding);GO:0046872(metal ion binding)	NA	no
ENSG00000259818	AL606760.3	0.000589965	0.50182	1	0.011	0.011	novel transcript, antisense to C1orf123 & MAGOH	NA	NA	no
ENSG00000162385	MAGOH	-0.0432527	1.74089e-35	7.44352e-31	0.389	0.392	mago homolog, exon junction complex subunit [Source:HGNC Symbol;Acc:HGNC:6815]	GO:0000184(nuclear-transcribed mRNA catabolic process, nonsense-mediated decay);GO:0000381(regulation of alternative mRNA splicing, via spliceosome);GO:0000398(mRNA splicing, via spliceosome);GO:0003723(RNA binding);GO:0005515(protein binding);GO:0005634(nucleus);GO:0005654(nucleoplasm);GO:0005681(spliceosomal complex);GO:0005737(cytoplasm);GO:0006397(mRNA processing);GO:0006405(RNA export from n…	03013(RNA transport);03015(mRNA surveillance pathway);03040(Spliceosome)	no
ENSG00000226754	AL606760.1	-0.00178179	0.00404311	1	0.011	0.012	novel transcript, antisense to MAGOH	NA	NA	no
ENSG00000157193	LRP8	-0.0140795	1.69723e-19	7.25685e-15	0.022	0.031	LDL receptor related protein 8 [Source:HGNC Symbol;Acc:HGNC:6700]	GO:0000122(negative regulation of transcription by RNA polymerase II);GO:0001523(retinoid metabolic process);GO:0004888(transmembrane signaling receptor activity);GO:0005041(low-density lipoprotein particle receptor activity);GO:0005509(calcium ion binding);GO:0005515(protein binding);GO:0005576(extracellular region);GO:0005875(microtubule associated complex);GO:0005886(plasma membrane);GO:000590…	NA	no
ENSG00000225675	LINC01771	-0.00230422	8.25697e-05	1	0.001	0.002	long intergenic non-protein coding RNA 1771 [Source:HGNC Symbol;Acc:HGNC:52561]	NA	NA	no
ENSG00000230138	AC119428.2	-0.00168184	0.024356	1	0.001	0.001	novel transcript	NA	NA	no
ENSG00000174332	GLIS1	0.000586883	0.0455479	1	0.015	0.014	GLIS family zinc finger 1 [Source:HGNC Symbol;Acc:HGNC:29525]	GO:0000122(negative regulation of transcription by RNA polymerase II);GO:0000977(RNA polymerase II regulatory region sequence-specific DNA binding);GO:0000981(DNA-binding transcription factor activity, RNA polymerase II-specific);GO:0001227(DNA-binding transcription repressor activity, RNA polymerase II-specific);GO:0001228(DNA-binding transcription activator activity, RNA polymerase II-specific)…	NA	no
ENSG00000058804	NDC1	0.00216817	0.00217791	1	0.033	0.031	NDC1 transmembrane nucleoporin [Source:HGNC Symbol;Acc:HGNC:25525]	GO:0005634(nucleus);GO:0005635(nuclear envelope);GO:0005643(nuclear pore);GO:0005737(cytoplasm);GO:0005886(plasma membrane);GO:0006110(regulation of glycolytic process);GO:0006406(mRNA export from nucleus);GO:0006409(tRNA export from nucleus);GO:0006999(nuclear pore organization);GO:0007129(synapsis);GO:0007283(spermatogenesis);GO:0015031(protein transport);GO:0015629(actin cytoskeleton);GO:00160…	03013(RNA transport)	no
ENSG00000058799	YIPF1	-0.00153163	1.30177e-05	0.556596	0.074	0.074	Yip1 domain family member 1 [Source:HGNC Symbol;Acc:HGNC:25231]	GO:0000138(Golgi trans cisterna);GO:0005515(protein binding);GO:0005768(endosome);GO:0005794(Golgi apparatus);GO:0005797(Golgi medial cisterna);GO:0005802(trans-Golgi network);GO:0016020(membrane);GO:0016021(integral component of membrane);GO:0016192(vesicle-mediated transport);GO:0017137(Rab GTPase binding);GO:0030133(transport vesicle);GO:0031902(late endosome membrane)	NA	no
ENSG00000081870	HSPB11	-0.0448094	3.14109e-25	1.34303e-20	0.304	0.315	heat shock protein family B (small) member 11 [Source:HGNC Symbol;Acc:HGNC:25019]	GO:0001501(skeletal system development);GO:0001822(kidney development);GO:0005515(protein binding);GO:0005813(centrosome);GO:0005929(cilium);GO:0007224(smoothened signaling pathway);GO:0007283(spermatogenesis);GO:0007507(heart development);GO:0015031(protein transport);GO:0030154(cell differentiation);GO:0030324(lung development);GO:0030992(intraciliary transport particle B);GO:0035735(intracilia…	NA	no
ENSG00000116212	LRRC42	-0.013142	6.91106e-09	0.000295496	0.108	0.109	leucine rich repeat containing 42 [Source:HGNC Symbol;Acc:HGNC:28792]	GO:0005515(protein binding)	NA	no
ENSG00000116209	TMEM59	-0.0200025	1.22958e-20	5.25731e-16	0.887	0.874	transmembrane protein 59 [Source:HGNC Symbol;Acc:HGNC:1239]	GO:0000137(Golgi cis cisterna);GO:0000138(Golgi trans cisterna);GO:0000139(Golgi membrane);GO:0004175(endopeptidase activity);GO:0005515(protein binding);GO:0005764(lysosome);GO:0005765(lysosomal membrane);GO:0005768(endosome);GO:0005770(late endosome);GO:0005794(Golgi apparatus);GO:0005797(Golgi medial cisterna);GO:0005886(plasma membrane);GO:0006508(proteolysis);GO:0006914(autophagy);GO:0010508…	NA	no
ENSG00000280378	AL353898.3	0.000422577	0.0708599	1	0.002	0.002	TEC	NA	NA	no
ENSG00000116205	TCEANC2	-0.0101026	3.33678e-06	0.142671	0.027	0.029	transcription elongation factor A N-terminal and central domain containing 2 [Source:HGNC Symbol;Acc:HGNC:26494]	GO:0005515(protein binding);GO:0005634(nucleus);GO:0006351(transcription, DNA-templated)	NA	no
ENSG00000215883	CYB5RL	-0.00243271	0.0166896	1	0.011	0.012	cytochrome b5 reductase like [Source:HGNC Symbol;Acc:HGNC:32220]	GO:0004128(cytochrome-b5 reductase activity, acting on NAD(P)H);GO:0005634(nucleus);GO:0005654(nucleoplasm);GO:0005789(endoplasmic reticulum membrane);GO:0015701(bicarbonate transport);GO:0016491(oxidoreductase activity);GO:0055114(oxidation-reduction process)	00520(Amino sugar and nucleotide sugar metabolism)	no
ENSG00000116221	MRPL37	0.0140207	8.57923e-23	3.66822e-18	0.205	0.188	mitochondrial ribosomal protein L37 [Source:HGNC Symbol;Acc:HGNC:14034]	GO:0003723(RNA binding);GO:0003735(structural constituent of ribosome);GO:0005739(mitochondrion);GO:0005743(mitochondrial inner membrane);GO:0005761(mitochondrial ribosome);GO:0005762(mitochondrial large ribosomal subunit);GO:0005840(ribosome);GO:0006412(translation);GO:0070125(mitochondrial translational elongation);GO:0070126(mitochondrial translational termination)	NA	no
ENSG00000157216	SSBP3	0.00252236	5.28448e-26	2.25948e-21	0.161	0.149	single stranded DNA binding protein 3 [Source:HGNC Symbol;Acc:HGNC:15674]	GO:0000978(RNA polymerase II proximal promoter sequence-specific DNA binding);GO:0002244(hematopoietic progenitor cell differentiation);GO:0003677(DNA binding);GO:0003697(single-stranded DNA binding);GO:0005515(protein binding);GO:0005634(nucleus);GO:0008284(positive regulation of cell population proliferation);GO:0021501(prechordal plate formation);GO:0021547(midbrain-hindbrain boundary initiati…	NA	no
ENSG00000198711	SSBP3-AS1	0.000743824	0.0306811	1	0.001	0	SSBP3 antisense RNA 1 [Source:HGNC Symbol;Acc:HGNC:32328]	NA	NA	no
ENSG00000162390	ACOT11	0.00234993	8.47216e-14	3.62244e-09	0.042	0.038	acyl-CoA thioesterase 11 [Source:HGNC Symbol;Acc:HGNC:18156]	GO:0000062(fatty-acyl-CoA binding);GO:0005737(cytoplasm);GO:0005829(cytosol);GO:0006631(fatty acid metabolic process);GO:0006637(acyl-CoA metabolic process);GO:0008289(lipid binding);GO:0009266(response to temperature stimulus);GO:0009409(response to cold);GO:0016290(palmitoyl-CoA hydrolase activity);GO:0016787(hydrolase activity);GO:0016790(thiolester hydrolase activity);GO:0035556(intracellular…	NA	no
ENSG00000184313	MROH7	-0.00135346	0.130236	1	0.005	0.005	maestro heat like repeat family member 7 [Source:HGNC Symbol;Acc:HGNC:24802]	GO:0005615(extracellular space);GO:0016020(membrane);GO:0016021(integral component of membrane)	NA	no
ENSG00000243725	TTC4	-0.00966345	4.70019e-05	1	0.035	0.038	tetratricopeptide repeat domain 4 [Source:HGNC Symbol;Acc:HGNC:12394]	GO:0005515(protein binding)	NA	no
ENSG00000162396	PARS2	0.00127595	0.0118516	1	0.008	0.006	prolyl-tRNA synthetase 2, mitochondrial [Source:HGNC Symbol;Acc:HGNC:30563]	GO:0000166(nucleotide binding);GO:0004812(aminoacyl-tRNA ligase activity);GO:0004827(proline-tRNA ligase activity);GO:0005524(ATP binding);GO:0005737(cytoplasm);GO:0005739(mitochondrion);GO:0005759(mitochondrial matrix);GO:0006412(translation);GO:0006418(tRNA aminoacylation for protein translation);GO:0006433(prolyl-tRNA aminoacylation);GO:0016874(ligase activity)	00970(Aminoacyl-tRNA biosynthesis)	no
ENSG00000006555	TTC22	-0.00186921	7.09135e-07	0.0303205	0.005	0.008	tetratricopeptide repeat domain 22 [Source:HGNC Symbol;Acc:HGNC:26067]	GO:0005515(protein binding)	NA	no
ENSG00000162398	LEXM	-0.000190833	0.0464532	1	0.001	0.001	lymphocyte expansion molecule [Source:HGNC Symbol;Acc:HGNC:26854]	NA	NA	no
ENSG00000116133	DHCR24	-0.0150655	1.67455e-17	7.15988e-13	0.04	0.052	24-dehydrocholesterol reductase [Source:HGNC Symbol;Acc:HGNC:2859]	GO:0000139(Golgi membrane);GO:0000246(delta24(24-1) sterol reductase activity);GO:0005634(nucleus);GO:0005737(cytoplasm);GO:0005783(endoplasmic reticulum);GO:0005789(endoplasmic reticulum membrane);GO:0005794(Golgi apparatus);GO:0005829(cytosol);GO:0005856(cytoskeleton);GO:0006629(lipid metabolic process);GO:0006694(steroid biosynthetic process);GO:0006695(cholesterol biosynthetic process);GO:000…	00100(Steroid biosynthesis)	no
ENSG00000233203	DHCR24-DT	0.000336075	0.279358	1	0.001	0	DHCR24 divergent transcript [Source:HGNC Symbol;Acc:HGNC:53969]	NA	NA	no
ENSG00000143001	TMEM61	-0.00862326	1.85269e-16	7.92155e-12	0.004	0.009	transmembrane protein 61 [Source:HGNC Symbol;Acc:HGNC:27296]	GO:0016020(membrane);GO:0016021(integral component of membrane)	NA	no
ENSG00000162402	USP24	-0.014979	4.21689e-14	1.80302e-09	0.114	0.114	ubiquitin specific peptidase 24 [Source:HGNC Symbol;Acc:HGNC:12623]	GO:0004197(cysteine-type endopeptidase activity);GO:0004843(thiol-dependent ubiquitin-specific protease activity);GO:0005515(protein binding);GO:0005654(nucleoplasm);GO:0005737(cytoplasm);GO:0006508(proteolysis);GO:0006511(ubiquitin-dependent protein catabolic process);GO:0008233(peptidase activity);GO:0008234(cysteine-type peptidase activity);GO:0016579(protein deubiquitination);GO:0016787(hydro…	NA	no
ENSG00000231090	MIR4422HG	-0.00127267	0.00893854	1	0.001	0.001	MIR4422 host gene [Source:HGNC Symbol;Acc:HGNC:53113]	NA	NA	no
ENSG00000234810	AL603840.1	-0.00102585	0.25805	1	0.004	0.005	novel transcript	NA	NA	no
ENSG00000260971	AC119674.1	-0.000235497	0.185499	1	0.003	0.003	novel transcript	NA	NA	no
ENSG00000284686	AC119674.2	-0.000879574	0.06921	1	0.009	0.009	novel transcript	GO:0006644(phospholipid metabolic process);GO:0016020(membrane);GO:0016021(integral component of membrane);GO:0016311(dephosphorylation);GO:0030111(regulation of Wnt signaling pathway);GO:0042577(lipid phosphatase activity)	NA	no
ENSG00000162407	PLPP3	-0.0690522	6.95754e-26	2.97483e-21	0.231	0.247	phospholipid phosphatase 3 [Source:HGNC Symbol;Acc:HGNC:9229]	GO:0001933(negative regulation of protein phosphorylation);GO:0004721(phosphoprotein phosphatase activity);GO:0005515(protein binding);GO:0005794(Golgi apparatus);GO:0005886(plasma membrane);GO:0005887(integral component of plasma membrane);GO:0005912(adherens junction);GO:0006470(protein dephosphorylation);GO:0006629(lipid metabolic process);GO:0006644(phospholipid metabolic process);GO:0008195(…	00561(Glycerolipid metabolism);00564(Glycerophospholipid metabolism);00565(Ether lipid metabolism);00600(Sphingolipid metabolism);04072(Phospholipase D signaling pathway);04666(Fc gamma R-mediated phagocytosis);04975(Fat digestion and absorption);05231(Choline metabolism in cancer)	no
ENSG00000236776	RPL21P23	-0.000379776	0.226633	1	0.002	0.002	ribosomal protein L21 pseudogene 23 [Source:HGNC Symbol;Acc:HGNC:36205]	NA	NA	no
ENSG00000162409	PRKAA2	-0.00772805	8.38107e-08	0.0035835	0.014	0.018	protein kinase AMP-activated catalytic subunit alpha 2 [Source:HGNC Symbol;Acc:HGNC:9377]	GO:0000166(nucleotide binding);GO:0003682(chromatin binding);GO:0004672(protein kinase activity);GO:0004674(protein serine/threonine kinase activity);GO:0004679(AMP-activated protein kinase activity);GO:0004712(protein serine/threonine/tyrosine kinase activity);GO:0005515(protein binding);GO:0005524(ATP binding);GO:0005634(nucleus);GO:0005654(nucleoplasm);GO:0005737(cytoplasm);GO:0005794(Golgi ap…	04068(FoxO signaling pathway);04140(Autophagy - animal);04150(mTOR signaling pathway);04151(PI3K-Akt signaling pathway);04152(AMPK signaling pathway);04211(Longevity regulating pathway);04213(Longevity regulating pathway - multiple species);04371(Apelin signaling pathway);04530(Tight junction);04710(Circadian rhythm);04714(Thermogenesis);04910(Insulin signaling pathway);04920(Adipocytokine signal…	no
ENSG00000021852	C8B	-0.00875425	8.55175e-25	3.65647e-20	0.002	0.006	complement C8 beta chain [Source:HGNC Symbol;Acc:HGNC:1353]	GO:0002376(immune system process);GO:0005515(protein binding);GO:0005576(extracellular region);GO:0005579(membrane attack complex);GO:0005615(extracellular space);GO:0006955(immune response);GO:0006956(complement activation);GO:0006957(complement activation, alternative pathway);GO:0006958(complement activation, classical pathway);GO:0016020(membrane);GO:0019835(cytolysis);GO:0030449(regulation o…	04610(Complement and coagulation cascades);05020(Prion diseases);05146(Amoebiasis);05322(Systemic lupus erythematosus)	no
ENSG00000223416	RPS26P15	-0.000409259	0.187156	1	0.001	0.001	ribosomal protein S26 pseudogene 15 [Source:HGNC Symbol;Acc:HGNC:35680]	NA	NA	no
ENSG00000162600	OMA1	-0.00750204	0.00379048	1	0.059	0.061	OMA1 zinc metallopeptidase [Source:HGNC Symbol;Acc:HGNC:29661]	GO:0002024(diet induced thermogenesis);GO:0004222(metalloendopeptidase activity);GO:0005739(mitochondrion);GO:0005743(mitochondrial inner membrane);GO:0006006(glucose metabolic process);GO:0006508(proteolysis);GO:0006515(protein quality control for misfolded or incompletely synthesized proteins);GO:0006629(lipid metabolic process);GO:0007005(mitochondrion organization);GO:0008233(peptidase activi…	NA	no
ENSG00000184292	TACSTD2	-0.0184904	7.38107e-24	3.15592e-19	0.017	0.027	tumor associated calcium signal transducer 2 [Source:HGNC Symbol;Acc:HGNC:11530]	GO:0005515(protein binding);GO:0005615(extracellular space);GO:0005634(nucleus);GO:0005829(cytosol);GO:0005886(plasma membrane);GO:0005887(integral component of plasma membrane);GO:0005923(bicellular tight junction);GO:0007166(cell surface receptor signaling pathway);GO:0007601(visual perception);GO:0008283(cell population proliferation);GO:0009925(basal plasma membrane);GO:0010633(negative regul…	NA	no
ENSG00000185839	AL035411.1	-0.000397149	0.126866	1	0	0.001	adenylate kinase 2 (AK2) pseudogene	NA	NA	no
ENSG00000162601	MYSM1	-0.0185886	6.67985e-09	0.00028561	0.12	0.124	Myb like, SWIRM and MPN domains 1 [Source:HGNC Symbol;Acc:HGNC:29401]	GO:0000981(DNA-binding transcription factor activity, RNA polymerase II-specific);GO:0003677(DNA binding);GO:0003713(transcription coactivator activity);GO:0004843(thiol-dependent ubiquitin-specific protease activity);GO:0005515(protein binding);GO:0005634(nucleus);GO:0005654(nucleoplasm);GO:0005886(plasma membrane);GO:0006325(chromatin organization);GO:0006338(chromatin remodeling);GO:0006508(pr…	NA	no
ENSG00000283445	AL136985.3	-0.000110152	0.942884	1	0	0.001	novel transcript	NA	NA	no
ENSG00000177606	JUN	-0.0649476	1.00279e-30	4.28764e-26	0.863	0.861	Jun proto-oncogene, AP-1 transcription factor subunit [Source:HGNC Symbol;Acc:HGNC:6204]	GO:0000122(negative regulation of transcription by RNA polymerase II);GO:0000228(nuclear chromosome);GO:0000790(nuclear chromatin);GO:0000978(RNA polymerase II proximal promoter sequence-specific DNA binding);GO:0000980(RNA polymerase II distal enhancer sequence-specific DNA binding);GO:0000981(DNA-binding transcription factor activity, RNA polymerase II-specific);GO:0001102(RNA polymerase II act…	01522(Endocrine resistance);04010(MAPK signaling pathway);04012(ErbB signaling pathway);04024(cAMP signaling pathway);04137(Mitophagy - animal);04210(Apoptosis);04310(Wnt signaling pathway);04380(Osteoclast differentiation);04510(Focal adhesion);04530(Tight junction);04620(Toll-like receptor signaling pathway);04621(NOD-like receptor signaling pathway);04625(C-type lectin receptor signaling pathw…	no
ENSG00000234807	LINC01135	-0.000305977	0.13787	1	0.002	0.002	long intergenic non-protein coding RNA 1135 [Source:HGNC Symbol;Acc:HGNC:49450]	NA	NA	no
ENSG00000232453	AC105277.1	0.000932856	0.55994	1	0.008	0.007	novel transcript	NA	NA	no
ENSG00000237352	LINC01358	-0.00149293	0.000740297	1	0.006	0.005	long intergenic non-protein coding RNA 1358 [Source:HGNC Symbol;Acc:HGNC:50589]	NA	NA	no
ENSG00000224609	AC093425.1	-0.00168871	0.125459	1	0.003	0.003	novel transcript	NA	NA	no
ENSG00000270457	AC093424.1	0.000298637	0.0118751	1	0.001	0.001	novel transcript	NA	NA	no
ENSG00000172456	FGGY	-0.00257686	0.0821597	1	0.07	0.07	FGGY carbohydrate kinase domain containing [Source:HGNC Symbol;Acc:HGNC:25610]	GO:0005575(cellular_component);GO:0005623(cell);GO:0005975(carbohydrate metabolic process);GO:0016301(kinase activity);GO:0016310(phosphorylation);GO:0016740(transferase activity);GO:0016773(phosphotransferase activity, alcohol group as acceptor);GO:0019150(D-ribulokinase activity);GO:0019321(pentose metabolic process);GO:0046835(carbohydrate phosphorylation);GO:0070050(neuron cellular homeostasi…	NA	no
ENSG00000134709	HOOK1	0.000658782	0.514026	1	0.001	0.001	hook microtubule tethering protein 1 [Source:HGNC Symbol;Acc:HGNC:19884]	GO:0003779(actin binding);GO:0005515(protein binding);GO:0005737(cytoplasm);GO:0005813(centrosome);GO:0005829(cytosol);GO:0005856(cytoskeleton);GO:0005874(microtubule);GO:0007030(Golgi organization);GO:0007032(endosome organization);GO:0007040(lysosome organization);GO:0007275(multicellular organism development);GO:0007283(spermatogenesis);GO:0007286(spermatid development);GO:0008017(microtubule …	NA	no
ENSG00000134716	CYP2J2	0.000248411	0.271997	1	0.001	0	cytochrome P450 family 2 subfamily J member 2 [Source:HGNC Symbol;Acc:HGNC:2634]	GO:0004497(monooxygenase activity);GO:0005506(iron ion binding);GO:0005737(cytoplasm);GO:0005783(endoplasmic reticulum);GO:0005789(endoplasmic reticulum membrane);GO:0006082(organic acid metabolic process);GO:0006690(icosanoid metabolic process);GO:0006805(xenobiotic metabolic process);GO:0008016(regulation of heart contraction);GO:0008392(arachidonic acid epoxygenase activity);GO:0008395(steroid…	00590(Arachidonic acid metabolism);00591(Linoleic acid metabolism);04726(Serotonergic synapse);04750(Inflammatory mediator regulation of TRP channels);04913(Ovarian steroidogenesis)	no
ENSG00000162598	C1orf87	-0.00239477	0.000650783	1	0.001	0.002	chromosome 1 open reading frame 87 [Source:HGNC Symbol;Acc:HGNC:28547]	NA	NA	no
ENSG00000162599	NFIA	-0.117054	8.69389e-63	3.71724e-58	0.276	0.316	nuclear factor I A [Source:HGNC Symbol;Acc:HGNC:7784]	GO:0000122(negative regulation of transcription by RNA polymerase II);GO:0000978(RNA polymerase II proximal promoter sequence-specific DNA binding);GO:0000981(DNA-binding transcription factor activity, RNA polymerase II-specific);GO:0001228(DNA-binding transcription activator activity, RNA polymerase II-specific);GO:0003677(DNA binding);GO:0003682(chromatin binding);GO:0003700(DNA-binding transcr…	NA	no
ENSG00000237928	NFIA-AS2	-0.00439141	5.46258e-11	2.33564e-06	0.001	0.003	NFIA antisense RNA 2 [Source:HGNC Symbol;Acc:HGNC:40401]	NA	NA	no
ENSG00000162604	TM2D1	-0.0499897	2.95414e-23	1.2631e-18	0.366	0.378	TM2 domain containing 1 [Source:HGNC Symbol;Acc:HGNC:24142]	GO:0001540(amyloid-beta binding);GO:0004930(G protein-coupled receptor activity);GO:0005634(nucleus);GO:0005654(nucleoplasm);GO:0005887(integral component of plasma membrane);GO:0006915(apoptotic process);GO:0007186(G protein-coupled receptor signaling pathway);GO:0016020(membrane);GO:0016021(integral component of membrane);GO:0097190(apoptotic signaling pathway)	NA	no
ENSG00000271200	AC099791.2	-0.00338321	0.232361	1	0.013	0.014	novel transcript	NA	NA	no
ENSG00000132849	PATJ	-0.0153381	8.08403e-08	0.00345649	0.05	0.058	PATJ, crumbs cell polarity complex component [Source:HGNC Symbol;Acc:HGNC:28881]	GO:0005515(protein binding);GO:0005737(cytoplasm);GO:0005813(centrosome);GO:0005815(microtubule organizing center);GO:0005829(cytosol);GO:0005886(plasma membrane);GO:0005923(bicellular tight junction);GO:0016020(membrane);GO:0016324(apical plasma membrane);GO:0030054(cell junction);GO:0032991(protein-containing complex);GO:0035556(intracellular signal transduction);GO:0045177(apical part of cell)…	04390(Hippo signaling pathway);04530(Tight junction);05165(Human papillomavirus infection)	no
ENSG00000240563	L1TD1	0.0164584	1.85204e-17	7.91875e-13	0.013	0.007	LINE1 type transposase domain containing 1 [Source:HGNC Symbol;Acc:HGNC:25595]	GO:0003727(single-stranded RNA binding);GO:0005515(protein binding);GO:0032197(transposition, RNA-mediated);GO:1990904(ribonucleoprotein complex)	NA	no
ENSG00000132854	KANK4	1.68426e-05	0.699728	1	0.001	0.001	KN motif and ankyrin repeat domains 4 [Source:HGNC Symbol;Acc:HGNC:27263]	GO:0005515(protein binding);GO:0005737(cytoplasm);GO:0005829(cytosol);GO:0015630(microtubule cytoskeleton);GO:0030837(negative regulation of actin filament polymerization)	NA	no
ENSG00000162607	USP1	-0.0664999	1.67981e-29	7.18236e-25	0.327	0.349	ubiquitin specific peptidase 1 [Source:HGNC Symbol;Acc:HGNC:12607]	GO:0001501(skeletal system development);GO:0004197(cysteine-type endopeptidase activity);GO:0004843(thiol-dependent ubiquitin-specific protease activity);GO:0005515(protein binding);GO:0005634(nucleus);GO:0005654(nucleoplasm);GO:0006281(DNA repair);GO:0006282(regulation of DNA repair);GO:0006508(proteolysis);GO:0006511(ubiquitin-dependent protein catabolic process);GO:0006974(cellular response to…	03460(Fanconi anemia pathway)	no
ENSG00000116641	DOCK7	-0.015607	4.96695e-12	2.12372e-07	0.218	0.218	dedicator of cytokinesis 7 [Source:HGNC Symbol;Acc:HGNC:19190]	GO:0000226(microtubule cytoskeleton organization);GO:0005085(guanyl-nucleotide exchange factor activity);GO:0005515(protein binding);GO:0005925(focal adhesion);GO:0007264(small GTPase mediated signal transduction);GO:0007275(multicellular organism development);GO:0007399(nervous system development);GO:0007409(axonogenesis);GO:0008180(COP9 signalosome);GO:0022027(interkinetic nuclear migration);GO…	NA	no
ENSG00000213703	AL138847.1	0.000573037	0.000200983	1	0.002	0.001	ribosomal protein L13a (RPL13A) pseudogene	NA	NA	no
ENSG00000235545	AC103923.1	8.90861e-05	0.434806	1	0.004	0.004	novel transcript	NA	NA	no
ENSG00000125703	ATG4C	-0.0119647	1.77763e-10	7.60061e-06	0.069	0.072	autophagy related 4C cysteine peptidase [Source:HGNC Symbol;Acc:HGNC:16040]	GO:0000045(autophagosome assembly);GO:0004197(cysteine-type endopeptidase activity);GO:0005576(extracellular region);GO:0005737(cytoplasm);GO:0005829(cytosol);GO:0006508(proteolysis);GO:0006612(protein targeting to membrane);GO:0006914(autophagy);GO:0008233(peptidase activity);GO:0008234(cysteine-type peptidase activity);GO:0015031(protein transport);GO:0016787(hydrolase activity)	04136(Autophagy - other);04140(Autophagy - animal)	no
ENSG00000187140	FOXD3	-0.000989642	0.0135111	1	0	0.001	forkhead box D3 [Source:HGNC Symbol;Acc:HGNC:3804]	GO:0000122(negative regulation of transcription by RNA polymerase II);GO:0000790(nuclear chromatin);GO:0000977(RNA polymerase II regulatory region sequence-specific DNA binding);GO:0000981(DNA-binding transcription factor activity, RNA polymerase II-specific);GO:0001227(DNA-binding transcription repressor activity, RNA polymerase II-specific);GO:0001701(in utero embryonic development);GO:0003677(…	NA	no
ENSG00000088035	ALG6	-0.00074754	1.3314e-08	0.000569269	0.032	0.03	ALG6, alpha-1,3-glucosyltransferase [Source:HGNC Symbol;Acc:HGNC:23157]	GO:0004583(dolichyl-phosphate-glucose-glycolipid alpha-glucosyltransferase activity);GO:0005783(endoplasmic reticulum);GO:0005789(endoplasmic reticulum membrane);GO:0006486(protein glycosylation);GO:0006487(protein N-linked glycosylation);GO:0006488(dolichol-linked oligosaccharide biosynthetic process);GO:0006490(oligosaccharide-lipid intermediate biosynthetic process);GO:0016020(membrane);GO:001…	00510(N-Glycan biosynthesis)	no
ENSG00000142856	ITGB3BP	-0.0247019	1.48416e-11	6.34581e-07	0.139	0.149	integrin subunit beta 3 binding protein [Source:HGNC Symbol;Acc:HGNC:6157]	GO:0000775(chromosome, centromeric region);GO:0000776(kinetochore);GO:0000777(condensed chromosome kinetochore);GO:0005515(protein binding);GO:0005634(nucleus);GO:0005654(nucleoplasm);GO:0005694(chromosome);GO:0005737(cytoplasm);GO:0005829(cytosol);GO:0006355(regulation of transcription, DNA-templated);GO:0006915(apoptotic process);GO:0007049(cell cycle);GO:0007155(cell adhesion);GO:0007165(signa…	NA	no
ENSG00000203965	EFCAB7	-0.0193467	3.52118e-11	1.50555e-06	0.031	0.039	EF-hand calcium binding domain 7 [Source:HGNC Symbol;Acc:HGNC:29379]	GO:0005509(calcium ion binding);GO:0005886(plasma membrane);GO:0005929(cilium);GO:0016020(membrane);GO:0019898(extrinsic component of membrane);GO:0042307(positive regulation of protein import into nucleus);GO:0042995(cell projection);GO:0045944(positive regulation of transcription by RNA polymerase II);GO:0046872(metal ion binding);GO:0060170(ciliary membrane);GO:0098797(plasma membrane protein …	NA	no
ENSG00000116652	DLEU2L	-0.00203168	1.01244e-06	0.043289	0.005	0.005	deleted in lymphocytic leukemia 2-like [Source:HGNC Symbol;Acc:HGNC:13225]	NA	NA	no
ENSG00000079739	PGM1	0.0010463	1.69039e-11	7.22759e-07	0.338	0.325	phosphoglucomutase 1 [Source:HGNC Symbol;Acc:HGNC:8905]	GO:0000287(magnesium ion binding);GO:0004614(phosphoglucomutase activity);GO:0005515(protein binding);GO:0005576(extracellular region);GO:0005737(cytoplasm);GO:0005829(cytosol);GO:0005975(carbohydrate metabolic process);GO:0005978(glycogen biosynthetic process);GO:0005980(glycogen catabolic process);GO:0006006(glucose metabolic process);GO:0006094(gluconeogenesis);GO:0006096(glycolytic process);G…	00010(Glycolysis / Gluconeogenesis);00030(Pentose phosphate pathway);00052(Galactose metabolism);00230(Purine metabolism);00500(Starch and sucrose metabolism);00520(Amino sugar and nucleotide sugar metabolism)	no
ENSG00000244256	RN7SL130P	0.00213398	0.00149469	1	0.004	0.003	RNA, 7SL, cytoplasmic 130, pseudogene [Source:HGNC Symbol;Acc:HGNC:46146]	NA	NA	no
ENSG00000185483	ROR1	0.0082569	3.96437e-16	1.69504e-11	0.048	0.04	receptor tyrosine kinase like orphan receptor 1 [Source:HGNC Symbol;Acc:HGNC:10256]	GO:0000166(nucleotide binding);GO:0001725(stress fiber);GO:0004672(protein kinase activity);GO:0004714(transmembrane receptor protein tyrosine kinase activity);GO:0005515(protein binding);GO:0005524(ATP binding);GO:0005737(cytoplasm);GO:0005886(plasma membrane);GO:0005887(integral component of plasma membrane);GO:0006468(protein phosphorylation);GO:0007169(transmembrane receptor protein tyrosine …	04310(Wnt signaling pathway)	no
ENSG00000223949	ROR1-AS1	-0.00056974	0.530271	1	0.001	0.001	ROR1 antisense RNA 1 [Source:HGNC Symbol;Acc:HGNC:40508]	NA	NA	no
ENSG00000158966	CACHD1	-0.0627952	1.61636e-103	6.91108e-99	0.045	0.081	cache domain containing 1 [Source:HGNC Symbol;Acc:HGNC:29314]	GO:0005245(voltage-gated calcium channel activity);GO:0005891(voltage-gated calcium channel complex);GO:0006811(ion transport);GO:0006816(calcium ion transport);GO:0016020(membrane);GO:0016021(integral component of membrane);GO:0070588(calcium ion transmembrane transport)	NA	no
ENSG00000162437	RAVER2	-0.00594207	0.000795113	1	0.017	0.019	ribonucleoprotein, PTB binding 2 [Source:HGNC Symbol;Acc:HGNC:25577]	GO:0003676(nucleic acid binding);GO:0003723(RNA binding);GO:0005634(nucleus);GO:0005737(cytoplasm)	NA	no
ENSG00000162434	JAK1	-0.0807061	7.24482e-41	3.09767e-36	0.599	0.618	Janus kinase 1 [Source:HGNC Symbol;Acc:HGNC:6190]	GO:0000165(MAPK cascade);GO:0000166(nucleotide binding);GO:0004672(protein kinase activity);GO:0004713(protein tyrosine kinase activity);GO:0004715(non-membrane spanning protein tyrosine kinase activity);GO:0005131(growth hormone receptor binding);GO:0005515(protein binding);GO:0005524(ATP binding);GO:0005634(nucleus);GO:0005737(cytoplasm);GO:0005768(endosome);GO:0005829(cytosol);GO:0005856(cytos…	01521(EGFR tyrosine kinase inhibitor resistance);04151(PI3K-Akt signaling pathway);04217(Necroptosis);04380(Osteoclast differentiation);04550(Signaling pathways regulating pluripotency of stem cells);04621(NOD-like receptor signaling pathway);04630(Jak-STAT signaling pathway);04658(Th1 and Th2 cell differentiation);04659(Th17 cell differentiation);05140(Leishmaniasis);05145(Toxoplasmosis);05152(T…	no
ENSG00000226891	LINC01359	-0.00215199	1.87694e-05	0.802524	0.004	0.004	long intergenic non-protein coding RNA 1359 [Source:HGNC Symbol;Acc:HGNC:50591]	NA	NA	no
ENSG00000231485	AL357078.1	-0.00218105	0.00185433	1	0.002	0.002	novel transcript	NA	NA	no
ENSG00000162433	AK4	-0.0190578	1.37009e-05	0.585808	0.184	0.193	adenylate kinase 4 [Source:HGNC Symbol;Acc:HGNC:363]	GO:0000166(nucleotide binding);GO:0001889(liver development);GO:0004017(adenylate kinase activity);GO:0004550(nucleoside diphosphate kinase activity);GO:0005524(ATP binding);GO:0005525(GTP binding);GO:0005739(mitochondrion);GO:0005759(mitochondrial matrix);GO:0006139(nucleobase-containing compound metabolic process);GO:0006165(nucleoside diphosphate phosphorylation);GO:0006172(ADP biosynthetic pr…	00230(Purine metabolism);00730(Thiamine metabolism)	no
ENSG00000116675	DNAJC6	-0.000619864	0.358733	1	0.003	0.004	DnaJ heat shock protein family (Hsp40) member C6 [Source:HGNC Symbol;Acc:HGNC:15469]	GO:0004721(phosphoprotein phosphatase activity);GO:0004725(protein tyrosine phosphatase activity);GO:0005737(cytoplasm);GO:0005829(cytosol);GO:0006470(protein dephosphorylation);GO:0006898(receptor-mediated endocytosis);GO:0014069(postsynaptic density);GO:0016191(synaptic vesicle uncoating);GO:0016787(hydrolase activity);GO:0017124(SH3 domain binding);GO:0030276(clathrin binding);GO:0031982(vesic…	04144(Endocytosis)	no
ENSG00000213625	LEPROT	-0.0597254	1.83407e-33	7.84193e-29	0.63	0.636	leptin receptor overlapping transcript [Source:HGNC Symbol;Acc:HGNC:29477]	GO:0000139(Golgi membrane);GO:0005102(signaling receptor binding);GO:0005515(protein binding);GO:0005768(endosome);GO:0005794(Golgi apparatus);GO:0010008(endosome membrane);GO:0016020(membrane);GO:0016021(integral component of membrane);GO:0032511(late endosome to vacuole transport via multivesicular body sorting pathway);GO:0046426(negative regulation of receptor signaling pathway via JAK-STAT);…	NA	no
ENSG00000116678	LEPR	-0.00741892	7.14292e-15	3.0541e-10	0.041	0.04	leptin receptor [Source:HGNC Symbol;Acc:HGNC:6554]	GO:0001525(angiogenesis);GO:0004888(transmembrane signaling receptor activity);GO:0004896(cytokine receptor activity);GO:0005515(protein binding);GO:0005576(extracellular region);GO:0005886(plasma membrane);GO:0005977(glycogen metabolic process);GO:0006112(energy reserve metabolic process);GO:0006909(phagocytosis);GO:0007166(cell surface receptor signaling pathway);GO:0007275(multicellular organi…	04060(Cytokine-cytokine receptor interaction);04080(Neuroactive ligand-receptor interaction);04152(AMPK signaling pathway);04630(Jak-STAT signaling pathway);04920(Adipocytokine signaling pathway);04932(Non-alcoholic fatty liver disease (NAFLD))	no
ENSG00000237852	AC119800.1	-0.000144455	0.125751	1	0.002	0.001	novel transcript	NA	NA	no
ENSG00000184588	PDE4B	0.0764619	4.88762e-32	2.0898e-27	0.133	0.119	phosphodiesterase 4B [Source:HGNC Symbol;Acc:HGNC:8781]	GO:0000930(gamma-tubulin complex);GO:0001780(neutrophil homeostasis);GO:0004114(3',5'-cyclic-nucleotide phosphodiesterase activity);GO:0004115(3',5'-cyclic-AMP phosphodiesterase activity);GO:0005515(protein binding);GO:0005813(centrosome);GO:0005829(cytosol);GO:0005891(voltage-gated calcium channel complex);GO:0006198(cAMP catabolic process);GO:0007165(signal transduction);GO:0007186(G protein-co…	00230(Purine metabolism);04024(cAMP signaling pathway);04928(Parathyroid hormone synthesis, secretion and action);05032(Morphine addiction)	no
ENSG00000118473	SGIP1	0.00682552	2.30785e-05	0.986768	0.046	0.048	SH3 domain GRB2 like endophilin interacting protein 1 [Source:HGNC Symbol;Acc:HGNC:25412]	GO:0002021(response to dietary excess);GO:0005515(protein binding);GO:0005543(phospholipid binding);GO:0005737(cytoplasm);GO:0005829(cytosol);GO:0005856(cytoskeleton);GO:0005886(plasma membrane);GO:0005905(clathrin-coated pit);GO:0006897(endocytosis);GO:0008017(microtubule binding);GO:0008092(cytoskeletal protein binding);GO:0015031(protein transport);GO:0015631(tubulin binding);GO:0016020(membra…	NA	no
ENSG00000248458	AL139147.1	-0.0039011	1.27838e-05	0.546595	0.007	0.01	novel transcript, antisense to SGIP1	NA	NA	no
ENSG00000152760	TCTEX1D1	0.000388521	0.130239	1	0.004	0.004	Tctex1 domain containing 1 [Source:HGNC Symbol;Acc:HGNC:26882]	GO:0005515(protein binding)	NA	no
ENSG00000152763	WDR78	-0.00048287	0.111585	1	0.027	0.027	WD repeat domain 78 [Source:HGNC Symbol;Acc:HGNC:26252]	GO:0002244(hematopoietic progenitor cell differentiation);GO:0003341(cilium movement);GO:0005515(protein binding);GO:0005858(axonemal dynein complex);GO:0007018(microtubule-based movement);GO:0008574(ATP-dependent microtubule motor activity, plus-end-directed);GO:0030286(dynein complex);GO:0045503(dynein light chain binding);GO:0045504(dynein heavy chain binding)	NA	no
ENSG00000198160	MIER1	-0.0120954	1.63418e-11	6.98727e-07	0.472	0.464	MIER1 transcriptional regulator [Source:HGNC Symbol;Acc:HGNC:29657]	GO:0000122(negative regulation of transcription by RNA polymerase II);GO:0000981(DNA-binding transcription factor activity, RNA polymerase II-specific);GO:0001103(RNA polymerase II repressing transcription factor binding);GO:0003677(DNA binding);GO:0003714(transcription corepressor activity);GO:0004407(histone deacetylase activity);GO:0005515(protein binding);GO:0005634(nucleus);GO:0005654(nucleo…	NA	no
ENSG00000116704	SLC35D1	-0.00868761	1.28335e-05	0.54872	0.079	0.084	solute carrier family 35 member D1 [Source:HGNC Symbol;Acc:HGNC:20800]	GO:0005461(UDP-glucuronic acid transmembrane transporter activity);GO:0005462(UDP-N-acetylglucosamine transmembrane transporter activity);GO:0005463(UDP-N-acetylgalactosamine transmembrane transporter activity);GO:0005783(endoplasmic reticulum);GO:0005789(endoplasmic reticulum membrane);GO:0005794(Golgi apparatus);GO:0006065(UDP-glucuronate biosynthetic process);GO:0008643(carbohydrate transport)…	NA	no
ENSG00000081985	IL12RB2	-0.00387193	2.82828e-08	0.00120929	0.005	0.007	interleukin 12 receptor subunit beta 2 [Source:HGNC Symbol;Acc:HGNC:5972]	GO:0004896(cytokine receptor activity);GO:0005515(protein binding);GO:0005886(plasma membrane);GO:0005887(integral component of plasma membrane);GO:0007166(cell surface receptor signaling pathway);GO:0008284(positive regulation of cell population proliferation);GO:0009897(external side of plasma membrane);GO:0016020(membrane);GO:0016021(integral component of membrane);GO:0018108(peptidyl-tyrosine…	04060(Cytokine-cytokine receptor interaction);04630(Jak-STAT signaling pathway);04658(Th1 and Th2 cell differentiation);05200(Pathways in cancer);05321(Inflammatory bowel disease (IBD))	no
ENSG00000142864	SERBP1	0.04279	3.78777e-19	1.61954e-14	0.838	0.815	SERPINE1 mRNA binding protein 1 [Source:HGNC Symbol;Acc:HGNC:17860]	GO:0003723(RNA binding);GO:0003730(mRNA 3'-UTR binding);GO:0005515(protein binding);GO:0005634(nucleus);GO:0005737(cytoplasm);GO:0005829(cytosol);GO:0005886(plasma membrane);GO:0016020(membrane);GO:0030578(PML body organization);GO:0032183(SUMO binding);GO:0042981(regulation of apoptotic process);GO:0043488(regulation of mRNA stability);GO:0045296(cadherin binding);GO:0048471(perinuclear region o…	NA	no
ENSG00000116717	GADD45A	-0.156098	3.1129e-86	1.33098e-81	0.452	0.473	growth arrest and DNA damage inducible alpha [Source:HGNC Symbol;Acc:HGNC:4095]	GO:0000079(regulation of cyclin-dependent protein serine/threonine kinase activity);GO:0000185(activation of MAPKKK activity);GO:0000979(RNA polymerase II core promoter sequence-specific DNA binding);GO:0005515(protein binding);GO:0005634(nucleus);GO:0005654(nucleoplasm);GO:0005737(cytoplasm);GO:0006281(DNA repair);GO:0006469(negative regulation of protein kinase activity);GO:0006915(apoptotic pr…	04010(MAPK signaling pathway);04068(FoxO signaling pathway);04110(Cell cycle);04115(p53 signaling pathway);04210(Apoptosis);04218(Cellular senescence);05169(Epstein-Barr virus infection);05200(Pathways in cancer);05202(Transcriptional misregulation in cancer);05210(Colorectal cancer);05212(Pancreatic cancer);05213(Endometrial cancer);05214(Glioma);05216(Thyroid cancer);05217(Basal cell carcinoma)…	no
ENSG00000172380	GNG12	-0.0714668	5.61415e-44	2.40044e-39	0.395	0.415	G protein subunit gamma 12 [Source:HGNC Symbol;Acc:HGNC:19663]	GO:0003924(GTPase activity);GO:0005515(protein binding);GO:0005834(heterotrimeric G-protein complex);GO:0005884(actin filament);GO:0005886(plasma membrane);GO:0007165(signal transduction);GO:0007186(G protein-coupled receptor signaling pathway);GO:0016020(membrane);GO:0021987(cerebral cortex development);GO:0030165(PDZ domain binding);GO:0032496(response to lipopolysaccharide);GO:0042301(phosphat…	04010(MAPK signaling pathway);04014(Ras signaling pathway);04062(Chemokine signaling pathway);04151(PI3K-Akt signaling pathway);04371(Apelin signaling pathway);04713(Circadian entrainment);04723(Retrograde endocannabinoid signaling);04724(Glutamatergic synapse);04725(Cholinergic synapse);04726(Serotonergic synapse);04727(GABAergic synapse);04728(Dopaminergic synapse);04810(Regulation of actin cyt…	no
ENSG00000232284	GNG12-AS1	-0.00107696	0.177488	1	0.013	0.014	GNG12, DIRAS3 and WLS antisense RNA 1 [Source:HGNC Symbol;Acc:HGNC:43938]	NA	NA	no
ENSG00000162595	DIRAS3	-0.0149161	5.71037e-12	2.44158e-07	0.021	0.029	DIRAS family GTPase 3 [Source:HGNC Symbol;Acc:HGNC:687]	GO:0000079(regulation of cyclin-dependent protein serine/threonine kinase activity);GO:0000166(nucleotide binding);GO:0003924(GTPase activity);GO:0005515(protein binding);GO:0005525(GTP binding);GO:0005886(plasma membrane);GO:0006349(regulation of gene expression by genetic imprinting);GO:0007165(signal transduction);GO:0007264(small GTPase mediated signal transduction);GO:0016020(membrane)	NA	no
ENSG00000116729	WLS	-0.0288623	9.40189e-09	0.000401996	0.185	0.196	Wnt ligand secretion mediator [Source:HGNC Symbol;Acc:HGNC:30238]	GO:0000139(Golgi membrane);GO:0001707(mesoderm formation);GO:0005515(protein binding);GO:0005768(endosome);GO:0005769(early endosome);GO:0005783(endoplasmic reticulum);GO:0005789(endoplasmic reticulum membrane);GO:0005794(Golgi apparatus);GO:0005802(trans-Golgi network);GO:0005886(plasma membrane);GO:0006886(intracellular protein transport);GO:0007275(multicellular organism development);GO:000994…	NA	no
ENSG00000234383	CTBP2P8	0.00154912	0.000818726	1	0.003	0.001	C-terminal binding protein 2 pseudogene 8 [Source:HGNC Symbol;Acc:HGNC:45200]	NA	NA	no
ENSG00000229133	RPS7P4	8.98869e-05	0.219387	1	0.001	0.001	ribosomal protein S7 pseudogene 4 [Source:HGNC Symbol;Acc:HGNC:36000]	NA	NA	no
ENSG00000024526	DEPDC1	0.00174913	6.99099e-05	1	0.006	0.005	DEP domain containing 1 [Source:HGNC Symbol;Acc:HGNC:22949]	GO:0005096(GTPase activator activity);GO:0005515(protein binding);GO:0005634(nucleus);GO:0007165(signal transduction);GO:0017053(transcriptional repressor complex);GO:0035556(intracellular signal transduction);GO:0043547(positive regulation of GTPase activity);GO:0045892(negative regulation of transcription, DNA-templated)	NA	no
ENSG00000033122	LRRC7	0.00199091	0.00405129	1	0.002	0.001	leucine rich repeat containing 7 [Source:HGNC Symbol;Acc:HGNC:18531]	GO:0000165(MAPK cascade);GO:0005515(protein binding);GO:0005576(extracellular region);GO:0005737(cytoplasm);GO:0005829(cytosol);GO:0005886(plasma membrane);GO:0005911(cell-cell junction);GO:0005913(cell-cell adherens junction);GO:0008328(ionotropic glutamate receptor complex);GO:0010976(positive regulation of neuron projection development);GO:0014069(postsynaptic density);GO:0016020(membrane);GO:…	NA	no
ENSG00000066557	LRRC40	-0.0112677	2.86847e-15	1.22647e-10	0.061	0.061	leucine rich repeat containing 40 [Source:HGNC Symbol;Acc:HGNC:26004]	GO:0005515(protein binding);GO:0005737(cytoplasm);GO:0016020(membrane)	NA	no
ENSG00000244389	RN7SL242P	-0.000339899	0.146947	1	0	0.001	RNA, 7SL, cytoplasmic 242, pseudogene [Source:HGNC Symbol;Acc:HGNC:46258]	NA	NA	no
ENSG00000116754	SRSF11	-0.00379269	1.39397e-06	0.059602	0.637	0.625	serine and arginine rich splicing factor 11 [Source:HGNC Symbol;Acc:HGNC:10782]	GO:0000398(mRNA splicing, via spliceosome);GO:0003676(nucleic acid binding);GO:0003723(RNA binding);GO:0005515(protein binding);GO:0005634(nucleus);GO:0005654(nucleoplasm);GO:0006397(mRNA processing);GO:0006405(RNA export from nucleus);GO:0006406(mRNA export from nucleus);GO:0008380(RNA splicing);GO:0016607(nuclear speck);GO:0031124(mRNA 3'-end processing)	NA	no
ENSG00000118454	ANKRD13C	0.00025825	2.60108e-14	1.11214e-09	0.119	0.113	ankyrin repeat domain 13C [Source:HGNC Symbol;Acc:HGNC:25374]	GO:0005102(signaling receptor binding);GO:0005515(protein binding);GO:0005783(endoplasmic reticulum);GO:0005789(endoplasmic reticulum membrane);GO:0006621(protein retention in ER lumen);GO:0010869(regulation of receptor biosynthetic process);GO:0016020(membrane);GO:0048471(perinuclear region of cytoplasm);GO:2000209(regulation of anoikis)	NA	no
ENSG00000197568	HHLA3	-0.00674841	5.51931e-10	2.35989e-05	0.09	0.097	HERV-H LTR-associating 3 [Source:HGNC Symbol;Acc:HGNC:4906]	GO:0005515(protein binding)	NA	no
ENSG00000116761	CTH	-0.0118426	3.48903e-05	1	0.052	0.058	cystathionine gamma-lyase [Source:HGNC Symbol;Acc:HGNC:2501]	GO:0000098(sulfur amino acid catabolic process);GO:0003824(catalytic activity);GO:0004123(cystathionine gamma-lyase activity);GO:0005515(protein binding);GO:0005516(calmodulin binding);GO:0005737(cytoplasm);GO:0005829(cytosol);GO:0006534(cysteine metabolic process);GO:0008652(cellular amino acid biosynthetic process);GO:0016829(lyase activity);GO:0016846(carbon-sulfur lyase activity);GO:0018272(p…	00260(Glycine, serine and threonine metabolism);00270(Cysteine and methionine metabolism);00450(Selenocompound metabolism)	no
ENSG00000271992	AL354872.2	0.00089449	0.00209916	1	0.003	0.003	novel transcript	NA	NA	no
ENSG00000050628	PTGER3	0.000836951	1.17775e-07	0.00503571	0.018	0.021	prostaglandin E receptor 3 [Source:HGNC Symbol;Acc:HGNC:9595]	GO:0004930(G protein-coupled receptor activity);GO:0004955(prostaglandin receptor activity);GO:0004957(prostaglandin E receptor activity);GO:0005635(nuclear envelope);GO:0005886(plasma membrane);GO:0005887(integral component of plasma membrane);GO:0006954(inflammatory response);GO:0007165(signal transduction);GO:0007186(G protein-coupled receptor signaling pathway);GO:0007189(adenylate cyclase-ac…	04020(Calcium signaling pathway);04024(cAMP signaling pathway);04080(Neuroactive ligand-receptor interaction);04923(Regulation of lipolysis in adipocytes);05163(Human cytomegalovirus infection);05200(Pathways in cancer)	no
ENSG00000235079	ZRANB2-AS1	0.000449847	0.27794	1	0.001	0	ZRANB2 antisense RNA 1 [Source:HGNC Symbol;Acc:HGNC:43594]	NA	NA	no
ENSG00000132485	ZRANB2	-0.0108078	1.56586e-06	0.0669516	0.428	0.422	zinc finger RANBP2-type containing 2 [Source:HGNC Symbol;Acc:HGNC:13058]	GO:0003700(DNA-binding transcription factor activity);GO:0003723(RNA binding);GO:0005515(protein binding);GO:0005634(nucleus);GO:0005654(nucleoplasm);GO:0006355(regulation of transcription, DNA-templated);GO:0006397(mRNA processing);GO:0008380(RNA splicing);GO:0046872(metal ion binding)	NA	no
ENSG00000229956	ZRANB2-AS2	-0.000126944	0.179999	1	0.008	0.008	ZRANB2 antisense RNA 2 (head to head) [Source:HGNC Symbol;Acc:HGNC:43595]	NA	NA	no
ENSG00000226324	AL358453.1	0.00029436	0.726737	1	0.001	0.001	cytochrome c oxidase subunit VIa polypeptide 1 (COX6A1) pseudogene	NA	NA	no
ENSG00000172260	NEGR1	0.00155918	1.27927e-05	0.546979	0.027	0.025	neuronal growth regulator 1 [Source:HGNC Symbol;Acc:HGNC:17302]	GO:0005515(protein binding);GO:0005576(extracellular region);GO:0005886(plasma membrane);GO:0007155(cell adhesion);GO:0007626(locomotory behavior);GO:0007631(feeding behavior);GO:0010976(positive regulation of neuron projection development);GO:0016020(membrane);GO:0031225(anchored component of membrane);GO:0098609(cell-cell adhesion)	04514(Cell adhesion molecules (CAMs))	no
ENSG00000162620	LRRIQ3	0.00022508	0.413338	1	0.004	0.004	leucine rich repeats and IQ motif containing 3 [Source:HGNC Symbol;Acc:HGNC:28318]	GO:0005515(protein binding)	NA	no
ENSG00000254685	FPGT	-0.00460376	0.000306058	1	0.044	0.044	fucose-1-phosphate guanylyltransferase [Source:HGNC Symbol;Acc:HGNC:3825]	GO:0000166(nucleotide binding);GO:0003824(catalytic activity);GO:0005525(GTP binding);GO:0005737(cytoplasm);GO:0005829(cytosol);GO:0006004(fucose metabolic process);GO:0016740(transferase activity);GO:0016772(transferase activity, transferring phosphorus-containing groups);GO:0016779(nucleotidyltransferase activity);GO:0047341(fucose-1-phosphate guanylyltransferase activity)	00051(Fructose and mannose metabolism);00520(Amino sugar and nucleotide sugar metabolism)	no
ENSG00000259030	FPGT-TNNI3K	-0.00091235	0.0206442	1	0.003	0.003	FPGT-TNNI3K readthrough [Source:HGNC Symbol;Acc:HGNC:42952]	GO:0000165(MAPK cascade);GO:0004672(protein kinase activity);GO:0004674(protein serine/threonine kinase activity);GO:0005515(protein binding);GO:0005524(ATP binding);GO:0006468(protein phosphorylation);GO:0016772(transferase activity, transferring phosphorus-containing groups)	NA	no
ENSG00000116783	TNNI3K	-0.000543692	0.53973	1	0.001	0.001	TNNI3 interacting kinase [Source:HGNC Symbol;Acc:HGNC:19661]	GO:0000166(nucleotide binding);GO:0002027(regulation of heart rate);GO:0004672(protein kinase activity);GO:0004674(protein serine/threonine kinase activity);GO:0005515(protein binding);GO:0005524(ATP binding);GO:0005634(nucleus);GO:0005737(cytoplasm);GO:0006468(protein phosphorylation);GO:0008022(protein C-terminus binding);GO:0016301(kinase activity);GO:0016310(phosphorylation);GO:0016740(transf…	NA	no
ENSG00000178965	ERICH3	-0.00113476	5.10472e-05	1	0.002	0.003	glutamate rich 3 [Source:HGNC Symbol;Acc:HGNC:25346]	NA	NA	no
ENSG00000272864	AC135803.1	0.000247643	0.82224	1	0.002	0.002	novel transcript	NA	NA	no
ENSG00000116791	CRYZ	-0.0328694	3.5215e-21	1.50569e-16	0.074	0.089	crystallin zeta [Source:HGNC Symbol;Acc:HGNC:2419]	GO:0003723(RNA binding);GO:0003730(mRNA 3'-UTR binding);GO:0003960(NADPH:quinone reductase activity);GO:0005737(cytoplasm);GO:0005829(cytosol);GO:0007601(visual perception);GO:0008270(zinc ion binding);GO:0016491(oxidoreductase activity);GO:0042178(xenobiotic catabolic process);GO:0051289(protein homotetramerization);GO:0055114(oxidation-reduction process);GO:0070062(extracellular exosome);GO:007…	NA	no
ENSG00000162623	TYW3	-0.020896	0.000196096	1	0.268	0.276	tRNA-yW synthesizing protein 3 homolog [Source:HGNC Symbol;Acc:HGNC:24757]	GO:0005737(cytoplasm);GO:0008033(tRNA processing);GO:0008168(methyltransferase activity);GO:0008175(tRNA methyltransferase activity);GO:0016740(transferase activity);GO:0030488(tRNA methylation);GO:0031591(wybutosine biosynthetic process);GO:0032259(methylation)	NA	no
ENSG00000137968	SLC44A5	0.000124347	0.299924	1	0.001	0.001	solute carrier family 44 member 5 [Source:HGNC Symbol;Acc:HGNC:28524]	GO:0005886(plasma membrane);GO:0006656(phosphatidylcholine biosynthetic process);GO:0016020(membrane);GO:0016021(integral component of membrane);GO:0055085(transmembrane transport)	05231(Choline metabolism in cancer)	no
ENSG00000117054	ACADM	-0.0655651	8.89958e-42	3.80519e-37	0.225	0.249	acyl-CoA dehydrogenase medium chain [Source:HGNC Symbol;Acc:HGNC:89]	GO:0001889(liver development);GO:0003995(acyl-CoA dehydrogenase activity);GO:0005634(nucleus);GO:0005739(mitochondrion);GO:0005759(mitochondrial matrix);GO:0005978(glycogen biosynthetic process);GO:0006082(organic acid metabolic process);GO:0006111(regulation of gluconeogenesis);GO:0006629(lipid metabolic process);GO:0006631(fatty acid metabolic process);GO:0006635(fatty acid beta-oxidation);GO:0…	00071(Fatty acid degradation);00280(Valine, leucine and isoleucine degradation);00410(beta-Alanine metabolism);00640(Propanoate metabolism);03320(PPAR signaling pathway)	no
ENSG00000137955	RABGGTB	-0.0102435	5.22961e-09	0.000223602	0.168	0.173	Rab geranylgeranyltransferase subunit beta [Source:HGNC Symbol;Acc:HGNC:9796]	GO:0003824(catalytic activity);GO:0004659(prenyltransferase activity);GO:0004663(Rab geranylgeranyltransferase activity);GO:0005515(protein binding);GO:0005829(cytosol);GO:0005886(plasma membrane);GO:0005968(Rab-protein geranylgeranyltransferase complex);GO:0006464(cellular protein modification process);GO:0007601(visual perception);GO:0008270(zinc ion binding);GO:0016740(transferase activity);GO…	NA	no
ENSG00000184005	ST6GALNAC3	-0.00265172	0.00295133	1	0.002	0.002	ST6 N-acetylgalactosaminide alpha-2,6-sialyltransferase 3 [Source:HGNC Symbol;Acc:HGNC:19343]	GO:0000139(Golgi membrane);GO:0001574(ganglioside biosynthetic process);GO:0001665(alpha-N-acetylgalactosaminide alpha-2,6-sialyltransferase activity);GO:0005654(nucleoplasm);GO:0005794(Golgi apparatus);GO:0006486(protein glycosylation);GO:0006677(glycosylceramide metabolic process);GO:0006687(glycosphingolipid metabolic process);GO:0008373(sialyltransferase activity);GO:0009100(glycoprotein meta…	00604(Glycosphingolipid biosynthesis - ganglio series)	no
ENSG00000226415	TPI1P1	-0.000822672	0.0177479	1	0	0.001	triosephosphate isomerase 1 pseudogene 1 [Source:HGNC Symbol;Acc:HGNC:35449]	NA	NA	no
ENSG00000117069	ST6GALNAC5	-0.0273061	9.89435e-48	4.23053e-43	0.022	0.038	ST6 N-acetylgalactosaminide alpha-2,6-sialyltransferase 5 [Source:HGNC Symbol;Acc:HGNC:19342]	GO:0000139(Golgi membrane);GO:0001665(alpha-N-acetylgalactosaminide alpha-2,6-sialyltransferase activity);GO:0005794(Golgi apparatus);GO:0006486(protein glycosylation);GO:0006688(glycosphingolipid biosynthetic process);GO:0008373(sialyltransferase activity);GO:0009312(oligosaccharide biosynthetic process);GO:0016020(membrane);GO:0016021(integral component of membrane);GO:0016740(transferase activ…	00604(Glycosphingolipid biosynthesis - ganglio series)	no
ENSG00000142892	PIGK	-0.0266094	5.56157e-19	2.37796e-14	0.207	0.21	phosphatidylinositol glycan anchor biosynthesis class K [Source:HGNC Symbol;Acc:HGNC:8965]	GO:0003756(protein disulfide isomerase activity);GO:0003923(GPI-anchor transamidase activity);GO:0005515(protein binding);GO:0005783(endoplasmic reticulum);GO:0005789(endoplasmic reticulum membrane);GO:0006506(GPI anchor biosynthetic process);GO:0006508(proteolysis);GO:0008233(peptidase activity);GO:0008234(cysteine-type peptidase activity);GO:0016020(membrane);GO:0016021(integral component of me…	00563(Glycosylphosphatidylinositol (GPI)-anchor biosynthesis)	no
ENSG00000226084	AC113935.1	-0.000779344	0.0194537	1	0.001	0.001	ribosomal protein L17 (RPL17) pseudogene	NA	NA	no
ENSG00000154027	AK5	0.000460967	8.29654e-10	3.54735e-05	0.006	0.004	adenylate kinase 5 [Source:HGNC Symbol;Acc:HGNC:365]	GO:0000166(nucleotide binding);GO:0004017(adenylate kinase activity);GO:0004550(nucleoside diphosphate kinase activity);GO:0005524(ATP binding);GO:0005737(cytoplasm);GO:0005815(microtubule organizing center);GO:0005829(cytosol);GO:0006139(nucleobase-containing compound metabolic process);GO:0006165(nucleoside diphosphate phosphorylation);GO:0006172(ADP biosynthetic process);GO:0006173(dADP biosyn…	00230(Purine metabolism);00730(Thiamine metabolism)	no
ENSG00000036549	AC118549.1	-0.0608819	9.67852e-39	4.13825e-34	0.147	0.17	zinc finger ZZ-type containing 3 [Source:NCBI gene;Acc:26009]	GO:0000981(DNA-binding transcription factor activity, RNA polymerase II-specific);GO:0003677(DNA binding);GO:0005515(protein binding);GO:0005634(nucleus);GO:0005671(Ada2/Gcn5/Ada3 transcription activator complex);GO:0005730(nucleolus);GO:0006357(regulation of transcription by RNA polymerase II);GO:0008270(zinc ion binding);GO:0046872(metal ion binding)	NA	no
ENSG00000243437	RN7SL370P	0.000604341	0.124067	1	0.001	0	RNA, 7SL, cytoplasmic 370, pseudogene [Source:HGNC Symbol;Acc:HGNC:46386]	NA	NA	no
ENSG00000077254	USP33	-0.0308752	2.09783e-24	8.9697e-20	0.19	0.196	ubiquitin specific peptidase 33 [Source:HGNC Symbol;Acc:HGNC:20059]	GO:0001664(G protein-coupled receptor binding);GO:0004197(cysteine-type endopeptidase activity);GO:0004843(thiol-dependent ubiquitin-specific protease activity);GO:0005515(protein binding);GO:0005654(nucleoplasm);GO:0005737(cytoplasm);GO:0005794(Golgi apparatus);GO:0005813(centrosome);GO:0005815(microtubule organizing center);GO:0005829(cytosol);GO:0005856(cytoskeleton);GO:0005925(focal adhesion)…	NA	no
ENSG00000180488	MIGA1	-0.0268483	1.48679e-09	6.35705e-05	0.183	0.192	mitoguardin 1 [Source:HGNC Symbol;Acc:HGNC:24741]	GO:0005515(protein binding);GO:0005739(mitochondrion);GO:0005741(mitochondrial outer membrane);GO:0005887(integral component of plasma membrane);GO:0008053(mitochondrial fusion);GO:0016020(membrane);GO:0016021(integral component of membrane);GO:0042803(protein homodimerization activity);GO:0046982(protein heterodimerization activity)	NA	no
ENSG00000219201	AC138392.1	-0.00179181	0.00692291	1	0.002	0.003	novel pseudogene	NA	NA	no
ENSG00000235613	NSRP1P1	0.00720542	4.81799e-06	0.206003	0.012	0.009	nuclear speckle splicing regulatory protein 1 pseudogene 1 [Source:HGNC Symbol;Acc:HGNC:38087]	NA	NA	no
ENSG00000235927	NEXN-AS1	-0.000103186	0.398881	1	0.007	0.007	NEXN antisense RNA 1 [Source:HGNC Symbol;Acc:HGNC:31983]	NA	NA	no
ENSG00000162614	NEXN	0.0104772	3.93936e-22	1.68435e-17	0.118	0.103	nexilin F-actin binding protein [Source:HGNC Symbol;Acc:HGNC:29557]	GO:0003779(actin binding);GO:0005737(cytoplasm);GO:0005856(cytoskeleton);GO:0005886(plasma membrane);GO:0005912(adherens junction);GO:0005925(focal adhesion);GO:0007156(homophilic cell adhesion via plasma membrane adhesion molecules);GO:0007411(axon guidance);GO:0008307(structural constituent of muscle);GO:0009617(response to bacterium);GO:0030018(Z disc);GO:0030054(cell junction);GO:0030334(regu…	NA	no
ENSG00000162613	FUBP1	-0.0274326	6.21664e-11	2.65805e-06	0.264	0.273	far upstream element binding protein 1 [Source:HGNC Symbol;Acc:HGNC:4004]	GO:0003676(nucleic acid binding);GO:0003677(DNA binding);GO:0003697(single-stranded DNA binding);GO:0003700(DNA-binding transcription factor activity);GO:0003723(RNA binding);GO:0005515(protein binding);GO:0005634(nucleus);GO:0005654(nucleoplasm);GO:0006355(regulation of transcription, DNA-templated);GO:0006366(transcription by RNA polymerase II);GO:0010628(positive regulation of gene expression)	NA	no
ENSG00000162616	DNAJB4	-0.0767758	9.85268e-72	4.21271e-67	0.507	0.561	DnaJ heat shock protein family (Hsp40) member B4 [Source:HGNC Symbol;Acc:HGNC:14886]	GO:0000122(negative regulation of transcription by RNA polymerase II);GO:0001671(ATPase activator activity);GO:0005515(protein binding);GO:0005654(nucleoplasm);GO:0005737(cytoplasm);GO:0005829(cytosol);GO:0005886(plasma membrane);GO:0006457(protein folding);GO:0006986(response to unfolded protein);GO:0009408(response to heat);GO:0016020(membrane);GO:0032781(positive regulation of ATPase activity)…	NA	no
ENSG00000137960	GIPC2	-0.00391023	0.00463485	1	0.006	0.007	GIPC PDZ domain containing family member 2 [Source:HGNC Symbol;Acc:HGNC:18177]	GO:0003674(molecular_function);GO:0005515(protein binding);GO:0005737(cytoplasm);GO:0008150(biological_process);GO:0042802(identical protein binding);GO:0070062(extracellular exosome)	NA	no
ENSG00000273338	AC103591.3	-0.00105119	0.0389	1	0.005	0.006	novel transcript, antisense to DNAJB4	NA	NA	no
ENSG00000285928	AC103591.4	0.000396823	0.0494933	1	0.004	0.003	novel transcript	NA	NA	no
ENSG00000213560	AC103591.1	3.60556e-05	0.00084389	1	0.001	0.001	signal sequence receptor, gamma (translocon-associated protein gamma) (SSR3) pseudogene	NA	NA	no
ENSG00000237413	AC096531.2	-0.000115599	0.846161	1	0.001	0.001	novel transcript	NA	NA	no
ENSG00000122420	PTGFR	-0.0186569	9.34805e-60	3.99694e-55	0.163	0.149	prostaglandin F receptor [Source:HGNC Symbol;Acc:HGNC:9600]	GO:0004930(G protein-coupled receptor activity);GO:0004958(prostaglandin F receptor activity);GO:0005576(extracellular region);GO:0005737(cytoplasm);GO:0005886(plasma membrane);GO:0005887(integral component of plasma membrane);GO:0006954(inflammatory response);GO:0007165(signal transduction);GO:0007186(G protein-coupled receptor signaling pathway);GO:0007189(adenylate cyclase-activating G protein…	04020(Calcium signaling pathway);04072(Phospholipase D signaling pathway);04080(Neuroactive ligand-receptor interaction)	no
ENSG00000137959	IFI44L	0.00843688	7.83819e-51	3.35138e-46	0.041	0.029	interferon induced protein 44 like [Source:HGNC Symbol;Acc:HGNC:17817]	GO:0003674(molecular_function);GO:0005525(GTP binding);GO:0005575(cellular_component);GO:0005737(cytoplasm);GO:0006955(immune response);GO:0051607(defense response to virus)	NA	no
ENSG00000137965	IFI44	0.000751611	7.8424e-46	3.35317e-41	0.061	0.049	interferon induced protein 44 [Source:HGNC Symbol;Acc:HGNC:16938]	GO:0005737(cytoplasm);GO:0006955(immune response);GO:0009615(response to virus);GO:0009617(response to bacterium)	NA	no
ENSG00000162618	ADGRL4	-0.0124285	0.0106309	1	0.008	0.009	adhesion G protein-coupled receptor L4 [Source:HGNC Symbol;Acc:HGNC:20822]	GO:0004888(transmembrane signaling receptor activity);GO:0004930(G protein-coupled receptor activity);GO:0005509(calcium ion binding);GO:0005886(plasma membrane);GO:0005887(integral component of plasma membrane);GO:0007165(signal transduction);GO:0007166(cell surface receptor signaling pathway);GO:0007186(G protein-coupled receptor signaling pathway);GO:0007189(adenylate cyclase-activating G prot…	NA	no
ENSG00000117114	ADGRL2	-0.00739088	4.89707e-05	1	0.016	0.019	adhesion G protein-coupled receptor L2 [Source:HGNC Symbol;Acc:HGNC:18582]	GO:0004888(transmembrane signaling receptor activity);GO:0004930(G protein-coupled receptor activity);GO:0005887(integral component of plasma membrane);GO:0007165(signal transduction);GO:0007166(cell surface receptor signaling pathway);GO:0007186(G protein-coupled receptor signaling pathway);GO:0007189(adenylate cyclase-activating G protein-coupled receptor signaling pathway);GO:0007420(brain dev…	NA	no
ENSG00000233008	LINC01725	-0.00118297	0.0740939	1	0.001	0.001	long intergenic non-protein coding RNA 1725 [Source:HGNC Symbol;Acc:HGNC:52513]	NA	NA	no
ENSG00000137941	TTLL7	-0.0324573	2.73435e-11	1.16913e-06	0.121	0.133	tubulin tyrosine ligase like 7 [Source:HGNC Symbol;Acc:HGNC:26242]	GO:0000166(nucleotide binding);GO:0005524(ATP binding);GO:0005737(cytoplasm);GO:0005829(cytosol);GO:0005856(cytoskeleton);GO:0005874(microtubule);GO:0005929(cilium);GO:0006464(cellular protein modification process);GO:0007275(multicellular organism development);GO:0007399(nervous system development);GO:0016874(ligase activity);GO:0018095(protein polyglutamylation);GO:0030154(cell differentiation)…	NA	no
ENSG00000233061	TTLL7-IT1	0.00204146	0.00129496	1	0.002	0.001	TTLL7 intronic transcript 1 [Source:HGNC Symbol;Acc:HGNC:41486]	NA	NA	no
ENSG00000271576	AL359504.2	9.43337e-05	0.593293	1	0.012	0.012	novel transcript	NA	NA	no
ENSG00000142875	PRKACB	-0.0163508	2.30777e-23	9.86734e-19	0.15	0.148	protein kinase cAMP-activated catalytic subunit beta [Source:HGNC Symbol;Acc:HGNC:9381]	GO:0000166(nucleotide binding);GO:0000287(magnesium ion binding);GO:0001843(neural tube closure);GO:0002223(stimulatory C-type lectin receptor signaling pathway);GO:0003091(renal water homeostasis);GO:0004672(protein kinase activity);GO:0004674(protein serine/threonine kinase activity);GO:0004691(cAMP-dependent protein kinase activity);GO:0005515(protein binding);GO:0005524(ATP binding);GO:000563…	01522(Endocrine resistance);04010(MAPK signaling pathway);04014(Ras signaling pathway);04020(Calcium signaling pathway);04024(cAMP signaling pathway);04062(Chemokine signaling pathway);04114(Oocyte meiosis);04140(Autophagy - animal);04211(Longevity regulating pathway);04213(Longevity regulating pathway - multiple species);04261(Adrenergic signaling in cardiomyocytes);04270(Vascular smooth muscle …	no
ENSG00000226970	AL450063.1	-0.000414239	0.103589	1	0.001	0.001	neural precursor cell expressed, developmentally down-regulated 8 (NEDD8) pseudogene	NA	NA	no
ENSG00000203943	SAMD13	0.000795781	4.61524e-05	1	0.009	0.008	sterile alpha motif domain containing 13 [Source:HGNC Symbol;Acc:HGNC:24582]	GO:0005515(protein binding)	NA	no
ENSG00000137976	DNASE2B	3.38448e-05	0.254076	1	0.001	0.001	deoxyribonuclease 2 beta [Source:HGNC Symbol;Acc:HGNC:28875]	GO:0004518(nuclease activity);GO:0004519(endonuclease activity);GO:0004520(endodeoxyribonuclease activity);GO:0004531(deoxyribonuclease II activity);GO:0005576(extracellular region);GO:0005737(cytoplasm);GO:0005764(lysosome);GO:0006259(DNA metabolic process);GO:0006309(apoptotic DNA fragmentation);GO:0016787(hydrolase activity)	04142(Lysosome)	no
ENSG00000117133	RPF1	0.0124707	4.6055e-11	1.96917e-06	0.185	0.173	ribosome production factor 1 homolog [Source:HGNC Symbol;Acc:HGNC:30350]	GO:0003723(RNA binding);GO:0005515(protein binding);GO:0005634(nucleus);GO:0005730(nucleolus);GO:0006364(rRNA processing);GO:0019843(rRNA binding);GO:0030687(preribosome, large subunit precursor);GO:0042254(ribosome biogenesis)	NA	no
ENSG00000174021	GNG5	-0.118472	1.81767e-119	7.77181e-115	0.178	0.227	G protein subunit gamma 5 [Source:HGNC Symbol;Acc:HGNC:4408]	GO:0003924(GTPase activity);GO:0005515(protein binding);GO:0005834(heterotrimeric G-protein complex);GO:0005886(plasma membrane);GO:0007165(signal transduction);GO:0007186(G protein-coupled receptor signaling pathway);GO:0016020(membrane);GO:0030165(PDZ domain binding);GO:0031680(G-protein beta/gamma-subunit complex);GO:0070062(extracellular exosome);GO:0072513(positive regulation of secondary he…	04014(Ras signaling pathway);04062(Chemokine signaling pathway);04151(PI3K-Akt signaling pathway);04371(Apelin signaling pathway);04713(Circadian entrainment);04723(Retrograde endocannabinoid signaling);04724(Glutamatergic synapse);04725(Cholinergic synapse);04726(Serotonergic synapse);04727(GABAergic synapse);04728(Dopaminergic synapse);04926(Relaxin signaling pathway);05032(Morphine addiction);…	no
ENSG00000285851	AL359762.3	0.00124978	0.312344	1	0.002	0.002	novel transcript	NA	NA	no
ENSG00000122432	SPATA1	0.00210341	0.333396	1	0.016	0.015	spermatogenesis associated 1 [Source:HGNC Symbol;Acc:HGNC:14682]	NA	NA	no
ENSG00000117151	CTBS	-0.0948141	4.78876e-65	2.04753e-60	0.222	0.266	chitobiase [Source:HGNC Symbol;Acc:HGNC:2496]	GO:0004553(hydrolase activity, hydrolyzing O-glycosyl compounds);GO:0004568(chitinase activity);GO:0005615(extracellular space);GO:0005764(lysosome);GO:0005975(carbohydrate metabolic process);GO:0006032(chitin catabolic process);GO:0008061(chitin binding);GO:0008152(metabolic process);GO:0009313(oligosaccharide catabolic process);GO:0016787(hydrolase activity);GO:0016798(hydrolase activity, actin…	NA	no
ENSG00000284882	AL359762.1	-0.000515262	0.884309	1	0.006	0.006	novel transcript	NA	NA	no
ENSG00000117155	SSX2IP	-0.0116601	2.38778e-09	0.000102094	0.036	0.039	SSX family member 2 interacting protein [Source:HGNC Symbol;Acc:HGNC:16509]	GO:0005515(protein binding);GO:0005634(nucleus);GO:0005737(cytoplasm);GO:0005815(microtubule organizing center);GO:0005856(cytoskeleton);GO:0005912(adherens junction);GO:0005913(cell-cell adherens junction);GO:0007098(centrosome cycle);GO:0007155(cell adhesion);GO:0019904(protein domain specific binding);GO:0030030(cell projection organization);GO:0030054(cell junction);GO:0031252(cell leading ed…	04520(Adherens junction)	no
ENSG00000171517	LPAR3	0.00237141	7.85783e-10	3.35977e-05	0.002	0.001	lysophosphatidic acid receptor 3 [Source:HGNC Symbol;Acc:HGNC:14298]	GO:0000187(activation of MAPK activity);GO:0001965(G-protein alpha-subunit binding);GO:0004930(G protein-coupled receptor activity);GO:0005543(phospholipid binding);GO:0005886(plasma membrane);GO:0005887(integral component of plasma membrane);GO:0007165(signal transduction);GO:0007186(G protein-coupled receptor signaling pathway);GO:0007187(G protein-coupled receptor signaling pathway, coupled to…	04015(Rap1 signaling pathway);04072(Phospholipase D signaling pathway);04080(Neuroactive ligand-receptor interaction);04151(PI3K-Akt signaling pathway);05200(Pathways in cancer)	no
ENSG00000153898	MCOLN2	-0.0142994	1.14032e-21	4.87569e-17	0.037	0.049	mucolipin 2 [Source:HGNC Symbol;Acc:HGNC:13357]	GO:0002250(adaptive immune response);GO:0002376(immune system process);GO:0005261(cation channel activity);GO:0005262(calcium channel activity);GO:0005764(lysosome);GO:0005768(endosome);GO:0005886(plasma membrane);GO:0006811(ion transport);GO:0006816(calcium ion transport);GO:0015031(protein transport);GO:0016020(membrane);GO:0016021(integral component of membrane);GO:0031902(late endosome membra…	NA	no
ENSG00000162643	WDR63	0.00108601	0.0178757	1	0.011	0.01	WD repeat domain 63 [Source:HGNC Symbol;Acc:HGNC:30711]	GO:0005515(protein binding);GO:0007018(microtubule-based movement);GO:0008574(ATP-dependent microtubule motor activity, plus-end-directed);GO:0030286(dynein complex);GO:0045503(dynein light chain binding);GO:0045504(dynein heavy chain binding)	NA	no
ENSG00000055732	MCOLN3	-0.00945278	0.000234459	1	0.027	0.03	mucolipin 3 [Source:HGNC Symbol;Acc:HGNC:13358]	GO:0000421(autophagosome membrane);GO:0005261(cation channel activity);GO:0005737(cytoplasm);GO:0005764(lysosome);GO:0005765(lysosomal membrane);GO:0005768(endosome);GO:0005886(plasma membrane);GO:0006811(ion transport);GO:0007626(locomotory behavior);GO:0008289(lipid binding);GO:0016020(membrane);GO:0016021(integral component of membrane);GO:0031410(cytoplasmic vesicle);GO:0031901(early endosome…	NA	no
ENSG00000280099	AL603750.1	-0.00235149	0.00072337	1	0.002	0.004	TEC	NA	NA	no
ENSG00000097096	SYDE2	-0.0250149	1.25374e-28	5.3606e-24	0.023	0.036	synapse defective Rho GTPase homolog 2 [Source:HGNC Symbol;Acc:HGNC:25841]	GO:0005096(GTPase activator activity);GO:0005829(cytosol);GO:0007165(signal transduction);GO:0051056(regulation of small GTPase mediated signal transduction);GO:0090630(activation of GTPase activity)	NA	no
ENSG00000162642	C1orf52	-0.081111	2.72135e-44	1.16357e-39	0.306	0.338	chromosome 1 open reading frame 52 [Source:HGNC Symbol;Acc:HGNC:24871]	GO:0003723(RNA binding);GO:0005634(nucleus)	NA	no
ENSG00000142867	BCL10	-0.0354078	5.07796e-23	2.17118e-18	0.215	0.22	BCL10, immune signaling adaptor [Source:HGNC Symbol;Acc:HGNC:989]	GO:0001772(immunological synapse);GO:0001783(B cell apoptotic process);GO:0001843(neural tube closure);GO:0002020(protease binding);GO:0002223(stimulatory C-type lectin receptor signaling pathway);GO:0002224(toll-like receptor signaling pathway);GO:0002237(response to molecule of bacterial origin);GO:0002250(adaptive immune response);GO:0002376(immune system process);GO:0002906(negative regulatio…	04064(NF-kappa B signaling pathway);04625(C-type lectin receptor signaling pathway);04660(T cell receptor signaling pathway);04662(B cell receptor signaling pathway);05152(Tuberculosis)	no
ENSG00000223653	AL078459.1	0.0024324	0.0825325	1	0.01	0.009	novel transcript	NA	NA	no
ENSG00000153904	DDAH1	-0.0427845	7.64145e-36	3.26726e-31	0.092	0.118	dimethylarginine dimethylaminohydrolase 1 [Source:HGNC Symbol;Acc:HGNC:2715]	GO:0000052(citrulline metabolic process);GO:0003073(regulation of systemic arterial blood pressure);GO:0003824(catalytic activity);GO:0005829(cytosol);GO:0006525(arginine metabolic process);GO:0006527(arginine catabolic process);GO:0007263(nitric oxide mediated signal transduction);GO:0008285(negative regulation of cell population proliferation);GO:0016403(dimethylargininase activity);GO:0016597(…	NA	no
ENSG00000273264	AL360219.1	-0.000181748	0.979458	1	0.001	0.001	novel transcript	NA	NA	no
ENSG00000282057	AC092807.3	-0.006506	0.000115664	1	0.057	0.059	novel transcript	NA	NA	no
ENSG00000272691	AC092807.2	-0.000214986	0.0528168	1	0.001	0.001	novel transcript	NA	NA	no
ENSG00000142871	CCN1	-0.295102	2.38015e-205	1.01768e-200	0.596	0.667	cellular communication network factor 1 [Source:HGNC Symbol;Acc:HGNC:2654]	GO:0000166(nucleotide binding);GO:0001649(osteoblast differentiation);GO:0001934(positive regulation of protein phosphorylation);GO:0002041(intussusceptive angiogenesis);GO:0003181(atrioventricular valve morphogenesis);GO:0003278(apoptotic process involved in heart morphogenesis);GO:0003281(ventricular septum development);GO:0005178(integrin binding);GO:0005201(extracellular matrix structural con…	NA	yes
ENSG00000230285	AC092807.1	-0.000367786	0.476544	1	0	0.001	novel transcript	NA	NA	no
ENSG00000117174	ZNHIT6	0.00275581	0.000630985	1	0.2	0.196	zinc finger HIT-type containing 6 [Source:HGNC Symbol;Acc:HGNC:26089]	GO:0000463(maturation of LSU-rRNA from tricistronic rRNA transcript (SSU-rRNA, 5.8S rRNA, LSU-rRNA));GO:0001094(TFIID-class transcription factor complex binding);GO:0005515(protein binding);GO:0005634(nucleus);GO:0019899(enzyme binding);GO:0042254(ribosome biogenesis);GO:0042802(identical protein binding);GO:0046872(metal ion binding);GO:0048254(snoRNA localization);GO:0051117(ATPase binding);GO:…	NA	no
ENSG00000171502	COL24A1	0.0631243	3.82913e-101	1.63722e-96	0.069	0.037	collagen type XXIV alpha 1 chain [Source:HGNC Symbol;Acc:HGNC:20821]	GO:0005201(extracellular matrix structural constituent);GO:0005515(protein binding);GO:0005576(extracellular region);GO:0005581(collagen trimer);GO:0005615(extracellular space);GO:0005788(endoplasmic reticulum lumen);GO:0030020(extracellular matrix structural constituent conferring tensile strength);GO:0030198(extracellular matrix organization);GO:0031012(extracellular matrix);GO:0062023(collagen…	04974(Protein digestion and absorption)	no
ENSG00000285210	AL136382.1	0.000416795	0.412748	1	0.001	0.001	novel transcript	NA	NA	no
ENSG00000122417	ODF2L	0.0417752	2.88991e-38	1.23564e-33	0.179	0.15	outer dense fiber of sperm tails 2 like [Source:HGNC Symbol;Acc:HGNC:29225]	GO:0005737(cytoplasm);GO:0005813(centrosome);GO:0005814(centriole);GO:0005815(microtubule organizing center);GO:0005856(cytoskeleton);GO:0030030(cell projection organization);GO:0034451(centriolar satellite);GO:0036064(ciliary basal body);GO:0042995(cell projection);GO:1902018(negative regulation of cilium assembly)	NA	no
ENSG00000236915	CLCA4-AS1	0.000217583	0.0623833	1	0.001	0	CLCA4 antisense RNA 1 [Source:HGNC Symbol;Acc:HGNC:54055]	NA	NA	no
ENSG00000261737	AL049597.2	-0.00410463	4.05023e-07	0.0173176	0.008	0.009	novel transcript, antisense to SH3GLB1	NA	NA	no
ENSG00000097033	SH3GLB1	0.00265367	1.25806e-22	5.37908e-18	0.585	0.565	SH3 domain containing GRB2 like, endophilin B1 [Source:HGNC Symbol;Acc:HGNC:10833]	GO:0000139(Golgi membrane);GO:0000421(autophagosome membrane);GO:0005504(fatty acid binding);GO:0005515(protein binding);GO:0005737(cytoplasm);GO:0005739(mitochondrion);GO:0005741(mitochondrial outer membrane);GO:0005794(Golgi apparatus);GO:0005829(cytosol);GO:0006654(phosphatidic acid biosynthetic process);GO:0006914(autophagy);GO:0006915(apoptotic process);GO:0008289(lipid binding);GO:0008654(p…	04140(Autophagy - animal);04144(Endocytosis)	no
ENSG00000230721	AL049597.1	0.000377625	0.708069	1	0.001	0.001	ribosomal protein L17 (RPL17) pseudogene	NA	NA	no
ENSG00000183291	SELENOF	0.0134549	5.93864e-23	2.53918e-18	0.463	0.441	selenoprotein F [Source:HGNC Symbol;Acc:HGNC:17705]	GO:0005515(protein binding);GO:0005783(endoplasmic reticulum);GO:0005788(endoplasmic reticulum lumen);GO:0051084('de novo' posttranslational protein folding)	NA	no
ENSG00000153936	HS2ST1	0.00359843	3.32622e-22	1.42219e-17	0.091	0.083	heparan sulfate 2-O-sulfotransferase 1 [Source:HGNC Symbol;Acc:HGNC:5193]	GO:0000139(Golgi membrane);GO:0004394(heparan sulfate 2-O-sulfotransferase activity);GO:0005794(Golgi apparatus);GO:0006024(glycosaminoglycan biosynthetic process);GO:0008146(sulfotransferase activity);GO:0015014(heparan sulfate proteoglycan biosynthetic process, polysaccharide chain biosynthetic process);GO:0015015(heparan sulfate proteoglycan biosynthetic process, enzymatic modification);GO:001…	00534(Glycosaminoglycan biosynthesis - heparan sulfate / heparin)	no
ENSG00000225568	AC093155.1	0.00109623	0.00112816	1	0.001	0	pseudogene similar to part of SUMO-1 activating enzyme subunit 2 (UBA2)	NA	NA	no
ENSG00000267272	LINC01140	-0.00665557	9.72165e-07	0.0415669	0.011	0.015	long intergenic non-protein coding RNA 1140 [Source:HGNC Symbol;Acc:HGNC:27922]	NA	NA	no
ENSG00000284240	AC099062.1	-0.000608351	0.000417672	1	0.002	0.002	uncharacterized LOC101927844 [Source:NCBI gene;Acc:101927844]	NA	NA	no
ENSG00000143013	LMO4	0.0759276	7.09626e-40	3.03415e-35	0.64	0.596	LIM domain only 4 [Source:HGNC Symbol;Acc:HGNC:6644]	GO:0001158(enhancer sequence-specific DNA binding);GO:0001843(neural tube closure);GO:0003281(ventricular septum development);GO:0003700(DNA-binding transcription factor activity);GO:0005515(protein binding);GO:0005667(transcription factor complex);GO:0006366(transcription by RNA polymerase II);GO:0008134(transcription factor binding);GO:0021514(ventral spinal cord interneuron differentiation);GO…	NA	no
ENSG00000237505	PKN2-AS1	-0.000627355	0.233027	1	0.001	0.001	PKN2 antisense RNA 1 [Source:HGNC Symbol;Acc:HGNC:50597]	NA	NA	no
ENSG00000065243	PKN2	-0.0927435	2.65459e-54	1.13502e-49	0.316	0.345	protein kinase N2 [Source:HGNC Symbol;Acc:HGNC:9406]	GO:0000166(nucleotide binding);GO:0003723(RNA binding);GO:0004672(protein kinase activity);GO:0004674(protein serine/threonine kinase activity);GO:0004697(protein kinase C activity);GO:0005515(protein binding);GO:0005524(ATP binding);GO:0005634(nucleus);GO:0005654(nucleoplasm);GO:0005737(cytoplasm);GO:0005813(centrosome);GO:0005829(cytosol);GO:0005856(cytoskeleton);GO:0005886(plasma membrane);GO:…	04151(PI3K-Akt signaling pathway);05132(Salmonella infection)	no
ENSG00000241975	ELOCP19	-0.00143957	0.0166324	1	0.002	0.003	elongin C pseudogene 19 [Source:HGNC Symbol;Acc:HGNC:38155]	NA	NA	no
ENSG00000137947	GTF2B	-0.0799667	9.47443e-30	4.05098e-25	0.318	0.345	general transcription factor IIB [Source:HGNC Symbol;Acc:HGNC:4648]	GO:0000979(RNA polymerase II core promoter sequence-specific DNA binding);GO:0000993(RNA polymerase II complex binding);GO:0001047(core promoter binding);GO:0001139(RNA polymerase II complex recruiting activity);GO:0001174(transcriptional start site selection at RNA polymerase II promoter);GO:0003677(DNA binding);GO:0004402(histone acetyltransferase activity);GO:0005515(protein binding);GO:000563…	03022(Basal transcription factors);05203(Viral carcinogenesis)	no
ENSG00000137944	KYAT3	-0.00365224	4.8904e-09	0.000209099	0.064	0.062	kynurenine aminotransferase 3 [Source:HGNC Symbol;Acc:HGNC:33238]	GO:0003723(RNA binding);GO:0003824(catalytic activity);GO:0005737(cytoplasm);GO:0005739(mitochondrion);GO:0006103(2-oxoglutarate metabolic process);GO:0006520(cellular amino acid metabolic process);GO:0008483(transaminase activity);GO:0009058(biosynthetic process);GO:0016212(kynurenine-oxoglutarate transaminase activity);GO:0016740(transferase activity);GO:0016829(lyase activity);GO:0030170(pyrid…	00270(Cysteine and methionine metabolism);00380(Tryptophan metabolism);00450(Selenocompound metabolism);05204(Chemical carcinogenesis)	no
ENSG00000213516	RBMXL1	-0.00536808	0.000186755	1	0.076	0.077	RBMX like 1 [Source:HGNC Symbol;Acc:HGNC:25073]	GO:0003676(nucleic acid binding);GO:0003723(RNA binding);GO:0003727(single-stranded RNA binding);GO:0005634(nucleus);GO:0005681(spliceosomal complex);GO:0006376(mRNA splice site selection);GO:0006397(mRNA processing);GO:0008380(RNA splicing);GO:0045893(positive regulation of transcription, DNA-templated);GO:0048026(positive regulation of mRNA splicing, via spliceosome);GO:1990904(ribonucleoprotei…	03040(Spliceosome)	no
ENSG00000117226	GBP3	0.0135861	2.6587e-14	1.13678e-09	0.099	0.086	guanylate binding protein 3 [Source:HGNC Symbol;Acc:HGNC:4184]	GO:0000139(Golgi membrane);GO:0000166(nucleotide binding);GO:0002376(immune system process);GO:0003924(GTPase activity);GO:0005515(protein binding);GO:0005525(GTP binding);GO:0005737(cytoplasm);GO:0005794(Golgi apparatus);GO:0005829(cytosol);GO:0016020(membrane);GO:0016787(hydrolase activity);GO:0042803(protein homodimerization activity);GO:0048471(perinuclear region of cytoplasm);GO:0051607(defe…	04621(NOD-like receptor signaling pathway)	no
ENSG00000117228	GBP1	0.0584319	4.19435e-47	1.79338e-42	0.103	0.076	guanylate binding protein 1 [Source:HGNC Symbol;Acc:HGNC:4182]	GO:0000139(Golgi membrane);GO:0000166(nucleotide binding);GO:0002376(immune system process);GO:0003779(actin binding);GO:0003924(GTPase activity);GO:0005515(protein binding);GO:0005525(GTP binding);GO:0005576(extracellular region);GO:0005737(cytoplasm);GO:0005794(Golgi apparatus);GO:0005829(cytosol);GO:0005886(plasma membrane);GO:0012506(vesicle membrane);GO:0015629(actin cytoskeleton);GO:0016020…	04621(NOD-like receptor signaling pathway)	no
ENSG00000234518	PTGES3P1	-0.000873763	0.89786	1	0.008	0.008	prostaglandin E synthase 3 pseudogene 1 [Source:HGNC Symbol;Acc:HGNC:43824]	NA	NA	no
ENSG00000162645	GBP2	0.0519763	3.09183e-12	1.32198e-07	0.313	0.292	guanylate binding protein 2 [Source:HGNC Symbol;Acc:HGNC:4183]	GO:0000139(Golgi membrane);GO:0000166(nucleotide binding);GO:0003924(GTPase activity);GO:0005515(protein binding);GO:0005525(GTP binding);GO:0005634(nucleus);GO:0005654(nucleoplasm);GO:0005737(cytoplasm);GO:0005794(Golgi apparatus);GO:0005829(cytosol);GO:0006955(immune response);GO:0015629(actin cytoskeleton);GO:0016020(membrane);GO:0016787(hydrolase activity);GO:0034504(protein localization to n…	04621(NOD-like receptor signaling pathway)	no
ENSG00000213512	GBP7	0.00115005	0.0127152	1	0.001	0	guanylate binding protein 7 [Source:HGNC Symbol;Acc:HGNC:29606]	GO:0000166(nucleotide binding);GO:0003924(GTPase activity);GO:0005525(GTP binding);GO:0016020(membrane)	04621(NOD-like receptor signaling pathway)	no
ENSG00000162654	GBP4	0.0296442	1.73593e-39	7.42232e-35	0.046	0.03	guanylate binding protein 4 [Source:HGNC Symbol;Acc:HGNC:20480]	GO:0000139(Golgi membrane);GO:0000166(nucleotide binding);GO:0003924(GTPase activity);GO:0005515(protein binding);GO:0005525(GTP binding);GO:0005634(nucleus);GO:0005737(cytoplasm);GO:0005794(Golgi apparatus);GO:0005829(cytosol);GO:0016020(membrane);GO:0016787(hydrolase activity);GO:0042803(protein homodimerization activity);GO:0048471(perinuclear region of cytoplasm);GO:0071346(cellular response …	04621(NOD-like receptor signaling pathway)	no
ENSG00000284734	AC099063.4	0.00126655	0.0149109	1	0.001	0.001	novel transcript, antisense to GBP4	NA	NA	no
[truncated: 22,888 more rows]
