# Supplementary material for: Single-cell RNA sequencing reveals distinct chondrocyte states in femoral cartilage under weight-bearing load in Rheumatoid arthritis
Source: Front Immunol. 2023 Aug 16;14:1247355. doi: 10.3389/fimmu.2023.1247355 (PMC10467429; doi:10.3389/fimmu.2023.1247355)
Supplement: Supplementary file 13 [file Table_8.xlsx]

#node1	node2	node1_string_id	node2_string_id	neighborhood_on_chromosome	gene_fusion	phylogenetic_cooccurrence	homology	coexpression	experimentally_determined_interaction	database_annotated	automated_textmining	combined_score
CD74	HLA-B	9606.ENSP00000009530	9606.ENSP00000399168	0	0	0	0	0.220	0	0.360	0.310	0.625
CD74	HLA-DRA	9606.ENSP00000009530	9606.ENSP00000378786	0	0	0	0	0.919	0.868	0.900	0.629	0.999
CHI3L1	FN1	9606.ENSP00000255409	9606.ENSP00000346839	0	0	0	0	0	0	0	0.482	0.482
CLU	SPARC	9606.ENSP00000315130	9606.ENSP00000231061	0	0	0	0	0.094	0	0	0.389	0.423
CLU	FN1	9606.ENSP00000315130	9606.ENSP00000346839	0	0	0	0	0	0	0	0.470	0.470
CLU	RBP4	9606.ENSP00000315130	9606.ENSP00000360522	0	0	0	0	0.101	0	0	0.457	0.491
CLU	SERPINA1	9606.ENSP00000315130	9606.ENSP00000416066	0	0	0	0	0	0	0	0.611	0.611
COL11A1	COL1A1	9606.ENSP00000359114	9606.ENSP00000225964	0	0	0.430	0.852	0.270	0	0.720	0.669	0.819
COL11A1	SPARC	9606.ENSP00000359114	9606.ENSP00000231061	0	0	0	0	0.381	0.140	0	0.303	0.596
COL11A1	COL8A1	9606.ENSP00000359114	9606.ENSP00000261037	0	0	0.430	0.741	0.100	0	0.300	0.608	0.502
COL11A1	HAPLN1	9606.ENSP00000359114	9606.ENSP00000274341	0	0	0	0	0.117	0	0	0.538	0.574
COL11A1	COL1A2	9606.ENSP00000359114	9606.ENSP00000297268	0	0	0.435	0.847	0.343	0.248	0.900	0.617	0.954
COL11A1	COL9A3	9606.ENSP00000359114	9606.ENSP00000341640	0	0	0.420	0.775	0.226	0	0.300	0.662	0.560
COL11A1	FN1	9606.ENSP00000359114	9606.ENSP00000346839	0	0	0	0	0.140	0.056	0	0.456	0.519
COL11A1	COL9A2	9606.ENSP00000359114	9606.ENSP00000361834	0	0	0.415	0.760	0.187	0	0.300	0.726	0.554
COL11A1	COL11A2	9606.ENSP00000359114	9606.ENSP00000363840	0	0	0.440	0.971	0.082	0	0.900	0.818	0.907
COL11A1	COL2A1	9606.ENSP00000359114	9606.ENSP00000369889	0	0	0.430	0.853	0.260	0.391	0.900	0.785	0.959
COL11A2	COL1A1	9606.ENSP00000363840	9606.ENSP00000225964	0	0	0.438	0.823	0.064	0	0.720	0.492	0.767
COL11A2	SPARC	9606.ENSP00000363840	9606.ENSP00000231061	0	0	0	0	0.270	0.140	0	0.276	0.506
COL11A2	COL8A1	9606.ENSP00000363840	9606.ENSP00000261037	0	0	0.437	0.704	0.064	0	0.300	0.181	0.426
COL11A2	HAPLN1	9606.ENSP00000363840	9606.ENSP00000274341	0	0	0	0	0.062	0	0	0.444	0.456
COL11A2	COL1A2	9606.ENSP00000363840	9606.ENSP00000297268	0	0	0.444	0.813	0.123	0.213	0.900	0.344	0.934
COL11A2	COL9A3	9606.ENSP00000363840	9606.ENSP00000341640	0	0	0.433	0.761	0.151	0	0.300	0.683	0.530
COL11A2	COL9A2	9606.ENSP00000363840	9606.ENSP00000361834	0	0	0.432	0.753	0.158	0	0.300	0.762	0.550
COL11A2	COL2A1	9606.ENSP00000363840	9606.ENSP00000369889	0	0	0.442	0.824	0.066	0	0.900	0.775	0.921
COL1A1	HAPLN1	9606.ENSP00000225964	9606.ENSP00000274341	0	0	0	0	0.065	0	0	0.395	0.410
COL1A1	PRG4	9606.ENSP00000225964	9606.ENSP00000399679	0	0	0	0	0	0.059	0	0.423	0.433
COL1A1	COL9A3	9606.ENSP00000225964	9606.ENSP00000341640	0	0	0.435	0.771	0.098	0	0.300	0.460	0.463
COL1A1	COL9A2	9606.ENSP00000225964	9606.ENSP00000361834	0	0	0.438	0.779	0.109	0	0.300	0.472	0.467
COL1A1	IGFBP5	9606.ENSP00000225964	9606.ENSP00000233813	0	0	0	0	0.284	0	0	0.336	0.504
COL1A1	COL8A1	9606.ENSP00000225964	9606.ENSP00000261037	0	0	0.433	0.708	0.161	0	0.300	0.538	0.542
COL1A1	IBSP	9606.ENSP00000225964	9606.ENSP00000226284	0	0	0	0	0.053	0	0	0.697	0.700
COL1A1	COL2A1	9606.ENSP00000225964	9606.ENSP00000369889	0	0	0.445	0.971	0.085	0.043	0.720	0.858	0.743
COL1A1	FN1	9606.ENSP00000225964	9606.ENSP00000346839	0	0	0	0	0.356	0.701	0	0.757	0.949
COL1A1	SPARC	9606.ENSP00000225964	9606.ENSP00000231061	0	0	0	0	0.940	0.515	0	0.669	0.989
COL1A1	COL1A2	9606.ENSP00000225964	9606.ENSP00000297268	0	0	0.443	0.958	0.990	0.559	0.900	0.954	0.999
COL1A2	IBSP	9606.ENSP00000297268	9606.ENSP00000226284	0	0	0	0	0	0	0	0.504	0.504
COL1A2	SPARC	9606.ENSP00000297268	9606.ENSP00000231061	0	0	0	0	0.973	0.239	0	0.563	0.990
COL1A2	IGFBP5	9606.ENSP00000297268	9606.ENSP00000233813	0	0	0	0	0.310	0	0	0.335	0.521
COL1A2	COL8A1	9606.ENSP00000297268	9606.ENSP00000261037	0	0	0.444	0.690	0.204	0	0.300	0.469	0.564
COL1A2	COL9A2	9606.ENSP00000297268	9606.ENSP00000361834	0	0	0.440	0.773	0.065	0	0.300	0.362	0.428
COL1A2	COL9A3	9606.ENSP00000297268	9606.ENSP00000341640	0	0	0.439	0.761	0.063	0	0.300	0.368	0.434
COL1A2	COL2A1	9606.ENSP00000297268	9606.ENSP00000369889	0	0	0.446	0.958	0.123	0.213	0.720	0.736	0.799
COL1A2	FN1	9606.ENSP00000297268	9606.ENSP00000346839	0	0	0	0	0.518	0.225	0.900	0.689	0.986
COL2A1	IBSP	9606.ENSP00000369889	9606.ENSP00000226284	0	0	0	0	0.053	0	0	0.587	0.593
COL2A1	SPARC	9606.ENSP00000369889	9606.ENSP00000231061	0	0	0	0	0.270	0.294	0	0.481	0.709
COL2A1	COL8A1	9606.ENSP00000369889	9606.ENSP00000261037	0	0	0.438	0.719	0.063	0	0.300	0.415	0.461
COL2A1	HAPLN1	9606.ENSP00000369889	9606.ENSP00000274341	0	0	0	0	0	0	0	0.561	0.561
COL2A1	COL9A3	9606.ENSP00000369889	9606.ENSP00000341640	0	0	0.427	0.781	0.422	0.213	0.300	0.703	0.732
COL2A1	FN1	9606.ENSP00000369889	9606.ENSP00000346839	0	0	0	0	0.063	0.225	0	0.475	0.585
COL2A1	COL9A2	9606.ENSP00000369889	9606.ENSP00000361834	0	0	0.430	0.771	0.345	0.213	0.300	0.727	0.702
COL2A1	LECT1	9606.ENSP00000369889	9606.ENSP00000367198	0	0	0	0	0.235	0	0	0.395	0.517
COL2A1	PRG4	9606.ENSP00000369889	9606.ENSP00000399679	0	0	0	0	0	0.059	0	0.643	0.650
COL2A1	HLA-DRA	9606.ENSP00000369889	9606.ENSP00000378786	0	0	0	0	0	0.800	0	0	0.800
COL8A1	FN1	9606.ENSP00000261037	9606.ENSP00000346839	0	0	0	0	0.151	0	0	0.363	0.436
COL8A1	COL9A3	9606.ENSP00000261037	9606.ENSP00000341640	0	0	0.441	0.692	0.065	0	0.300	0.362	0.466
COL8A1	COL9A2	9606.ENSP00000261037	9606.ENSP00000361834	0	0	0.442	0.690	0.064	0	0.300	0.395	0.473
COL9A2	HAPLN1	9606.ENSP00000361834	9606.ENSP00000274341	0	0	0	0	0.062	0	0	0.545	0.555
COL9A2	COL9A3	9606.ENSP00000361834	9606.ENSP00000341640	0	0	0.441	0.886	0.834	0	0.800	0.929	0.970
COL9A2	LECT1	9606.ENSP00000361834	9606.ENSP00000367198	0	0	0	0	0.646	0	0	0.236	0.718
COL9A3	SPARC	9606.ENSP00000341640	9606.ENSP00000231061	0	0	0	0	0.078	0.073	0	0.367	0.412
COL9A3	HAPLN1	9606.ENSP00000341640	9606.ENSP00000274341	0	0	0	0	0.062	0	0	0.442	0.454
COL9A3	LECT1	9606.ENSP00000341640	9606.ENSP00000367198	0	0	0	0	0.652	0	0	0.274	0.736
FN1	IBSP	9606.ENSP00000346839	9606.ENSP00000226284	0	0	0	0	0	0	0	0.616	0.616
FN1	SPARC	9606.ENSP00000346839	9606.ENSP00000231061	0	0	0	0	0.280	0.213	0	0.724	0.831
FN1	IGFBP5	9606.ENSP00000346839	9606.ENSP00000233813	0	0	0	0	0.197	0.213	0	0.917	0.943
FN1	IL11	9606.ENSP00000346839	9606.ENSP00000264563	0	0	0	0	0	0	0	0.456	0.456
FN1	HAPLN1	9606.ENSP00000346839	9606.ENSP00000274341	0	0	0	0	0.076	0	0	0.390	0.413
FN1	PTN	9606.ENSP00000346839	9606.ENSP00000341170	0	0	0	0	0.088	0	0	0.402	0.432
FN1	PRG4	9606.ENSP00000346839	9606.ENSP00000399679	0	0	0	0	0.062	0	0	0.449	0.462
FN1	SERPINA1	9606.ENSP00000346839	9606.ENSP00000416066	0	0	0	0	0	0.270	0	0.562	0.666
HLA-B	HLA-DRA	9606.ENSP00000399168	9606.ENSP00000378786	0	0	0	0.611	0.213	0	0.900	0.657	0.938
IBSP	SPARC	9606.ENSP00000226284	9606.ENSP00000231061	0	0	0	0	0.112	0	0	0.827	0.839
IGFBP5	SPARC	9606.ENSP00000233813	9606.ENSP00000231061	0	0	0	0	0.165	0	0	0.327	0.414
RBP4	SERPINA1	9606.ENSP00000360522	9606.ENSP00000416066	0	0	0	0	0.144	0	0	0.502	0.555
