# Supplementary material for: Single-cell RNA sequencing reveals distinct chondrocyte states in femoral cartilage under weight-bearing load in Rheumatoid arthritis
Source: Front Immunol. 2023 Aug 16;14:1247355. doi: 10.3389/fimmu.2023.1247355 (PMC10467429; doi:10.3389/fimmu.2023.1247355)
Supplement: Supplementary file 14 [file Table_9.xlsx]

## Sheet: Sheet1
GeneID	GeneName	log2FC	Pvlaue	Qvalue	pct.1	pct.2	Description	GO	KEGG	significant
ENSG00000238009	AL627309.1	-0.000132435	0.777366	1	0.002	0.002	novel transcript	NA	NA	no
ENSG00000239945	AL627309.3	-0.00186592	0.392566	1	0	0.001	novel transcript	NA	NA	no
ENSG00000268903	AL627309.6	0.0062234	0.0864051	1	0.014	0.01	novel pseudogene	NA	NA	no
ENSG00000241860	AL627309.5	-0.00100955	0.95976	1	0.004	0.003	novel transcript	NA	NA	no
ENSG00000228463	AP006222.1	0.00378425	0.481547	1	0.007	0.005	ribosomal protein L23a (RPL23A) pseudogene	NA	NA	no
ENSG00000237094	AL732372.2	-0.00316538	0.0102259	1	0.003	0.002	pseudogene similar to part of septin 14 SEPT14	NA	NA	no
ENSG00000230021	AL669831.3	-0.00168671	0.200112	1	0.001	0.002	septin 14 (SEPT14) pseudogene	NA	NA	no
ENSG00000225972	MTND1P23	0.00919871	0.0642531	1	0.014	0.009	MT-ND1 pseudogene 23 [Source:HGNC Symbol;Acc:HGNC:42092]	NA	NA	no
ENSG00000225630	MTND2P28	-0.0397204	6.53349e-05	1	0.079	0.074	MT-ND2 pseudogene 28 [Source:HGNC Symbol;Acc:HGNC:42129]	NA	NA	no
ENSG00000237973	MTCO1P12	-0.174361	4.49408e-10	1.87443e-05	0.093	0.135	MT-CO1 pseudogene 12 [Source:HGNC Symbol;Acc:HGNC:52014]	NA	NA	no
ENSG00000278791	AC114498.2	-7.2946e-05	0.299341	1	0.002	0.002	NA	NA	NA	no
ENSG00000229344	MTCO2P12	-0.00217764	0.741535	1	0.002	0.003	MT-CO2 pseudogene 12 [Source:HGNC Symbol;Acc:HGNC:52028]	NA	NA	no
ENSG00000240409	MTATP8P1	-0.00531483	0.332548	1	0.001	0.002	MT-ATP8 pseudogene 1 [Source:HGNC Symbol;Acc:HGNC:44571]	NA	NA	no
ENSG00000248527	MTATP6P1	0.149708	1.06037e-06	0.044227	0.833	0.798	MT-ATP6 pseudogene 1 [Source:HGNC Symbol;Acc:HGNC:44575]	NA	NA	no
ENSG00000198744	MTCO3P12	-0.00222824	0.0176384	1	0.006	0.003	MT-CO3 pseudogene 12 [Source:HGNC Symbol;Acc:HGNC:52042]	NA	NA	no
ENSG00000228327	AL669831.1	-0.0146773	0.0208535	1	0.005	0.008	general transcription factor IIi (GTF2I) pseudogene	NA	NA	no
ENSG00000237491	AL669831.5	0.00280334	0.718068	1	0.003	0.002	novel transcript	NA	NA	no
ENSG00000230092	AL669831.4	0.000695849	0.875484	1	0.002	0.002	F-box only protein 25 (FBXO25) pseudogene	NA	NA	no
ENSG00000177757	FAM87B	-0.00359667	0.403885	1	0.002	0.003	family with sequence similarity 87 member B [Source:HGNC Symbol;Acc:HGNC:32236]	NA	NA	no
ENSG00000228794	LINC01128	0.0124276	0.122078	1	0.052	0.045	long intergenic non-protein coding RNA 1128 [Source:HGNC Symbol;Acc:HGNC:49377]	NA	NA	no
ENSG00000225880	LINC00115	0.00213731	0.27028	1	0.005	0.004	long intergenic non-protein coding RNA 115 [Source:HGNC Symbol;Acc:HGNC:26211]	NA	NA	no
ENSG00000230368	FAM41C	0.00218019	0.0131523	1	0.001	0.001	family with sequence similarity 41 member C [Source:HGNC Symbol;Acc:HGNC:27635]	NA	NA	no
ENSG00000230699	AL645608.2	0.000502872	1	1	0.001	0	novel transcript	NA	NA	no
ENSG00000223764	LINC02593	0.00167012	0.140202	1	0.001	0.001	long intergenic non-protein coding RNA 2593 [Source:HGNC Symbol;Acc:HGNC:53933]	NA	NA	no
ENSG00000187634	SAMD11	0.00113116	0.511579	1	0.007	0.007	sterile alpha motif domain containing 11 [Source:HGNC Symbol;Acc:HGNC:28706]	GO:0003677(DNA binding);GO:0005515(protein binding);GO:0005634(nucleus)	NA	no
ENSG00000188976	NOC2L	-0.00968951	1.55839e-07	0.00649988	0.146	0.123	NOC2 like nucleolar associated transcriptional repressor [Source:HGNC Symbol;Acc:HGNC:24517]	GO:0000122(negative regulation of transcription by RNA polymerase II);GO:0002903(negative regulation of B cell apoptotic process);GO:0003682(chromatin binding);GO:0003714(transcription corepressor activity);GO:0003723(RNA binding);GO:0005515(protein binding);GO:0005634(nucleus);GO:0005654(nucleoplasm);GO:0005730(nucleolus);GO:0005829(cytosol);GO:0006915(apoptotic process);GO:0030690(Noc1p-Noc2p c…	NA	no
ENSG00000187961	KLHL17	0.00581229	0.193074	1	0.02	0.014	kelch like family member 17 [Source:HGNC Symbol;Acc:HGNC:24023]	GO:0003779(actin binding);GO:0005515(protein binding);GO:0005615(extracellular space);GO:0005886(plasma membrane);GO:0007420(brain development);GO:0014069(postsynaptic density);GO:0015629(actin cytoskeleton);GO:0016020(membrane);GO:0016567(protein ubiquitination);GO:0030036(actin cytoskeleton organization);GO:0030054(cell junction);GO:0031208(POZ domain binding);GO:0032839(dendrite cytoplasm);GO:…	NA	no
ENSG00000187583	PLEKHN1	0.00906925	0.0305157	1	0.022	0.014	pleckstrin homology domain containing N1 [Source:HGNC Symbol;Acc:HGNC:25284]	GO:0001666(response to hypoxia);GO:0001786(phosphatidylserine binding);GO:0005515(protein binding);GO:0005739(mitochondrion);GO:0005856(cytoskeleton);GO:0005886(plasma membrane);GO:0016020(membrane);GO:0031966(mitochondrial membrane);GO:0043065(positive regulation of apoptotic process);GO:0061158(3'-UTR-mediated mRNA destabilization);GO:0070300(phosphatidic acid binding);GO:1901612(cardiolipin bi…	NA	no
ENSG00000187642	PERM1	0.00231616	0.102052	1	0.001	0	PPARGC1 and ESRR induced regulator, muscle 1 [Source:HGNC Symbol;Acc:HGNC:28208]	GO:0005634(nucleus);GO:0005737(cytoplasm);GO:0006355(regulation of transcription, DNA-templated);GO:0014850(response to muscle activity)	NA	no
ENSG00000272512	AL645608.7	0.00160051	0.139754	1	0.01	0.007	novel transcript	NA	NA	no
ENSG00000188290	HES4	-0.0380441	0.00452641	1	0.04	0.046	hes family bHLH transcription factor 4 [Source:HGNC Symbol;Acc:HGNC:24149]	GO:0000977(RNA polymerase II regulatory region sequence-specific DNA binding);GO:0000981(DNA-binding transcription factor activity, RNA polymerase II-specific);GO:0001756(somitogenesis);GO:0003677(DNA binding);GO:0003714(transcription corepressor activity);GO:0005634(nucleus);GO:0006355(regulation of transcription, DNA-templated);GO:0006357(regulation of transcription by RNA polymerase II);GO:000…	05165(Human papillomavirus infection)	no
ENSG00000187608	ISG15	-0.0710891	1.34221e-15	5.59824e-11	0.407	0.348	ISG15 ubiquitin-like modifier [Source:HGNC Symbol;Acc:HGNC:4053]	GO:0002376(immune system process);GO:0005515(protein binding);GO:0005576(extracellular region);GO:0005654(nucleoplasm);GO:0005737(cytoplasm);GO:0005829(cytosol);GO:0009617(response to bacterium);GO:0016032(viral process);GO:0019941(modification-dependent protein catabolic process);GO:0019985(translesion synthesis);GO:0030501(positive regulation of bone mineralization);GO:0031386(protein tag);GO:0…	04622(RIG-I-like receptor signaling pathway);05165(Human papillomavirus infection);05169(Epstein-Barr virus infection)	no
ENSG00000188157	AGRN	0.0144497	4.37747e-09	0.00018258	0.109	0.081	agrin [Source:HGNC Symbol;Acc:HGNC:329]	GO:0001523(retinoid metabolic process);GO:0002162(dystroglycan binding);GO:0005200(structural constituent of cytoskeleton);GO:0005201(extracellular matrix structural constituent);GO:0005509(calcium ion binding);GO:0005515(protein binding);GO:0005576(extracellular region);GO:0005604(basement membrane);GO:0005796(Golgi lumen);GO:0005829(cytosol);GO:0005886(plasma membrane);GO:0006024(glycosaminogly…	04512(ECM-receptor interaction)	no
ENSG00000217801	AL390719.1	-0.00423459	0.0304973	1	0.047	0.043	protein tyrosine phosphatase family pseudogene	NA	NA	no
ENSG00000237330	RNF223	0.00137281	1	1	0.001	0	ring finger protein 223 [Source:HGNC Symbol;Acc:HGNC:40020]	GO:0016020(membrane);GO:0016021(integral component of membrane);GO:0046872(metal ion binding)	NA	no
ENSG00000131591	C1orf159	0.00177721	0.0149653	1	0.023	0.018	chromosome 1 open reading frame 159 [Source:HGNC Symbol;Acc:HGNC:26062]	GO:0016020(membrane);GO:0016021(integral component of membrane)	NA	no
ENSG00000162571	TTLL10	-0.00113377	0.0975418	1	0.001	0.001	tubulin tyrosine ligase like 10 [Source:HGNC Symbol;Acc:HGNC:26693]	GO:0000166(nucleotide binding);GO:0005515(protein binding);GO:0005524(ATP binding);GO:0005829(cytosol);GO:0006464(cellular protein modification process);GO:0018094(protein polyglycylation)	NA	no
ENSG00000186891	TNFRSF18	-0.018534	0.119689	1	0.015	0.022	TNF receptor superfamily member 18 [Source:HGNC Symbol;Acc:HGNC:11914]	GO:0002687(positive regulation of leukocyte migration);GO:0005031(tumor necrosis factor-activated receptor activity);GO:0005515(protein binding);GO:0005576(extracellular region);GO:0005886(plasma membrane);GO:0005887(integral component of plasma membrane);GO:0006915(apoptotic process);GO:0007165(signal transduction);GO:0016020(membrane);GO:0016021(integral component of membrane);GO:0033209(tumor …	04060(Cytokine-cytokine receptor interaction)	no
ENSG00000186827	TNFRSF4	0.00885954	0.531218	1	0.008	0.005	TNF receptor superfamily member 4 [Source:HGNC Symbol;Acc:HGNC:11918]	GO:0001618(virus receptor activity);GO:0005031(tumor necrosis factor-activated receptor activity);GO:0005515(protein binding);GO:0005886(plasma membrane);GO:0005887(integral component of plasma membrane);GO:0006954(inflammatory response);GO:0006955(immune response);GO:0006968(cellular defense response);GO:0009897(external side of plasma membrane);GO:0009986(cell surface);GO:0016020(membrane);GO:0…	04060(Cytokine-cytokine receptor interaction)	no
ENSG00000078808	SDF4	-0.00942701	4.09489e-11	1.70794e-06	0.439	0.392	stromal cell derived factor 4 [Source:HGNC Symbol;Acc:HGNC:24188]	GO:0005509(calcium ion binding);GO:0005737(cytoplasm);GO:0005770(late endosome);GO:0005783(endoplasmic reticulum);GO:0005794(Golgi apparatus);GO:0005796(Golgi lumen);GO:0005886(plasma membrane);GO:0006887(exocytosis);GO:0009650(UV protection);GO:0016020(membrane);GO:0017156(calcium ion regulated exocytosis);GO:0021549(cerebellum development);GO:0032059(bleb);GO:0042802(identical protein binding);…	NA	no
ENSG00000176022	B3GALT6	0.021063	0.0188182	1	0.089	0.071	beta-1,3-galactosyltransferase 6 [Source:HGNC Symbol;Acc:HGNC:17978]	GO:0000139(Golgi membrane);GO:0005783(endoplasmic reticulum);GO:0005794(Golgi apparatus);GO:0005797(Golgi medial cisterna);GO:0006024(glycosaminoglycan biosynthetic process);GO:0006486(protein glycosylation);GO:0008378(galactosyltransferase activity);GO:0008499(UDP-galactose:beta-N-acetylglucosamine beta-1,3-galactosyltransferase activity);GO:0015012(heparan sulfate proteoglycan biosynthetic proc…	00532(Glycosaminoglycan biosynthesis - chondroitin sulfate / dermatan sulfate);00534(Glycosaminoglycan biosynthesis - heparan sulfate / heparin)	no
ENSG00000184163	C1QTNF12	0.000136853	0.246948	1	0.001	0.001	C1q and TNF related 12 [Source:HGNC Symbol;Acc:HGNC:32308]	GO:0005179(hormone activity);GO:0005515(protein binding);GO:0005576(extracellular region);GO:0005615(extracellular space);GO:0010469(regulation of signaling receptor activity);GO:0010906(regulation of glucose metabolic process);GO:0035774(positive regulation of insulin secretion involved in cellular response to glucose stimulus);GO:0045721(negative regulation of gluconeogenesis);GO:0046324(regula…	NA	no
ENSG00000260179	AL162741.1	-0.00284812	0.577006	1	0	0.002	novel transcript	NA	NA	no
ENSG00000160087	UBE2J2	0.0142911	1.96818e-05	0.820907	0.191	0.162	ubiquitin conjugating enzyme E2 J2 [Source:HGNC Symbol;Acc:HGNC:19268]	GO:0000151(ubiquitin ligase complex);GO:0000166(nucleotide binding);GO:0000209(protein polyubiquitination);GO:0005524(ATP binding);GO:0005783(endoplasmic reticulum);GO:0005789(endoplasmic reticulum membrane);GO:0006986(response to unfolded protein);GO:0016020(membrane);GO:0016021(integral component of membrane);GO:0016567(protein ubiquitination);GO:0016740(transferase activity);GO:0030433(ubiquit…	04120(Ubiquitin mediated proteolysis);04141(Protein processing in endoplasmic reticulum);05012(Parkinson disease)	no
ENSG00000162572	SCNN1D	0.00611442	0.11491	1	0.004	0.003	sodium channel epithelial 1 delta subunit [Source:HGNC Symbol;Acc:HGNC:10601]	GO:0005272(sodium channel activity);GO:0005515(protein binding);GO:0005886(plasma membrane);GO:0006811(ion transport);GO:0006814(sodium ion transport);GO:0015280(ligand-gated sodium channel activity);GO:0015629(actin cytoskeleton);GO:0016020(membrane);GO:0016021(integral component of membrane);GO:0034220(ion transmembrane transport);GO:0035725(sodium ion transmembrane transport);GO:0050896(respon…	NA	no
ENSG00000131584	ACAP3	0.0064176	1.6053e-08	0.000669555	0.126	0.099	ArfGAP with coiled-coil, ankyrin repeat and PH domains 3 [Source:HGNC Symbol;Acc:HGNC:16754]	GO:0001764(neuron migration);GO:0005096(GTPase activator activity);GO:0005515(protein binding);GO:0010975(regulation of neuron projection development);GO:0030426(growth cone);GO:0043547(positive regulation of GTPase activity);GO:0046872(metal ion binding)	04144(Endocytosis)	no
ENSG00000169972	PUSL1	-0.000168964	0.117434	1	0.063	0.055	pseudouridine synthase like 1 [Source:HGNC Symbol;Acc:HGNC:26914]	GO:0001522(pseudouridine synthesis);GO:0003723(RNA binding);GO:0008033(tRNA processing);GO:0009451(RNA modification);GO:0009982(pseudouridine synthase activity);GO:0016853(isomerase activity);GO:0031119(tRNA pseudouridine synthesis);GO:0043231(intracellular membrane-bounded organelle);GO:0106029(tRNA pseudouridine synthase activity)	NA	no
ENSG00000127054	INTS11	-0.0220861	0.000891533	1	0.144	0.133	integrator complex subunit 11 [Source:HGNC Symbol;Acc:HGNC:26052]	GO:0005515(protein binding);GO:0005634(nucleus);GO:0005654(nucleoplasm);GO:0005737(cytoplasm);GO:0005829(cytosol);GO:0016180(snRNA processing);GO:0016787(hydrolase activity);GO:0032039(integrator complex);GO:0042795(snRNA transcription by RNA polymerase II);GO:0072562(blood microparticle)	NA	no
ENSG00000224051	CPTP	0.00495342	0.0174128	1	0.067	0.056	ceramide-1-phosphate transfer protein [Source:HGNC Symbol;Acc:HGNC:28116]	GO:0005543(phospholipid binding);GO:0005548(phospholipid transporter activity);GO:0005634(nucleus);GO:0005640(nuclear outer membrane);GO:0005737(cytoplasm);GO:0005768(endosome);GO:0005794(Golgi apparatus);GO:0005829(cytosol);GO:0005886(plasma membrane);GO:0006687(glycosphingolipid metabolic process);GO:0006869(lipid transport);GO:0008289(lipid binding);GO:0010008(endosome membrane);GO:0010507(neg…	NA	no
ENSG00000169962	TAS1R3	0.000439766	0.983433	1	0.001	0	taste 1 receptor member 3 [Source:HGNC Symbol;Acc:HGNC:15661]	GO:0001582(detection of chemical stimulus involved in sensory perception of sweet taste);GO:0004930(G protein-coupled receptor activity);GO:0005886(plasma membrane);GO:0005887(integral component of plasma membrane);GO:0007165(signal transduction);GO:0007186(G protein-coupled receptor signaling pathway);GO:0008527(taste receptor activity);GO:0016020(membrane);GO:0016021(integral component of membr…	04742(Taste transduction);04973(Carbohydrate digestion and absorption)	no
ENSG00000107404	DVL1	-0.0214877	0.00121609	1	0.073	0.068	dishevelled segment polarity protein 1 [Source:HGNC Symbol;Acc:HGNC:3084]	GO:0001505(regulation of neurotransmitter levels);GO:0001932(regulation of protein phosphorylation);GO:0001933(negative regulation of protein phosphorylation);GO:0001934(positive regulation of protein phosphorylation);GO:0005109(frizzled binding);GO:0005515(protein binding);GO:0005737(cytoplasm);GO:0005829(cytosol);GO:0005874(microtubule);GO:0005886(plasma membrane);GO:0006366(transcription by RN…	04150(mTOR signaling pathway);04310(Wnt signaling pathway);04330(Notch signaling pathway);04390(Hippo signaling pathway);04550(Signaling pathways regulating pluripotency of stem cells);04916(Melanogenesis);04934(Cushing syndrome);05165(Human papillomavirus infection);05200(Pathways in cancer);05217(Basal cell carcinoma);05224(Breast cancer);05225(Hepatocellular carcinoma);05226(Gastric cancer)	no
ENSG00000162576	MXRA8	-0.197624	8.0687e-14	3.36538e-09	0.106	0.125	matrix remodeling associated 8 [Source:HGNC Symbol;Acc:HGNC:7542]	GO:0003674(molecular_function);GO:0005634(nucleus);GO:0005737(cytoplasm);GO:0005788(endoplasmic reticulum lumen);GO:0005886(plasma membrane);GO:0005923(bicellular tight junction);GO:0007155(cell adhesion);GO:0009986(cell surface);GO:0016020(membrane);GO:0016021(integral component of membrane);GO:0016032(viral process);GO:0030054(cell junction);GO:0042995(cell projection);GO:0043687(post-translati…	NA	no
ENSG00000175756	AURKAIP1	0.0101683	4.25405e-13	1.77432e-08	0.576	0.511	aurora kinase A interacting protein 1 [Source:HGNC Symbol;Acc:HGNC:24114]	GO:0005515(protein binding);GO:0005634(nucleus);GO:0005654(nucleoplasm);GO:0005739(mitochondrion);GO:0005743(mitochondrial inner membrane);GO:0005840(ribosome);GO:0006397(mRNA processing);GO:0016301(kinase activity);GO:0016310(phosphorylation);GO:0043231(intracellular membrane-bounded organelle);GO:0045839(negative regulation of mitotic nuclear division);GO:0045862(positive regulation of proteoly…	NA	no
ENSG00000223663	NDUFB4P8	0.000902507	0.485123	1	0.001	0	NADH:ubiquinone oxidoreductase subunit B4 pseudogene 8 [Source:HGNC Symbol;Acc:HGNC:45256]	NA	NA	no
ENSG00000221978	CCNL2	-0.118439	7.16088e-13	2.98673e-08	0.194	0.202	cyclin L2 [Source:HGNC Symbol;Acc:HGNC:20570]	GO:0000079(regulation of cyclin-dependent protein serine/threonine kinase activity);GO:0005515(protein binding);GO:0005634(nucleus);GO:0005654(nucleoplasm);GO:0006357(regulation of transcription by RNA polymerase II);GO:0016538(cyclin-dependent protein serine/threonine kinase regulator activity);GO:0016607(nuclear speck);GO:0043231(intracellular membrane-bounded organelle)	NA	no
ENSG00000224870	MRPL20-AS1	0.00695662	0.819955	1	0.029	0.026	MRPL20 antisense RNA 1 [Source:HGNC Symbol;Acc:HGNC:27125]	NA	NA	no
ENSG00000242485	MRPL20	-0.047145	4.86806e-11	2.03042e-06	0.421	0.389	mitochondrial ribosomal protein L20 [Source:HGNC Symbol;Acc:HGNC:14478]	GO:0000027(ribosomal large subunit assembly);GO:0003723(RNA binding);GO:0003735(structural constituent of ribosome);GO:0005515(protein binding);GO:0005622(intracellular);GO:0005739(mitochondrion);GO:0005743(mitochondrial inner membrane);GO:0005761(mitochondrial ribosome);GO:0005762(mitochondrial large ribosomal subunit);GO:0005840(ribosome);GO:0006412(translation);GO:0019843(rRNA binding);GO:0070…	03010(Ribosome)	no
ENSG00000272455	AL391244.2	-0.00456615	0.154091	1	0.004	0.004	novel transcript	NA	NA	no
ENSG00000235098	ANKRD65	-0.0157216	0.153246	1	0.015	0.022	ankyrin repeat domain 65 [Source:HGNC Symbol;Acc:HGNC:42950]	GO:0005515(protein binding)	NA	no
ENSG00000179403	VWA1	-0.0599363	0.0010063	1	0.065	0.078	von Willebrand factor A domain containing 1 [Source:HGNC Symbol;Acc:HGNC:30910]	GO:0003429(growth plate cartilage chondrocyte morphogenesis);GO:0005201(extracellular matrix structural constituent);GO:0005515(protein binding);GO:0005576(extracellular region);GO:0005604(basement membrane);GO:0005614(interstitial matrix);GO:0005615(extracellular space);GO:0005788(endoplasmic reticulum lumen);GO:0030198(extracellular matrix organization);GO:0031012(extracellular matrix);GO:00428…	NA	no
ENSG00000215915	ATAD3C	0.00214967	0.85852	1	0.009	0.009	ATPase family, AAA domain containing 3C [Source:HGNC Symbol;Acc:HGNC:32151]	GO:0000166(nucleotide binding);GO:0005524(ATP binding);GO:0005739(mitochondrion);GO:0007005(mitochondrion organization);GO:0008270(zinc ion binding)	NA	no
ENSG00000160072	ATAD3B	-0.00437155	0.000402991	1	0.044	0.035	ATPase family, AAA domain containing 3B [Source:HGNC Symbol;Acc:HGNC:24007]	GO:0000166(nucleotide binding);GO:0005524(ATP binding);GO:0005739(mitochondrion);GO:0005743(mitochondrial inner membrane);GO:0005886(plasma membrane);GO:0007005(mitochondrion organization);GO:0008270(zinc ion binding);GO:0016020(membrane);GO:0030667(secretory granule membrane);GO:0043312(neutrophil degranulation);GO:0101003(ficolin-1-rich granule membrane)	NA	no
ENSG00000284740	AL645728.2	0.00153809	0.599414	1	0.002	0.001	ATPase family, AAA domain containing 3C (ATAD3C) pseudogene	NA	NA	no
ENSG00000197785	ATAD3A	-0.00728314	0.00810996	1	0.071	0.063	ATPase family, AAA domain containing 3A [Source:HGNC Symbol;Acc:HGNC:25567]	GO:0000166(nucleotide binding);GO:0001558(regulation of cell growth);GO:0005524(ATP binding);GO:0005739(mitochondrion);GO:0005743(mitochondrial inner membrane);GO:0007005(mitochondrion organization);GO:0008270(zinc ion binding);GO:0016020(membrane);GO:0016021(integral component of membrane);GO:0042645(mitochondrial nucleoid);GO:0043066(negative regulation of apoptotic process)	NA	no
ENSG00000205090	TMEM240	-0.000292719	0.324947	1	0.004	0.006	transmembrane protein 240 [Source:HGNC Symbol;Acc:HGNC:25186]	GO:0005886(plasma membrane);GO:0016020(membrane);GO:0016021(integral component of membrane);GO:0030054(cell junction);GO:0045202(synapse);GO:0097060(synaptic membrane)	NA	no
ENSG00000160075	SSU72	0.0363695	2.45393e-12	1.02351e-07	0.39	0.326	SSU72 homolog, RNA polymerase II CTD phosphatase [Source:HGNC Symbol;Acc:HGNC:25016]	GO:0004721(phosphoprotein phosphatase activity);GO:0005515(protein binding);GO:0005634(nucleus);GO:0005654(nucleoplasm);GO:0005737(cytoplasm);GO:0005829(cytosol);GO:0005847(mRNA cleavage and polyadenylation specificity factor complex);GO:0006369(termination of RNA polymerase II transcription);GO:0006378(mRNA polyadenylation);GO:0006397(mRNA processing);GO:0008420(RNA polymerase II CTD heptapeptid…	03015(mRNA surveillance pathway)	no
ENSG00000215014	AL645728.1	0.00323721	0.00529742	1	0.053	0.047	novel transcript	NA	NA	no
ENSG00000228594	FNDC10	0.0224883	1.78073e-07	0.00742726	0.071	0.048	fibronectin type III domain containing 10 [Source:HGNC Symbol;Acc:HGNC:42951]	GO:0016020(membrane);GO:0016021(integral component of membrane)	NA	no
ENSG00000272106	AL691432.2	0.00492004	0.0826907	1	0.016	0.012	artifact	NA	NA	no
ENSG00000197530	MIB2	-0.0116939	0.00049656	1	0.08	0.07	mindbomb E3 ubiquitin protein ligase 2 [Source:HGNC Symbol;Acc:HGNC:30577]	GO:0000151(ubiquitin ligase complex);GO:0000209(protein polyubiquitination);GO:0003779(actin binding);GO:0004842(ubiquitin-protein transferase activity);GO:0005515(protein binding);GO:0005737(cytoplasm);GO:0005768(endosome);GO:0005769(early endosome);GO:0005829(cytosol);GO:0007219(Notch signaling pathway);GO:0008270(zinc ion binding);GO:0016567(protein ubiquitination);GO:0016740(transferase activ…	NA	no
ENSG00000189409	MMP23B	0.000234685	1	1	0.002	0.002	matrix metallopeptidase 23B [Source:HGNC Symbol;Acc:HGNC:7171]	GO:0000003(reproduction);GO:0004222(metalloendopeptidase activity);GO:0005615(extracellular space);GO:0005783(endoplasmic reticulum);GO:0005789(endoplasmic reticulum membrane);GO:0006508(proteolysis);GO:0008233(peptidase activity);GO:0008237(metallopeptidase activity);GO:0008270(zinc ion binding);GO:0016020(membrane);GO:0016021(integral component of membrane);GO:0016787(hydrolase activity);GO:003…	NA	no
ENSG00000248333	CDK11B	-0.0734786	1.59414e-08	0.000664899	0.132	0.133	cyclin dependent kinase 11B [Source:HGNC Symbol;Acc:HGNC:1729]	GO:0000166(nucleotide binding);GO:0000278(mitotic cell cycle);GO:0001558(regulation of cell growth);GO:0003723(RNA binding);GO:0004672(protein kinase activity);GO:0004674(protein serine/threonine kinase activity);GO:0004693(cyclin-dependent protein serine/threonine kinase activity);GO:0005515(protein binding);GO:0005524(ATP binding);GO:0005634(nucleus);GO:0005737(cytoplasm);GO:0006355(regulation …	NA	no
ENSG00000272004	FO704657.1	0.0037069	0.0797645	1	0.003	0.002	novel transcript, antisense to SLC35E2B	NA	NA	no
ENSG00000189339	SLC35E2B	-0.0196204	0.00326576	1	0.032	0.031	solute carrier family 35 member E2B [Source:HGNC Symbol;Acc:HGNC:33941]	GO:0001835(blastocyst hatching);GO:0005794(Golgi apparatus);GO:0015165(pyrimidine nucleotide-sugar transmembrane transporter activity);GO:0015297(antiporter activity);GO:0016020(membrane);GO:0016021(integral component of membrane);GO:0022857(transmembrane transporter activity);GO:0055085(transmembrane transport);GO:0090481(pyrimidine nucleotide-sugar transmembrane transport)	NA	no
ENSG00000269737	AL691432.1	-0.00607694	0.167248	1	0.003	0.003	ribosomal protein S7 (RPS7) pseudogene	NA	NA	no
ENSG00000008128	CDK11A	-0.0603139	7.57939e-05	1	0.07	0.081	cyclin dependent kinase 11A [Source:HGNC Symbol;Acc:HGNC:1730]	GO:0000166(nucleotide binding);GO:0000278(mitotic cell cycle);GO:0001558(regulation of cell growth);GO:0004672(protein kinase activity);GO:0004674(protein serine/threonine kinase activity);GO:0004693(cyclin-dependent protein serine/threonine kinase activity);GO:0005524(ATP binding);GO:0005634(nucleus);GO:0005737(cytoplasm);GO:0006355(regulation of transcription, DNA-templated);GO:0006468(protein …	NA	no
ENSG00000268575	AL031282.2	0.00256515	0.357888	1	0.006	0.003	novel transcript, readthrough between SLC35E2 and CDK11A	NA	NA	no
ENSG00000227775	AL031282.1	0.000229391	0.204112	1	0.006	0.004	ribosomal protein S7 (RPS7) pseudogene	NA	NA	no
ENSG00000215790	SLC35E2A	0.00161839	0.0642254	1	0.008	0.005	solute carrier family 35 member E2A [Source:HGNC Symbol;Acc:HGNC:20863]	GO:0005794(Golgi apparatus);GO:0015165(pyrimidine nucleotide-sugar transmembrane transporter activity);GO:0015297(antiporter activity);GO:0016020(membrane);GO:0016021(integral component of membrane);GO:0022857(transmembrane transporter activity);GO:0055085(transmembrane transport);GO:0090481(pyrimidine nucleotide-sugar transmembrane transport)	NA	no
ENSG00000008130	NADK	0.0536961	1.95312e-11	8.14627e-07	0.166	0.117	NAD kinase [Source:HGNC Symbol;Acc:HGNC:29831]	GO:0000166(nucleotide binding);GO:0003951(NAD+ kinase activity);GO:0005515(protein binding);GO:0005524(ATP binding);GO:0005829(cytosol);GO:0006741(NADP biosynthetic process);GO:0016301(kinase activity);GO:0016310(phosphorylation);GO:0016740(transferase activity);GO:0019674(NAD metabolic process);GO:0035774(positive regulation of insulin secretion involved in cellular response to glucose stimulus)…	00760(Nicotinate and nicotinamide metabolism)	no
ENSG00000078369	GNB1	0.0560365	3.29382e-13	1.37382e-08	0.658	0.577	G protein subunit beta 1 [Source:HGNC Symbol;Acc:HGNC:4396]	GO:0001750(photoreceptor outer segment);GO:0001917(photoreceptor inner segment);GO:0003924(GTPase activity);GO:0005515(protein binding);GO:0005765(lysosomal membrane);GO:0005829(cytosol);GO:0005834(heterotrimeric G-protein complex);GO:0005886(plasma membrane);GO:0006457(protein folding);GO:0007165(signal transduction);GO:0007186(G protein-coupled receptor signaling pathway);GO:0007191(adenylate c…	04014(Ras signaling pathway);04062(Chemokine signaling pathway);04151(PI3K-Akt signaling pathway);04371(Apelin signaling pathway);04713(Circadian entrainment);04723(Retrograde endocannabinoid signaling);04724(Glutamatergic synapse);04725(Cholinergic synapse);04726(Serotonergic synapse);04727(GABAergic synapse);04728(Dopaminergic synapse);04740(Olfactory transduction);04744(Phototransduction);0492…	no
ENSG00000231050	AL109917.1	-0.00023547	0.00163578	1	0.001	0.001	novel transcript	NA	NA	no
ENSG00000178821	TMEM52	0.00584739	0.223808	1	0.006	0.003	transmembrane protein 52 [Source:HGNC Symbol;Acc:HGNC:27916]	GO:0016020(membrane);GO:0016021(integral component of membrane)	NA	no
ENSG00000142609	CFAP74	0.00137284	0.485123	1	0.001	0	cilia and flagella associated protein 74 [Source:HGNC Symbol;Acc:HGNC:29368]	GO:0005737(cytoplasm);GO:0005856(cytoskeleton);GO:0005929(cilium);GO:0005930(axoneme);GO:0035082(axoneme assembly);GO:0042995(cell projection)	NA	no
ENSG00000187730	GABRD	-0.00214061	0.701607	1	0.001	0.002	gamma-aminobutyric acid type A receptor delta subunit [Source:HGNC Symbol;Acc:HGNC:4084]	GO:0004888(transmembrane signaling receptor activity);GO:0004890(GABA-A receptor activity);GO:0005216(ion channel activity);GO:0005230(extracellular ligand-gated ion channel activity);GO:0005254(chloride channel activity);GO:0005515(protein binding);GO:0005886(plasma membrane);GO:0005887(integral component of plasma membrane);GO:0006811(ion transport);GO:0006821(chloride transport);GO:0007165(sig…	04080(Neuroactive ligand-receptor interaction);04723(Retrograde endocannabinoid signaling);04727(GABAergic synapse);05032(Morphine addiction);05033(Nicotine addiction)	no
ENSG00000067606	PRKCZ	-0.0155551	0.00501685	1	0.013	0.016	protein kinase C zeta [Source:HGNC Symbol;Acc:HGNC:9412]	GO:0000166(nucleotide binding);GO:0000226(microtubule cytoskeleton organization);GO:0001725(stress fiber);GO:0001954(positive regulation of cell-matrix adhesion);GO:0004672(protein kinase activity);GO:0004674(protein serine/threonine kinase activity);GO:0004697(protein kinase C activity);GO:0005515(protein binding);GO:0005524(ATP binding);GO:0005634(nucleus);GO:0005635(nuclear envelope);GO:000573…	04015(Rap1 signaling pathway);04062(Chemokine signaling pathway);04071(Sphingolipid signaling pathway);04144(Endocytosis);04360(Axon guidance);04390(Hippo signaling pathway);04530(Tight junction);04611(Platelet activation);04910(Insulin signaling pathway);04926(Relaxin signaling pathway);04930(Type II diabetes mellitus);04931(Insulin resistance);04933(AGE-RAGE signaling pathway in diabetic compli…	no
ENSG00000271806	AL590822.2	0.0026248	0.535504	1	0.002	0.001	novel transcript, antisense PRKCZ	NA	NA	no
ENSG00000182873	PRKCZ-AS1	-0.000407476	0.373658	1	0.001	0	PRKCZ antisense RNA 1 [Source:HGNC Symbol;Acc:HGNC:40477]	NA	NA	no
ENSG00000162585	FAAP20	-0.00991285	3.52088e-12	1.46853e-07	0.302	0.259	FA core complex associated protein 20 [Source:HGNC Symbol;Acc:HGNC:26428]	GO:0005515(protein binding);GO:0005634(nucleus);GO:0005654(nucleoplasm);GO:0005694(chromosome);GO:0006281(DNA repair);GO:0006974(cellular response to DNA damage stimulus);GO:0016604(nuclear body);GO:0019985(translesion synthesis);GO:0030054(cell junction);GO:0031593(polyubiquitin modification-dependent protein binding);GO:0036297(interstrand cross-link repair);GO:0043130(ubiquitin binding);GO:004…	NA	no
ENSG00000157933	SKI	0.0594326	4.84136e-12	2.01928e-07	0.347	0.278	SKI proto-oncogene [Source:HGNC Symbol;Acc:HGNC:10896]	GO:0000122(negative regulation of transcription by RNA polymerase II);GO:0000981(DNA-binding transcription factor activity, RNA polymerase II-specific);GO:0001843(neural tube closure);GO:0002089(lens morphogenesis in camera-type eye);GO:0003714(transcription corepressor activity);GO:0005515(protein binding);GO:0005634(nucleus);GO:0005654(nucleoplasm);GO:0005667(transcription factor complex);GO:00…	NA	no
ENSG00000116151	MORN1	-0.00902775	0.00189345	1	0.006	0.006	MORN repeat containing 1 [Source:HGNC Symbol;Acc:HGNC:25852]	NA	NA	no
ENSG00000269896	AL513477.1	-0.000483718	0.900433	1	0.001	0.001	small nuclear ribonucleoprotein N (SNRPN) pseudogene	NA	NA	no
ENSG00000272420	AL513477.2	-0.00170964	0.899954	1	0.001	0.001	novel transcript, sense intronic to MORN1	NA	NA	no
ENSG00000157916	RER1	-0.0708154	1.42841e-19	5.95776e-15	0.398	0.363	retention in endoplasmic reticulum sorting receptor 1 [Source:HGNC Symbol;Acc:HGNC:30309]	GO:0000139(Golgi membrane);GO:0003674(molecular_function);GO:0005783(endoplasmic reticulum);GO:0005793(endoplasmic reticulum-Golgi intermediate compartment);GO:0005794(Golgi apparatus);GO:0005886(plasma membrane);GO:0006621(protein retention in ER lumen);GO:0006890(retrograde vesicle-mediated transport, Golgi to endoplasmic reticulum);GO:0007528(neuromuscular junction development);GO:0009986(cell…	NA	no
ENSG00000157911	PEX10	-0.0208215	0.000182638	1	0.07	0.063	peroxisomal biogenesis factor 10 [Source:HGNC Symbol;Acc:HGNC:8851]	GO:0005515(protein binding);GO:0005777(peroxisome);GO:0005778(peroxisomal membrane);GO:0005779(integral component of peroxisomal membrane);GO:0006625(protein targeting to peroxisome);GO:0007031(peroxisome organization);GO:0008270(zinc ion binding);GO:0016020(membrane);GO:0016021(integral component of membrane);GO:0016558(protein import into peroxisome matrix);GO:0016567(protein ubiquitination);GO…	04146(Peroxisome)	no
ENSG00000157881	PANK4	0.00390238	0.0251915	1	0.021	0.015	pantothenate kinase 4 [Source:HGNC Symbol;Acc:HGNC:19366]	GO:0000166(nucleotide binding);GO:0004594(pantothenate kinase activity);GO:0005524(ATP binding);GO:0005737(cytoplasm);GO:0015937(coenzyme A biosynthetic process);GO:0016301(kinase activity);GO:0016310(phosphorylation);GO:0016740(transferase activity)	00770(Pantothenate and CoA biosynthesis)	no
ENSG00000197921	HES5	-0.00408269	0.677716	1	0.001	0.003	hes family bHLH transcription factor 5 [Source:HGNC Symbol;Acc:HGNC:19764]	GO:0000122(negative regulation of transcription by RNA polymerase II);GO:0000977(RNA polymerase II regulatory region sequence-specific DNA binding);GO:0000981(DNA-binding transcription factor activity, RNA polymerase II-specific);GO:0001227(DNA-binding transcription repressor activity, RNA polymerase II-specific);GO:0001756(somitogenesis);GO:0003677(DNA binding);GO:0003682(chromatin binding);GO:0…	04330(Notch signaling pathway);05165(Human papillomavirus infection);05200(Pathways in cancer);05224(Breast cancer)	no
ENSG00000272449	AL139246.5	0.0367652	4.32669e-05	1	0.064	0.042	novel transcript	NA	NA	no
ENSG00000238164	TNFRSF14-AS1	-0.000538909	0.00161872	1	0.015	0.01	TNFRSF14 antisense RNA 1 [Source:HGNC Symbol;Acc:HGNC:26966]	NA	NA	no
ENSG00000157873	TNFRSF14	0.0636585	7.53931e-16	3.14457e-11	0.314	0.24	TNF receptor superfamily member 14 [Source:HGNC Symbol;Acc:HGNC:11912]	GO:0001618(virus receptor activity);GO:0002250(adaptive immune response);GO:0002376(immune system process);GO:0002741(positive regulation of cytokine secretion involved in immune response);GO:0005031(tumor necrosis factor-activated receptor activity);GO:0005515(protein binding);GO:0005886(plasma membrane);GO:0006955(immune response);GO:0007166(cell surface receptor signaling pathway);GO:0009897(e…	04060(Cytokine-cytokine receptor interaction);05168(Herpes simplex virus 1 infection)	no
ENSG00000225931	AL139246.2	0.00294703	0.175366	1	0.001	0	novel transcript	NA	NA	no
ENSG00000228037	AL139246.3	-0.00202131	0.00613761	1	0.009	0.006	novel transcript	NA	NA	no
ENSG00000157870	PRXL2B	0.0607994	1.31892e-07	0.00550109	0.076	0.044	peroxiredoxin like 2B [Source:HGNC Symbol;Acc:HGNC:28390]	GO:0001516(prostaglandin biosynthetic process);GO:0005737(cytoplasm);GO:0005783(endoplasmic reticulum);GO:0005829(cytosol);GO:0006629(lipid metabolic process);GO:0006631(fatty acid metabolic process);GO:0006633(fatty acid biosynthetic process);GO:0006693(prostaglandin metabolic process);GO:0016209(antioxidant activity);GO:0016491(oxidoreductase activity);GO:0016616(oxidoreductase activity, acting…	00590(Arachidonic acid metabolism)	no
ENSG00000142606	MMEL1	0.00658832	0.0292854	1	0.004	0.001	membrane metalloendopeptidase like 1 [Source:HGNC Symbol;Acc:HGNC:14668]	GO:0004175(endopeptidase activity);GO:0004222(metalloendopeptidase activity);GO:0005576(extracellular region);GO:0005615(extracellular space);GO:0006508(proteolysis);GO:0008233(peptidase activity);GO:0008237(metallopeptidase activity);GO:0016020(membrane);GO:0016021(integral component of membrane);GO:0016787(hydrolase activity);GO:0046872(metal ion binding)	NA	no
ENSG00000215912	TTC34	0.0054495	0.068438	1	0.003	0.001	tetratricopeptide repeat domain 34 [Source:HGNC Symbol;Acc:HGNC:34297]	GO:0005515(protein binding)	NA	no
ENSG00000177133	LINC00982	-0.001147	1	1	0	0.001	long intergenic non-protein coding RNA 982 [Source:HGNC Symbol;Acc:HGNC:48664]	NA	NA	no
ENSG00000142611	PRDM16	-0.000403453	0.66135	1	0.001	0.001	PR/SET domain 16 [Source:HGNC Symbol;Acc:HGNC:14000]	GO:0000122(negative regulation of transcription by RNA polymerase II);GO:0000981(DNA-binding transcription factor activity, RNA polymerase II-specific);GO:0003676(nucleic acid binding);GO:0003677(DNA binding);GO:0003713(transcription coactivator activity);GO:0005515(protein binding);GO:0005634(nucleus);GO:0005654(nucleoplasm);GO:0005829(cytosol);GO:0016235(aggresome);GO:0017053(transcriptional re…	04714(Thermogenesis)	no
ENSG00000272235	AL590438.1	0.00730264	0.0841354	1	0.003	0.001	novel transcript	NA	NA	no
ENSG00000130762	ARHGEF16	0.00447682	0.326786	1	0.006	0.007	Rho guanine nucleotide exchange factor 16 [Source:HGNC Symbol;Acc:HGNC:15515]	GO:0005085(guanyl-nucleotide exchange factor activity);GO:0005089(Rho guanyl-nucleotide exchange factor activity);GO:0005515(protein binding);GO:0005737(cytoplasm);GO:0005829(cytosol);GO:0007186(G protein-coupled receptor signaling pathway);GO:0017048(Rho GTPase binding);GO:0030165(PDZ domain binding);GO:0030971(receptor tyrosine kinase binding);GO:0035023(regulation of Rho protein signal transdu…	NA	no
ENSG00000162591	MEGF6	0.0258775	1.4638e-20	6.10536e-16	0.169	0.116	multiple EGF like domains 6 [Source:HGNC Symbol;Acc:HGNC:3232]	GO:0005509(calcium ion binding);GO:0005515(protein binding);GO:0005575(cellular_component);GO:0005576(extracellular region);GO:0008150(biological_process)	NA	no
ENSG00000238260	AL513320.1	-0.00230725	0.256574	1	0.001	0.001	novel transcript	NA	NA	no
ENSG00000158109	TPRG1L	0.00132811	4.47154e-09	0.000186504	0.184	0.151	tumor protein p63 regulated 1 like [Source:HGNC Symbol;Acc:HGNC:27007]	GO:0003674(molecular_function);GO:0005737(cytoplasm);GO:0008021(synaptic vesicle);GO:0008150(biological_process);GO:0016020(membrane);GO:0030054(cell junction);GO:0030672(synaptic vesicle membrane);GO:0031410(cytoplasmic vesicle);GO:0042802(identical protein binding);GO:0044305(calyx of Held);GO:0045202(synapse);GO:0051966(regulation of synaptic transmission, glutamatergic);GO:0070062(extracellul…	NA	no
ENSG00000116213	WRAP73	-0.0227944	2.55295e-06	0.106481	0.068	0.059	WD repeat containing, antisense to TP73 [Source:HGNC Symbol;Acc:HGNC:12759]	GO:0005515(protein binding);GO:0005737(cytoplasm);GO:0005813(centrosome);GO:0005814(centriole);GO:0005815(microtubule organizing center);GO:0005856(cytoskeleton);GO:0030030(cell projection organization);GO:0036064(ciliary basal body);GO:0090307(mitotic spindle assembly);GO:1902857(positive regulation of non-motile cilium assembly)	NA	no
ENSG00000078900	TP73	-0.000593407	0.981038	1	0.002	0.002	tumor protein p73 [Source:HGNC Symbol;Acc:HGNC:12003]	GO:0000187(activation of MAPK activity);GO:0000785(chromatin);GO:0000978(RNA polymerase II proximal promoter sequence-specific DNA binding);GO:0000981(DNA-binding transcription factor activity, RNA polymerase II-specific);GO:0001228(DNA-binding transcription activator activity, RNA polymerase II-specific);GO:0001822(kidney development);GO:0002039(p53 binding);GO:0003677(DNA binding);GO:0003700(DN…	04115(p53 signaling pathway);04390(Hippo signaling pathway);04722(Neurotrophin signaling pathway);05162(Measles)	no
ENSG00000227589	AL136528.1	-0.000879918	1	1	0	0.001	novel transcript	NA	NA	no
ENSG00000227372	TP73-AS1	-0.01526	0.265534	1	0.035	0.037	TP73 antisense RNA 1 [Source:HGNC Symbol;Acc:HGNC:29052]	NA	NA	no
ENSG00000235169	SMIM1	-0.0482603	0.000992262	1	0.022	0.037	small integral membrane protein 1 (Vel blood group) [Source:HGNC Symbol;Acc:HGNC:44204]	GO:0005886(plasma membrane);GO:0009986(cell surface);GO:0016020(membrane);GO:0016021(integral component of membrane);GO:0042803(protein homodimerization activity)	NA	no
ENSG00000130764	LRRC47	0.00628023	9.51032e-08	0.00396666	0.09	0.068	leucine rich repeat containing 47 [Source:HGNC Symbol;Acc:HGNC:29207]	GO:0003723(RNA binding);GO:0004826(phenylalanine-tRNA ligase activity);GO:0005515(protein binding)	NA	no
ENSG00000272153	AL365330.1	-0.000347877	1	1	0	0.001	novel transcript, antisense to LRRC47	NA	NA	no
ENSG00000116198	CEP104	-0.0105018	3.73894e-08	0.00155948	0.11	0.09	centrosomal protein 104 [Source:HGNC Symbol;Acc:HGNC:24866]	GO:0000922(spindle pole);GO:0005515(protein binding);GO:0005737(cytoplasm);GO:0005814(centriole);GO:0005815(microtubule organizing center);GO:0005856(cytoskeleton);GO:0005929(cilium);GO:0016594(glycine binding);GO:0016595(glutamate binding);GO:0016596(thienylcyclohexylpiperidine binding);GO:0042995(cell projection)	NA	no
ENSG00000169598	DFFB	-0.00897738	0.0592586	1	0.018	0.016	DNA fragmentation factor subunit beta [Source:HGNC Symbol;Acc:HGNC:2773]	GO:0000790(nuclear chromatin);GO:0003677(DNA binding);GO:0004518(nuclease activity);GO:0004536(deoxyribonuclease activity);GO:0005515(protein binding);GO:0005622(intracellular);GO:0005634(nucleus);GO:0005654(nucleoplasm);GO:0005730(nucleolus);GO:0005737(cytoplasm);GO:0005829(cytosol);GO:0006308(DNA catabolic process);GO:0006309(apoptotic DNA fragmentation);GO:0006915(apoptotic process);GO:0016787…	04210(Apoptosis)	no
ENSG00000198912	C1orf174	0.000714544	3.46896e-05	1	0.081	0.065	chromosome 1 open reading frame 174 [Source:HGNC Symbol;Acc:HGNC:27915]	GO:0005515(protein binding);GO:0005634(nucleus)	NA	no
ENSG00000236423	LINC01134	0.00307277	0.136874	1	0.004	0.002	long intergenic non-protein coding RNA 1134 [Source:HGNC Symbol;Acc:HGNC:49449]	NA	NA	no
ENSG00000196581	AJAP1	0.00143661	0.0796751	1	0.002	0.001	adherens junctions associated protein 1 [Source:HGNC Symbol;Acc:HGNC:30801]	GO:0001953(negative regulation of cell-matrix adhesion);GO:0005515(protein binding);GO:0005886(plasma membrane);GO:0005912(adherens junction);GO:0005913(cell-cell adherens junction);GO:0007155(cell adhesion);GO:0008013(beta-catenin binding);GO:0009898(cytoplasmic side of plasma membrane);GO:0009986(cell surface);GO:0016020(membrane);GO:0016021(integral component of membrane);GO:0016323(basolatera…	NA	no
ENSG00000131697	NPHP4	0.0145609	0.351863	1	0.031	0.024	nephrocystin 4 [Source:HGNC Symbol;Acc:HGNC:19104]	GO:0005198(structural molecule activity);GO:0005515(protein binding);GO:0005634(nucleus);GO:0005737(cytoplasm);GO:0005813(centrosome);GO:0005815(microtubule organizing center);GO:0005829(cytosol);GO:0005856(cytoskeleton);GO:0005911(cell-cell junction);GO:0005923(bicellular tight junction);GO:0005929(cilium);GO:0007165(signal transduction);GO:0007632(visual behavior);GO:0030036(actin cytoskeleton …	NA	no
ENSG00000069424	KCNAB2	0.0503093	9.13308e-18	3.80932e-13	0.286	0.216	potassium voltage-gated channel subfamily A regulatory beta subunit 2 [Source:HGNC Symbol;Acc:HGNC:6229]	GO:0002244(hematopoietic progenitor cell differentiation);GO:0004033(aldo-keto reductase (NADP) activity);GO:0005244(voltage-gated ion channel activity);GO:0005249(voltage-gated potassium channel activity);GO:0005737(cytoplasm);GO:0005829(cytosol);GO:0005856(cytoskeleton);GO:0005874(microtubule);GO:0005886(plasma membrane);GO:0006811(ion transport);GO:0006813(potassium ion transport);GO:0008076(v…	NA	no
ENSG00000158286	RNF207	-0.00309437	0.0454363	1	0.004	0.004	ring finger protein 207 [Source:HGNC Symbol;Acc:HGNC:32947]	GO:0005515(protein binding);GO:0005737(cytoplasm);GO:0008270(zinc ion binding);GO:0010628(positive regulation of gene expression);GO:0030544(Hsp70 protein binding);GO:0044325(ion channel binding);GO:0046872(metal ion binding);GO:0048471(perinuclear region of cytoplasm);GO:0051087(chaperone binding);GO:0055117(regulation of cardiac muscle contraction);GO:0086019(cell-cell signaling involved in car…	NA	no
ENSG00000116237	ICMT	0.0464206	2.06888e-09	8.62909e-05	0.158	0.115	isoprenylcysteine carboxyl methyltransferase [Source:HGNC Symbol;Acc:HGNC:5350]	GO:0003880(protein C-terminal carboxyl O-methyltransferase activity);GO:0004671(protein C-terminal S-isoprenylcysteine carboxyl O-methyltransferase activity);GO:0005783(endoplasmic reticulum);GO:0005789(endoplasmic reticulum membrane);GO:0006464(cellular protein modification process);GO:0006481(C-terminal protein methylation);GO:0006612(protein targeting to membrane);GO:0008168(methyltransferase …	00900(Terpenoid backbone biosynthesis)	no
ENSG00000225077	LINC00337	0.00460898	0.914374	1	0.001	0	long intergenic non-protein coding RNA 337 [Source:HGNC Symbol;Acc:HGNC:28620]	NA	NA	no
ENSG00000158292	GPR153	0.0308624	0.00225634	1	0.052	0.034	G protein-coupled receptor 153 [Source:HGNC Symbol;Acc:HGNC:23618]	GO:0004930(G protein-coupled receptor activity);GO:0005886(plasma membrane);GO:0007165(signal transduction);GO:0007186(G protein-coupled receptor signaling pathway);GO:0016020(membrane);GO:0016021(integral component of membrane)	NA	no
ENSG00000097021	ACOT7	0.132826	8.67186e-14	3.61695e-09	0.257	0.179	acyl-CoA thioesterase 7 [Source:HGNC Symbol;Acc:HGNC:24157]	GO:0000062(fatty-acyl-CoA binding);GO:0005515(protein binding);GO:0005654(nucleoplasm);GO:0005737(cytoplasm);GO:0005739(mitochondrion);GO:0005829(cytosol);GO:0006637(acyl-CoA metabolic process);GO:0015937(coenzyme A biosynthetic process);GO:0016290(palmitoyl-CoA hydrolase activity);GO:0016787(hydrolase activity);GO:0016790(thiolester hydrolase activity);GO:0036042(long-chain fatty acyl-CoA bindin…	00062(Fatty acid elongation);01040(Biosynthesis of unsaturated fatty acids)	no
ENSG00000271746	AL031848.2	-0.00216986	0.948683	1	0.004	0.005	novel transcript, antisense to ACOT7	NA	NA	no
ENSG00000069812	HES2	0.00195632	0.140392	1	0.005	0.003	hes family bHLH transcription factor 2 [Source:HGNC Symbol;Acc:HGNC:16005]	GO:0000122(negative regulation of transcription by RNA polymerase II);GO:0000977(RNA polymerase II regulatory region sequence-specific DNA binding);GO:0000978(RNA polymerase II proximal promoter sequence-specific DNA binding);GO:0000981(DNA-binding transcription factor activity, RNA polymerase II-specific);GO:0001227(DNA-binding transcription repressor activity, RNA polymerase II-specific);GO:000…	05165(Human papillomavirus infection)	no
ENSG00000187017	ESPN	0.00108365	0.349638	1	0.001	0.001	espin [Source:HGNC Symbol;Acc:HGNC:13281]	GO:0003779(actin binding);GO:0005515(protein binding);GO:0005737(cytoplasm);GO:0005856(cytoskeleton);GO:0005902(microvillus);GO:0005903(brush border);GO:0007605(sensory perception of sound);GO:0007626(locomotory behavior);GO:0015629(actin cytoskeleton);GO:0017124(SH3 domain binding);GO:0030046(parallel actin filament bundle assembly);GO:0031941(filamentous actin);GO:0032420(stereocilium);GO:00324…	NA	no
ENSG00000215788	TNFRSF25	-0.0186158	0.0288265	1	0.004	0.009	TNF receptor superfamily member 25 [Source:HGNC Symbol;Acc:HGNC:11910]	GO:0005031(tumor necrosis factor-activated receptor activity);GO:0005515(protein binding);GO:0005576(extracellular region);GO:0005829(cytosol);GO:0005886(plasma membrane);GO:0005887(integral component of plasma membrane);GO:0006915(apoptotic process);GO:0007165(signal transduction);GO:0007166(cell surface receptor signaling pathway);GO:0016020(membrane);GO:0016021(integral component of membrane);…	04060(Cytokine-cytokine receptor interaction)	no
ENSG00000171680	PLEKHG5	-0.0144681	0.151682	1	0.003	0.006	pleckstrin homology and RhoGEF domain containing G5 [Source:HGNC Symbol;Acc:HGNC:29105]	GO:0005089(Rho guanyl-nucleotide exchange factor activity);GO:0005737(cytoplasm);GO:0005829(cytosol);GO:0005886(plasma membrane);GO:0005911(cell-cell junction);GO:0007186(G protein-coupled receptor signaling pathway);GO:0016020(membrane);GO:0030027(lamellipodium);GO:0030054(cell junction);GO:0030139(endocytic vesicle);GO:0035023(regulation of Rho protein signal transduction);GO:0035767(endothelia…	05200(Pathways in cancer)	no
ENSG00000162408	NOL9	-0.0382217	0.000702235	1	0.072	0.072	nucleolar protein 9 [Source:HGNC Symbol;Acc:HGNC:26265]	GO:0000166(nucleotide binding);GO:0000448(cleavage in ITS2 between 5.8S rRNA and LSU-rRNA of tricistronic rRNA transcript (SSU-rRNA, 5.8S rRNA, LSU-rRNA));GO:0000460(maturation of 5.8S rRNA);GO:0003723(RNA binding);GO:0005515(protein binding);GO:0005524(ATP binding);GO:0005634(nucleus);GO:0005654(nucleoplasm);GO:0005730(nucleolus);GO:0006364(rRNA processing);GO:0016020(membrane);GO:0016301(kinase…	NA	no
ENSG00000204859	ZBTB48	-0.00274156	0.0050437	1	0.072	0.06	zinc finger and BTB domain containing 48 [Source:HGNC Symbol;Acc:HGNC:4930]	GO:0000781(chromosome, telomeric region);GO:0000981(DNA-binding transcription factor activity, RNA polymerase II-specific);GO:0003676(nucleic acid binding);GO:0003677(DNA binding);GO:0003691(double-stranded telomeric DNA binding);GO:0003700(DNA-binding transcription factor activity);GO:0005515(protein binding);GO:0005634(nucleus);GO:0005654(nucleoplasm);GO:0005694(chromosome);GO:0005829(cytosol);…	NA	no
ENSG00000162413	KLHL21	0.0818104	7.7971e-11	3.25209e-06	0.207	0.148	kelch like family member 21 [Source:HGNC Symbol;Acc:HGNC:29041]	GO:0004842(ubiquitin-protein transferase activity);GO:0005515(protein binding);GO:0005737(cytoplasm);GO:0005819(spindle);GO:0005827(polar microtubule);GO:0005829(cytosol);GO:0005856(cytoskeleton);GO:0007049(cell cycle);GO:0016567(protein ubiquitination);GO:0031463(Cul3-RING ubiquitin ligase complex);GO:0032465(regulation of cytokinesis);GO:0035853(chromosome passenger complex localization to spin…	NA	no
ENSG00000116273	PHF13	-0.0444964	1.58746e-05	0.662113	0.113	0.11	PHD finger protein 13 [Source:HGNC Symbol;Acc:HGNC:22983]	GO:0000278(mitotic cell cycle);GO:0003682(chromatin binding);GO:0005634(nucleus);GO:0005654(nucleoplasm);GO:0006325(chromatin organization);GO:0007049(cell cycle);GO:0007059(chromosome segregation);GO:0007076(mitotic chromosome condensation);GO:0030261(chromosome condensation);GO:0035064(methylated histone binding);GO:0046872(metal ion binding);GO:0051301(cell division)	NA	no
ENSG00000041988	THAP3	-0.0368721	0.00190008	1	0.067	0.071	THAP domain containing 3 [Source:HGNC Symbol;Acc:HGNC:20855]	GO:0000981(DNA-binding transcription factor activity, RNA polymerase II-specific);GO:0003676(nucleic acid binding);GO:0003677(DNA binding);GO:0005515(protein binding);GO:0006357(regulation of transcription by RNA polymerase II);GO:0046872(metal ion binding)	NA	no
ENSG00000007923	DNAJC11	0.0176756	0.00100944	1	0.077	0.058	DnaJ heat shock protein family (Hsp40) member C11 [Source:HGNC Symbol;Acc:HGNC:25570]	GO:0001401(SAM complex);GO:0005515(protein binding);GO:0005739(mitochondrion);GO:0005741(mitochondrial outer membrane);GO:0016020(membrane);GO:0042407(cristae formation);GO:0061617(MICOS complex)	NA	no
ENSG00000228750	LINC01672	0.0025759	0.295886	1	0.001	0	long intergenic non-protein coding RNA 1672 [Source:HGNC Symbol;Acc:HGNC:52460]	NA	NA	no
ENSG00000284744	AL591163.1	0.00337004	0.350381	1	0.003	0.002	novel transcript	NA	NA	no
ENSG00000237436	CAMTA1-DT	-0.00454664	0.175199	1	0.002	0.002	CAMTA1 divergent transcript [Source:HGNC Symbol;Acc:HGNC:53020]	NA	NA	no
ENSG00000171735	CAMTA1	-0.0457504	5.7675e-10	2.40557e-05	0.353	0.327	calmodulin binding transcription activator 1 [Source:HGNC Symbol;Acc:HGNC:18806]	GO:0000981(DNA-binding transcription factor activity, RNA polymerase II-specific);GO:0003677(DNA binding);GO:0005515(protein binding);GO:0005634(nucleus);GO:0005730(nucleolus);GO:0005737(cytoplasm);GO:0005829(cytosol);GO:0006357(regulation of transcription by RNA polymerase II);GO:0035307(positive regulation of protein dephosphorylation);GO:0043565(sequence-specific DNA binding);GO:0045944(positi…	NA	no
ENSG00000270035	AL359881.2	-0.00120848	0.318187	1	0.001	0	novel transcript	NA	NA	no
ENSG00000269978	AL359881.1	0.00108431	0.485123	1	0.001	0	novel transcript	NA	NA	no
ENSG00000049245	VAMP3	-0.000524907	3.26467e-13	1.36166e-08	0.473	0.414	vesicle associated membrane protein 3 [Source:HGNC Symbol;Acc:HGNC:12644]	GO:0000149(SNARE binding);GO:0001921(positive regulation of receptor recycling);GO:0002479(antigen processing and presentation of exogenous peptide antigen via MHC class I, TAP-dependent);GO:0005515(protein binding);GO:0005829(cytosol);GO:0005886(plasma membrane);GO:0006887(exocytosis);GO:0006904(vesicle docking involved in exocytosis);GO:0009986(cell surface);GO:0015031(protein transport);GO:001…	04130(SNARE interactions in vesicular transport);04145(Phagosome)	no
ENSG00000269925	Z98884.2	0.00348424	0.255262	1	0.002	0.001	novel transcript, sense intronic to VAMP3	NA	NA	no
ENSG00000049246	PER3	-0.090209	1.82401e-11	7.60778e-07	0.213	0.207	period circadian regulator 3 [Source:HGNC Symbol;Acc:HGNC:8847]	GO:0000122(negative regulation of transcription by RNA polymerase II);GO:0000976(transcription regulatory region sequence-specific DNA binding);GO:0001222(transcription corepressor binding);GO:0005515(protein binding);GO:0005634(nucleus);GO:0005737(cytoplasm);GO:0007623(circadian rhythm);GO:0008134(transcription factor binding);GO:0009416(response to light stimulus);GO:0019900(kinase binding);GO:…	04710(Circadian rhythm);04713(Circadian entrainment)	no
ENSG00000236266	Z98884.1	-0.00292694	0.973702	1	0	0.001	novel transcript	NA	NA	no
ENSG00000049247	UTS2	0.00528676	8.59711e-07	0.0358577	0.062	0.046	urotensin 2 [Source:HGNC Symbol;Acc:HGNC:12636]	GO:0005102(signaling receptor binding);GO:0005179(hormone activity);GO:0005576(extracellular region);GO:0005615(extracellular space);GO:0006936(muscle contraction);GO:0007186(G protein-coupled receptor signaling pathway);GO:0007268(chemical synaptic transmission);GO:0008217(regulation of blood pressure);GO:0010469(regulation of signaling receptor activity);GO:0097746(regulation of blood vessel di…	04080(Neuroactive ligand-receptor interaction)	no
ENSG00000049249	TNFRSF9	0.0485335	2.90479e-05	1	0.04	0.019	TNF receptor superfamily member 9 [Source:HGNC Symbol;Acc:HGNC:11924]	GO:0005515(protein binding);GO:0005886(plasma membrane);GO:0005887(integral component of plasma membrane);GO:0006915(apoptotic process);GO:0008285(negative regulation of cell population proliferation);GO:0009897(external side of plasma membrane);GO:0016020(membrane);GO:0016021(integral component of membrane);GO:0033209(tumor necrosis factor-mediated signaling pathway);GO:0038023(signaling recepto…	04060(Cytokine-cytokine receptor interaction)	no
ENSG00000116288	PARK7	-0.0118345	1.95422e-16	8.15086e-12	0.613	0.547	Parkinsonism associated deglycase [Source:HGNC Symbol;Acc:HGNC:16369]	GO:0000785(chromatin);GO:0001933(negative regulation of protein phosphorylation);GO:0001963(synaptic transmission, dopaminergic);GO:0002866(positive regulation of acute inflammatory response to antigenic stimulus);GO:0003713(transcription coactivator activity);GO:0003723(RNA binding);GO:0003729(mRNA binding);GO:0005102(signaling receptor binding);GO:0005507(copper ion binding);GO:0005515(protein …	05012(Parkinson disease)	no
ENSG00000284747	AL034417.4	-0.003053	0.50841	1	0.002	0.003	novel transcript, antisense to ERRFI1	NA	NA	no
ENSG00000284716	AL034417.3	-0.0148409	0.18968	1	0.012	0.015	novel transcript	NA	NA	no
ENSG00000116285	ERRFI1	-0.102042	1.76395e-09	7.35725e-05	0.207	0.212	ERBB receptor feedback inhibitor 1 [Source:HGNC Symbol;Acc:HGNC:18185]	GO:0005096(GTPase activator activity);GO:0005515(protein binding);GO:0005634(nucleus);GO:0005737(cytoplasm);GO:0005829(cytosol);GO:0005886(plasma membrane);GO:0007175(negative regulation of epidermal growth factor-activated receptor activity);GO:0016020(membrane);GO:0017124(SH3 domain binding);GO:0019900(kinase binding);GO:0019901(protein kinase binding);GO:0031234(extrinsic component of cytoplas…	NA	no
ENSG00000238290	AL034417.2	-0.00674004	0.218871	1	0.003	0.006	novel transcript	NA	NA	no
ENSG00000233645	AL358876.2	-0.00143219	0.330891	1	0.001	0.001	novel transcript	NA	NA	no
ENSG00000162426	SLC45A1	0.00494263	0.177221	1	0.01	0.006	solute carrier family 45 member 1 [Source:HGNC Symbol;Acc:HGNC:17939]	GO:0008506(sucrose:proton symporter activity);GO:0008643(carbohydrate transport);GO:0015293(symporter activity);GO:0015770(sucrose transport);GO:0016020(membrane);GO:0016021(integral component of membrane);GO:0055085(transmembrane transport);GO:1904659(glucose transmembrane transport)	NA	no
ENSG00000142599	RERE	-0.0828604	2.87027e-08	0.00119716	0.22	0.219	arginine-glutamic acid dipeptide repeats [Source:HGNC Symbol;Acc:HGNC:9965]	GO:0000118(histone deacetylase complex);GO:0000981(DNA-binding transcription factor activity, RNA polymerase II-specific);GO:0001085(RNA polymerase II transcription factor binding);GO:0003677(DNA binding);GO:0003682(chromatin binding);GO:0003713(transcription coactivator activity);GO:0003714(transcription corepressor activity);GO:0005515(protein binding);GO:0005634(nucleus);GO:0006338(chromatin r…	NA	no
ENSG00000232912	RERE-AS1	-0.00399429	0.0576954	1	0.001	0.002	RERE antisense RNA 1 [Source:HGNC Symbol;Acc:HGNC:40501]	NA	NA	no
ENSG00000074800	ENO1	0.194869	1.45575e-17	6.07178e-13	0.887	0.822	enolase 1 [Source:HGNC Symbol;Acc:HGNC:3350]	GO:0000015(phosphopyruvate hydratase complex);GO:0000122(negative regulation of transcription by RNA polymerase II);GO:0000287(magnesium ion binding);GO:0000977(RNA polymerase II regulatory region sequence-specific DNA binding);GO:0001227(DNA-binding transcription repressor activity, RNA polymerase II-specific);GO:0003677(DNA binding);GO:0003723(RNA binding);GO:0004634(phosphopyruvate hydratase a…	00010(Glycolysis / Gluconeogenesis);03018(RNA degradation);04066(HIF-1 signaling pathway)	no
ENSG00000230679	ENO1-AS1	0.00184709	0.759095	1	0.009	0.007	ENO1 antisense RNA 1 [Source:HGNC Symbol;Acc:HGNC:40214]	NA	NA	no
ENSG00000142583	SLC2A5	0.0539255	4.93317e-18	2.05758e-13	0.248	0.18	solute carrier family 2 member 5 [Source:HGNC Symbol;Acc:HGNC:11010]	GO:0003044(regulation of systemic arterial blood pressure mediated by a chemical signal);GO:0005215(transporter activity);GO:0005353(fructose transmembrane transporter activity);GO:0005355(glucose transmembrane transporter activity);GO:0005886(plasma membrane);GO:0005887(integral component of plasma membrane);GO:0005975(carbohydrate metabolic process);GO:0008643(carbohydrate transport);GO:0009750…	04973(Carbohydrate digestion and absorption)	no
ENSG00000180758	GPR157	0.0264735	6.88518e-05	1	0.047	0.029	G protein-coupled receptor 157 [Source:HGNC Symbol;Acc:HGNC:23687]	GO:0004888(transmembrane signaling receptor activity);GO:0004930(G protein-coupled receptor activity);GO:0005886(plasma membrane);GO:0007165(signal transduction);GO:0007166(cell surface receptor signaling pathway);GO:0007186(G protein-coupled receptor signaling pathway);GO:0007275(multicellular organism development);GO:0016020(membrane);GO:0016021(integral component of membrane);GO:0030154(cell d…	NA	no
ENSG00000228526	MIR34AHG	-0.013618	0.00534514	1	0.031	0.027	MIR34A host gene [Source:HGNC Symbol;Acc:HGNC:51913]	NA	NA	no
ENSG00000234546	LNCTAM34A	-0.00171971	0.185908	1	0.007	0.005	long non coding transcriptional activator of miR34a [Source:HGNC Symbol;Acc:HGNC:52548]	NA	NA	no
ENSG00000049239	H6PD	-0.0185138	8.17438e-10	3.40945e-05	0.103	0.083	hexose-6-phosphate dehydrogenase/glucose 1-dehydrogenase [Source:HGNC Symbol;Acc:HGNC:4795]	GO:0003824(catalytic activity);GO:0004345(glucose-6-phosphate dehydrogenase activity);GO:0005737(cytoplasm);GO:0005739(mitochondrion);GO:0005783(endoplasmic reticulum);GO:0005788(endoplasmic reticulum lumen);GO:0005975(carbohydrate metabolic process);GO:0006006(glucose metabolic process);GO:0006098(pentose-phosphate shunt);GO:0006739(NADP metabolic process);GO:0008152(metabolic process);GO:001649…	00030(Pentose phosphate pathway)	no
ENSG00000171621	SPSB1	-0.0192754	0.242382	1	0.022	0.028	splA/ryanodine receptor domain and SOCS box containing 1 [Source:HGNC Symbol;Acc:HGNC:30628]	GO:0000209(protein polyubiquitination);GO:0004842(ubiquitin-protein transferase activity);GO:0005515(protein binding);GO:0005737(cytoplasm);GO:0005829(cytosol);GO:0006511(ubiquitin-dependent protein catabolic process);GO:0016567(protein ubiquitination);GO:0019005(SCF ubiquitin ligase complex);GO:0043161(proteasome-mediated ubiquitin-dependent protein catabolic process);GO:0043687(post-translation…	NA	no
ENSG00000284693	LINC02606	-0.00164282	0.755734	1	0.002	0.003	long intergenic non-protein coding RNA 2606 [Source:HGNC Symbol;Acc:HGNC:54047]	NA	NA	no
ENSG00000171612	SLC25A33	-0.029343	2.58328e-07	0.0107746	0.125	0.111	solute carrier family 25 member 33 [Source:HGNC Symbol;Acc:HGNC:29681]	GO:0000002(mitochondrial genome maintenance);GO:0002082(regulation of oxidative phosphorylation);GO:0005739(mitochondrion);GO:0005743(mitochondrial inner membrane);GO:0006390(mitochondrial transcription);GO:0006864(pyrimidine nucleotide transport);GO:0007005(mitochondrion organization);GO:0008284(positive regulation of cell population proliferation);GO:0015218(pyrimidine nucleotide transmembrane …	NA	no
ENSG00000231181	AL954705.1	0.000855273	1	1	0.001	0	ribosomal protein L9 (RPL9) pseudogene	NA	NA	no
ENSG00000188807	TMEM201	-0.00821063	0.00679933	1	0.02	0.018	transmembrane protein 201 [Source:HGNC Symbol;Acc:HGNC:33719]	GO:0000922(spindle pole);GO:0005521(lamin binding);GO:0005634(nucleus);GO:0005637(nuclear inner membrane);GO:0005639(integral component of nuclear inner membrane);GO:0005737(cytoplasm);GO:0005856(cytoskeleton);GO:0007097(nuclear migration);GO:0010761(fibroblast migration);GO:0016020(membrane);GO:0016021(integral component of membrane);GO:0030473(nuclear migration along microtubule);GO:0031965(nuc…	NA	no
ENSG00000171608	PIK3CD	-0.00205321	1.40099e-09	5.84339e-05	0.067	0.049	phosphatidylinositol-4,5-bisphosphate 3-kinase catalytic subunit delta [Source:HGNC Symbol;Acc:HGNC:8977]	GO:0000166(nucleotide binding);GO:0001779(natural killer cell differentiation);GO:0001816(cytokine production);GO:0002250(adaptive immune response);GO:0002376(immune system process);GO:0002551(mast cell chemotaxis);GO:0002679(respiratory burst involved in defense response);GO:0005515(protein binding);GO:0005524(ATP binding);GO:0005737(cytoplasm);GO:0005829(cytosol);GO:0005886(plasma membrane);GO:…	00562(Inositol phosphate metabolism);01521(EGFR tyrosine kinase inhibitor resistance);01522(Endocrine resistance);01524(Platinum drug resistance);04012(ErbB signaling pathway);04014(Ras signaling pathway);04015(Rap1 signaling pathway);04024(cAMP signaling pathway);04062(Chemokine signaling pathway);04066(HIF-1 signaling pathway);04068(FoxO signaling pathway);04070(Phosphatidylinositol signaling s…	no
ENSG00000179840	PIK3CD-AS1	-0.00321977	0.574239	1	0	0.001	PIK3CD antisense RNA 1 [Source:HGNC Symbol;Acc:HGNC:32346]	NA	NA	no
ENSG00000231789	PIK3CD-AS2	0.000544441	0.878787	1	0.006	0.006	PIK3CD antisense RNA 2 [Source:HGNC Symbol;Acc:HGNC:51334]	NA	NA	no
ENSG00000171603	CLSTN1	-0.0203741	1.00887e-08	0.00042079	0.266	0.238	calsyntenin 1 [Source:HGNC Symbol;Acc:HGNC:17447]	GO:0000139(Golgi membrane);GO:0001540(amyloid-beta binding);GO:0001558(regulation of cell growth);GO:0005509(calcium ion binding);GO:0005515(protein binding);GO:0005576(extracellular region);GO:0005634(nucleus);GO:0005783(endoplasmic reticulum);GO:0005789(endoplasmic reticulum membrane);GO:0005794(Golgi apparatus);GO:0005886(plasma membrane);GO:0007155(cell adhesion);GO:0007156(homophilic cell ad…	NA	no
ENSG00000280113	AL357140.3	-1.81047e-06	1	1	0.001	0	TEC	NA	NA	no
ENSG00000178585	CTNNBIP1	-0.0252287	0.00269987	1	0.133	0.127	catenin beta interacting protein 1 [Source:HGNC Symbol;Acc:HGNC:16913]	GO:0000122(negative regulation of transcription by RNA polymerase II);GO:0001658(branching involved in ureteric bud morphogenesis);GO:0002528(regulation of vascular permeability involved in acute inflammatory response);GO:0005515(protein binding);GO:0005634(nucleus);GO:0005654(nucleoplasm);GO:0005737(cytoplasm);GO:0005829(cytosol);GO:0008013(beta-catenin binding);GO:0009952(anterior/posterior pat…	04310(Wnt signaling pathway)	no
ENSG00000285701	AL357140.4	0.000362456	1	1	0.001	0	novel transcript, antisense to CTNNBIP1	NA	NA	no
ENSG00000162441	LZIC	-0.111279	1.83141e-10	7.63861e-06	0.225	0.236	leucine zipper and CTNNBIP1 domain containing [Source:HGNC Symbol;Acc:HGNC:17497]	GO:0008013(beta-catenin binding);GO:0010212(response to ionizing radiation)	NA	no
ENSG00000173614	NMNAT1	-0.0132268	0.013327	1	0.053	0.049	nicotinamide nucleotide adenylyltransferase 1 [Source:HGNC Symbol;Acc:HGNC:17877]	GO:0000166(nucleotide binding);GO:0000309(nicotinamide-nucleotide adenylyltransferase activity);GO:0003824(catalytic activity);GO:0004515(nicotinate-nucleotide adenylyltransferase activity);GO:0005515(protein binding);GO:0005524(ATP binding);GO:0005634(nucleus);GO:0005654(nucleoplasm);GO:0005737(cytoplasm);GO:0009058(biosynthetic process);GO:0009435(NAD biosynthetic process);GO:0009611(response t…	00760(Nicotinate and nicotinamide metabolism)	no
ENSG00000202415	RN7SKP269	-0.000523428	0.223069	1	0.001	0.001	RNA, 7SK small nuclear pseudogene 269 [Source:HGNC Symbol;Acc:HGNC:45993]	NA	NA	no
ENSG00000162444	RBP7	-0.0124299	0.140156	1	0.014	0.016	retinol binding protein 7 [Source:HGNC Symbol;Acc:HGNC:30316]	GO:0005501(retinoid binding);GO:0005515(protein binding);GO:0005737(cytoplasm);GO:0008289(lipid binding);GO:0016918(retinal binding);GO:0019841(retinol binding)	NA	no
ENSG00000130939	UBE4B	-0.0076465	0.000183898	1	0.11	0.094	ubiquitination factor E4B [Source:HGNC Symbol;Acc:HGNC:12500]	GO:0000151(ubiquitin ligase complex);GO:0000209(protein polyubiquitination);GO:0003222(ventricular trabecula myocardium morphogenesis);GO:0004842(ubiquitin-protein transferase activity);GO:0005515(protein binding);GO:0005524(ATP binding);GO:0005634(nucleus);GO:0005737(cytoplasm);GO:0006511(ubiquitin-dependent protein catabolic process);GO:0006513(protein monoubiquitination);GO:0008626(granzyme-me…	04120(Ubiquitin mediated proteolysis);04141(Protein processing in endoplasmic reticulum)	no
ENSG00000054523	KIF1B	0.0762409	5.96617e-16	2.48843e-11	0.568	0.475	kinesin family member 1B [Source:HGNC Symbol;Acc:HGNC:16636]	GO:0000166(nucleotide binding);GO:0003774(motor activity);GO:0003777(microtubule motor activity);GO:0005515(protein binding);GO:0005524(ATP binding);GO:0005737(cytoplasm);GO:0005739(mitochondrion);GO:0005856(cytoskeleton);GO:0005871(kinesin complex);GO:0005874(microtubule);GO:0005875(microtubule associated complex);GO:0006915(apoptotic process);GO:0007018(microtubule-based movement);GO:0007270(ne…	NA	no
ENSG00000284735	AL139424.3	-0.00656192	0.372005	1	0.007	0.008	novel transcript	NA	NA	no
ENSG00000284642	AL139424.2	0.000783575	4.53186e-07	0.018902	0.012	0.006	novel transcript	NA	NA	no
ENSG00000142657	PGD	0.133469	2.02205e-17	8.43376e-13	0.428	0.327	phosphogluconate dehydrogenase [Source:HGNC Symbol;Acc:HGNC:8891]	GO:0004616(phosphogluconate dehydrogenase (decarboxylating) activity);GO:0005634(nucleus);GO:0005737(cytoplasm);GO:0005829(cytosol);GO:0006098(pentose-phosphate shunt);GO:0009051(pentose-phosphate shunt, oxidative branch);GO:0016491(oxidoreductase activity);GO:0019322(pentose biosynthetic process);GO:0019521(D-gluconate metabolic process);GO:0050661(NADP binding);GO:0055114(oxidation-reduction pr…	00030(Pentose phosphate pathway);00480(Glutathione metabolism)	no
ENSG00000251503	CENPS-CORT	-0.00235041	0.632555	1	0	0.001	CENPS-CORT readthrough [Source:HGNC Symbol;Acc:HGNC:38843]	GO:0000776(kinetochore);GO:0005179(hormone activity);GO:0005576(extracellular region);GO:0006281(DNA repair);GO:0010469(regulation of signaling receptor activity);GO:0046982(protein heterodimerization activity);GO:0051382(kinetochore assembly);GO:0071821(FANCM-MHF complex)	03460(Fanconi anemia pathway)	no
ENSG00000175279	CENPS	-0.00706032	0.0412985	1	0.015	0.014	centromere protein S [Source:HGNC Symbol;Acc:HGNC:23163]	GO:0000712(resolution of meiotic recombination intermediates);GO:0000775(chromosome, centromeric region);GO:0000776(kinetochore);GO:0000777(condensed chromosome kinetochore);GO:0003677(DNA binding);GO:0003682(chromatin binding);GO:0003690(double-stranded DNA binding);GO:0005515(protein binding);GO:0005634(nucleus);GO:0005654(nucleoplasm);GO:0005694(chromosome);GO:0005829(cytosol);GO:0006281(DNA r…	03460(Fanconi anemia pathway)	no
ENSG00000160049	DFFA	-0.0028469	1.36845e-05	0.570769	0.122	0.103	DNA fragmentation factor subunit alpha [Source:HGNC Symbol;Acc:HGNC:2772]	GO:0000790(nuclear chromatin);GO:0005515(protein binding);GO:0005622(intracellular);GO:0005634(nucleus);GO:0005654(nucleoplasm);GO:0005737(cytoplasm);GO:0005811(lipid droplet);GO:0005829(cytosol);GO:0005886(plasma membrane);GO:0006309(apoptotic DNA fragmentation);GO:0006915(apoptotic process);GO:0007165(signal transduction);GO:0019904(protein domain specific binding);GO:0032076(negative regulatio…	04210(Apoptosis)	no
ENSG00000142655	PEX14	-0.000379677	0.000403392	1	0.041	0.032	peroxisomal biogenesis factor 14 [Source:HGNC Symbol;Acc:HGNC:8856]	GO:0001650(fibrillar center);GO:0003714(transcription corepressor activity);GO:0005102(signaling receptor binding);GO:0005515(protein binding);GO:0005634(nucleus);GO:0005777(peroxisome);GO:0005778(peroxisomal membrane);GO:0006625(protein targeting to peroxisome);GO:0007031(peroxisome organization);GO:0008017(microtubule binding);GO:0015031(protein transport);GO:0016020(membrane);GO:0016021(integr…	04146(Peroxisome)	no
ENSG00000130940	CASZ1	0.0112988	0.0387352	1	0.025	0.017	castor zinc finger 1 [Source:HGNC Symbol;Acc:HGNC:26002]	GO:0000981(DNA-binding transcription factor activity, RNA polymerase II-specific);GO:0003676(nucleic acid binding);GO:0003677(DNA binding);GO:0005634(nucleus);GO:0005654(nucleoplasm);GO:0005829(cytosol);GO:0006355(regulation of transcription, DNA-templated);GO:0006357(regulation of transcription by RNA polymerase II);GO:0007275(multicellular organism development);GO:0043231(intracellular membrane…	NA	no
ENSG00000272078	AL139423.1	-0.00305297	0.0230631	1	0.001	0.001	novel transcript, antisense to CASZ1	NA	NA	no
ENSG00000175262	C1orf127	-0.00528662	0.32917	1	0.002	0.003	chromosome 1 open reading frame 127 [Source:HGNC Symbol;Acc:HGNC:26730]	NA	NA	no
ENSG00000120948	TARDBP	-0.00375748	1.56864e-10	6.54262e-06	0.212	0.176	TAR DNA binding protein [Source:HGNC Symbol;Acc:HGNC:11571]	GO:0001228(DNA-binding transcription activator activity, RNA polymerase II-specific);GO:0001933(negative regulation of protein phosphorylation);GO:0003676(nucleic acid binding);GO:0003677(DNA binding);GO:0003690(double-stranded DNA binding);GO:0003700(DNA-binding transcription factor activity);GO:0003723(RNA binding);GO:0003727(single-stranded RNA binding);GO:0003730(mRNA 3'-UTR binding);GO:00055…	NA	no
ENSG00000009724	MASP2	0.000130589	0.378758	1	0.001	0.001	mannan binding lectin serine peptidase 2 [Source:HGNC Symbol;Acc:HGNC:6902]	GO:0001855(complement component C4b binding);GO:0001867(complement activation, lectin pathway);GO:0002376(immune system process);GO:0004252(serine-type endopeptidase activity);GO:0005509(calcium ion binding);GO:0005515(protein binding);GO:0005576(extracellular region);GO:0005615(extracellular space);GO:0006508(proteolysis);GO:0006956(complement activation);GO:0006958(complement activation, classi…	04610(Complement and coagulation cascades);05150(Staphylococcus aureus infection)	no
ENSG00000271895	AL109811.2	0.004467	0.32818	1	0.002	0.001	novel transcript, antisense to MASP2	NA	NA	no
ENSG00000116649	SRM	-0.0118546	1.15586e-13	4.82099e-09	0.265	0.225	spermidine synthase [Source:HGNC Symbol;Acc:HGNC:11296]	GO:0003824(catalytic activity);GO:0004766(spermidine synthase activity);GO:0005515(protein binding);GO:0005829(cytosol);GO:0006595(polyamine metabolic process);GO:0006596(polyamine biosynthetic process);GO:0008295(spermidine biosynthetic process);GO:0016740(transferase activity);GO:0042802(identical protein binding);GO:0042803(protein homodimerization activity);GO:1990830(cellular response to leu…	00270(Cysteine and methionine metabolism);00330(Arginine and proline metabolism);00410(beta-Alanine metabolism);00480(Glutathione metabolism)	no
ENSG00000171824	EXOSC10	-0.0109602	3.19961e-07	0.0133453	0.145	0.124	exosome component 10 [Source:HGNC Symbol;Acc:HGNC:9138]	GO:0000166(nucleotide binding);GO:0000175(3'-5'-exoribonuclease activity);GO:0000176(nuclear exosome (RNase complex));GO:0000178(exosome (RNase complex));GO:0000184(nuclear-transcribed mRNA catabolic process, nonsense-mediated decay);GO:0000460(maturation of 5.8S rRNA);GO:0000956(nuclear-transcribed mRNA catabolic process);GO:0003676(nucleic acid binding);GO:0003723(RNA binding);GO:0003824(cataly…	03018(RNA degradation)	no
ENSG00000230337	EXOSC10-AS1	-0.00424752	0.220832	1	0.004	0.005	EXOSC10 antisense RNA 1 [Source:HGNC Symbol;Acc:HGNC:40456]	NA	NA	no
ENSG00000198793	MTOR	-0.00277796	0.000117843	1	0.086	0.071	mechanistic target of rapamycin kinase [Source:HGNC Symbol;Acc:HGNC:3942]	GO:0000139(Golgi membrane);GO:0000166(nucleotide binding);GO:0001030(RNA polymerase III type 1 promoter DNA binding);GO:0001031(RNA polymerase III type 2 promoter DNA binding);GO:0001032(RNA polymerase III type 3 promoter DNA binding);GO:0001156(TFIIIC-class transcription factor complex binding);GO:0001558(regulation of cell growth);GO:0001932(regulation of protein phosphorylation);GO:0001933(neg…	01521(EGFR tyrosine kinase inhibitor resistance);01522(Endocrine resistance);04012(ErbB signaling pathway);04066(HIF-1 signaling pathway);04072(Phospholipase D signaling pathway);04136(Autophagy - other);04140(Autophagy - animal);04150(mTOR signaling pathway);04151(PI3K-Akt signaling pathway);04152(AMPK signaling pathway);04211(Longevity regulating pathway);04213(Longevity regulating pathway - mu…	no
ENSG00000225602	MTOR-AS1	-0.00131737	0.392566	1	0	0.001	MTOR antisense RNA 1 [Source:HGNC Symbol;Acc:HGNC:40242]	NA	NA	no
ENSG00000171819	ANGPTL7	-0.0375842	3.79879e-05	1	0.003	0.008	angiopoietin like 7 [Source:HGNC Symbol;Acc:HGNC:24078]	GO:0005515(protein binding);GO:0005576(extracellular region);GO:0006979(response to oxidative stress)	NA	no
ENSG00000120942	UBIAD1	0.0109678	0.000608184	1	0.058	0.044	UbiA prenyltransferase domain containing 1 [Source:HGNC Symbol;Acc:HGNC:30791]	GO:0000139(Golgi membrane);GO:0004659(prenyltransferase activity);GO:0005515(protein binding);GO:0005634(nucleus);GO:0005737(cytoplasm);GO:0005739(mitochondrion);GO:0005783(endoplasmic reticulum);GO:0005789(endoplasmic reticulum membrane);GO:0005794(Golgi apparatus);GO:0006744(ubiquinone biosynthetic process);GO:0009234(menaquinone biosynthetic process);GO:0016020(membrane);GO:0016021(integral co…	NA	no
ENSG00000284708	AL031731.1	-0.00171252	0.844318	1	0.001	0.002	novel transcript	NA	NA	no
ENSG00000116661	FBXO2	-0.0210279	0.418908	1	0.025	0.029	F-box protein 2 [Source:HGNC Symbol;Acc:HGNC:13581]	GO:0000209(protein polyubiquitination);GO:0001540(amyloid-beta binding);GO:0004842(ubiquitin-protein transferase activity);GO:0005515(protein binding);GO:0005737(cytoplasm);GO:0005783(endoplasmic reticulum);GO:0005829(cytosol);GO:0006464(cellular protein modification process);GO:0006508(proteolysis);GO:0006511(ubiquitin-dependent protein catabolic process);GO:0006516(glycoprotein catabolic proces…	04120(Ubiquitin mediated proteolysis);04141(Protein processing in endoplasmic reticulum)	no
ENSG00000132879	FBXO44	-0.0104234	0.225098	1	0.032	0.031	F-box protein 44 [Source:HGNC Symbol;Acc:HGNC:24847]	GO:0000209(protein polyubiquitination);GO:0005515(protein binding);GO:0005829(cytosol);GO:0010498(proteasomal protein catabolic process);GO:0019005(SCF ubiquitin ligase complex);GO:0043687(post-translational protein modification)	NA	no
ENSG00000116663	FBXO6	0.00749755	0.000236077	1	0.084	0.067	F-box protein 6 [Source:HGNC Symbol;Acc:HGNC:13585]	GO:0000077(DNA damage checkpoint);GO:0000209(protein polyubiquitination);GO:0005515(protein binding);GO:0005737(cytoplasm);GO:0005829(cytosol);GO:0006281(DNA repair);GO:0006508(proteolysis);GO:0006516(glycoprotein catabolic process);GO:0006974(cellular response to DNA damage stimulus);GO:0006986(response to unfolded protein);GO:0016567(protein ubiquitination);GO:0019005(SCF ubiquitin ligase compl…	04141(Protein processing in endoplasmic reticulum)	no
ENSG00000116670	MAD2L2	0.00446934	6.01313e-05	1	0.11	0.09	mitotic arrest deficient 2 like 2 [Source:HGNC Symbol;Acc:HGNC:6764]	GO:0000122(negative regulation of transcription by RNA polymerase II);GO:0001102(RNA polymerase II activating transcription factor binding);GO:0001558(regulation of cell growth);GO:0005515(protein binding);GO:0005634(nucleus);GO:0005654(nucleoplasm);GO:0005680(anaphase-promoting complex);GO:0005694(chromosome);GO:0005730(nucleolus);GO:0005737(cytoplasm);GO:0005819(spindle);GO:0005829(cytosol);GO:…	04110(Cell cycle);04114(Oocyte meiosis);04914(Progesterone-mediated oocyte maturation);05100(Bacterial invasion of epithelial cells);05131(Shigellosis)	no
ENSG00000162490	DRAXIN	-0.00705853	0.199289	1	0.001	0.003	dorsal inhibitory axon guidance protein [Source:HGNC Symbol;Acc:HGNC:25054]	GO:0005515(protein binding);GO:0005576(extracellular region);GO:0007275(multicellular organism development);GO:0007411(axon guidance);GO:0016055(Wnt signaling pathway);GO:0021516(dorsal spinal cord development);GO:0021528(commissural neuron differentiation in spinal cord);GO:0030517(negative regulation of axon extension);GO:0030900(forebrain development);GO:0043524(negative regulation of neuron a…	NA	no
ENSG00000177674	AGTRAP	0.0333125	2.68785e-07	0.0112108	0.342	0.295	angiotensin II receptor associated protein [Source:HGNC Symbol;Acc:HGNC:13539]	GO:0000139(Golgi membrane);GO:0001666(response to hypoxia);GO:0004945(angiotensin type II receptor activity);GO:0005515(protein binding);GO:0005654(nucleoplasm);GO:0005783(endoplasmic reticulum);GO:0005789(endoplasmic reticulum membrane);GO:0005794(Golgi apparatus);GO:0005829(cytosol);GO:0005886(plasma membrane);GO:0005938(cell cortex);GO:0008217(regulation of blood pressure);GO:0016020(membrane)…	NA	no
ENSG00000215910	C1orf167	-0.00933043	0.0254022	1	0.003	0.005	chromosome 1 open reading frame 167 [Source:HGNC Symbol;Acc:HGNC:25262]	NA	NA	no
ENSG00000177553	AL953897.1	-0.00229115	0.392566	1	0	0.001	novel transcript	NA	NA	no
ENSG00000177000	MTHFR	0.0580724	3.51592e-23	1.46646e-18	0.215	0.144	methylenetetrahydrofolate reductase [Source:HGNC Symbol;Acc:HGNC:7436]	GO:0001666(response to hypoxia);GO:0001843(neural tube closure);GO:0003824(catalytic activity);GO:0004489(methylenetetrahydrofolate reductase (NAD(P)H) activity);GO:0005829(cytosol);GO:0006520(cellular amino acid metabolic process);GO:0006555(methionine metabolic process);GO:0006730(one-carbon metabolic process);GO:0008015(blood circulation);GO:0008152(metabolic process);GO:0009086(methionine bio…	00670(One carbon pool by folate);01523(Antifolate resistance)	no
ENSG00000011021	CLCN6	0.00560092	0.00227231	1	0.082	0.068	chloride voltage-gated channel 6 [Source:HGNC Symbol;Acc:HGNC:2024]	GO:0000166(nucleotide binding);GO:0005247(voltage-gated chloride channel activity);GO:0005515(protein binding);GO:0005524(ATP binding);GO:0005765(lysosomal membrane);GO:0005768(endosome);GO:0006811(ion transport);GO:0006821(chloride transport);GO:0006884(cell volume homeostasis);GO:0007165(signal transduction);GO:0009612(response to mechanical stimulus);GO:0010008(endosome membrane);GO:0015297(an…	NA	no
ENSG00000175206	NPPA	-0.00112331	0.0309703	1	0.001	0.001	natriuretic peptide A [Source:HGNC Symbol;Acc:HGNC:7939]	GO:0001666(response to hypoxia);GO:0003085(negative regulation of systemic arterial blood pressure);GO:0005102(signaling receptor binding);GO:0005179(hormone activity);GO:0005184(neuropeptide hormone activity);GO:0005515(protein binding);GO:0005576(extracellular region);GO:0005615(extracellular space);GO:0005634(nucleus);GO:0005737(cytoplasm);GO:0006182(cGMP biosynthetic process);GO:0006367(trans…	04022(cGMP-PKG signaling pathway);04024(cAMP signaling pathway);04066(HIF-1 signaling pathway);04270(Vascular smooth muscle contraction);04714(Thermogenesis);04921(Oxytocin signaling pathway);04923(Regulation of lipolysis in adipocytes);04924(Renin secretion);04925(Aldosterone synthesis and secretion);05143(African trypanosomiasis)	no
ENSG00000285646	AL021155.2	0.00513625	0.35843	1	0.004	0.003	novel transcript	NA	NA	no
ENSG00000201801	RNU5E-4P	0.00119321	0.485123	1	0.001	0	RNA, U5E small nuclear 4, pseudogene [Source:HGNC Symbol;Acc:HGNC:42513]	NA	NA	no
ENSG00000116685	KIAA2013	0.0830832	3.62049e-15	1.51007e-10	0.284	0.209	KIAA2013 [Source:HGNC Symbol;Acc:HGNC:28513]	GO:0016020(membrane);GO:0016021(integral component of membrane)	NA	no
ENSG00000083444	PLOD1	0.0519816	2.30871e-09	9.62941e-05	0.241	0.19	procollagen-lysine,2-oxoglutarate 5-dioxygenase 1 [Source:HGNC Symbol;Acc:HGNC:9081]	GO:0001666(response to hypoxia);GO:0005506(iron ion binding);GO:0005783(endoplasmic reticulum);GO:0005789(endoplasmic reticulum membrane);GO:0006464(cellular protein modification process);GO:0008475(procollagen-lysine 5-dioxygenase activity);GO:0008544(epidermis development);GO:0016020(membrane);GO:0016491(oxidoreductase activity);GO:0016705(oxidoreductase activity, acting on paired donors, with …	00310(Lysine degradation)	no
ENSG00000116688	MFN2	0.0221705	5.41548e-17	2.25874e-12	0.166	0.12	mitofusin 2 [Source:HGNC Symbol;Acc:HGNC:16877]	GO:0000166(nucleotide binding);GO:0001825(blastocyst formation);GO:0003924(GTPase activity);GO:0005515(protein binding);GO:0005525(GTP binding);GO:0005739(mitochondrion);GO:0005741(mitochondrial outer membrane);GO:0005829(cytosol);GO:0006626(protein targeting to mitochondrion);GO:0006914(autophagy);GO:0006915(apoptotic process);GO:0006986(response to unfolded protein);GO:0007006(mitochondrial mem…	04137(Mitophagy - animal);04621(NOD-like receptor signaling pathway)	no
ENSG00000116691	MIIP	-0.0353626	2.50761e-08	0.0010459	0.168	0.151	migration and invasion inhibitory protein [Source:HGNC Symbol;Acc:HGNC:25715]	GO:0005515(protein binding);GO:0010972(negative regulation of G2/M transition of mitotic cell cycle);GO:0030336(negative regulation of cell migration)	NA	no
ENSG00000120949	TNFRSF8	0.00442538	0.404012	1	0.003	0.002	TNF receptor superfamily member 8 [Source:HGNC Symbol;Acc:HGNC:11923]	GO:0004888(transmembrane signaling receptor activity);GO:0005515(protein binding);GO:0005737(cytoplasm);GO:0005886(plasma membrane);GO:0007165(signal transduction);GO:0008285(negative regulation of cell population proliferation);GO:0016020(membrane);GO:0016021(integral component of membrane);GO:0033209(tumor necrosis factor-mediated signaling pathway);GO:0042535(positive regulation of tumor necro…	04060(Cytokine-cytokine receptor interaction)	no
ENSG00000028137	TNFRSF1B	-0.00633088	9.24869e-15	3.85754e-10	0.413	0.352	TNF receptor superfamily member 1B [Source:HGNC Symbol;Acc:HGNC:11917]	GO:0002724(regulation of T cell cytokine production);GO:0002739(regulation of cytokine secretion involved in immune response);GO:0002947(tumor necrosis factor receptor superfamily complex);GO:0003176(aortic valve development);GO:0003177(pulmonary valve development);GO:0003332(negative regulation of extracellular matrix constituent secretion);GO:0005031(tumor necrosis factor-activated receptor act…	04060(Cytokine-cytokine receptor interaction);04668(TNF signaling pathway);04920(Adipocytokine signaling pathway);05014(Amyotrophic lateral sclerosis (ALS));05170(Human immunodeficiency virus 1 infection)	no
ENSG00000048707	VPS13D	-0.0357382	0.00023062	1	0.139	0.132	vacuolar protein sorting 13 homolog D [Source:HGNC Symbol;Acc:HGNC:23595]	GO:0005515(protein binding);GO:0005623(cell);GO:0006623(protein targeting to vacuole);GO:0007005(mitochondrion organization);GO:0019898(extrinsic component of membrane);GO:0045053(protein retention in Golgi apparatus);GO:0070062(extracellular exosome);GO:1901526(positive regulation of mitophagy)	NA	no
ENSG00000229484	AC243836.1	-0.00208293	0.392566	1	0	0.001	novel transcript	NA	NA	no
ENSG00000162496	DHRS3	-0.0414651	0.00205658	1	0.106	0.109	dehydrogenase/reductase 3 [Source:HGNC Symbol;Acc:HGNC:17693]	GO:0000166(nucleotide binding);GO:0001523(retinoid metabolic process);GO:0003151(outflow tract morphogenesis);GO:0004745(retinol dehydrogenase activity);GO:0005789(endoplasmic reticulum membrane);GO:0005811(lipid droplet);GO:0007601(visual perception);GO:0009055(electron transfer activity);GO:0016020(membrane);GO:0016021(integral component of membrane);GO:0016491(oxidoreductase activity);GO:00229…	00830(Retinol metabolism)	no
ENSG00000272482	AC254633.1	-0.00356707	0.10889	1	0	0.001	novel transcript	NA	NA	no
ENSG00000162494	LRRC38	-0.00293871	0.392566	1	0	0.001	leucine rich repeat containing 38 [Source:HGNC Symbol;Acc:HGNC:27005]	GO:0005249(voltage-gated potassium channel activity);GO:0005515(protein binding);GO:0005886(plasma membrane);GO:0005887(integral component of plasma membrane);GO:0006811(ion transport);GO:0008076(voltage-gated potassium channel complex);GO:0016020(membrane);GO:0016021(integral component of membrane);GO:0044325(ion channel binding);GO:0071805(potassium ion transmembrane transport);GO:0099104(potas…	NA	no
ENSG00000162493	PDPN	-0.0674674	8.80582e-08	0.00367282	0.181	0.172	podoplanin [Source:HGNC Symbol;Acc:HGNC:29602]	GO:0000902(cell morphogenesis);GO:0001726(ruffle);GO:0001946(lymphangiogenesis);GO:0003333(amino acid transmembrane transport);GO:0005102(signaling receptor binding);GO:0005515(protein binding);GO:0005737(cytoplasm);GO:0005829(cytosol);GO:0005886(plasma membrane);GO:0005887(integral component of plasma membrane);GO:0006833(water transport);GO:0007266(Rho protein signal transduction);GO:0007275(mu…	NA	no
ENSG00000116731	PRDM2	0.0140755	4.92869e-06	0.205571	0.305	0.272	PR/SET domain 2 [Source:HGNC Symbol;Acc:HGNC:9347]	GO:0000977(RNA polymerase II regulatory region sequence-specific DNA binding);GO:0000981(DNA-binding transcription factor activity, RNA polymerase II-specific);GO:0001228(DNA-binding transcription activator activity, RNA polymerase II-specific);GO:0003676(nucleic acid binding);GO:0003677(DNA binding);GO:0003700(DNA-binding transcription factor activity);GO:0005515(protein binding);GO:0005634(nucl…	00310(Lysine degradation)	no
ENSG00000189337	KAZN	0.0226865	0.00215324	1	0.027	0.014	kazrin, periplakin interacting protein [Source:HGNC Symbol;Acc:HGNC:29173]	GO:0001533(cornified envelope);GO:0005515(protein binding);GO:0005634(nucleus);GO:0005654(nucleoplasm);GO:0005737(cytoplasm);GO:0005829(cytosol);GO:0005856(cytoskeleton);GO:0016607(nuclear speck);GO:0030054(cell junction);GO:0030057(desmosome);GO:0031424(keratinization);GO:0070268(cornification)	NA	no
ENSG00000175147	TMEM51-AS1	-0.00690647	0.00614942	1	0.014	0.011	TMEM51 antisense RNA 1 [Source:HGNC Symbol;Acc:HGNC:26301]	NA	NA	no
ENSG00000171729	TMEM51	0.0397454	2.29318e-10	9.56463e-06	0.256	0.206	transmembrane protein 51 [Source:HGNC Symbol;Acc:HGNC:25488]	GO:0003674(molecular_function);GO:0005515(protein binding);GO:0005575(cellular_component);GO:0008150(biological_process);GO:0016020(membrane);GO:0016021(integral component of membrane)	NA	no
ENSG00000215720	AL035405.1	0.00356745	0.010869	1	0.001	0.001	novel pseudogene	NA	NA	no
ENSG00000278480	AL391094.1	-0.00884109	0.0320448	1	0.005	0.004	zinc finger and BTB domain containing 2 (ZBTB2) pseudogene	NA	NA	no
ENSG00000142621	FHAD1	0.0105904	5.70136e-10	2.37798e-05	0.185	0.147	forkhead associated phosphopeptide binding domain 1 [Source:HGNC Symbol;Acc:HGNC:29408]	GO:0005515(protein binding)	NA	no
ENSG00000233485	AL031283.2	0.000195767	0.240448	1	0.001	0.001	novel transcript	NA	NA	no
ENSG00000228140	AL031283.1	0.00731531	0.290365	1	0.006	0.003	novel transcript	NA	NA	no
ENSG00000142634	EFHD2	0.022069	4.17616e-16	1.74184e-11	0.652	0.57	EF-hand domain family member D2 [Source:HGNC Symbol;Acc:HGNC:28670]	GO:0005509(calcium ion binding);GO:0016020(membrane);GO:0045121(membrane raft);GO:0045296(cadherin binding);GO:0046872(metal ion binding)	NA	no
ENSG00000162438	CTRC	0.0065562	0.0480001	1	0.004	0.002	chymotrypsin C [Source:HGNC Symbol;Acc:HGNC:2523]	GO:0004252(serine-type endopeptidase activity);GO:0005515(protein binding);GO:0005576(extracellular region);GO:0006508(proteolysis);GO:0008233(peptidase activity);GO:0008236(serine-type peptidase activity);GO:0009235(cobalamin metabolic process);GO:0016787(hydrolase activity)	NA	no
ENSG00000142615	CELA2A	0.00193691	0.919393	1	0.002	0	chymotrypsin like elastase family member 2A [Source:HGNC Symbol;Acc:HGNC:24609]	GO:0004252(serine-type endopeptidase activity);GO:0005576(extracellular region);GO:0005615(extracellular space);GO:0005829(cytosol);GO:0006508(proteolysis);GO:0008233(peptidase activity);GO:0008236(serine-type peptidase activity);GO:0016787(hydrolase activity);GO:0017171(serine hydrolase activity);GO:0036457(keratohyalin granule);GO:0070268(cornification)	04972(Pancreatic secretion);04974(Protein digestion and absorption)	no
ENSG00000215704	CELA2B	0.00146871	0.485123	1	0.001	0	chymotrypsin like elastase family member 2B [Source:HGNC Symbol;Acc:HGNC:29995]	GO:0004252(serine-type endopeptidase activity);GO:0005576(extracellular region);GO:0005615(extracellular space);GO:0006508(proteolysis);GO:0008233(peptidase activity);GO:0008236(serine-type peptidase activity);GO:0016787(hydrolase activity)	04972(Pancreatic secretion);04974(Protein digestion and absorption)	no
ENSG00000132906	CASP9	-0.0138817	2.24268e-06	0.0935399	0.037	0.03	caspase 9 [Source:HGNC Symbol;Acc:HGNC:1511]	GO:0001822(kidney development);GO:0002931(response to ischemia);GO:0004197(cysteine-type endopeptidase activity);GO:0005515(protein binding);GO:0005634(nucleus);GO:0005737(cytoplasm);GO:0005739(mitochondrion);GO:0005829(cytosol);GO:0006508(proteolysis);GO:0006915(apoptotic process);GO:0006919(activation of cysteine-type endopeptidase activity involved in apoptotic process);GO:0006974(cellular res…	01524(Platinum drug resistance);04115(p53 signaling pathway);04151(PI3K-Akt signaling pathway);04210(Apoptosis);04215(Apoptosis - multiple species);04370(VEGF signaling pathway);04919(Thyroid hormone signaling pathway);05010(Alzheimer disease);05012(Parkinson disease);05014(Amyotrophic lateral sclerosis (ALS));05016(Huntington disease);05134(Legionellosis);05145(Toxoplasmosis);05152(Tuberculosis)…	no
ENSG00000116138	DNAJC16	-0.00966031	0.0474665	1	0.052	0.048	DnaJ heat shock protein family (Hsp40) member C16 [Source:HGNC Symbol;Acc:HGNC:29157]	GO:0005623(cell);GO:0016020(membrane);GO:0016021(integral component of membrane);GO:0045454(cell redox homeostasis)	NA	no
ENSG00000116771	AGMAT	0.000817729	0.910345	1	0.002	0.002	agmatinase [Source:HGNC Symbol;Acc:HGNC:18407]	GO:0005739(mitochondrion);GO:0008295(spermidine biosynthetic process);GO:0008783(agmatinase activity);GO:0009446(putrescine biosynthetic process);GO:0016787(hydrolase activity);GO:0016813(hydrolase activity, acting on carbon-nitrogen (but not peptide) bonds, in linear amidines);GO:0033388(putrescine biosynthetic process from arginine);GO:0046872(metal ion binding);GO:0097055(agmatine biosynthetic…	00330(Arginine and proline metabolism)	no
ENSG00000237301	AL121992.1	-0.00112038	0.892898	1	0.002	0.002	novel transcript	NA	NA	no
ENSG00000197312	DDI2	0.0444916	4.64893e-14	1.93902e-09	0.119	0.075	DNA damage inducible 1 homolog 2 [Source:HGNC Symbol;Acc:HGNC:24578]	GO:0004190(aspartic-type endopeptidase activity);GO:0005515(protein binding);GO:0005654(nucleoplasm);GO:0005737(cytoplasm);GO:0005829(cytosol);GO:0006508(proteolysis);GO:0008233(peptidase activity);GO:0010498(proteasomal protein catabolic process);GO:0016485(protein processing);GO:0016787(hydrolase activity);GO:0031647(regulation of protein stability);GO:0042802(identical protein binding);GO:0043…	NA	no
ENSG00000116786	PLEKHM2	0.0325332	2.69343e-12	1.1234e-07	0.389	0.326	pleckstrin homology and RUN domain containing M2 [Source:HGNC Symbol;Acc:HGNC:29131]	GO:0005515(protein binding);GO:0005737(cytoplasm);GO:0007030(Golgi organization);GO:0010008(endosome membrane);GO:0019894(kinesin binding);GO:0032418(lysosome localization);GO:0032880(regulation of protein localization);GO:1903527(positive regulation of membrane tubulation)	05132(Salmonella infection)	no
ENSG00000162461	SLC25A34	0.0153784	0.0389116	1	0.016	0.008	solute carrier family 25 member 34 [Source:HGNC Symbol;Acc:HGNC:27653]	GO:0001835(blastocyst hatching);GO:0005739(mitochondrion);GO:0005743(mitochondrial inner membrane);GO:0016020(membrane);GO:0016021(integral component of membrane);GO:0022857(transmembrane transporter activity);GO:0055085(transmembrane transport)	NA	no
ENSG00000162460	TMEM82	-0.000614638	0.0229028	1	0.001	0.001	transmembrane protein 82 [Source:HGNC Symbol;Acc:HGNC:32350]	GO:0016020(membrane);GO:0016021(integral component of membrane)	NA	no
ENSG00000162458	FBLIM1	-0.0146802	0.200446	1	0.009	0.014	filamin binding LIM protein 1 [Source:HGNC Symbol;Acc:HGNC:24686]	GO:0001650(fibrillar center);GO:0001725(stress fiber);GO:0005515(protein binding);GO:0005737(cytoplasm);GO:0005829(cytosol);GO:0005856(cytoskeleton);GO:0005925(focal adhesion);GO:0007155(cell adhesion);GO:0008360(regulation of cell shape);GO:0030054(cell junction);GO:0031005(filamin binding);GO:0033623(regulation of integrin activation);GO:0034329(cell junction assembly);GO:0046872(metal ion bind…	NA	no
ENSG00000233954	UQCRHL	-0.0242318	0.033218	1	0.012	0.02	ubiquinol-cytochrome c reductase hinge protein like [Source:HGNC Symbol;Acc:HGNC:51714]	GO:0005739(mitochondrion);GO:0005743(mitochondrial inner membrane);GO:0005750(mitochondrial respiratory chain complex III);GO:0006122(mitochondrial electron transport, ubiquinol to cytochrome c);GO:0008121(ubiquinol-cytochrome-c reductase activity);GO:0009060(aerobic respiration);GO:0016020(membrane);GO:0055114(oxidation-reduction process);GO:0070469(respirasome)	00190(Oxidative phosphorylation);04260(Cardiac muscle contraction);04714(Thermogenesis);04932(Non-alcoholic fatty liver disease (NAFLD));05010(Alzheimer disease);05012(Parkinson disease);05016(Huntington disease)	no
ENSG00000178715	AL450998.1	-0.000666702	0.134574	1	0.002	0.001	ribosomal protein S16 (RPS16) pseudogene	NA	NA	no
ENSG00000179743	AL450998.2	-0.079056	2.01133e-05	0.838905	0.123	0.13	novel transcript	NA	NA	no
ENSG00000065526	SPEN	0.00160532	1.39477e-09	5.81744e-05	0.437	0.389	spen family transcriptional repressor [Source:HGNC Symbol;Acc:HGNC:17575]	GO:0000122(negative regulation of transcription by RNA polymerase II);GO:0001085(RNA polymerase II transcription factor binding);GO:0003676(nucleic acid binding);GO:0003677(DNA binding);GO:0003714(transcription corepressor activity);GO:0003723(RNA binding);GO:0005515(protein binding);GO:0005634(nucleus);GO:0005654(nucleoplasm);GO:0007219(Notch signaling pathway);GO:0016032(viral process);GO:00170…	NA	no
ENSG00000116809	ZBTB17	0.00444566	0.000623584	1	0.075	0.06	zinc finger and BTB domain containing 17 [Source:HGNC Symbol;Acc:HGNC:12936]	GO:0000978(RNA polymerase II proximal promoter sequence-specific DNA binding);GO:0000981(DNA-binding transcription factor activity, RNA polymerase II-specific);GO:0001047(core promoter binding);GO:0001223(transcription coactivator binding);GO:0001228(DNA-binding transcription activator activity, RNA polymerase II-specific);GO:0001702(gastrulation with mouth forming second);GO:0003676(nucleic acid…	04110(Cell cycle);05200(Pathways in cancer);05202(Transcriptional misregulation in cancer);05222(Small cell lung cancer)	no
ENSG00000234607	AL355994.4	0.010372	0.524808	1	0.011	0.008	chromosome 16 open reading frame 52 (C16orf52) pseudogene	NA	NA	no
ENSG00000183888	SRARP	0.00130585	1	1	0.001	0	steroid receptor associated and regulated protein [Source:HGNC Symbol;Acc:HGNC:28339]	GO:0005634(nucleus);GO:0005737(cytoplasm);GO:0030331(estrogen receptor binding);GO:0033148(positive regulation of intracellular estrogen receptor signaling pathway)	NA	no
ENSG00000173641	HSPB7	-0.00368069	0.399384	1	0.009	0.009	heat shock protein family B (small) member 7 [Source:HGNC Symbol;Acc:HGNC:5249]	GO:0005515(protein binding);GO:0005634(nucleus);GO:0005654(nucleoplasm);GO:0005737(cytoplasm);GO:0006986(response to unfolded protein);GO:0007507(heart development);GO:0008016(regulation of heart contraction);GO:0008022(protein C-terminus binding);GO:0015030(Cajal body);GO:0015629(actin cytoskeleton);GO:0016235(aggresome);GO:0031005(filamin binding)	NA	no
ENSG00000185519	FAM131C	0.000487401	0.762037	1	0.001	0.001	family with sequence similarity 131 member C [Source:HGNC Symbol;Acc:HGNC:26717]	GO:0005515(protein binding)	NA	no
ENSG00000142627	EPHA2	0.00417181	0.355577	1	0.016	0.014	EPH receptor A2 [Source:HGNC Symbol;Acc:HGNC:3386]	GO:0000166(nucleotide binding);GO:0001501(skeletal system development);GO:0001525(angiogenesis);GO:0001568(blood vessel development);GO:0001570(vasculogenesis);GO:0001618(virus receptor activity);GO:0001649(osteoblast differentiation);GO:0001818(negative regulation of cytokine production);GO:0002043(blood vessel endothelial cell proliferation involved in sprouting angiogenesis);GO:0004672(protein…	04010(MAPK signaling pathway);04014(Ras signaling pathway);04015(Rap1 signaling pathway);04151(PI3K-Akt signaling pathway);04360(Axon guidance)	no
ENSG00000227959	AL451042.2	-0.00135422	0.991577	1	0	0.001	novel transcript	NA	NA	no
ENSG00000142632	ARHGEF19	-0.00565528	0.00119138	1	0.017	0.014	Rho guanine nucleotide exchange factor 19 [Source:HGNC Symbol;Acc:HGNC:26604]	GO:0005085(guanyl-nucleotide exchange factor activity);GO:0005089(Rho guanyl-nucleotide exchange factor activity);GO:0005096(GTPase activator activity);GO:0005515(protein binding);GO:0005829(cytosol);GO:0007186(G protein-coupled receptor signaling pathway);GO:0032956(regulation of actin cytoskeleton organization);GO:0035023(regulation of Rho protein signal transduction);GO:0042060(wound healing);…	NA	no
ENSG00000237276	ANO7L1	-0.000536749	0.172151	1	0.001	0	anoctamin 7 like 1 [Source:HGNC Symbol;Acc:HGNC:32248]	NA	NA	no
ENSG00000132881	CPLANE2	0.00503397	0.455099	1	0.006	0.003	ciliogenesis and planar polarity effector 2 [Source:HGNC Symbol;Acc:HGNC:28127]	GO:0000166(nucleotide binding);GO:0003924(GTPase activity);GO:0005515(protein binding);GO:0005525(GTP binding);GO:0005654(nucleoplasm);GO:0005737(cytoplasm);GO:0005856(cytoskeleton);GO:0005929(cilium);GO:0006887(exocytosis);GO:0015031(protein transport);GO:0017157(regulation of exocytosis);GO:0030030(cell projection organization);GO:0031338(regulation of vesicle fusion);GO:0034613(cellular protei…	NA	no
ENSG00000233929	MT1XP1	0.0031991	0.721065	1	0.004	0.004	metallothionein 1X pseudogene 1 [Source:HGNC Symbol;Acc:HGNC:7442]	NA	NA	no
ENSG00000037637	FBXO42	0.0184652	0.000283746	1	0.093	0.072	F-box protein 42 [Source:HGNC Symbol;Acc:HGNC:29249]	GO:0005515(protein binding)	NA	no
ENSG00000055070	SZRD1	0.0340877	1.22415e-13	5.10581e-09	0.286	0.226	SUZ RNA binding domain containing 1 [Source:HGNC Symbol;Acc:HGNC:30232]	NA	NA	no
ENSG00000187144	SPATA21	9.65626e-05	0.0541687	1	0.002	0.001	spermatogenesis associated 21 [Source:HGNC Symbol;Acc:HGNC:28026]	GO:0005509(calcium ion binding);GO:0046872(metal ion binding)	NA	no
ENSG00000157191	NECAP2	-0.00127259	1.3705e-16	5.71621e-12	0.386	0.324	NECAP endocytosis associated 2 [Source:HGNC Symbol;Acc:HGNC:25528]	GO:0005622(intracellular);GO:0005886(plasma membrane);GO:0005905(clathrin-coated pit);GO:0006897(endocytosis);GO:0015031(protein transport);GO:0016020(membrane);GO:0030125(clathrin vesicle coat);GO:0030665(clathrin-coated vesicle membrane);GO:0031410(cytoplasmic vesicle)	NA	no
ENSG00000226029	LINC01772	0.0156099	0.058154	1	0.013	0.006	long intergenic non-protein coding RNA 1772 [Source:HGNC Symbol;Acc:HGNC:52562]	NA	NA	no
ENSG00000080947	CROCCP3	0.0170155	0.0184282	1	0.01	0.004	ciliary rootlet coiled-coil, rootletin pseudogene 3 [Source:HGNC Symbol;Acc:HGNC:29405]	NA	NA	no
ENSG00000261135	AL137802.2	4.02005e-05	0.580023	1	0.001	0.001	novel transcript	NA	NA	no
ENSG00000219481	NBPF1	-0.0299663	0.0392843	1	0.117	0.118	NBPF member 1 [Source:HGNC Symbol;Acc:HGNC:26088]	GO:0005737(cytoplasm)	NA	no
ENSG00000215908	CROCCP2	0.0038471	0.000774898	1	0.037	0.027	ciliary rootlet coiled-coil, rootletin pseudogene 2 [Source:HGNC Symbol;Acc:HGNC:28170]	NA	NA	no
ENSG00000186301	MST1P2	-0.000744697	2.42895e-05	1	0.001	0.001	macrophage stimulating 1 pseudogene 2 [Source:HGNC Symbol;Acc:HGNC:7383]	NA	NA	no
ENSG00000236698	EIF1AXP1	-0.00480211	0.00271644	1	0.003	0.003	EIF1AX pseudogene 1 [Source:HGNC Symbol;Acc:HGNC:19900]	NA	NA	no
ENSG00000058453	CROCC	-0.0344034	5.35791e-06	0.223473	0.029	0.035	ciliary rootlet coiled-coil, rootletin [Source:HGNC Symbol;Acc:HGNC:21299]	GO:0001917(photoreceptor inner segment);GO:0003779(actin binding);GO:0005198(structural molecule activity);GO:0005515(protein binding);GO:0005737(cytoplasm);GO:0005813(centrosome);GO:0005814(centriole);GO:0005815(microtubule organizing center);GO:0005829(cytosol);GO:0005856(cytoskeleton);GO:0005886(plasma membrane);GO:0005929(cilium);GO:0007049(cell cycle);GO:0007098(centrosome cycle);GO:0008104(…	NA	no
ENSG00000227684	CROCCP4	-0.0012695	0.732479	1	0.001	0.001	ciliary rootlet coiled-coil, rootletin pseudogene 4 [Source:HGNC Symbol;Acc:HGNC:43864]	NA	NA	no
ENSG00000238142	BX284668.5	-0.0530148	0.000195358	1	0.037	0.05	novel transcript	NA	NA	no
ENSG00000272426	BX284668.6	-0.0138407	0.769093	1	0.029	0.034	novel transcript	NA	NA	no
ENSG00000117122	MFAP2	-0.030635	0.0167687	1	0.03	0.038	microfibril associated protein 2 [Source:HGNC Symbol;Acc:HGNC:7033]	GO:0001527(microfibril);GO:0005201(extracellular matrix structural constituent);GO:0005576(extracellular region);GO:0030198(extracellular matrix organization);GO:0048048(embryonic eye morphogenesis);GO:0048050(post-embryonic eye morphogenesis);GO:0062023(collagen-containing extracellular matrix);GO:0120162(positive regulation of cold-induced thermogenesis)	NA	no
ENSG00000159363	ATP13A2	0.0361269	6.05295e-10	2.52462e-05	0.089	0.057	ATPase cation transporting 13A2 [Source:HGNC Symbol;Acc:HGNC:30213]	GO:0000166(nucleotide binding);GO:0005515(protein binding);GO:0005524(ATP binding);GO:0005764(lysosome);GO:0005765(lysosomal membrane);GO:0005770(late endosome);GO:0005771(multivesicular body);GO:0005776(autophagosome);GO:0006812(cation transport);GO:0006874(cellular calcium ion homeostasis);GO:0006879(cellular iron ion homeostasis);GO:0006882(cellular zinc ion homeostasis);GO:0008270(zinc ion bi…	NA	no
ENSG00000117118	SDHB	0.0700942	2.96035e-13	1.23473e-08	0.25	0.184	succinate dehydrogenase complex iron sulfur subunit B [Source:HGNC Symbol;Acc:HGNC:10681]	GO:0005515(protein binding);GO:0005654(nucleoplasm);GO:0005739(mitochondrion);GO:0005743(mitochondrial inner membrane);GO:0005749(mitochondrial respiratory chain complex II, succinate dehydrogenase complex (ubiquinone));GO:0005886(plasma membrane);GO:0006099(tricarboxylic acid cycle);GO:0006105(succinate metabolic process);GO:0008177(succinate dehydrogenase (ubiquinone) activity);GO:0009055(elect…	00020(Citrate cycle (TCA cycle));00190(Oxidative phosphorylation);04714(Thermogenesis);04932(Non-alcoholic fatty liver disease (NAFLD));05010(Alzheimer disease);05012(Parkinson disease);05016(Huntington disease)	no
ENSG00000117115	PADI2	0.00192857	0.0923911	1	0.001	0.001	peptidyl arginine deiminase 2 [Source:HGNC Symbol;Acc:HGNC:18341]	GO:0004668(protein-arginine deiminase activity);GO:0005509(calcium ion binding);GO:0005576(extracellular region);GO:0005634(nucleus);GO:0005737(cytoplasm);GO:0005829(cytosol);GO:0006325(chromatin organization);GO:0010848(regulation of chromatin disassembly);GO:0016787(hydrolase activity);GO:0018101(protein citrullination);GO:0021762(substantia nigra development);GO:0030331(estrogen receptor bindi…	NA	no
ENSG00000179051	RCC2	-0.0238986	6.98449e-09	0.000291316	0.194	0.17	regulator of chromosome condensation 2 [Source:HGNC Symbol;Acc:HGNC:30297]	GO:0000775(chromosome, centromeric region);GO:0003723(RNA binding);GO:0005085(guanyl-nucleotide exchange factor activity);GO:0005515(protein binding);GO:0005634(nucleus);GO:0005694(chromosome);GO:0005730(nucleolus);GO:0005737(cytoplasm);GO:0005819(spindle);GO:0005829(cytosol);GO:0005856(cytoskeleton);GO:0005874(microtubule);GO:0005886(plasma membrane);GO:0007049(cell cycle);GO:0007229(integrin-me…	NA	no
ENSG00000074964	ARHGEF10L	0.0347092	2.83891e-15	1.18408e-10	0.302	0.239	Rho guanine nucleotide exchange factor 10 like [Source:HGNC Symbol;Acc:HGNC:25540]	GO:0005085(guanyl-nucleotide exchange factor activity);GO:0005089(Rho guanyl-nucleotide exchange factor activity);GO:0005096(GTPase activator activity);GO:0005515(protein binding);GO:0005737(cytoplasm);GO:0005829(cytosol);GO:0030036(actin cytoskeleton organization);GO:0032933(SREBP signaling pathway);GO:0035023(regulation of Rho protein signal transduction);GO:0043547(positive regulation of GTPas…	NA	no
ENSG00000117154	IGSF21	-0.0052991	2.55632e-07	0.0106622	0.29	0.256	immunoglobin superfamily member 21 [Source:HGNC Symbol;Acc:HGNC:28246]	GO:0005886(plasma membrane);GO:0005913(cell-cell adherens junction);GO:0007156(homophilic cell adhesion via plasma membrane adhesion molecules);GO:0007157(heterophilic cell-cell adhesion via plasma membrane cell adhesion molecules);GO:0016020(membrane);GO:0030054(cell junction);GO:0031225(anchored component of membrane);GO:0031362(anchored component of external side of plasma membrane);GO:0038023…	NA	no
ENSG00000280222	AL365209.1	0.00494333	0.0281209	1	0.032	0.025	TEC	NA	NA	no
ENSG00000159423	ALDH4A1	0.0119414	0.000112273	1	0.034	0.022	aldehyde dehydrogenase 4 family member A1 [Source:HGNC Symbol;Acc:HGNC:406]	GO:0003842(1-pyrroline-5-carboxylate dehydrogenase activity);GO:0004029(aldehyde dehydrogenase (NAD) activity);GO:0005739(mitochondrion);GO:0005759(mitochondrial matrix);GO:0006560(proline metabolic process);GO:0006562(proline catabolic process);GO:0009055(electron transfer activity);GO:0010133(proline catabolic process to glutamate);GO:0016491(oxidoreductase activity);GO:0016620(oxidoreductase a…	00250(Alanine, aspartate and glutamate metabolism);00330(Arginine and proline metabolism)	no
ENSG00000169991	IFFO2	0.0273029	1.83763e-07	0.00766457	0.11	0.08	intermediate filament family orphan 2 [Source:HGNC Symbol;Acc:HGNC:27006]	GO:0005198(structural molecule activity);GO:0005882(intermediate filament)	NA	no
ENSG00000272084	AL137127.1	-0.00248313	0.347637	1	0.002	0.002	novel transcript	NA	NA	no
ENSG00000127481	UBR4	-0.00215179	1.15856e-07	0.00483223	0.161	0.139	ubiquitin protein ligase E3 component n-recognin 4 [Source:HGNC Symbol;Acc:HGNC:30313]	GO:0004842(ubiquitin-protein transferase activity);GO:0005515(protein binding);GO:0005516(calmodulin binding);GO:0005634(nucleus);GO:0005654(nucleoplasm);GO:0005737(cytoplasm);GO:0005813(centrosome);GO:0005829(cytosol);GO:0005856(cytoskeleton);GO:0005886(plasma membrane);GO:0006511(ubiquitin-dependent protein catabolic process);GO:0008270(zinc ion binding);GO:0016020(membrane);GO:0016021(integral…	05165(Human papillomavirus infection);05203(Viral carcinogenesis)	no
ENSG00000230424	EMC1-AS1	-0.0244981	0.0250612	1	0.011	0.019	EMC1 antisense RNA 1 [Source:HGNC Symbol;Acc:HGNC:54050]	NA	NA	no
ENSG00000127463	EMC1	-0.0167899	1.88836e-05	0.787614	0.103	0.091	ER membrane protein complex subunit 1 [Source:HGNC Symbol;Acc:HGNC:28957]	GO:0005783(endoplasmic reticulum);GO:0016020(membrane);GO:0016021(integral component of membrane);GO:0032991(protein-containing complex);GO:0034975(protein folding in endoplasmic reticulum);GO:0072546(ER membrane protein complex)	NA	no
ENSG00000053372	MRTO4	-0.0149133	2.84767e-08	0.00118773	0.161	0.138	MRT4 homolog, ribosome maturation factor [Source:HGNC Symbol;Acc:HGNC:18477]	GO:0000027(ribosomal large subunit assembly);GO:0000956(nuclear-transcribed mRNA catabolic process);GO:0003723(RNA binding);GO:0005515(protein binding);GO:0005622(intracellular);GO:0005634(nucleus);GO:0005730(nucleolus);GO:0005737(cytoplasm);GO:0006364(rRNA processing);GO:0042254(ribosome biogenesis)	NA	no
ENSG00000211454	AKR7L	0.000497495	0.34778	1	0.001	0.001	aldo-keto reductase family 7 like (gene/pseudogene) [Source:HGNC Symbol;Acc:HGNC:24056]	GO:0005829(cytosol);GO:0006805(xenobiotic metabolic process);GO:0016491(oxidoreductase activity);GO:0055114(oxidation-reduction process);GO:0070062(extracellular exosome)	NA	no
ENSG00000162482	AKR7A3	-0.00108053	0.308971	1	0.003	0.002	aldo-keto reductase family 7 member A3 [Source:HGNC Symbol;Acc:HGNC:390]	GO:0004033(aldo-keto reductase (NADP) activity);GO:0005515(protein binding);GO:0005737(cytoplasm);GO:0005829(cytosol);GO:0006081(cellular aldehyde metabolic process);GO:0006805(xenobiotic metabolic process);GO:0009055(electron transfer activity);GO:0016491(oxidoreductase activity);GO:0022900(electron transport chain);GO:0042802(identical protein binding);GO:0046222(aflatoxin metabolic process);GO…	00980(Metabolism of xenobiotics by cytochrome P450)	no
ENSG00000270728	AL035413.1	0.000100468	0.768433	1	0.001	0.001	synaptonemal complex protein 3 (SYCP3) pseudogene	NA	NA	no
ENSG00000053371	AKR7A2	-0.0845844	3.90323e-10	1.628e-05	0.212	0.21	aldo-keto reductase family 7 member A2 [Source:HGNC Symbol;Acc:HGNC:389]	GO:0004032(alditol:NADP+ 1-oxidoreductase activity);GO:0005515(protein binding);GO:0005737(cytoplasm);GO:0005794(Golgi apparatus);GO:0005829(cytosol);GO:0005975(carbohydrate metabolic process);GO:0006081(cellular aldehyde metabolic process);GO:0006805(xenobiotic metabolic process);GO:0009055(electron transfer activity);GO:0016491(oxidoreductase activity);GO:0019119(phenanthrene-9,10-epoxide hydro…	00980(Metabolism of xenobiotics by cytochrome P450)	no
ENSG00000040487	PQLC2	0.0351636	1.19217e-07	0.00497243	0.074	0.046	PQ loop repeat containing 2 [Source:HGNC Symbol;Acc:HGNC:26001]	GO:0005764(lysosome);GO:0005765(lysosomal membrane);GO:0006865(amino acid transport);GO:0015174(basic amino acid transmembrane transporter activity);GO:0015181(arginine transmembrane transporter activity);GO:0015189(L-lysine transmembrane transporter activity);GO:0015809(arginine transport);GO:0015819(lysine transport);GO:0016020(membrane);GO:0016021(integral component of membrane);GO:0031301(int…	NA	no
ENSG00000077549	CAPZB	-0.00286468	3.14471e-08	0.00131163	0.804	0.754	capping actin protein of muscle Z-line subunit beta [Source:HGNC Symbol;Acc:HGNC:1491]	GO:0000902(cell morphogenesis);GO:0003779(actin binding);GO:0005515(protein binding);GO:0005737(cytoplasm);GO:0005829(cytosol);GO:0005856(cytoskeleton);GO:0005903(brush border);GO:0006888(endoplasmic reticulum to Golgi vesicle-mediated transport);GO:0007010(cytoskeleton organization);GO:0007596(blood coagulation);GO:0008290(F-actin capping protein complex);GO:0010591(regulation of lamellipodium a…	04144(Endocytosis)	no
ENSG00000173436	MICOS10	-0.0210292	1.074e-12	4.47953e-08	0.36	0.319	mitochondrial contact site and cristae organizing system subunit 10 [Source:HGNC Symbol;Acc:HGNC:32068]	GO:0003674(molecular_function);GO:0005515(protein binding);GO:0005739(mitochondrion);GO:0005743(mitochondrial inner membrane);GO:0008150(biological_process);GO:0016020(membrane);GO:0016021(integral component of membrane);GO:0061617(MICOS complex)	NA	no
ENSG00000158747	NBL1	-0.202695	1.10817e-28	4.62208e-24	0.346	0.331	NBL1, DAN family BMP antagonist [Source:HGNC Symbol;Acc:HGNC:7650]	GO:0005515(protein binding);GO:0005576(extracellular region);GO:0005615(extracellular space);GO:0007399(nervous system development);GO:0010469(regulation of signaling receptor activity);GO:0016015(morphogen activity);GO:0030514(negative regulation of BMP signaling pathway);GO:0035582(sequestering of BMP in extracellular matrix);GO:0036122(BMP binding);GO:0038098(sequestering of BMP from receptor …	04350(TGF-beta signaling pathway)	no
ENSG00000226396	AL031727.1	-0.00331139	0.379763	1	0.02	0.018	ribosomal protein S14 (RPS14) pseudogene	NA	NA	no
ENSG00000162542	TMCO4	-0.00889652	0.000175322	1	0.059	0.049	transmembrane and coiled-coil domains 4 [Source:HGNC Symbol;Acc:HGNC:27393]	GO:0016020(membrane);GO:0016021(integral component of membrane)	NA	no
ENSG00000169914	OTUD3	-0.00391227	0.202658	1	0.026	0.024	OTU deubiquitinase 3 [Source:HGNC Symbol;Acc:HGNC:29038]	GO:0004843(thiol-dependent ubiquitin-specific protease activity);GO:0005515(protein binding);GO:0005737(cytoplasm);GO:0005829(cytosol);GO:0006508(proteolysis);GO:0008233(peptidase activity);GO:0008234(cysteine-type peptidase activity);GO:0016579(protein deubiquitination);GO:0016787(hydrolase activity);GO:0035871(protein K11-linked deubiquitination);GO:0036459(thiol-dependent ubiquitinyl hydrolase…	NA	no
ENSG00000188257	PLA2G2A	-0.607453	3.28317e-23	1.36938e-18	0.163	0.192	phospholipase A2 group IIA [Source:HGNC Symbol;Acc:HGNC:9031]	GO:0004623(phospholipase A2 activity);GO:0005509(calcium ion binding);GO:0005543(phospholipid binding);GO:0005576(extracellular region);GO:0005615(extracellular space);GO:0005783(endoplasmic reticulum);GO:0005789(endoplasmic reticulum membrane);GO:0005886(plasma membrane);GO:0006629(lipid metabolic process);GO:0006644(phospholipid metabolic process);GO:0006654(phosphatidic acid biosynthetic proce…	00564(Glycerophospholipid metabolism);00565(Ether lipid metabolism);00590(Arachidonic acid metabolism);00591(Linoleic acid metabolism);00592(alpha-Linolenic acid metabolism);04014(Ras signaling pathway);04270(Vascular smooth muscle contraction);04972(Pancreatic secretion);04975(Fat digestion and absorption)	yes
ENSG00000117215	PLA2G2D	0.00778873	0.269046	1	0.006	0.003	phospholipase A2 group IID [Source:HGNC Symbol;Acc:HGNC:9033]	GO:0002361(CD4-positive, CD25-positive, alpha-beta regulatory T cell differentiation);GO:0004623(phospholipase A2 activity);GO:0005509(calcium ion binding);GO:0005543(phospholipid binding);GO:0005576(extracellular region);GO:0006629(lipid metabolic process);GO:0006644(phospholipid metabolic process);GO:0006654(phosphatidic acid biosynthetic process);GO:0006954(inflammatory response);GO:0008201(he…	00564(Glycerophospholipid metabolism);00565(Ether lipid metabolism);00590(Arachidonic acid metabolism);00591(Linoleic acid metabolism);00592(alpha-Linolenic acid metabolism);04014(Ras signaling pathway);04270(Vascular smooth muscle contraction);04972(Pancreatic secretion);04975(Fat digestion and absorption)	no
ENSG00000227066	Z98257.1	0.000851468	0.00307539	1	0.008	0.006	novel transcript	NA	NA	no
ENSG00000187980	PLA2G2C	0.000194362	1	1	0.001	0.001	phospholipase A2 group IIC [Source:HGNC Symbol;Acc:HGNC:9032]	GO:0004623(phospholipase A2 activity);GO:0005509(calcium ion binding);GO:0005543(phospholipid binding);GO:0005576(extracellular region);GO:0006629(lipid metabolic process);GO:0006644(phospholipid metabolic process);GO:0016042(lipid catabolic process);GO:0016787(hydrolase activity);GO:0046872(metal ion binding);GO:0047498(calcium-dependent phospholipase A2 activity);GO:0050482(arachidonic acid sec…	00564(Glycerophospholipid metabolism);00565(Ether lipid metabolism);00590(Arachidonic acid metabolism);00591(Linoleic acid metabolism);00592(alpha-Linolenic acid metabolism);04014(Ras signaling pathway);04270(Vascular smooth muscle contraction);04972(Pancreatic secretion);04975(Fat digestion and absorption)	no
ENSG00000225986	UBXN10-AS1	-0.00291084	0.0341238	1	0.002	0.002	UBXN10 antisense RNA 1 [Source:HGNC Symbol;Acc:HGNC:41141]	NA	NA	no
ENSG00000162543	UBXN10	0.00218705	0.0903205	1	0.015	0.011	UBX domain protein 10 [Source:HGNC Symbol;Acc:HGNC:26354]	GO:0005515(protein binding);GO:0005929(cilium);GO:0030030(cell projection organization);GO:0030992(intraciliary transport particle B);GO:0042995(cell projection);GO:0060271(cilium assembly)	NA	no
ENSG00000162545	CAMK2N1	-0.0642799	0.000237523	1	0.037	0.048	calcium/calmodulin dependent protein kinase II inhibitor 1 [Source:HGNC Symbol;Acc:HGNC:24190]	GO:0004860(protein kinase inhibitor activity);GO:0005575(cellular_component);GO:0005886(plasma membrane);GO:0006469(negative regulation of protein kinase activity);GO:0008285(negative regulation of cell population proliferation);GO:0008427(calcium-dependent protein kinase inhibitor activity);GO:0010628(positive regulation of gene expression);GO:0014069(postsynaptic density);GO:0016020(membrane);G…	NA	no
ENSG00000090432	MUL1	0.0020536	5.75577e-05	1	0.067	0.052	mitochondrial E3 ubiquitin protein ligase 1 [Source:HGNC Symbol;Acc:HGNC:25762]	GO:0000266(mitochondrial fission);GO:0004842(ubiquitin-protein transferase activity);GO:0005515(protein binding);GO:0005739(mitochondrion);GO:0005741(mitochondrial outer membrane);GO:0005777(peroxisome);GO:0006915(apoptotic process);GO:0006919(activation of cysteine-type endopeptidase activity involved in apoptotic process);GO:0006996(organelle organization);GO:0007257(activation of JUN kinase ac…	NA	no
ENSG00000183114	FAM43B	-0.00189093	0.843673	1	0.004	0.005	family with sequence similarity 43 member B [Source:HGNC Symbol;Acc:HGNC:31791]	GO:0005515(protein binding)	NA	no
ENSG00000158825	CDA	0.0343716	8.26356e-07	0.0344665	0.041	0.019	cytidine deaminase [Source:HGNC Symbol;Acc:HGNC:1712]	GO:0001882(nucleoside binding);GO:0003824(catalytic activity);GO:0004126(cytidine deaminase activity);GO:0005515(protein binding);GO:0005576(extracellular region);GO:0005829(cytosol);GO:0007166(cell surface receptor signaling pathway);GO:0008270(zinc ion binding);GO:0008655(pyrimidine-containing compound salvage);GO:0009972(cytidine deamination);GO:0016787(hydrolase activity);GO:0019858(cytosine …	00240(Pyrimidine metabolism);00983(Drug metabolism - other enzymes)	no
ENSG00000158828	PINK1	-0.00630227	8.59126e-12	3.58333e-07	0.187	0.154	PTEN induced kinase 1 [Source:HGNC Symbol;Acc:HGNC:14581]	GO:0000151(ubiquitin ligase complex);GO:0000166(nucleotide binding);GO:0000287(magnesium ion binding);GO:0000422(autophagy of mitochondrion);GO:0000785(chromatin);GO:0001934(positive regulation of protein phosphorylation);GO:0002020(protease binding);GO:0002082(regulation of oxidative phosphorylation);GO:0002931(response to ischemia);GO:0004672(protein kinase activity);GO:0004674(protein serine/t…	04137(Mitophagy - animal);05012(Parkinson disease)	no
ENSG00000117242	PINK1-AS	-0.00431276	0.660909	1	0.003	0.004	PINK1 antisense RNA [Source:HGNC Symbol;Acc:HGNC:38872]	NA	NA	no
ENSG00000244038	DDOST	-0.0463862	2.00377e-09	8.35752e-05	0.259	0.241	dolichyl-diphosphooligosaccharide--protein glycosyltransferase non-catalytic subunit [Source:HGNC Symbol;Acc:HGNC:2728]	GO:0004576(oligosaccharyl transferase activity);GO:0004579(dolichyl-diphosphooligosaccharide-protein glycotransferase activity);GO:0005515(protein binding);GO:0005783(endoplasmic reticulum);GO:0005789(endoplasmic reticulum membrane);GO:0005886(plasma membrane);GO:0006486(protein glycosylation);GO:0006487(protein N-linked glycosylation);GO:0008250(oligosaccharyltransferase complex);GO:0016020(memb…	00510(N-Glycan biosynthesis);04141(Protein processing in endoplasmic reticulum)	no
ENSG00000117245	KIF17	-0.00142852	0.997789	1	0.005	0.006	kinesin family member 17 [Source:HGNC Symbol;Acc:HGNC:19167]	GO:0000166(nucleotide binding);GO:0003777(microtubule motor activity);GO:0005524(ATP binding);GO:0005737(cytoplasm);GO:0005829(cytosol);GO:0005856(cytoskeleton);GO:0005871(kinesin complex);GO:0005874(microtubule);GO:0005929(cilium);GO:0005930(axoneme);GO:0007017(microtubule-based process);GO:0007018(microtubule-based movement);GO:0008017(microtubule binding);GO:0008574(ATP-dependent microtubule m…	NA	no
ENSG00000189410	SH2D5	0.00110979	0.891097	1	0.001	0.001	SH2 domain containing 5 [Source:HGNC Symbol;Acc:HGNC:28819]	GO:0005515(protein binding);GO:0005886(plasma membrane);GO:0014069(postsynaptic density);GO:0016020(membrane);GO:0030054(cell junction);GO:0045202(synapse);GO:0045211(postsynaptic membrane)	NA	no
ENSG00000127483	HP1BP3	-0.141013	1.84344e-19	7.68882e-15	0.49	0.476	heterochromatin protein 1 binding protein 3 [Source:HGNC Symbol;Acc:HGNC:24973]	GO:0000786(nucleosome);GO:0003677(DNA binding);GO:0003682(chromatin binding);GO:0005515(protein binding);GO:0005634(nucleus);GO:0005694(chromosome);GO:0006334(nucleosome assembly);GO:0006355(regulation of transcription, DNA-templated);GO:0016607(nuclear speck);GO:0031491(nucleosome binding);GO:0042127(regulation of cell population proliferation);GO:0070828(heterochromatin organization);GO:0071456…	NA	no
ENSG00000075151	EIF4G3	-0.0508152	2.70713e-08	0.00112912	0.286	0.264	eukaryotic translation initiation factor 4 gamma 3 [Source:HGNC Symbol;Acc:HGNC:3298]	GO:0000339(RNA cap binding);GO:0003723(RNA binding);GO:0003729(mRNA binding);GO:0003743(translation initiation factor activity);GO:0005515(protein binding);GO:0005829(cytosol);GO:0006412(translation);GO:0006413(translational initiation);GO:0006417(regulation of translation);GO:0006446(regulation of translational initiation);GO:0008135(translation factor activity, RNA binding);GO:0016281(eukaryoti…	03013(RNA transport);05416(Viral myocarditis)	no
ENSG00000117298	ECE1	-0.00196058	0.255314	1	0.051	0.047	endothelin converting enzyme 1 [Source:HGNC Symbol;Acc:HGNC:3146]	GO:0001921(positive regulation of receptor recycling);GO:0003100(regulation of systemic arterial blood pressure by endothelin);GO:0004175(endopeptidase activity);GO:0004222(metalloendopeptidase activity);GO:0005515(protein binding);GO:0005765(lysosomal membrane);GO:0005768(endosome);GO:0005886(plasma membrane);GO:0006508(proteolysis);GO:0007507(heart development);GO:0008233(peptidase activity);GO…	NA	no
ENSG00000142794	NBPF3	0.00369906	0.209817	1	0.004	0.002	NBPF member 3 [Source:HGNC Symbol;Acc:HGNC:25076]	GO:0005737(cytoplasm)	NA	no
ENSG00000162551	ALPL	0.0189185	0.00997397	1	0.009	0.003	alkaline phosphatase, biomineralization associated [Source:HGNC Symbol;Acc:HGNC:438]	GO:0001501(skeletal system development);GO:0001649(osteoblast differentiation);GO:0001958(endochondral ossification);GO:0003006(developmental process involved in reproduction);GO:0003824(catalytic activity);GO:0004035(alkaline phosphatase activity);GO:0005515(protein binding);GO:0005576(extracellular region);GO:0005615(extracellular space);GO:0005886(plasma membrane);GO:0016020(membrane);GO:00163…	00730(Thiamine metabolism);00790(Folate biosynthesis)	no
ENSG00000090686	USP48	-0.0323851	1.26491e-12	5.27582e-08	0.249	0.215	ubiquitin specific peptidase 48 [Source:HGNC Symbol;Acc:HGNC:18533]	GO:0004197(cysteine-type endopeptidase activity);GO:0004843(thiol-dependent ubiquitin-specific protease activity);GO:0005515(protein binding);GO:0005634(nucleus);GO:0005654(nucleoplasm);GO:0005737(cytoplasm);GO:0005739(mitochondrion);GO:0005829(cytosol);GO:0006508(proteolysis);GO:0006511(ubiquitin-dependent protein catabolic process);GO:0008233(peptidase activity);GO:0008234(cysteine-type peptida…	NA	no
ENSG00000187942	LDLRAD2	-0.00351526	0.120919	1	0.001	0.002	low density lipoprotein receptor class A domain containing 2 [Source:HGNC Symbol;Acc:HGNC:32071]	GO:0005515(protein binding);GO:0016020(membrane);GO:0016021(integral component of membrane)	NA	no
ENSG00000142798	HSPG2	-0.0430935	4.93261e-08	0.00205734	0.095	0.088	heparan sulfate proteoglycan 2 [Source:HGNC Symbol;Acc:HGNC:5273]	GO:0001523(retinoid metabolic process);GO:0001525(angiogenesis);GO:0001540(amyloid-beta binding);GO:0005509(calcium ion binding);GO:0005515(protein binding);GO:0005576(extracellular region);GO:0005604(basement membrane);GO:0005615(extracellular space);GO:0005796(Golgi lumen);GO:0005886(plasma membrane);GO:0005925(focal adhesion);GO:0006024(glycosaminoglycan biosynthetic process);GO:0006027(glycos…	04512(ECM-receptor interaction);05161(Hepatitis B);05205(Proteoglycans in cancer)	no
ENSG00000228397	LINC01635	0.00382781	0.21911	1	0.004	0.002	long intergenic non-protein coding RNA 1635 [Source:HGNC Symbol;Acc:HGNC:52422]	NA	NA	no
ENSG00000218510	LINC00339	-0.0201329	0.130186	1	0.028	0.031	long intergenic non-protein coding RNA 339 [Source:HGNC Symbol;Acc:HGNC:25011]	NA	NA	no
ENSG00000070831	CDC42	0.066769	2.34579e-05	0.978407	0.856	0.811	cell division cycle 42 [Source:HGNC Symbol;Acc:HGNC:1736]	GO:0000139(Golgi membrane);GO:0000166(nucleotide binding);GO:0000322(storage vacuole);GO:0002040(sprouting angiogenesis);GO:0003161(cardiac conduction system development);GO:0003924(GTPase activity);GO:0005515(protein binding);GO:0005525(GTP binding);GO:0005622(intracellular);GO:0005737(cytoplasm);GO:0005789(endoplasmic reticulum membrane);GO:0005813(centrosome);GO:0005815(microtubule organizing …	04010(MAPK signaling pathway);04014(Ras signaling pathway);04015(Rap1 signaling pathway);04062(Chemokine signaling pathway);04144(Endocytosis);04360(Axon guidance);04370(VEGF signaling pathway);04510(Focal adhesion);04520(Adherens junction);04530(Tight junction);04660(T cell receptor signaling pathway);04666(Fc gamma R-mediated phagocytosis);04670(Leukocyte transendothelial migration);04722(Neuro…	no
ENSG00000285752	AL031281.2	0.00195915	0.68339	1	0.008	0.009	novel transcript	NA	NA	no
ENSG00000230068	CDC42-IT1	-0.00506646	0.579629	1	0.008	0.009	CDC42 intronic transcript 1 [Source:HGNC Symbol;Acc:HGNC:41317]	NA	NA	no
ENSG00000162552	WNT4	0.00166889	0.295886	1	0.001	0	Wnt family member 4 [Source:HGNC Symbol;Acc:HGNC:12783]	GO:0001656(metanephros development);GO:0001658(branching involved in ureteric bud morphogenesis);GO:0001822(kidney development);GO:0001823(mesonephros development);GO:0001837(epithelial to mesenchymal transition);GO:0001838(embryonic epithelial tube formation);GO:0001889(liver development);GO:0003714(transcription corepressor activity);GO:0005102(signaling receptor binding);GO:0005109(frizzled bi…	04150(mTOR signaling pathway);04310(Wnt signaling pathway);04360(Axon guidance);04390(Hippo signaling pathway);04550(Signaling pathways regulating pluripotency of stem cells);04916(Melanogenesis);04919(Thyroid hormone signaling pathway);04934(Cushing syndrome);05165(Human papillomavirus infection);05200(Pathways in cancer);05205(Proteoglycans in cancer);05217(Basal cell carcinoma);05224(Breast ca…	no
ENSG00000184677	ZBTB40	0.0102439	5.62453e-05	1	0.081	0.062	zinc finger and BTB domain containing 40 [Source:HGNC Symbol;Acc:HGNC:29045]	GO:0000981(DNA-binding transcription factor activity, RNA polymerase II-specific);GO:0003674(molecular_function);GO:0003676(nucleic acid binding);GO:0003677(DNA binding);GO:0005515(protein binding);GO:0005634(nucleus);GO:0006357(regulation of transcription by RNA polymerase II);GO:0006974(cellular response to DNA damage stimulus);GO:0030282(bone mineralization);GO:0046872(metal ion binding)	NA	no
ENSG00000173372	C1QA	-0.112842	0.000211719	1	0.978	0.972	complement C1q A chain [Source:HGNC Symbol;Acc:HGNC:1241]	GO:0001540(amyloid-beta binding);GO:0002376(immune system process);GO:0005515(protein binding);GO:0005576(extracellular region);GO:0005581(collagen trimer);GO:0005602(complement component C1 complex);GO:0005623(cell);GO:0006956(complement activation);GO:0006958(complement activation, classical pathway);GO:0007267(cell-cell signaling);GO:0007568(aging);GO:0010039(response to iron ion);GO:0016322(n…	04610(Complement and coagulation cascades);05020(Prion diseases);05133(Pertussis);05142(Chagas disease (American trypanosomiasis));05150(Staphylococcus aureus infection);05322(Systemic lupus erythematosus)	no
ENSG00000159189	C1QC	-0.243568	7.86269e-21	3.27945e-16	0.934	0.94	complement C1q C chain [Source:HGNC Symbol;Acc:HGNC:1245]	GO:0002376(immune system process);GO:0005515(protein binding);GO:0005576(extracellular region);GO:0005581(collagen trimer);GO:0005615(extracellular space);GO:0005623(cell);GO:0006955(immune response);GO:0006956(complement activation);GO:0006958(complement activation, classical pathway);GO:0030449(regulation of complement activation);GO:0030853(negative regulation of granulocyte differentiation);G…	04610(Complement and coagulation cascades);05020(Prion diseases);05133(Pertussis);05142(Chagas disease (American trypanosomiasis));05150(Staphylococcus aureus infection);05322(Systemic lupus erythematosus)	no
ENSG00000173369	C1QB	-0.046617	0.000228311	1	0.968	0.967	complement C1q B chain [Source:HGNC Symbol;Acc:HGNC:1242]	GO:0002376(immune system process);GO:0005515(protein binding);GO:0005576(extracellular region);GO:0005581(collagen trimer);GO:0005602(complement component C1 complex);GO:0005623(cell);GO:0006956(complement activation);GO:0006958(complement activation, classical pathway);GO:0030449(regulation of complement activation);GO:0042803(protein homodimerization activity);GO:0045087(innate immune response)…	04610(Complement and coagulation cascades);05020(Prion diseases);05133(Pertussis);05142(Chagas disease (American trypanosomiasis));05150(Staphylococcus aureus infection);05322(Systemic lupus erythematosus)	no
ENSG00000133216	EPHB2	-0.0208715	7.08763e-09	0.000295618	0.17	0.147	EPH receptor B2 [Source:HGNC Symbol;Acc:HGNC:3393]	GO:0000166(nucleotide binding);GO:0000902(cell morphogenesis);GO:0001525(angiogenesis);GO:0001540(amyloid-beta binding);GO:0001655(urogenital system development);GO:0001933(negative regulation of protein phosphorylation);GO:0004672(protein kinase activity);GO:0004713(protein tyrosine kinase activity);GO:0004714(transmembrane receptor protein tyrosine kinase activity);GO:0005003(ephrin receptor ac…	04360(Axon guidance)	no
ENSG00000227868	TEX46	-0.00124125	0.168514	1	0.001	0.001	testis expressed 46 [Source:HGNC Symbol;Acc:HGNC:44651]	GO:0016020(membrane);GO:0016021(integral component of membrane)	NA	no
ENSG00000004487	KDM1A	-0.0384213	6.50771e-05	1	0.114	0.109	lysine demethylase 1A [Source:HGNC Symbol;Acc:HGNC:29079]	GO:0000122(negative regulation of transcription by RNA polymerase II);GO:0000380(alternative mRNA splicing, via spliceosome);GO:0000784(nuclear chromosome, telomeric region);GO:0000790(nuclear chromatin);GO:0001085(RNA polymerase II transcription factor binding);GO:0002039(p53 binding);GO:0002052(positive regulation of neuroblast proliferation);GO:0003677(DNA binding);GO:0003682(chromatin binding…	04714(Thermogenesis)	no
ENSG00000169641	LUZP1	-0.13514	3.34826e-14	1.39653e-09	0.357	0.357	leucine zipper protein 1 [Source:HGNC Symbol;Acc:HGNC:14985]	GO:0003281(ventricular septum development);GO:0005634(nucleus);GO:0016020(membrane);GO:0021503(neural fold bending);GO:0060840(artery development);GO:0070062(extracellular exosome)	NA	no
ENSG00000206935	RNU6-514P	5.72617e-05	1	1	0.001	0	RNA, U6 small nuclear 514, pseudogene [Source:HGNC Symbol;Acc:HGNC:47477]	NA	NA	no
ENSG00000261326	LINC01355	8.95688e-05	0.0335607	1	0.012	0.01	long intergenic non-protein coding RNA 1355 [Source:HGNC Symbol;Acc:HGNC:50584]	NA	NA	no
ENSG00000125944	HNRNPR	-0.0747985	2.1188e-20	8.8373e-16	0.44	0.401	heterogeneous nuclear ribonucleoprotein R [Source:HGNC Symbol;Acc:HGNC:5047]	GO:0000398(mRNA splicing, via spliceosome);GO:0003676(nucleic acid binding);GO:0003723(RNA binding);GO:0003729(mRNA binding);GO:0003730(mRNA 3'-UTR binding);GO:0005515(protein binding);GO:0005634(nucleus);GO:0005654(nucleoplasm);GO:0005681(spliceosomal complex);GO:0005737(cytoplasm);GO:0005783(endoplasmic reticulum);GO:0006397(mRNA processing);GO:0007623(circadian rhythm);GO:0008380(RNA splicing)…	NA	no
ENSG00000125945	ZNF436	-0.0237647	5.38281e-05	1	0.03	0.031	zinc finger protein 436 [Source:HGNC Symbol;Acc:HGNC:20814]	GO:0000981(DNA-binding transcription factor activity, RNA polymerase II-specific);GO:0003676(nucleic acid binding);GO:0003677(DNA binding);GO:0005515(protein binding);GO:0005622(intracellular);GO:0005634(nucleus);GO:0005654(nucleoplasm);GO:0005829(cytosol);GO:0006355(regulation of transcription, DNA-templated);GO:0006357(regulation of transcription by RNA polymerase II);GO:0046872(metal ion bindi…	05168(Herpes simplex virus 1 infection)	no
ENSG00000249087	ZNF436-AS1	-0.000468615	0.107917	1	0.011	0.008	ZNF436 antisense RNA 1 [Source:HGNC Symbol;Acc:HGNC:25122]	NA	NA	no
ENSG00000204219	TCEA3	-0.0362119	0.0056795	1	0.04	0.053	transcription elongation factor A3 [Source:HGNC Symbol;Acc:HGNC:11615]	GO:0003676(nucleic acid binding);GO:0003677(DNA binding);GO:0005634(nucleus);GO:0006351(transcription, DNA-templated);GO:0006355(regulation of transcription, DNA-templated);GO:0008270(zinc ion binding);GO:0046872(metal ion binding)	NA	no
ENSG00000088280	ASAP3	-0.00537543	0.188071	1	0.015	0.016	ArfGAP with SH3 domain, ankyrin repeat and PH domain 3 [Source:HGNC Symbol;Acc:HGNC:14987]	GO:0001726(ruffle);GO:0005096(GTPase activator activity);GO:0005515(protein binding);GO:0005654(nucleoplasm);GO:0005737(cytoplasm);GO:0005829(cytosol);GO:0005925(focal adhesion);GO:0016477(cell migration);GO:0043231(intracellular membrane-bounded organelle);GO:0043547(positive regulation of GTPase activity);GO:0046872(metal ion binding);GO:0051492(regulation of stress fiber assembly)	04144(Endocytosis);04666(Fc gamma R-mediated phagocytosis)	no
ENSG00000007968	E2F2	0.000177573	0.999644	1	0.002	0.002	E2F transcription factor 2 [Source:HGNC Symbol;Acc:HGNC:3114]	GO:0000122(negative regulation of transcription by RNA polymerase II);GO:0000977(RNA polymerase II regulatory region sequence-specific DNA binding);GO:0000981(DNA-binding transcription factor activity, RNA polymerase II-specific);GO:0000987(proximal promoter sequence-specific DNA binding);GO:0001228(DNA-binding transcription activator activity, RNA polymerase II-specific);GO:0003677(DNA binding);…	01522(Endocrine resistance);04110(Cell cycle);04218(Cellular senescence);04934(Cushing syndrome);05160(Hepatitis C);05161(Hepatitis B);05163(Human cytomegalovirus infection);05166(Human T-cell leukemia virus 1 infection);05167(Kaposi sarcoma-associated herpesvirus infection);05169(Epstein-Barr virus infection);05200(Pathways in cancer);05206(MicroRNAs in cancer);05212(Pancreatic cancer);05214(Gli…	no
ENSG00000117318	ID3	-0.397841	4.21709e-28	1.7589e-23	0.221	0.259	inhibitor of DNA binding 3, HLH protein [Source:HGNC Symbol;Acc:HGNC:5362]	GO:0000122(negative regulation of transcription by RNA polymerase II);GO:0000981(DNA-binding transcription factor activity, RNA polymerase II-specific);GO:0001085(RNA polymerase II transcription factor binding);GO:0001656(metanephros development);GO:0003700(DNA-binding transcription factor activity);GO:0003714(transcription corepressor activity);GO:0005515(protein binding);GO:0005634(nucleus);GO:…	04350(TGF-beta signaling pathway);04550(Signaling pathways regulating pluripotency of stem cells)	yes
ENSG00000011007	ELOA	0.0312302	5.11637e-08	0.00213398	0.204	0.163	elongin A [Source:HGNC Symbol;Acc:HGNC:11620]	GO:0003746(translation elongation factor activity);GO:0005515(protein binding);GO:0005615(extracellular space);GO:0005634(nucleus);GO:0005654(nucleoplasm);GO:0006357(regulation of transcription by RNA polymerase II);GO:0006366(transcription by RNA polymerase II);GO:0006368(transcription elongation from RNA polymerase II promoter);GO:0006414(translational elongation);GO:0070449(elongin complex)	NA	no
ENSG00000236810	ELOA-AS1	-0.00337953	0.439267	1	0.011	0.01	ELOA antisense RNA 1 [Source:HGNC Symbol;Acc:HGNC:50582]	NA	NA	no
ENSG00000057757	PITHD1	0.026032	3.3223e-12	1.3857e-07	0.303	0.247	PITH domain containing 1 [Source:HGNC Symbol;Acc:HGNC:25022]	GO:0005634(nucleus)	NA	no
ENSG00000011009	LYPLA2	0.027785	1.47764e-13	6.16309e-09	0.156	0.112	lysophospholipase 2 [Source:HGNC Symbol;Acc:HGNC:6738]	GO:0002084(protein depalmitoylation);GO:0005737(cytoplasm);GO:0005795(Golgi stack);GO:0005829(cytosol);GO:0006629(lipid metabolic process);GO:0006631(fatty acid metabolic process);GO:0007411(axon guidance);GO:0008474(palmitoyl-(protein) hydrolase activity);GO:0016787(hydrolase activity);GO:0045296(cadherin binding);GO:0052689(carboxylic ester hydrolase activity);GO:0070062(extracellular exosome)	00564(Glycerophospholipid metabolism)	no
ENSG00000117308	GALE	0.0127248	7.76292e-10	3.23784e-05	0.084	0.057	UDP-galactose-4-epimerase [Source:HGNC Symbol;Acc:HGNC:4116]	GO:0003824(catalytic activity);GO:0003974(UDP-N-acetylglucosamine 4-epimerase activity);GO:0003978(UDP-glucose 4-epimerase activity);GO:0005829(cytosol);GO:0005975(carbohydrate metabolic process);GO:0006012(galactose metabolic process);GO:0016853(isomerase activity);GO:0019388(galactose catabolic process);GO:0033499(galactose catabolic process via UDP-galactose);GO:0042802(identical protein bindi…	00052(Galactose metabolism);00520(Amino sugar and nucleotide sugar metabolism)	no
ENSG00000117305	HMGCL	-0.0312575	2.41057e-10	1.00542e-05	0.151	0.131	3-hydroxy-3-methylglutaryl-CoA lyase [Source:HGNC Symbol;Acc:HGNC:5005]	GO:0000062(fatty-acyl-CoA binding);GO:0000287(magnesium ion binding);GO:0001889(liver development);GO:0003824(catalytic activity);GO:0004419(hydroxymethylglutaryl-CoA lyase activity);GO:0005102(signaling receptor binding);GO:0005739(mitochondrion);GO:0005759(mitochondrial matrix);GO:0005777(peroxisome);GO:0005782(peroxisomal matrix);GO:0005829(cytosol);GO:0006552(leucine catabolic process);GO:000…	00072(Synthesis and degradation of ketone bodies);00280(Valine, leucine and isoleucine degradation);00650(Butanoate metabolism);04146(Peroxisome)	no
ENSG00000179163	FUCA1	0.0189561	4.33701e-08	0.00180892	0.314	0.269	alpha-L-fucosidase 1 [Source:HGNC Symbol;Acc:HGNC:4006]	GO:0004560(alpha-L-fucosidase activity);GO:0005576(extracellular region);GO:0005737(cytoplasm);GO:0005764(lysosome);GO:0005975(carbohydrate metabolic process);GO:0006004(fucose metabolic process);GO:0006027(glycosaminoglycan catabolic process);GO:0008152(metabolic process);GO:0016139(glycoside catabolic process);GO:0016787(hydrolase activity);GO:0016798(hydrolase activity, acting on glycosyl bond…	00511(Other glycan degradation);04142(Lysosome)	no
ENSG00000188822	CNR2	-0.00648079	0.10889	1	0	0.001	cannabinoid receptor 2 [Source:HGNC Symbol;Acc:HGNC:2160]	GO:0001975(response to amphetamine);GO:0004930(G protein-coupled receptor activity);GO:0004949(cannabinoid receptor activity);GO:0005886(plasma membrane);GO:0005887(integral component of plasma membrane);GO:0006954(inflammatory response);GO:0006955(immune response);GO:0007165(signal transduction);GO:0007186(G protein-coupled receptor signaling pathway);GO:0007187(G protein-coupled receptor signal…	04080(Neuroactive ligand-receptor interaction)	no
ENSG00000230228	AL590609.2	0.000277601	0.480018	1	0	0.001	H3 histone, family 3A (H3F3A) pseudogene	NA	NA	no
ENSG00000189266	PNRC2	-0.101573	2.96716e-09	0.000123757	0.348	0.351	proline rich nuclear receptor coactivator 2 [Source:HGNC Symbol;Acc:HGNC:23158]	GO:0000184(nuclear-transcribed mRNA catabolic process, nonsense-mediated decay);GO:0000932(P-body);GO:0005515(protein binding);GO:0005634(nucleus);GO:0005654(nucleoplasm);GO:0005737(cytoplasm);GO:0005794(Golgi apparatus);GO:0005829(cytosol);GO:0031087(deadenylation-independent decapping of nuclear-transcribed mRNA)	NA	no
ENSG00000188529	SRSF10	-0.0356925	1.19512e-11	4.98472e-07	0.377	0.341	serine and arginine rich splicing factor 10 [Source:HGNC Symbol;Acc:HGNC:16713]	GO:0000244(spliceosomal tri-snRNP complex assembly);GO:0000375(RNA splicing, via transesterification reactions);GO:0000381(regulation of alternative mRNA splicing, via spliceosome);GO:0000395(mRNA 5'-splice site recognition);GO:0000398(mRNA splicing, via spliceosome);GO:0003676(nucleic acid binding);GO:0003723(RNA binding);GO:0005515(protein binding);GO:0005634(nucleus);GO:0005654(nucleoplasm);GO…	03040(Spliceosome)	no
ENSG00000185436	IFNLR1	-0.00309567	0.0736877	1	0.005	0.004	interferon lambda receptor 1 [Source:HGNC Symbol;Acc:HGNC:18584]	GO:0002385(mucosal immune response);GO:0004896(cytokine receptor activity);GO:0005515(protein binding);GO:0005886(plasma membrane);GO:0008285(negative regulation of cell population proliferation);GO:0016020(membrane);GO:0016021(integral component of membrane);GO:0019221(cytokine-mediated signaling pathway);GO:0032002(interleukin-28 receptor complex);GO:0034342(response to type III interferon);GO:…	04060(Cytokine-cytokine receptor interaction);04630(Jak-STAT signaling pathway)	no
ENSG00000001460	STPG1	0.0218054	0.00663976	1	0.022	0.011	sperm tail PG-rich repeat containing 1 [Source:HGNC Symbol;Acc:HGNC:28070]	GO:0003674(molecular_function);GO:0005634(nucleus);GO:0005737(cytoplasm);GO:0005739(mitochondrion);GO:0006915(apoptotic process);GO:0043065(positive regulation of apoptotic process);GO:0090073(positive regulation of protein homodimerization activity);GO:1902110(positive regulation of mitochondrial membrane permeability involved in apoptotic process)	NA	no
ENSG00000001461	NIPAL3	0.0130752	1.63747e-06	0.0682971	0.068	0.048	NIPA like domain containing 3 [Source:HGNC Symbol;Acc:HGNC:25233]	GO:0005515(protein binding);GO:0015095(magnesium ion transmembrane transporter activity);GO:0015693(magnesium ion transport);GO:0016020(membrane);GO:0016021(integral component of membrane);GO:1903830(magnesium ion transmembrane transport)	NA	no
ENSG00000286061	RCAN3AS	-0.000782659	0.698188	1	0.001	0.001	RCAN3 antisense RNA [Source:HGNC Symbol;Acc:HGNC:39009]	NA	NA	no
ENSG00000117602	RCAN3	0.0325174	3.97355e-15	1.65733e-10	0.14	0.095	RCAN family member 3 [Source:HGNC Symbol;Acc:HGNC:3042]	GO:0003676(nucleic acid binding);GO:0003723(RNA binding);GO:0005515(protein binding);GO:0005737(cytoplasm);GO:0008597(calcium-dependent protein serine/threonine phosphatase regulator activity);GO:0009653(anatomical structure morphogenesis);GO:0019722(calcium-mediated signaling);GO:0019902(phosphatase binding);GO:0031013(troponin I binding);GO:0043666(regulation of phosphoprotein phosphatase activ…	NA	no
ENSG00000264443	AL445686.2	-0.00289471	0.0403092	1	0.004	0.004	novel transcript	NA	NA	no
ENSG00000184454	NCMAP	1.74786e-05	0.707963	1	0.001	0	non-compact myelin associated protein [Source:HGNC Symbol;Acc:HGNC:29332]	GO:0005886(plasma membrane);GO:0005887(integral component of plasma membrane);GO:0016020(membrane);GO:0016021(integral component of membrane);GO:0019911(structural constituent of myelin sheath);GO:0031641(regulation of myelination);GO:0031643(positive regulation of myelination);GO:0032290(peripheral nervous system myelin formation);GO:0033270(paranode region of axon);GO:0043220(Schmidt-Lanterman …	NA	no
ENSG00000133226	SRRM1	-0.0898959	2.18667e-15	9.12038e-11	0.574	0.542	serine and arginine repetitive matrix 1 [Source:HGNC Symbol;Acc:HGNC:16638]	GO:0000375(RNA splicing, via transesterification reactions);GO:0000398(mRNA splicing, via spliceosome);GO:0003677(DNA binding);GO:0003723(RNA binding);GO:0005515(protein binding);GO:0005634(nucleus);GO:0005654(nucleoplasm);GO:0005681(spliceosomal complex);GO:0005829(cytosol);GO:0006397(mRNA processing);GO:0006405(RNA export from nucleus);GO:0006406(mRNA export from nucleus);GO:0008380(RNA splicin…	03013(RNA transport);03015(mRNA surveillance pathway)	no
ENSG00000169504	CLIC4	0.0706001	5.17349e-14	2.15781e-09	0.379	0.302	chloride intracellular channel 4 [Source:HGNC Symbol;Acc:HGNC:13518]	GO:0001525(angiogenesis);GO:0001886(endothelial cell morphogenesis);GO:0005244(voltage-gated ion channel activity);GO:0005254(chloride channel activity);GO:0005515(protein binding);GO:0005622(intracellular);GO:0005634(nucleus);GO:0005737(cytoplasm);GO:0005739(mitochondrion);GO:0005813(centrosome);GO:0005815(microtubule organizing center);GO:0005829(cytosol);GO:0005856(cytoskeleton);GO:0005886(pla…	NA	no
ENSG00000020633	RUNX3	0.00516421	3.96048e-10	1.65188e-05	0.135	0.105	runt related transcription factor 3 [Source:HGNC Symbol;Acc:HGNC:10473]	GO:0000122(negative regulation of transcription by RNA polymerase II);GO:0000790(nuclear chromatin);GO:0000977(RNA polymerase II regulatory region sequence-specific DNA binding);GO:0000981(DNA-binding transcription factor activity, RNA polymerase II-specific);GO:0002062(chondrocyte differentiation);GO:0003677(DNA binding);GO:0003700(DNA-binding transcription factor activity);GO:0005515(protein bi…	04658(Th1 and Th2 cell differentiation);05169(Epstein-Barr virus infection)	no
ENSG00000231953	AL031432.1	-0.00803192	0.111172	1	0.003	0.005	novel transcript	NA	NA	no
ENSG00000117614	SYF2	-0.083084	9.16829e-18	3.824e-13	0.541	0.504	SYF2 pre-mRNA splicing factor [Source:HGNC Symbol;Acc:HGNC:19824]	GO:0000398(mRNA splicing, via spliceosome);GO:0000974(Prp19 complex);GO:0001701(in utero embryonic development);GO:0003723(RNA binding);GO:0005515(protein binding);GO:0005634(nucleus);GO:0005654(nucleoplasm);GO:0005681(spliceosomal complex);GO:0006397(mRNA processing);GO:0007095(mitotic G2 DNA damage checkpoint);GO:0007369(gastrulation);GO:0008284(positive regulation of cell population proliferat…	03040(Spliceosome)	no
ENSG00000284602	AL031432.4	-0.00206487	0.205439	1	0.014	0.012	novel transcript	NA	NA	no
ENSG00000284657	AL031432.5	0.00145137	0.485123	1	0.001	0	novel transcript	NA	NA	no
ENSG00000117616	RSRP1	-0.238936	3.53899e-21	1.47608e-16	0.697	0.712	arginine and serine rich protein 1 [Source:HGNC Symbol;Acc:HGNC:25234]	GO:0005515(protein binding)	NA	no
ENSG00000272432	AL031432.3	-0.0031334	0.346296	1	0.004	0.004	novel transcript	NA	NA	no
ENSG00000261349	AL031432.2	0.00212213	1	1	0.001	0	novel pseudogene	NA	NA	no
ENSG00000187010	RHD	0.00190334	1	1	0.001	0	Rh blood group D antigen [Source:HGNC Symbol;Acc:HGNC:10009]	GO:0005886(plasma membrane);GO:0005887(integral component of plasma membrane);GO:0008519(ammonium transmembrane transporter activity);GO:0015696(ammonium transport);GO:0016020(membrane);GO:0016021(integral component of membrane);GO:0072488(ammonium transmembrane transport)	NA	no
ENSG00000183726	TMEM50A	-0.00431109	4.35506e-13	1.81645e-08	0.562	0.502	transmembrane protein 50A [Source:HGNC Symbol;Acc:HGNC:30590]	GO:0005737(cytoplasm);GO:0005783(endoplasmic reticulum);GO:0016020(membrane);GO:0016021(integral component of membrane);GO:0032511(late endosome to vacuole transport via multivesicular body sorting pathway);GO:0043025(neuronal cell body);GO:0097386(glial cell projection)	NA	no
ENSG00000188672	RHCE	0.000242356	0.39815	1	0.003	0.002	Rh blood group CcEe antigens [Source:HGNC Symbol;Acc:HGNC:10008]	GO:0005887(integral component of plasma membrane);GO:0008519(ammonium transmembrane transporter activity);GO:0015696(ammonium transport);GO:0016020(membrane);GO:0016021(integral component of membrane);GO:0072488(ammonium transmembrane transport)	NA	no
ENSG00000204178	MACO1	0.00376956	5.50703e-07	0.0229693	0.226	0.195	macoilin 1 [Source:HGNC Symbol;Acc:HGNC:25572]	GO:0003674(molecular_function);GO:0005634(nucleus);GO:0005783(endoplasmic reticulum);GO:0007420(brain development);GO:0016020(membrane);GO:0016021(integral component of membrane);GO:0023041(neuronal signal transduction);GO:0030424(axon);GO:0030867(rough endoplasmic reticulum membrane);GO:0031965(nuclear membrane);GO:0042995(cell projection);GO:0043005(neuron projection);GO:0044306(neuron projecti…	NA	no
ENSG00000157978	LDLRAP1	0.00761437	3.38596e-05	1	0.048	0.033	low density lipoprotein receptor adaptor protein 1 [Source:HGNC Symbol;Acc:HGNC:18640]	GO:0001540(amyloid-beta binding);GO:0001784(phosphotyrosine residue binding);GO:0005515(protein binding);GO:0005546(phosphatidylinositol-4,5-bisphosphate binding);GO:0005737(cytoplasm);GO:0005769(early endosome);GO:0005829(cytosol);GO:0005883(neurofilament);GO:0005886(plasma membrane);GO:0006629(lipid metabolic process);GO:0006897(endocytosis);GO:0006898(receptor-mediated endocytosis);GO:0008202(…	04144(Endocytosis);04979(Cholesterol metabolism)	no
ENSG00000225643	AL606491.1	-0.0022134	0.872032	1	0.001	0.001	novel transcript	NA	NA	no
ENSG00000117643	MAN1C1	-0.0105503	0.0240293	1	0.064	0.059	mannosidase alpha class 1C member 1 [Source:HGNC Symbol;Acc:HGNC:19080]	GO:0000139(Golgi membrane);GO:0003824(catalytic activity);GO:0004571(mannosyl-oligosaccharide 1,2-alpha-mannosidase activity);GO:0005509(calcium ion binding);GO:0005783(endoplasmic reticulum);GO:0005794(Golgi apparatus);GO:0006486(protein glycosylation);GO:0006487(protein N-linked glycosylation);GO:0006491(N-glycan processing);GO:0008152(metabolic process);GO:0016020(membrane);GO:0016021(integral…	00510(N-Glycan biosynthesis);04141(Protein processing in endoplasmic reticulum)	no
ENSG00000233478	AL031280.1	-0.0122961	0.122063	1	0.009	0.013	novel transcript	NA	NA	no
ENSG00000162430	SELENON	0.0610201	5.44377e-10	2.27054e-05	0.166	0.119	selenoprotein N [Source:HGNC Symbol;Acc:HGNC:15999]	GO:0005509(calcium ion binding);GO:0005515(protein binding);GO:0005783(endoplasmic reticulum);GO:0005789(endoplasmic reticulum membrane);GO:0016020(membrane);GO:0016491(oxidoreductase activity);GO:0048741(skeletal muscle fiber development);GO:0055074(calcium ion homeostasis);GO:0055114(oxidation-reduction process);GO:0060314(regulation of ryanodine-sensitive calcium-release channel activity);GO:1…	NA	no
ENSG00000228172	AL020996.1	-0.00164337	0.702369	1	0.001	0.002	novel transcript	NA	NA	no
ENSG00000117640	MTFR1L	-0.00911698	2.35686e-05	0.983024	0.097	0.081	mitochondrial fission regulator 1 like [Source:HGNC Symbol;Acc:HGNC:28836]	GO:0000266(mitochondrial fission);GO:0005515(protein binding);GO:0005739(mitochondrion);GO:0009060(aerobic respiration)	NA	no
ENSG00000127423	AUNIP	0.00163236	0.909467	1	0.002	0.002	aurora kinase A and ninein interacting protein [Source:HGNC Symbol;Acc:HGNC:28363]	GO:0000724(double-strand break repair via homologous recombination);GO:0000922(spindle pole);GO:0003677(DNA binding);GO:0003684(damaged DNA binding);GO:0005515(protein binding);GO:0005634(nucleus);GO:0005694(chromosome);GO:0005737(cytoplasm);GO:0005813(centrosome);GO:0005815(microtubule organizing center);GO:0005856(cytoskeleton);GO:0006281(DNA repair);GO:0006974(cellular response to DNA damage s…	NA	no
ENSG00000236528	AL033528.2	-0.000165351	0.999047	1	0.001	0.001	novel transcript	NA	NA	no
ENSG00000182749	PAQR7	-0.0106997	0.179071	1	0.009	0.012	progestin and adipoQ receptor family member 7 [Source:HGNC Symbol;Acc:HGNC:23146]	GO:0003707(steroid hormone receptor activity);GO:0005496(steroid binding);GO:0005886(plasma membrane);GO:0007275(multicellular organism development);GO:0008289(lipid binding);GO:0016020(membrane);GO:0016021(integral component of membrane);GO:0030154(cell differentiation);GO:0038023(signaling receptor activity);GO:0043401(steroid hormone mediated signaling pathway);GO:0048477(oogenesis);GO:0048545…	NA	no
ENSG00000117632	STMN1	-0.0885906	5.22483e-05	1	0.268	0.273	stathmin 1 [Source:HGNC Symbol;Acc:HGNC:6510]	GO:0000281(mitotic cytokinesis);GO:0005515(protein binding);GO:0005622(intracellular);GO:0005737(cytoplasm);GO:0005829(cytosol);GO:0005856(cytoskeleton);GO:0005874(microtubule);GO:0007019(microtubule depolymerization);GO:0007052(mitotic spindle organization);GO:0007165(signal transduction);GO:0007275(multicellular organism development);GO:0007399(nervous system development);GO:0007409(axonogenesi…	04010(MAPK signaling pathway);05206(MicroRNAs in cancer)	no
ENSG00000229786	SNRPFP2	0.00124289	0.485123	1	0.001	0	small nuclear ribonucleoprotein polypeptide F pseudogene 2 [Source:HGNC Symbol;Acc:HGNC:39665]	NA	NA	no
ENSG00000158006	PAFAH2	0.00593405	0.000772704	1	0.041	0.03	platelet activating factor acetylhydrolase 2 [Source:HGNC Symbol;Acc:HGNC:8579]	GO:0003847(1-alkyl-2-acetylglycerophosphocholine esterase activity);GO:0005543(phospholipid binding);GO:0005737(cytoplasm);GO:0005783(endoplasmic reticulum);GO:0005789(endoplasmic reticulum membrane);GO:0006629(lipid metabolic process);GO:0007596(blood coagulation);GO:0016020(membrane);GO:0016042(lipid catabolic process);GO:0016787(hydrolase activity);GO:0043066(negative regulation of apoptotic p…	00565(Ether lipid metabolism)	no
ENSG00000158008	EXTL1	-0.00375598	0.458174	1	0.003	0.003	exostosin like glycosyltransferase 1 [Source:HGNC Symbol;Acc:HGNC:3515]	GO:0001501(skeletal system development);GO:0005783(endoplasmic reticulum);GO:0005789(endoplasmic reticulum membrane);GO:0006486(protein glycosylation);GO:0016020(membrane);GO:0016021(integral component of membrane);GO:0016740(transferase activity);GO:0016757(transferase activity, transferring glycosyl groups);GO:0036498(IRE1-mediated unfolded protein response);GO:0050508(glucuronosyl-N-acetylgluc…	00534(Glycosaminoglycan biosynthesis - heparan sulfate / heparin)	no
ENSG00000158014	SLC30A2	-0.00090069	0.143887	1	0	0.001	solute carrier family 30 member 2 [Source:HGNC Symbol;Acc:HGNC:11013]	GO:0005385(zinc ion transmembrane transporter activity);GO:0005515(protein binding);GO:0005737(cytoplasm);GO:0005764(lysosome);GO:0005765(lysosomal membrane);GO:0005770(late endosome);GO:0005773(vacuole);GO:0005774(vacuolar membrane);GO:0005886(plasma membrane);GO:0006811(ion transport);GO:0006812(cation transport);GO:0006829(zinc ion transport);GO:0008324(cation transmembrane transporter activit…	NA	no
ENSG00000158022	TRIM63	0.000638563	0.485123	1	0.001	0	tripartite motif containing 63 [Source:HGNC Symbol;Acc:HGNC:16007]	GO:0004842(ubiquitin-protein transferase activity);GO:0005515(protein binding);GO:0005634(nucleus);GO:0005737(cytoplasm);GO:0005874(microtubule);GO:0006936(muscle contraction);GO:0007165(signal transduction);GO:0008270(zinc ion binding);GO:0010614(negative regulation of cardiac muscle hypertrophy);GO:0014732(skeletal muscle atrophy);GO:0014878(response to electrical stimulus involved in regulatio…	NA	no
ENSG00000175087	PDIK1L	0.00346649	0.00735366	1	0.041	0.032	PDLIM1 interacting kinase 1 like [Source:HGNC Symbol;Acc:HGNC:18981]	GO:0000166(nucleotide binding);GO:0004672(protein kinase activity);GO:0004674(protein serine/threonine kinase activity);GO:0005515(protein binding);GO:0005524(ATP binding);GO:0005634(nucleus);GO:0005654(nucleoplasm);GO:0006468(protein phosphorylation);GO:0016301(kinase activity);GO:0016310(phosphorylation);GO:0016740(transferase activity);GO:0051321(meiotic cell cycle)	NA	no
ENSG00000197245	FAM110D	-4.82248e-05	0.78158	1	0.001	0.001	family with sequence similarity 110 member D [Source:HGNC Symbol;Acc:HGNC:25860]	NA	NA	no
ENSG00000236782	AL391650.1	0.000368443	0.485123	1	0.001	0	novel protein	GO:0016020(membrane);GO:0016021(integral component of membrane)	NA	no
ENSG00000142684	ZNF593	0.0270129	4.51566e-08	0.00188343	0.187	0.147	zinc finger protein 593 [Source:HGNC Symbol;Acc:HGNC:30943]	GO:0000055(ribosomal large subunit export from nucleus);GO:0000981(DNA-binding transcription factor activity, RNA polymerase II-specific);GO:0003676(nucleic acid binding);GO:0003677(DNA binding);GO:0005515(protein binding);GO:0005634(nucleus);GO:0005730(nucleolus);GO:0008270(zinc ion binding);GO:0030687(preribosome, large subunit precursor);GO:0043023(ribosomal large subunit binding);GO:0045944(p…	NA	no
ENSG00000142675	CNKSR1	-0.00241638	0.618004	1	0.001	0.001	connector enhancer of kinase suppressor of Ras 1 [Source:HGNC Symbol;Acc:HGNC:19700]	GO:0005515(protein binding);GO:0005737(cytoplasm);GO:0005886(plasma membrane);GO:0005911(cell-cell junction);GO:0005938(cell cortex);GO:0007169(transmembrane receptor protein tyrosine kinase signaling pathway);GO:0007265(Ras protein signal transduction);GO:0007266(Rho protein signal transduction);GO:0016020(membrane);GO:0016301(kinase activity);GO:0016310(phosphorylation);GO:0030674(protein bindi…	NA	no
ENSG00000236155	AL355877.1	0.00166879	0.589853	1	0.002	0.001	novel pseudogene	NA	NA	no
ENSG00000130695	CEP85	0.025414	1.3877e-05	0.578796	0.04	0.023	centrosomal protein 85 [Source:HGNC Symbol;Acc:HGNC:25309]	GO:0000242(pericentriolar material);GO:0000922(spindle pole);GO:0005515(protein binding);GO:0005634(nucleus);GO:0005730(nucleolus);GO:0005737(cytoplasm);GO:0005739(mitochondrion);GO:0005794(Golgi apparatus);GO:0005813(centrosome);GO:0005815(microtubule organizing center);GO:0005829(cytosol);GO:0005856(cytoskeleton);GO:0006469(negative regulation of protein kinase activity);GO:0007059(chromosome s…	NA	no
ENSG00000142669	SH3BGRL3	0.1315	1.99191e-10	8.30808e-06	0.971	0.952	SH3 domain binding glutamate rich protein like 3 [Source:HGNC Symbol;Acc:HGNC:15568]	GO:0005634(nucleus);GO:0005737(cytoplasm);GO:0009055(electron transfer activity);GO:0015035(protein disulfide oxidoreductase activity);GO:0016604(nuclear body);GO:0022900(electron transport chain);GO:0045454(cell redox homeostasis);GO:0055114(oxidation-reduction process);GO:0070062(extracellular exosome)	NA	no
ENSG00000158062	UBXN11	0.0044228	3.28709e-11	1.37101e-06	0.13	0.1	UBX domain protein 11 [Source:HGNC Symbol;Acc:HGNC:30600]	GO:0005515(protein binding);GO:0005737(cytoplasm);GO:0005856(cytoskeleton);GO:0043130(ubiquitin binding);GO:0043161(proteasome-mediated ubiquitin-dependent protein catabolic process)	NA	no
ENSG00000169442	CD52	0.0839249	1.92209e-08	0.000801684	0.084	0.048	CD52 molecule [Source:HGNC Symbol;Acc:HGNC:1804]	GO:0005576(extracellular region);GO:0005886(plasma membrane);GO:0007204(positive regulation of cytosolic calcium ion concentration);GO:0016020(membrane);GO:0016021(integral component of membrane);GO:0031225(anchored component of membrane);GO:0031226(intrinsic component of plasma membrane);GO:0045730(respiratory burst);GO:0097225(sperm midpiece)	NA	no
ENSG00000176092	CRYBG2	0.000820972	0.485123	1	0.001	0	crystallin beta-gamma domain containing 2 [Source:HGNC Symbol;Acc:HGNC:17295]	GO:0030246(carbohydrate binding)	NA	no
ENSG00000131914	LIN28A	-0.00156575	0.392566	1	0	0.001	lin-28 homolog A [Source:HGNC Symbol;Acc:HGNC:15986]	GO:0000932(P-body);GO:0002151(G-quadruplex RNA binding);GO:0003676(nucleic acid binding);GO:0003723(RNA binding);GO:0003729(mRNA binding);GO:0005515(protein binding);GO:0005634(nucleus);GO:0005730(nucleolus);GO:0005737(cytoplasm);GO:0005783(endoplasmic reticulum);GO:0005791(rough endoplasmic reticulum);GO:0005829(cytosol);GO:0005844(polysome);GO:0007281(germ cell development);GO:0008270(zinc ion …	NA	no
ENSG00000117682	DHDDS	0.0201855	0.000637733	1	0.11	0.088	dehydrodolichyl diphosphate synthase subunit [Source:HGNC Symbol;Acc:HGNC:20603]	GO:0002094(polyprenyltransferase activity);GO:0005515(protein binding);GO:0005783(endoplasmic reticulum);GO:0005789(endoplasmic reticulum membrane);GO:0006486(protein glycosylation);GO:0006489(dolichyl diphosphate biosynthetic process);GO:0006629(lipid metabolic process);GO:0016020(membrane);GO:0016094(polyprenol biosynthetic process);GO:0016740(transferase activity);GO:0016765(transferase activi…	00900(Terpenoid backbone biosynthesis)	no
ENSG00000223583	AL513365.1	0.000208102	0.695058	1	0.008	0.007	ribosomal protein L17 (RPL17) pseudogene	NA	NA	no
ENSG00000198830	HMGN2	-0.0604618	4.88675e-11	2.03821e-06	0.448	0.418	high mobility group nucleosomal binding domain 2 [Source:HGNC Symbol;Acc:HGNC:4986]	GO:0000785(chromatin);GO:0003677(DNA binding);GO:0003723(RNA binding);GO:0005515(protein binding);GO:0005615(extracellular space);GO:0005634(nucleus);GO:0005737(cytoplasm);GO:0031492(nucleosomal DNA binding);GO:0031640(killing of cells of other organism);GO:0061844(antimicrobial humoral immune response mediated by antimicrobial peptide)	NA	no
ENSG00000260063	AL512408.1	-0.00411293	0.265967	1	0.001	0.002	novel transcript, antisense to ARID1A	NA	NA	no
ENSG00000117713	ARID1A	-0.0265361	1.16549e-10	4.86114e-06	0.319	0.284	AT-rich interaction domain 1A [Source:HGNC Symbol;Acc:HGNC:11110]	GO:0000122(negative regulation of transcription by RNA polymerase II);GO:0000790(nuclear chromatin);GO:0000981(DNA-binding transcription factor activity, RNA polymerase II-specific);GO:0001704(formation of primary germ layer);GO:0001843(neural tube closure);GO:0003205(cardiac chamber development);GO:0003408(optic cup formation involved in camera-type eye development);GO:0003677(DNA binding);GO:00…	04714(Thermogenesis);05225(Hepatocellular carcinoma)	no
ENSG00000060642	PIGV	-0.00592028	0.000207615	1	0.038	0.031	phosphatidylinositol glycan anchor biosynthesis class V [Source:HGNC Symbol;Acc:HGNC:26031]	GO:0000030(mannosyltransferase activity);GO:0004376(glycolipid mannosyltransferase activity);GO:0004584(dolichyl-phosphate-mannose-glycolipid alpha-mannosyltransferase activity);GO:0005783(endoplasmic reticulum);GO:0005789(endoplasmic reticulum membrane);GO:0006506(GPI anchor biosynthetic process);GO:0016020(membrane);GO:0016021(integral component of membrane);GO:0016254(preassembly of GPI anchor…	00563(Glycosylphosphatidylinositol (GPI)-anchor biosynthesis)	no
ENSG00000241188	RN7SL165P	-4.56728e-05	0.0934894	1	0.001	0	RNA, 7SL, cytoplasmic 165, pseudogene [Source:HGNC Symbol;Acc:HGNC:46181]	NA	NA	no
ENSG00000204160	ZDHHC18	0.0102323	0.000337876	1	0.063	0.047	zinc finger DHHC-type containing 18 [Source:HGNC Symbol;Acc:HGNC:20712]	GO:0005783(endoplasmic reticulum);GO:0005794(Golgi apparatus);GO:0006612(protein targeting to membrane);GO:0016020(membrane);GO:0016021(integral component of membrane);GO:0016409(palmitoyltransferase activity);GO:0016740(transferase activity);GO:0016746(transferase activity, transferring acyl groups);GO:0018230(peptidyl-L-cysteine S-palmitoylation);GO:0018345(protein palmitoylation);GO:0019706(pr…	NA	no
ENSG00000175793	SFN	5.20978e-07	0.179676	1	0.003	0.004	stratifin [Source:HGNC Symbol;Acc:HGNC:10773]	GO:0000079(regulation of cyclin-dependent protein serine/threonine kinase activity);GO:0001836(release of cytochrome c from mitochondria);GO:0003334(keratinocyte development);GO:0005515(protein binding);GO:0005576(extracellular region);GO:0005615(extracellular space);GO:0005634(nucleus);GO:0005737(cytoplasm);GO:0005739(mitochondrion);GO:0005829(cytosol);GO:0006469(negative regulation of protein k…	04110(Cell cycle);04115(p53 signaling pathway);04960(Aldosterone-regulated sodium reabsorption)	no
ENSG00000142751	GPN2	0.00255211	0.000115544	1	0.078	0.063	GPN-loop GTPase 2 [Source:HGNC Symbol;Acc:HGNC:25513]	GO:0000166(nucleotide binding);GO:0003674(molecular_function);GO:0003924(GTPase activity);GO:0005525(GTP binding);GO:0005575(cellular_component);GO:0008150(biological_process);GO:0016787(hydrolase activity)	NA	no
ENSG00000198746	GPATCH3	-0.00883167	1.11795e-06	0.0466286	0.071	0.057	G-patch domain containing 3 [Source:HGNC Symbol;Acc:HGNC:25720]	GO:0003676(nucleic acid binding);GO:0005515(protein binding);GO:0005634(nucleus);GO:0005737(cytoplasm);GO:0032480(negative regulation of type I interferon production);GO:0039536(negative regulation of RIG-I signaling pathway);GO:0045893(positive regulation of transcription, DNA-templated)	NA	no
ENSG00000090273	NUDC	-0.0276935	2.42569e-11	1.01173e-06	0.453	0.412	nuclear distribution C, dynein complex regulator [Source:HGNC Symbol;Acc:HGNC:8045]	GO:0005515(protein binding);GO:0005634(nucleus);GO:0005654(nucleoplasm);GO:0005737(cytoplasm);GO:0005829(cytosol);GO:0005856(cytoskeleton);GO:0005874(microtubule);GO:0006457(protein folding);GO:0007049(cell cycle);GO:0007275(multicellular organism development);GO:0008283(cell population proliferation);GO:0016020(membrane);GO:0016021(integral component of membrane);GO:0032502(developmental process…	NA	no
ENSG00000253368	TRNP1	-0.00363461	0.00622338	1	0.029	0.024	TMF1-regulated nuclear protein 1 [Source:HGNC Symbol;Acc:HGNC:34348]	GO:0003677(DNA binding);GO:0005634(nucleus);GO:0005719(nuclear euchromatin);GO:0007049(cell cycle);GO:0007275(multicellular organism development);GO:0007399(nervous system development);GO:0021696(cerebellar cortex morphogenesis);GO:0042127(regulation of cell population proliferation);GO:0051726(regulation of cell cycle);GO:0061351(neural precursor cell proliferation)	NA	no
ENSG00000158246	TENT5B	-0.0113794	0.33446	1	0.014	0.016	terminal nucleotidyltransferase 5B [Source:HGNC Symbol;Acc:HGNC:28273]	GO:0005515(protein binding);GO:0016740(transferase activity);GO:0016779(nucleotidyltransferase activity);GO:1990817(RNA adenylyltransferase activity)	NA	no
ENSG00000090020	SLC9A1	0.0131291	0.00284028	1	0.092	0.076	solute carrier family 9 member A1 [Source:HGNC Symbol;Acc:HGNC:11071]	GO:0002026(regulation of the force of heart contraction);GO:0005515(protein binding);GO:0005516(calmodulin binding);GO:0005546(phosphatidylinositol-4,5-bisphosphate binding);GO:0005654(nucleoplasm);GO:0005737(cytoplasm);GO:0005739(mitochondrion);GO:0005783(endoplasmic reticulum);GO:0005789(endoplasmic reticulum membrane);GO:0005886(plasma membrane);GO:0005887(integral component of plasma membrane…	04024(cAMP signaling pathway);04260(Cardiac muscle contraction);04261(Adrenergic signaling in cardiomyocytes);04371(Apelin signaling pathway);04810(Regulation of actin cytoskeleton);04919(Thyroid hormone signaling pathway);04970(Salivary secretion);04971(Gastric acid secretion);04972(Pancreatic secretion);04976(Bile secretion);05205(Proteoglycans in cancer)	no
ENSG00000225159	NPM1P39	-0.00220068	0.488565	1	0.004	0.005	nucleophosmin 1 pseudogene 39 [Source:HGNC Symbol;Acc:HGNC:45218]	NA	NA	no
ENSG00000142784	WDTC1	0.0187023	3.56959e-08	0.00148884	0.117	0.088	WD and tetratricopeptide repeats 1 [Source:HGNC Symbol;Acc:HGNC:29175]	GO:0000122(negative regulation of transcription by RNA polymerase II);GO:0001701(in utero embryonic development);GO:0004857(enzyme inhibitor activity);GO:0005515(protein binding);GO:0005634(nucleus);GO:0005654(nucleoplasm);GO:0005829(cytosol);GO:0006006(glucose metabolic process);GO:0008361(regulation of cell size);GO:0016567(protein ubiquitination);GO:0032869(cellular response to insulin stimulu…	NA	no
ENSG00000243659	FO393419.3	0.00165141	7.17917e-05	1	0.001	0.001	SMT3 suppressor of mif two 3 homolog 2 (yeast) (SMT3H2) pseudogene	NA	NA	no
ENSG00000186501	TMEM222	-0.00882128	1.42466e-05	0.594211	0.125	0.109	transmembrane protein 222 [Source:HGNC Symbol;Acc:HGNC:25363]	GO:0016020(membrane);GO:0016021(integral component of membrane)	NA	no
ENSG00000142765	SYTL1	0.00399766	0.0841049	1	0.004	0.002	synaptotagmin like 1 [Source:HGNC Symbol;Acc:HGNC:15584]	GO:0005515(protein binding);GO:0005623(cell);GO:0005886(plasma membrane);GO:0006886(intracellular protein transport);GO:0006887(exocytosis);GO:0016020(membrane);GO:0017137(Rab GTPase binding);GO:0019897(extrinsic component of plasma membrane);GO:0031528(microvillus membrane);GO:0042043(neurexin family protein binding);GO:0042470(melanosome);GO:0070062(extracellular exosome);GO:0070382(exocytic ve…	NA	no
ENSG00000142733	MAP3K6	-0.0116655	5.75308e-05	1	0.072	0.06	mitogen-activated protein kinase kinase kinase 6 [Source:HGNC Symbol;Acc:HGNC:6858]	GO:0000166(nucleotide binding);GO:0000186(activation of MAPKK activity);GO:0000287(magnesium ion binding);GO:0004672(protein kinase activity);GO:0004674(protein serine/threonine kinase activity);GO:0004709(MAP kinase kinase kinase activity);GO:0005524(ATP binding);GO:0006468(protein phosphorylation);GO:0007165(signal transduction);GO:0007257(activation of JUN kinase activity);GO:0016301(kinase ac…	04010(MAPK signaling pathway)	no
ENSG00000142748	FCN3	-0.00688997	0.210066	1	0	0.001	ficolin 3 [Source:HGNC Symbol;Acc:HGNC:3625]	GO:0001867(complement activation, lectin pathway);GO:0002376(immune system process);GO:0003823(antigen binding);GO:0005515(protein binding);GO:0005576(extracellular region);GO:0005581(collagen trimer);GO:0006956(complement activation);GO:0030246(carbohydrate binding);GO:0043654(recognition of apoptotic cell);GO:0045087(innate immune response);GO:0046597(negative regulation of viral entry into hos…	NA	no
ENSG00000181773	GPR3	-0.00395632	0.392566	1	0	0.001	G protein-coupled receptor 3 [Source:HGNC Symbol;Acc:HGNC:4484]	GO:0004930(G protein-coupled receptor activity);GO:0005515(protein binding);GO:0005886(plasma membrane);GO:0005887(integral component of plasma membrane);GO:0007165(signal transduction);GO:0007186(G protein-coupled receptor signaling pathway);GO:0007189(adenylate cyclase-activating G protein-coupled receptor signaling pathway);GO:0016020(membrane);GO:0016021(integral component of membrane);GO:004…	NA	no
ENSG00000158195	WASF2	-0.0434047	4.58788e-11	1.91356e-06	0.665	0.621	WAS protein family member 2 [Source:HGNC Symbol;Acc:HGNC:12733]	GO:0001525(angiogenesis);GO:0001667(ameboidal-type cell migration);GO:0001726(ruffle);GO:0003779(actin binding);GO:0005515(protein binding);GO:0005737(cytoplasm);GO:0005769(early endosome);GO:0005829(cytosol);GO:0005856(cytoskeleton);GO:0005911(cell-cell junction);GO:0006897(endocytosis);GO:0007188(adenylate cyclase-modulating G protein-coupled receptor signaling pathway);GO:0010592(positive regu…	04520(Adherens junction);04666(Fc gamma R-mediated phagocytosis);04810(Regulation of actin cytoskeleton);05100(Bacterial invasion of epithelial cells);05131(Shigellosis);05132(Salmonella infection);05231(Choline metabolism in cancer)	no
ENSG00000237429	BX293535.1	0.0021335	0.295886	1	0.001	0	novel transcript	NA	NA	no
ENSG00000126705	AHDC1	-0.0346647	0.052643	1	0.086	0.09	AT-hook DNA binding motif containing 1 [Source:HGNC Symbol;Acc:HGNC:25230]	GO:0003677(DNA binding)	NA	no
ENSG00000000938	FGR	0.296687	8.22748e-42	3.4316e-37	0.356	0.2	FGR proto-oncogene, Src family tyrosine kinase [Source:HGNC Symbol;Acc:HGNC:3697]	GO:0000166(nucleotide binding);GO:0001784(phosphotyrosine residue binding);GO:0002376(immune system process);GO:0002768(immune response-regulating cell surface receptor signaling pathway);GO:0004672(protein kinase activity);GO:0004713(protein tyrosine kinase activity);GO:0004715(non-membrane spanning protein tyrosine kinase activity);GO:0005102(signaling receptor binding);GO:0005515(protein bindi…	04062(Chemokine signaling pathway)	yes
ENSG00000235912	AL031729.1	-0.00313259	0.137205	1	0.001	0.001	novel pseudogene	NA	NA	no
ENSG00000233975	LINC02574	-0.00728354	0.0364167	1	0.001	0.003	long intergenic non-protein coding RNA 2574 [Source:HGNC Symbol;Acc:HGNC:53746]	NA	NA	no
ENSG00000126709	IFI6	-0.00962042	6.03007e-12	2.51508e-07	0.308	0.261	interferon alpha inducible protein 6 [Source:HGNC Symbol;Acc:HGNC:4054]	GO:0001836(release of cytochrome c from mitochondria);GO:0002376(immune system process);GO:0005515(protein binding);GO:0005739(mitochondrion);GO:0005743(mitochondrial inner membrane);GO:0005886(plasma membrane);GO:0006915(apoptotic process);GO:0006955(immune response);GO:0016020(membrane);GO:0016021(integral component of membrane);GO:0031966(mitochondrial membrane);GO:0042058(regulation of epider…	NA	no
ENSG00000009780	FAM76A	0.0223526	0.000133146	1	0.123	0.102	family with sequence similarity 76 member A [Source:HGNC Symbol;Acc:HGNC:28530]	GO:0005654(nucleoplasm)	NA	no
ENSG00000231344	AL020997.1	0.00112145	0.804457	1	0.001	0.001	novel pseudogene	NA	NA	no
ENSG00000117758	STX12	0.0151182	2.99629e-14	1.24972e-09	0.326	0.268	syntaxin 12 [Source:HGNC Symbol;Acc:HGNC:11430]	GO:0000045(autophagosome assembly);GO:0000139(Golgi membrane);GO:0000149(SNARE binding);GO:0000407(phagophore assembly site);GO:0005484(SNAP receptor activity);GO:0005515(protein binding);GO:0005768(endosome);GO:0005794(Golgi apparatus);GO:0006886(intracellular protein transport);GO:0006906(vesicle fusion);GO:0008021(synaptic vesicle);GO:0010008(endosome membrane);GO:0012505(endomembrane system);…	04145(Phagosome)	no
ENSG00000269971	AL020997.2	-0.00298096	0.674289	1	0.002	0.003	novel transcript, sense intronic to STX12	NA	NA	no
ENSG00000270031	AL020997.3	0.00320632	0.48126	1	0.002	0.001	novel transcript, sense intronic to STX12	NA	NA	no
ENSG00000117751	PPP1R8	0.0705939	1.97667e-12	8.24447e-08	0.096	0.052	protein phosphatase 1 regulatory subunit 8 [Source:HGNC Symbol;Acc:HGNC:9296]	GO:0003677(DNA binding);GO:0003723(RNA binding);GO:0003729(mRNA binding);GO:0004518(nuclease activity);GO:0004519(endonuclease activity);GO:0004864(protein phosphatase inhibitor activity);GO:0004865(protein serine/threonine phosphatase inhibitor activity);GO:0005515(protein binding);GO:0005634(nucleus);GO:0005654(nucleoplasm);GO:0005681(spliceosomal complex);GO:0005737(cytoplasm);GO:0006397(mRNA …	NA	no
ENSG00000130775	THEMIS2	0.0188259	1.36883e-18	5.70926e-14	0.368	0.298	thymocyte selection associated family member 2 [Source:HGNC Symbol;Acc:HGNC:16839]	GO:0002376(immune system process);GO:0005515(protein binding);GO:0005634(nucleus);GO:0005737(cytoplasm);GO:0006954(inflammatory response);GO:0007155(cell adhesion);GO:0050852(T cell receptor signaling pathway)	NA	no
ENSG00000117748	RPA2	-0.0466783	1.94928e-05	0.813025	0.136	0.137	replication protein A2 [Source:HGNC Symbol;Acc:HGNC:10290]	GO:0000082(G1/S transition of mitotic cell cycle);GO:0000722(telomere maintenance via recombination);GO:0000723(telomere maintenance);GO:0000724(double-strand break repair via homologous recombination);GO:0000781(chromosome, telomeric region);GO:0000784(nuclear chromosome, telomeric region);GO:0000785(chromatin);GO:0000794(condensed nuclear chromosome);GO:0003677(DNA binding);GO:0003684(damaged D…	03030(DNA replication);03420(Nucleotide excision repair);03430(Mismatch repair);03440(Homologous recombination);03460(Fanconi anemia pathway)	no
ENSG00000130768	SMPDL3B	0.000813265	0.615536	1	0.001	0.001	sphingomyelin phosphodiesterase acid like 3B [Source:HGNC Symbol;Acc:HGNC:21416]	GO:0002376(immune system process);GO:0004767(sphingomyelin phosphodiesterase activity);GO:0005576(extracellular region);GO:0005615(extracellular space);GO:0005886(plasma membrane);GO:0006629(lipid metabolic process);GO:0006685(sphingomyelin catabolic process);GO:0006954(inflammatory response);GO:0008081(phosphoric diester hydrolase activity);GO:0008150(biological_process);GO:0008152(metabolic pro…	NA	no
ENSG00000158156	XKR8	0.00456339	0.000274286	1	0.056	0.042	XK related 8 [Source:HGNC Symbol;Acc:HGNC:25508]	GO:0005886(plasma membrane);GO:0006915(apoptotic process);GO:0016020(membrane);GO:0016021(integral component of membrane);GO:0043652(engulfment of apoptotic cell);GO:0070782(phosphatidylserine exposure on apoptotic cell surface);GO:1902742(apoptotic process involved in development)	NA	no
ENSG00000158161	EYA3	0.0522916	2.34739e-07	0.00979071	0.079	0.047	EYA transcriptional coactivator and phosphatase 3 [Source:HGNC Symbol;Acc:HGNC:3521]	GO:0004721(phosphoprotein phosphatase activity);GO:0004725(protein tyrosine phosphatase activity);GO:0005515(protein binding);GO:0005634(nucleus);GO:0005654(nucleoplasm);GO:0005667(transcription factor complex);GO:0005737(cytoplasm);GO:0005813(centrosome);GO:0006281(DNA repair);GO:0006302(double-strand break repair);GO:0006325(chromatin organization);GO:0006470(protein dephosphorylation);GO:00069…	NA	no
ENSG00000240750	RN7SL559P	0.0028924	0.788224	1	0.004	0.004	RNA, 7SL, cytoplasmic 559, pseudogene [Source:HGNC Symbol;Acc:HGNC:46575]	NA	NA	no
ENSG00000228589	SPCS2P4	0.00463456	0.348636	1	0.007	0.005	signal peptidase complex subunit 2 pseudogene 4 [Source:HGNC Symbol;Acc:HGNC:45237]	NA	NA	no
ENSG00000169403	PTAFR	0.190374	4.11455e-31	1.71614e-26	0.454	0.316	platelet activating factor receptor [Source:HGNC Symbol;Acc:HGNC:9582]	GO:0001530(lipopolysaccharide binding);GO:0001816(cytokine production);GO:0001875(lipopolysaccharide receptor activity);GO:0002693(positive regulation of cellular extravasation);GO:0004930(G protein-coupled receptor activity);GO:0004992(platelet activating factor receptor activity);GO:0005515(protein binding);GO:0005543(phospholipid binding);GO:0005886(plasma membrane);GO:0005887(integral compone…	04020(Calcium signaling pathway);04080(Neuroactive ligand-receptor interaction);05150(Staphylococcus aureus infection)	no
ENSG00000126698	DNAJC8	-0.008552	2.51578e-14	1.04931e-09	0.534	0.473	DnaJ heat shock protein family (Hsp40) member C8 [Source:HGNC Symbol;Acc:HGNC:15470]	GO:0000398(mRNA splicing, via spliceosome);GO:0005515(protein binding);GO:0005634(nucleus);GO:0005654(nucleoplasm);GO:0005829(cytosol);GO:0030544(Hsp70 protein binding);GO:0045171(intercellular bridge)	NA	no
ENSG00000130770	ATP5IF1	-0.0558274	1.36847e-10	5.70777e-06	0.598	0.564	ATP synthase inhibitory factor subunit 1 [Source:HGNC Symbol;Acc:HGNC:871]	GO:0001525(angiogenesis);GO:0001937(negative regulation of endothelial cell proliferation);GO:0004857(enzyme inhibitor activity);GO:0005516(calmodulin binding);GO:0005739(mitochondrion);GO:0006091(generation of precursor metabolites and energy);GO:0006783(heme biosynthetic process);GO:0009986(cell surface);GO:0019899(enzyme binding);GO:0030218(erythrocyte differentiation);GO:0032780(negative regu…	NA	no
ENSG00000270605	AL353622.1	0.00137949	0.977126	1	0.001	0.001	novel transcript	NA	NA	no
ENSG00000130766	SESN2	0.011407	0.00375846	1	0.142	0.122	sestrin 2 [Source:HGNC Symbol;Acc:HGNC:20746]	GO:0001932(regulation of protein phosphorylation);GO:0005092(GDP-dissociation inhibitor activity);GO:0005515(protein binding);GO:0005634(nucleus);GO:0005737(cytoplasm);GO:0005739(mitochondrion);GO:0005829(cytosol);GO:0006111(regulation of gluconeogenesis);GO:0006635(fatty acid beta-oxidation);GO:0007005(mitochondrion organization);GO:0009749(response to glucose);GO:0016239(positive regulation of …	04115(p53 signaling pathway);04150(mTOR signaling pathway);04211(Longevity regulating pathway)	no
ENSG00000130772	MED18	0.00477826	0.439126	1	0.039	0.037	mediator complex subunit 18 [Source:HGNC Symbol;Acc:HGNC:25944]	GO:0003712(transcription coregulator activity);GO:0005515(protein binding);GO:0005634(nucleus);GO:0006357(regulation of transcription by RNA polymerase II);GO:0006369(termination of RNA polymerase II transcription);GO:0016592(mediator complex);GO:0070847(core mediator complex)	NA	no
ENSG00000204138	PHACTR4	0.0208015	1.86549e-12	7.78075e-08	0.356	0.295	phosphatase and actin regulator 4 [Source:HGNC Symbol;Acc:HGNC:25793]	GO:0001755(neural crest cell migration);GO:0001843(neural tube closure);GO:0003779(actin binding);GO:0004864(protein phosphatase inhibitor activity);GO:0005737(cytoplasm);GO:0007266(Rho protein signal transduction);GO:0007275(multicellular organism development);GO:0007399(nervous system development);GO:0008157(protein phosphatase 1 binding);GO:0019888(protein phosphatase regulator activity);GO:00…	NA	no
ENSG00000229820	CR391992.1	0.0015854	0.0233031	1	0.004	0.001	DnaJ (Hsp40) homolog, subfamily C member 8 (DNAJC8) pseudogene	NA	NA	no
ENSG00000180198	RCC1	-0.00635913	0.00748223	1	0.082	0.072	regulator of chromosome condensation 1 [Source:HGNC Symbol;Acc:HGNC:1913]	GO:0000082(G1/S transition of mitotic cell cycle);GO:0000785(chromatin);GO:0000790(nuclear chromatin);GO:0000794(condensed nuclear chromosome);GO:0003677(DNA binding);GO:0003682(chromatin binding);GO:0005085(guanyl-nucleotide exchange factor activity);GO:0005087(Ran guanyl-nucleotide exchange factor activity);GO:0005515(protein binding);GO:0005634(nucleus);GO:0005654(nucleoplasm);GO:0005694(chrom…	NA	no
ENSG00000242125	SNHG3	0.00620037	0.0312524	1	0.051	0.042	small nucleolar RNA host gene 3 [Source:HGNC Symbol;Acc:HGNC:10118]	NA	NA	no
ENSG00000200087	SNORA73B	-0.00174263	0.392566	1	0	0.001	small nucleolar RNA, H/ACA box 73B [Source:HGNC Symbol;Acc:HGNC:10116]	NA	NA	no
ENSG00000231468	PRDX3P2	-0.0009346	1	1	0	0.001	peroxiredoxin 3 pseudogene 2 [Source:HGNC Symbol;Acc:HGNC:39265]	NA	NA	no
ENSG00000279443	AL513497.1	0.00478653	0.095634	1	0.012	0.008	TEC	NA	NA	no
ENSG00000180098	TRNAU1AP	0.0180851	6.48772e-08	0.00270596	0.155	0.122	tRNA selenocysteine 1 associated protein 1 [Source:HGNC Symbol;Acc:HGNC:30813]	GO:0001514(selenocysteine incorporation);GO:0003676(nucleic acid binding);GO:0003723(RNA binding);GO:0005634(nucleus);GO:0005737(cytoplasm);GO:0006412(translation)	NA	no
ENSG00000197989	SNHG12	-0.221088	2.53393e-14	1.05688e-09	0.307	0.356	small nucleolar RNA host gene 12 [Source:HGNC Symbol;Acc:HGNC:30062]	NA	NA	no
ENSG00000120656	TAF12	-0.0267504	4.75989e-08	0.0019853	0.178	0.159	TATA-box binding protein associated factor 12 [Source:HGNC Symbol;Acc:HGNC:11545]	GO:0000124(SAGA complex);GO:0003677(DNA binding);GO:0003700(DNA-binding transcription factor activity);GO:0003713(transcription coactivator activity);GO:0004402(histone acetyltransferase activity);GO:0005515(protein binding);GO:0005634(nucleus);GO:0005654(nucleoplasm);GO:0005669(transcription factor TFIID complex);GO:0006352(DNA-templated transcription, initiation);GO:0006366(transcription by RNA…	03022(Basal transcription factors)	no
ENSG00000188060	RAB42	0.00955974	3.43431e-07	0.0143242	0.071	0.052	RAB42, member RAS oncogene family [Source:HGNC Symbol;Acc:HGNC:28702]	GO:0000166(nucleotide binding);GO:0003924(GTPase activity);GO:0005525(GTP binding);GO:0016020(membrane)	NA	no
ENSG00000229388	LINC01715	0.00264539	0.901662	1	0.005	0.004	long intergenic non-protein coding RNA 1715 [Source:HGNC Symbol;Acc:HGNC:52502]	NA	NA	no
ENSG00000162419	GMEB1	0.0214736	3.72066e-06	0.155185	0.086	0.062	glucocorticoid modulatory element binding protein 1 [Source:HGNC Symbol;Acc:HGNC:4370]	GO:0000978(RNA polymerase II proximal promoter sequence-specific DNA binding);GO:0000981(DNA-binding transcription factor activity, RNA polymerase II-specific);GO:0001228(DNA-binding transcription activator activity, RNA polymerase II-specific);GO:0003677(DNA binding);GO:0003700(DNA-binding transcription factor activity);GO:0003713(transcription coactivator activity);GO:0005634(nucleus);GO:000565…	NA	no
ENSG00000198492	YTHDF2	0.000177409	2.84172e-21	1.18525e-16	0.305	0.245	YTH N6-methyladenosine RNA binding protein 2 [Source:HGNC Symbol;Acc:HGNC:31675]	GO:0000932(P-body);GO:0001556(oocyte maturation);GO:0003723(RNA binding);GO:0005515(protein binding);GO:0005634(nucleus);GO:0005737(cytoplasm);GO:0005815(microtubule organizing center);GO:0005829(cytosol);GO:0006959(humoral immune response);GO:0030154(cell differentiation);GO:0036464(cytoplasmic ribonucleoprotein granule);GO:0043488(regulation of mRNA stability);GO:0045746(negative regulation of …	NA	no
ENSG00000159023	EPB41	-0.0224077	5.29067e-06	0.220668	0.081	0.071	erythrocyte membrane protein band 4.1 [Source:HGNC Symbol;Acc:HGNC:3377]	GO:0003779(actin binding);GO:0005198(structural molecule activity);GO:0005200(structural constituent of cytoskeleton);GO:0005515(protein binding);GO:0005516(calmodulin binding);GO:0005545(1-phosphatidylinositol binding);GO:0005634(nucleus);GO:0005737(cytoplasm);GO:0005829(cytosol);GO:0005856(cytoskeleton);GO:0005886(plasma membrane);GO:0005938(cell cortex);GO:0007049(cell cycle);GO:0008022(protei…	NA	no
ENSG00000277958	RF00017	0.00325364	0.314288	1	0.001	0	NA	NA	NA	no
ENSG00000253304	TMEM200B	-0.00255079	0.795691	1	0.004	0.005	transmembrane protein 200B [Source:HGNC Symbol;Acc:HGNC:33785]	GO:0016020(membrane);GO:0016021(integral component of membrane)	NA	no
ENSG00000116350	SRSF4	0.0283182	2.2937e-09	9.56677e-05	0.405	0.347	serine and arginine rich splicing factor 4 [Source:HGNC Symbol;Acc:HGNC:10786]	GO:0000375(RNA splicing, via transesterification reactions);GO:0000381(regulation of alternative mRNA splicing, via spliceosome);GO:0000398(mRNA splicing, via spliceosome);GO:0003676(nucleic acid binding);GO:0003723(RNA binding);GO:0005515(protein binding);GO:0005634(nucleus);GO:0005654(nucleoplasm);GO:0006397(mRNA processing);GO:0006405(RNA export from nucleus);GO:0006406(mRNA export from nucleu…	03040(Spliceosome);05168(Herpes simplex virus 1 infection)	no
ENSG00000116353	MECR	-0.036816	0.000357339	1	0.031	0.038	mitochondrial trans-2-enoyl-CoA reductase [Source:HGNC Symbol;Acc:HGNC:19691]	GO:0005634(nucleus);GO:0005737(cytoplasm);GO:0005739(mitochondrion);GO:0005759(mitochondrial matrix);GO:0006629(lipid metabolic process);GO:0006631(fatty acid metabolic process);GO:0006633(fatty acid biosynthetic process);GO:0006635(fatty acid beta-oxidation);GO:0016491(oxidoreductase activity);GO:0019166(trans-2-enoyl-CoA reductase (NADPH) activity);GO:0055114(oxidation-reduction process)	00062(Fatty acid elongation)	no
ENSG00000060656	PTPRU	0.000176322	0.085478	1	0.004	0.005	protein tyrosine phosphatase, receptor type U [Source:HGNC Symbol;Acc:HGNC:9683]	GO:0004721(phosphoprotein phosphatase activity);GO:0004725(protein tyrosine phosphatase activity);GO:0005001(transmembrane receptor protein tyrosine phosphatase activity);GO:0005515(protein binding);GO:0005886(plasma membrane);GO:0005887(integral component of plasma membrane);GO:0005911(cell-cell junction);GO:0006470(protein dephosphorylation);GO:0007155(cell adhesion);GO:0007185(transmembrane re…	NA	no
ENSG00000162510	MATN1	0.00821725	0.0625029	1	0.012	0.009	matrilin 1 [Source:HGNC Symbol;Acc:HGNC:6907]	GO:0002062(chondrocyte differentiation);GO:0003429(growth plate cartilage chondrocyte morphogenesis);GO:0005201(extracellular matrix structural constituent);GO:0005509(calcium ion binding);GO:0005515(protein binding);GO:0005576(extracellular region);GO:0005615(extracellular space);GO:0030198(extracellular matrix organization);GO:0030500(regulation of bone mineralization);GO:0031012(extracellular …	NA	no
ENSG00000186056	MATN1-AS1	0.000761727	0.941216	1	0.004	0.004	MATN1 antisense RNA 1 [Source:HGNC Symbol;Acc:HGNC:40364]	NA	NA	no
ENSG00000162511	LAPTM5	0.258608	1.21883e-48	5.08361e-44	0.982	0.951	lysosomal protein transmembrane 5 [Source:HGNC Symbol;Acc:HGNC:29612]	GO:0005515(protein binding);GO:0005764(lysosome);GO:0005765(lysosomal membrane);GO:0005887(integral component of plasma membrane);GO:0016020(membrane);GO:0016021(integral component of membrane);GO:1990830(cellular response to leukemia inhibitory factor)	04142(Lysosome)	no
ENSG00000223382	LINC01778	8.52918e-05	0.603054	1	0.001	0.001	long intergenic non-protein coding RNA 1778 [Source:HGNC Symbol;Acc:HGNC:52568]	NA	NA	no
ENSG00000162512	SDC3	0.0236521	5.90148e-18	2.46145e-13	0.353	0.283	syndecan 3 [Source:HGNC Symbol;Acc:HGNC:10660]	GO:0001523(retinoid metabolic process);GO:0005515(protein binding);GO:0005796(Golgi lumen);GO:0005886(plasma membrane);GO:0006024(glycosaminoglycan biosynthetic process);GO:0006027(glycosaminoglycan catabolic process);GO:0009986(cell surface);GO:0016020(membrane);GO:0016021(integral component of membrane);GO:0016477(cell migration);GO:0042802(identical protein binding);GO:0043202(lysosomal lumen)…	04514(Cell adhesion molecules (CAMs))	no
ENSG00000134644	PUM1	0.0487143	1.28961e-13	5.37882e-09	0.374	0.304	pumilio RNA binding family member 1 [Source:HGNC Symbol;Acc:HGNC:14957]	GO:0000932(P-body);GO:0003723(RNA binding);GO:0003730(mRNA 3'-UTR binding);GO:0005515(protein binding);GO:0005634(nucleus);GO:0005654(nucleoplasm);GO:0005737(cytoplasm);GO:0005829(cytosol);GO:0006417(regulation of translation);GO:0007283(spermatogenesis);GO:0008344(adult locomotory behavior);GO:0010494(cytoplasmic stress granule);GO:0010608(posttranscriptional regulation of gene expression);GO:00…	NA	no
ENSG00000060688	SNRNP40	-0.0408912	6.43249e-08	0.00268293	0.089	0.083	small nuclear ribonucleoprotein U5 subunit 40 [Source:HGNC Symbol;Acc:HGNC:30857]	GO:0000375(RNA splicing, via transesterification reactions);GO:0000398(mRNA splicing, via spliceosome);GO:0003723(RNA binding);GO:0005515(protein binding);GO:0005634(nucleus);GO:0005654(nucleoplasm);GO:0005681(spliceosomal complex);GO:0005682(U5 snRNP);GO:0005732(small nucleolar ribonucleoprotein complex);GO:0005829(cytosol);GO:0006396(RNA processing);GO:0006397(mRNA processing);GO:0008380(RNA sp…	03040(Spliceosome)	no
ENSG00000229447	AC114495.2	-0.00195102	0.896294	1	0.002	0.002	general transcription factor IIA, 2, 12kDa (GTF2A2) pseudogene	NA	NA	no
ENSG00000121766	ZCCHC17	0.0643391	1.40095e-09	5.84323e-05	0.234	0.178	zinc finger CCHC-type containing 17 [Source:HGNC Symbol;Acc:HGNC:30246]	GO:0003676(nucleic acid binding);GO:0003723(RNA binding);GO:0005515(protein binding);GO:0005634(nucleus);GO:0005730(nucleolus);GO:0008270(zinc ion binding);GO:0022625(cytosolic large ribosomal subunit);GO:0046872(metal ion binding)	NA	no
ENSG00000229044	AL451070.1	-0.00381329	0.291035	1	0.002	0.003	novel transcript	NA	NA	no
ENSG00000121769	FABP3	0.0660453	2.72791e-14	1.13778e-09	0.142	0.089	fatty acid binding protein 3 [Source:HGNC Symbol;Acc:HGNC:3557]	GO:0005324(long-chain fatty acid transporter activity);GO:0005504(fatty acid binding);GO:0005515(protein binding);GO:0005615(extracellular space);GO:0005737(cytoplasm);GO:0005829(cytosol);GO:0006631(fatty acid metabolic process);GO:0008092(cytoskeletal protein binding);GO:0008285(negative regulation of cell population proliferation);GO:0008289(lipid binding);GO:0015909(long-chain fatty acid trans…	03320(PPAR signaling pathway)	no
ENSG00000168528	SERINC2	0.184302	2.97363e-54	1.24027e-49	0.134	0.033	serine incorporator 2 [Source:HGNC Symbol;Acc:HGNC:23231]	GO:0006658(phosphatidylserine metabolic process);GO:0006665(sphingolipid metabolic process);GO:0016020(membrane);GO:0016021(integral component of membrane);GO:0070062(extracellular exosome);GO:1904219(positive regulation of CDP-diacylglycerol-serine O-phosphatidyltransferase activity);GO:1904222(positive regulation of serine C-palmitoyltransferase activity)	NA	no
ENSG00000284543	LINC01226	0.03059	0.00274241	1	0.028	0.015	long intergenic non-protein coding RNA 1226 [Source:HGNC Symbol;Acc:HGNC:49678]	NA	NA	no
ENSG00000142910	TINAGL1	-0.00588225	0.311675	1	0.002	0.003	tubulointerstitial nephritis antigen like 1 [Source:HGNC Symbol;Acc:HGNC:19168]	GO:0005044(scavenger receptor activity);GO:0005201(extracellular matrix structural constituent);GO:0005515(protein binding);GO:0005576(extracellular region);GO:0005615(extracellular space);GO:0005737(cytoplasm);GO:0006508(proteolysis);GO:0006898(receptor-mediated endocytosis);GO:0006955(immune response);GO:0007155(cell adhesion);GO:0008234(cysteine-type peptidase activity);GO:0016197(endosomal tr…	NA	no
ENSG00000162517	PEF1	0.0330886	2.47904e-10	1.03398e-05	0.169	0.126	penta-EF-hand domain containing 1 [Source:HGNC Symbol;Acc:HGNC:30009]	GO:0000139(Golgi membrane);GO:0003723(RNA binding);GO:0005509(calcium ion binding);GO:0005515(protein binding);GO:0005737(cytoplasm);GO:0005783(endoplasmic reticulum);GO:0006888(endoplasmic reticulum to Golgi vesicle-mediated transport);GO:0012507(ER to Golgi transport vesicle membrane);GO:0014029(neural crest formation);GO:0014032(neural crest cell development);GO:0016020(membrane);GO:0030127(CO…	NA	no
ENSG00000264078	AC114488.3	-0.00604476	0.0583677	1	0.002	0.002	novel transcript, antisense to PEF1	NA	NA	no
ENSG00000084636	COL16A1	0.00243257	0.763342	1	0.043	0.04	collagen type XVI alpha 1 chain [Source:HGNC Symbol;Acc:HGNC:2193]	GO:0005178(integrin binding);GO:0005201(extracellular matrix structural constituent);GO:0005515(protein binding);GO:0005576(extracellular region);GO:0005581(collagen trimer);GO:0005597(collagen type XVI trimer);GO:0005615(extracellular space);GO:0005788(endoplasmic reticulum lumen);GO:0007155(cell adhesion);GO:0007229(integrin-mediated signaling pathway);GO:0007565(female pregnancy);GO:0030020(ex…	NA	no
ENSG00000134668	SPOCD1	-0.00047514	0.0487722	1	0.005	0.003	SPOC domain containing 1 [Source:HGNC Symbol;Acc:HGNC:26338]	GO:0006351(transcription, DNA-templated);GO:0010923(negative regulation of phosphatase activity)	NA	no
ENSG00000269967	AL136115.2	0.0049274	0.0127845	1	0.005	0.002	novel transcript	NA	NA	no
ENSG00000184007	PTP4A2	0.0835651	4.08331e-14	1.70311e-09	0.611	0.52	protein tyrosine phosphatase type IVA, member 2 [Source:HGNC Symbol;Acc:HGNC:9635]	GO:0004721(phosphoprotein phosphatase activity);GO:0004725(protein tyrosine phosphatase activity);GO:0004727(prenylated protein tyrosine phosphatase activity);GO:0005634(nucleus);GO:0005737(cytoplasm);GO:0005768(endosome);GO:0005769(early endosome);GO:0005829(cytosol);GO:0005886(plasma membrane);GO:0006470(protein dephosphorylation);GO:0008138(protein tyrosine/serine/threonine phosphatase activit…	NA	no
ENSG00000121774	KHDRBS1	0.0737526	8.18638e-17	3.41446e-12	0.483	0.394	KH RNA binding domain containing, signal transduction associated 1 [Source:HGNC Symbol;Acc:HGNC:18116]	GO:0000086(G2/M transition of mitotic cell cycle);GO:0000381(regulation of alternative mRNA splicing, via spliceosome);GO:0003676(nucleic acid binding);GO:0003677(DNA binding);GO:0003723(RNA binding);GO:0005070(SH3/SH2 adaptor activity);GO:0005515(protein binding);GO:0005634(nucleus);GO:0005654(nucleoplasm);GO:0005737(cytoplasm);GO:0005829(cytosol);GO:0006397(mRNA processing);GO:0007049(cell cycl…	NA	no
ENSG00000203325	AL445248.1	-0.00278365	0.52812	1	0.004	0.004	novel transcript	NA	NA	no
ENSG00000121775	TMEM39B	-0.0198425	1.01278e-06	0.042242	0.06	0.052	transmembrane protein 39B [Source:HGNC Symbol;Acc:HGNC:25510]	GO:0016020(membrane);GO:0016021(integral component of membrane)	NA	no
ENSG00000025800	KPNA6	0.0775832	2.127e-11	8.8715e-07	0.219	0.158	karyopherin subunit alpha 6 [Source:HGNC Symbol;Acc:HGNC:6399]	GO:0005515(protein binding);GO:0005634(nucleus);GO:0005643(nuclear pore);GO:0005654(nucleoplasm);GO:0005737(cytoplasm);GO:0005829(cytosol);GO:0006606(protein import into nucleus);GO:0006607(NLS-bearing protein import into nucleus);GO:0008139(nuclear localization sequence binding);GO:0008565(protein transporter activity);GO:0015031(protein transport);GO:0016020(membrane);GO:0030683(evasion or tole…	NA	no
ENSG00000084652	TXLNA	0.0314566	4.79944e-07	0.020018	0.193	0.154	taxilin alpha [Source:HGNC Symbol;Acc:HGNC:30685]	GO:0005125(cytokine activity);GO:0005515(protein binding);GO:0005576(extracellular region);GO:0005737(cytoplasm);GO:0005829(cytosol);GO:0006887(exocytosis);GO:0008283(cell population proliferation);GO:0010469(regulation of signaling receptor activity);GO:0016020(membrane);GO:0019221(cytokine-mediated signaling pathway);GO:0019905(syntaxin binding);GO:0030372(high molecular weight B cell growth fa…	NA	no
ENSG00000160050	CCDC28B	-0.0197333	0.449453	1	0.037	0.042	coiled-coil domain containing 28B [Source:HGNC Symbol;Acc:HGNC:28163]	GO:0005515(protein binding);GO:0005737(cytoplasm);GO:0005813(centrosome);GO:0005815(microtubule organizing center);GO:0005856(cytoskeleton);GO:0030030(cell projection organization);GO:0060271(cilium assembly)	NA	no
ENSG00000224066	AL049795.1	-0.00180773	0.00372119	1	0.001	0.001	novel transcript	NA	NA	no
ENSG00000160051	IQCC	0.00547223	0.537854	1	0.005	0.003	IQ motif containing C [Source:HGNC Symbol;Acc:HGNC:25545]	GO:0005515(protein binding)	NA	no
ENSG00000222046	DCDC2B	0.00373086	0.485123	1	0.001	0	doublecortin domain containing 2B [Source:HGNC Symbol;Acc:HGNC:32576]	GO:0005515(protein binding);GO:0005815(microtubule organizing center);GO:0005874(microtubule);GO:0030864(cortical actin cytoskeleton);GO:0035556(intracellular signal transduction)	NA	no
ENSG00000160055	TMEM234	0.000920528	0.000432914	1	0.054	0.042	transmembrane protein 234 [Source:HGNC Symbol;Acc:HGNC:28837]	GO:0005515(protein binding);GO:0016020(membrane);GO:0016021(integral component of membrane)	NA	no
ENSG00000084623	EIF3I	0.0235745	4.71437e-14	1.96632e-09	0.362	0.3	eukaryotic translation initiation factor 3 subunit I [Source:HGNC Symbol;Acc:HGNC:3272]	GO:0001732(formation of cytoplasmic translation initiation complex);GO:0002183(cytoplasmic translational initiation);GO:0003743(translation initiation factor activity);GO:0005515(protein binding);GO:0005737(cytoplasm);GO:0005829(cytosol);GO:0005852(eukaryotic translation initiation factor 3 complex);GO:0006412(translation);GO:0006413(translational initiation);GO:0016282(eukaryotic 43S preinitiati…	03013(RNA transport)	no
ENSG00000220785	MTMR9LP	-0.00121369	0.0007804	1	0.037	0.029	myotubularin related protein 9-like, pseudogene [Source:HGNC Symbol;Acc:HGNC:27920]	NA	NA	no
ENSG00000183615	FAM167B	-0.00315165	0.616722	1	0.004	0.004	family with sequence similarity 167 member B [Source:HGNC Symbol;Acc:HGNC:28133]	NA	NA	no
ENSG00000182866	LCK	-0.00149219	0.994652	1	0.001	0.001	LCK proto-oncogene, Src family tyrosine kinase [Source:HGNC Symbol;Acc:HGNC:6524]	GO:0000166(nucleotide binding);GO:0000242(pericentriolar material);GO:0001772(immunological synapse);GO:0001784(phosphotyrosine residue binding);GO:0004672(protein kinase activity);GO:0004713(protein tyrosine kinase activity);GO:0004715(non-membrane spanning protein tyrosine kinase activity);GO:0004722(protein serine/threonine phosphatase activity);GO:0005102(signaling receptor binding);GO:000551…	04064(NF-kappa B signaling pathway);04380(Osteoclast differentiation);04650(Natural killer cell mediated cytotoxicity);04658(Th1 and Th2 cell differentiation);04659(Th17 cell differentiation);04660(T cell receptor signaling pathway);05166(Human T-cell leukemia virus 1 infection);05340(Primary immunodeficiency)	no
ENSG00000116478	HDAC1	-0.00981086	9.98253e-06	0.416361	0.113	0.096	histone deacetylase 1 [Source:HGNC Symbol;Acc:HGNC:4852]	GO:0000118(histone deacetylase complex);GO:0000122(negative regulation of transcription by RNA polymerase II);GO:0000785(chromatin);GO:0000790(nuclear chromatin);GO:0000792(heterochromatin);GO:0000976(transcription regulatory region sequence-specific DNA binding);GO:0000978(RNA polymerase II proximal promoter sequence-specific DNA binding);GO:0000979(RNA polymerase II core promoter sequence-speci…	04110(Cell cycle);04213(Longevity regulating pathway - multiple species);04330(Notch signaling pathway);04919(Thyroid hormone signaling pathway);05016(Huntington disease);05031(Amphetamine addiction);05034(Alcoholism);05165(Human papillomavirus infection);05169(Epstein-Barr virus infection);05200(Pathways in cancer);05202(Transcriptional misregulation in cancer);05203(Viral carcinogenesis);05206(…	no
ENSG00000175130	MARCKSL1	-0.0403466	3.88713e-06	0.162128	0.104	0.097	MARCKS like 1 [Source:HGNC Symbol;Acc:HGNC:7142]	GO:0003779(actin binding);GO:0005515(protein binding);GO:0005516(calmodulin binding);GO:0005737(cytoplasm);GO:0005856(cytoskeleton);GO:0005886(plasma membrane);GO:0008284(positive regulation of cell population proliferation);GO:0016020(membrane);GO:0070062(extracellular exosome)	04666(Fc gamma R-mediated phagocytosis);05140(Leishmaniasis)	no
ENSG00000162526	TSSK3	-0.00275681	1	1	0	0.001	testis specific serine kinase 3 [Source:HGNC Symbol;Acc:HGNC:15473]	GO:0000166(nucleotide binding);GO:0000287(magnesium ion binding);GO:0004672(protein kinase activity);GO:0004674(protein serine/threonine kinase activity);GO:0005515(protein binding);GO:0005524(ATP binding);GO:0005634(nucleus);GO:0005737(cytoplasm);GO:0006468(protein phosphorylation);GO:0007275(multicellular organism development);GO:0007283(spermatogenesis);GO:0016301(kinase activity);GO:0016310(p…	NA	no
ENSG00000225828	FAM229A	-0.00205472	0.651004	1	0.011	0.011	family with sequence similarity 229 member A [Source:HGNC Symbol;Acc:HGNC:44652]	NA	NA	no
ENSG00000160058	BSDC1	0.0444245	7.568e-10	3.15654e-05	0.167	0.123	BSD domain containing 1 [Source:HGNC Symbol;Acc:HGNC:25501]	NA	NA	no
ENSG00000273274	ZBTB8B	-0.000676332	0.860478	1	0.001	0.001	zinc finger and BTB domain containing 8B [Source:HGNC Symbol;Acc:HGNC:37057]	GO:0000981(DNA-binding transcription factor activity, RNA polymerase II-specific);GO:0003676(nucleic acid binding);GO:0003677(DNA binding);GO:0005515(protein binding);GO:0005634(nucleus);GO:0006357(regulation of transcription by RNA polymerase II);GO:0046872(metal ion binding)	NA	no
ENSG00000160062	ZBTB8A	-0.0132891	0.000352081	1	0.022	0.018	zinc finger and BTB domain containing 8A [Source:HGNC Symbol;Acc:HGNC:24172]	GO:0003674(molecular_function);GO:0003676(nucleic acid binding);GO:0003677(DNA binding);GO:0005515(protein binding);GO:0005575(cellular_component);GO:0005634(nucleus);GO:0008150(biological_process);GO:0046872(metal ion binding)	NA	no
ENSG00000176261	ZBTB8OS	-0.04598	1.16456e-10	4.85726e-06	0.21	0.191	zinc finger and BTB domain containing 8 opposite strand [Source:HGNC Symbol;Acc:HGNC:24094]	GO:0005515(protein binding);GO:0005654(nucleoplasm);GO:0006388(tRNA splicing, via endonucleolytic cleavage and ligation);GO:0008033(tRNA processing);GO:0046872(metal ion binding);GO:0072669(tRNA-splicing ligase complex)	NA	no
ENSG00000162521	RBBP4	-0.0543144	5.93406e-14	2.47504e-09	0.295	0.267	RB binding protein 4, chromatin remodeling factor [Source:HGNC Symbol;Acc:HGNC:9887]	GO:0000790(nuclear chromatin);GO:0000978(RNA polymerase II proximal promoter sequence-specific DNA binding);GO:0000980(RNA polymerase II distal enhancer sequence-specific DNA binding);GO:0005515(protein binding);GO:0005634(nucleus);GO:0005654(nucleoplasm);GO:0005829(cytosol);GO:0006260(DNA replication);GO:0006325(chromatin organization);GO:0006335(DNA replication-dependent nucleosome assembly);GO…	04218(Cellular senescence)	no
ENSG00000162520	SYNC	0.00612881	5.42873e-07	0.0226427	0.075	0.056	syncoilin, intermediate filament protein [Source:HGNC Symbol;Acc:HGNC:28897]	GO:0005198(structural molecule activity);GO:0005737(cytoplasm);GO:0005829(cytosol);GO:0005882(intermediate filament);GO:0030018(Z disc);GO:0031594(neuromuscular junction);GO:0042383(sarcolemma);GO:0045103(intermediate filament-based process);GO:0048471(perinuclear region of cytoplasm)	NA	no
ENSG00000162522	KIAA1522	0.0250181	0.000172054	1	0.051	0.033	KIAA1522 [Source:HGNC Symbol;Acc:HGNC:29301]	GO:0030154(cell differentiation)	NA	no
ENSG00000134684	YARS	0.0669247	4.64871e-11	1.93893e-06	0.177	0.123	tyrosyl-tRNA synthetase [Source:HGNC Symbol;Acc:HGNC:12840]	GO:0000049(tRNA binding);GO:0000166(nucleotide binding);GO:0003723(RNA binding);GO:0004812(aminoacyl-tRNA ligase activity);GO:0004831(tyrosine-tRNA ligase activity);GO:0005153(interleukin-8 receptor binding);GO:0005515(protein binding);GO:0005524(ATP binding);GO:0005615(extracellular space);GO:0005737(cytoplasm);GO:0005829(cytosol);GO:0006412(translation);GO:0006418(tRNA aminoacylation for protei…	00970(Aminoacyl-tRNA biosynthesis)	no
ENSG00000116497	S100PBP	-0.00458239	4.43579e-05	1	0.103	0.087	S100P binding protein [Source:HGNC Symbol;Acc:HGNC:25768]	GO:0005634(nucleus);GO:0005829(cytosol);GO:0016607(nuclear speck);GO:0048306(calcium-dependent protein binding)	NA	no
ENSG00000160097	FNDC5	-0.000744707	0.965627	1	0.002	0.002	fibronectin type III domain containing 5 [Source:HGNC Symbol;Acc:HGNC:20240]	GO:0003674(molecular_function);GO:0005179(hormone activity);GO:0005515(protein binding);GO:0005576(extracellular region);GO:0005777(peroxisome);GO:0005778(peroxisomal membrane);GO:0005783(endoplasmic reticulum);GO:0005886(plasma membrane);GO:0008150(biological_process);GO:0010469(regulation of signaling receptor activity);GO:0014850(response to muscle activity);GO:0016020(membrane);GO:0016021(int…	NA	no
ENSG00000121905	HPCA	7.35539e-05	1	1	0.001	0	hippocalcin [Source:HGNC Symbol;Acc:HGNC:5144]	GO:0003779(actin binding);GO:0005509(calcium ion binding);GO:0005737(cytoplasm);GO:0005829(cytosol);GO:0007420(brain development);GO:0010518(positive regulation of phospholipase activity);GO:0014070(response to organic cyclic compound);GO:0016020(membrane);GO:0019722(calcium-mediated signaling);GO:0019898(extrinsic component of membrane);GO:0019900(kinase binding);GO:0030424(axon);GO:0031283(nega…	NA	no
ENSG00000121900	TMEM54	-0.0510611	5.88747e-05	1	0.029	0.047	transmembrane protein 54 [Source:HGNC Symbol;Acc:HGNC:24143]	GO:0003674(molecular_function);GO:0005575(cellular_component);GO:0008150(biological_process);GO:0016020(membrane);GO:0016021(integral component of membrane)	NA	no
ENSG00000116514	RNF19B	0.0357589	1.49009e-10	6.215e-06	0.156	0.114	ring finger protein 19B [Source:HGNC Symbol;Acc:HGNC:26886]	GO:0000151(ubiquitin ligase complex);GO:0000209(protein polyubiquitination);GO:0002250(adaptive immune response);GO:0002376(immune system process);GO:0004842(ubiquitin-protein transferase activity);GO:0005515(protein binding);GO:0005737(cytoplasm);GO:0005783(endoplasmic reticulum);GO:0005789(endoplasmic reticulum membrane);GO:0005829(cytosol);GO:0006511(ubiquitin-dependent protein catabolic proce…	NA	no
ENSG00000004455	AK2	0.0165657	1.69144e-05	0.705483	0.187	0.156	adenylate kinase 2 [Source:HGNC Symbol;Acc:HGNC:362]	GO:0000166(nucleotide binding);GO:0004017(adenylate kinase activity);GO:0005524(ATP binding);GO:0005739(mitochondrion);GO:0005758(mitochondrial intermembrane space);GO:0006139(nucleobase-containing compound metabolic process);GO:0006172(ADP biosynthetic process);GO:0015949(nucleobase-containing small molecule interconversion);GO:0016301(kinase activity);GO:0016310(phosphorylation);GO:0016740(tran…	00230(Purine metabolism);00730(Thiamine metabolism)	no
ENSG00000142920	AZIN2	-0.00489297	0.915953	1	0.009	0.011	antizyme inhibitor 2 [Source:HGNC Symbol;Acc:HGNC:29957]	GO:0003824(catalytic activity);GO:0005515(protein binding);GO:0005634(nucleus);GO:0005737(cytoplasm);GO:0005739(mitochondrion);GO:0005793(endoplasmic reticulum-Golgi intermediate compartment);GO:0005794(Golgi apparatus);GO:0005801(cis-Golgi network);GO:0005802(trans-Golgi network);GO:0005829(cytosol);GO:0006591(ornithine metabolic process);GO:0006596(polyamine biosynthetic process);GO:0007283(spe…	00330(Arginine and proline metabolism)	no
ENSG00000278997	AL662907.1	-0.0013926	0.504182	1	0.001	0.002	TEC	NA	NA	no
ENSG00000116525	TRIM62	0.00902964	0.67151	1	0.012	0.009	tripartite motif containing 62 [Source:HGNC Symbol;Acc:HGNC:25574]	GO:0004842(ubiquitin-protein transferase activity);GO:0005515(protein binding);GO:0005737(cytoplasm);GO:0005829(cytosol);GO:0008270(zinc ion binding);GO:0010719(negative regulation of epithelial to mesenchymal transition);GO:0016567(protein ubiquitination);GO:0016740(transferase activity);GO:0032897(negative regulation of viral transcription);GO:0043123(positive regulation of I-kappaB kinase/NF-k…	NA	no
ENSG00000279179	AL662907.2	0.000165302	1	1	0.001	0	TEC	NA	NA	no
ENSG00000284721	AL662907.3	-0.00079088	0.260652	1	0.001	0.001	novel transcript	NA	NA	no
ENSG00000160094	ZNF362	-0.018303	0.228302	1	0.055	0.057	zinc finger protein 362 [Source:HGNC Symbol;Acc:HGNC:18079]	GO:0000981(DNA-binding transcription factor activity, RNA polymerase II-specific);GO:0003676(nucleic acid binding);GO:0003677(DNA binding);GO:0005634(nucleus);GO:0006357(regulation of transcription by RNA polymerase II);GO:0046872(metal ion binding)	NA	no
ENSG00000134686	PHC2	-0.002069	0.000320375	1	0.195	0.173	polyhomeotic homolog 2 [Source:HGNC Symbol;Acc:HGNC:3183]	GO:0000792(heterochromatin);GO:0003677(DNA binding);GO:0005515(protein binding);GO:0005634(nucleus);GO:0005654(nucleoplasm);GO:0007275(multicellular organism development);GO:0007283(spermatogenesis);GO:0008270(zinc ion binding);GO:0031519(PcG protein complex);GO:0035102(PRC1 complex);GO:0042802(identical protein binding);GO:0046872(metal ion binding)	NA	no
ENSG00000222112	RN7SKP16	0.00212063	0.142941	1	0.006	0.004	RNA, 7SK small nuclear pseudogene 16 [Source:HGNC Symbol;Acc:HGNC:45740]	NA	NA	no
ENSG00000121903	ZSCAN20	-0.00217619	0.310498	1	0.005	0.004	zinc finger and SCAN domain containing 20 [Source:HGNC Symbol;Acc:HGNC:13093]	GO:0000981(DNA-binding transcription factor activity, RNA polymerase II-specific);GO:0003676(nucleic acid binding);GO:0003677(DNA binding);GO:0003700(DNA-binding transcription factor activity);GO:0005634(nucleus);GO:0006355(regulation of transcription, DNA-templated);GO:0006357(regulation of transcription by RNA polymerase II);GO:0046872(metal ion binding)	NA	no
ENSG00000121904	CSMD2	-0.0023322	0.749091	1	0.006	0.006	CUB and Sushi multiple domains 2 [Source:HGNC Symbol;Acc:HGNC:19290]	GO:0005886(plasma membrane);GO:0016020(membrane);GO:0016021(integral component of membrane)	NA	no
ENSG00000163866	SMIM12	-0.00883021	2.02076e-11	8.42839e-07	0.199	0.166	small integral membrane protein 12 [Source:HGNC Symbol;Acc:HGNC:25154]	GO:0016020(membrane);GO:0016021(integral component of membrane)	NA	no
ENSG00000189433	GJB4	0.00172835	0.295886	1	0.001	0	gap junction protein beta 4 [Source:HGNC Symbol;Acc:HGNC:4286]	GO:0005243(gap junction channel activity);GO:0005634(nucleus);GO:0005730(nucleolus);GO:0005886(plasma membrane);GO:0005887(integral component of plasma membrane);GO:0005921(gap junction);GO:0005922(connexin complex);GO:0007154(cell communication);GO:0007267(cell-cell signaling);GO:0007608(sensory perception of smell);GO:0016020(membrane);GO:0016021(integral component of membrane);GO:0030054(cell …	NA	no
ENSG00000187513	GJA4	0.000180199	0.791576	1	0.001	0.001	gap junction protein alpha 4 [Source:HGNC Symbol;Acc:HGNC:4278]	GO:0001568(blood vessel development);GO:0003158(endothelium development);GO:0005515(protein binding);GO:0005886(plasma membrane);GO:0005887(integral component of plasma membrane);GO:0005921(gap junction);GO:0005922(connexin complex);GO:0006816(calcium ion transport);GO:0007043(cell-cell junction assembly);GO:0007154(cell communication);GO:0007267(cell-cell signaling);GO:0016020(membrane);GO:00160…	NA	no
ENSG00000116544	DLGAP3	0.0019319	0.734839	1	0.009	0.008	DLG associated protein 3 [Source:HGNC Symbol;Acc:HGNC:30368]	GO:0001540(amyloid-beta binding);GO:0005515(protein binding);GO:0005886(plasma membrane);GO:0014069(postsynaptic density);GO:0016020(membrane);GO:0023052(signaling);GO:0030054(cell junction);GO:0031594(neuromuscular junction);GO:0045202(synapse);GO:0045211(postsynaptic membrane);GO:0098978(glutamatergic synapse);GO:0098981(cholinergic synapse);GO:0099563(modification of synaptic structure);GO:009…	NA	no
ENSG00000284773	AC114490.3	-0.000703394	0.0667212	1	0.005	0.003	novel protein	NA	NA	no
ENSG00000271741	AC114490.2	-0.00856337	0.0712547	1	0.001	0.003	novel transcript, ZMYM6-ZMYM6NB readthrough	NA	NA	no
ENSG00000243749	TMEM35B	0.000591184	0.742806	1	0.001	0.002	transmembrane protein 35B [Source:HGNC Symbol;Acc:HGNC:40021]	GO:0016020(membrane);GO:0016021(integral component of membrane)	NA	no
ENSG00000163867	ZMYM6	0.0213444	0.000105116	1	0.074	0.055	zinc finger MYM-type containing 6 [Source:HGNC Symbol;Acc:HGNC:13050]	GO:0003677(DNA binding);GO:0005634(nucleus);GO:0007010(cytoskeleton organization);GO:0007275(multicellular organism development);GO:0008270(zinc ion binding);GO:0022604(regulation of cell morphogenesis);GO:0046872(metal ion binding)	NA	no
ENSG00000197056	ZMYM1	-0.0404811	0.000341003	1	0.039	0.043	zinc finger MYM-type containing 1 [Source:HGNC Symbol;Acc:HGNC:26253]	GO:0000981(DNA-binding transcription factor activity, RNA polymerase II-specific);GO:0005634(nucleus);GO:0006357(regulation of transcription by RNA polymerase II);GO:0008270(zinc ion binding);GO:0022604(regulation of cell morphogenesis);GO:0046872(metal ion binding);GO:0046983(protein dimerization activity)	NA	no
ENSG00000284640	AL590434.1	-0.000667551	0.519636	1	0.001	0.002	novel transcript	NA	NA	no
ENSG00000116560	SFPQ	-0.0883496	2.33366e-12	9.73348e-08	0.725	0.688	splicing factor proline and glutamine rich [Source:HGNC Symbol;Acc:HGNC:10774]	GO:0000122(negative regulation of transcription by RNA polymerase II);GO:0000380(alternative mRNA splicing, via spliceosome);GO:0000724(double-strand break repair via homologous recombination);GO:0000785(chromatin);GO:0000976(transcription regulatory region sequence-specific DNA binding);GO:0000980(RNA polymerase II distal enhancer sequence-specific DNA binding);GO:0000981(DNA-binding transcripti…	NA	no
ENSG00000146463	ZMYM4	-0.0634775	0.000325485	1	0.139	0.147	zinc finger MYM-type containing 4 [Source:HGNC Symbol;Acc:HGNC:13055]	GO:0000981(DNA-binding transcription factor activity, RNA polymerase II-specific);GO:0003677(DNA binding);GO:0005515(protein binding);GO:0005634(nucleus);GO:0006357(regulation of transcription by RNA polymerase II);GO:0007010(cytoskeleton organization);GO:0007275(multicellular organism development);GO:0008270(zinc ion binding);GO:0022604(regulation of cell morphogenesis);GO:0046872(metal ion bind…	NA	no
ENSG00000142687	KIAA0319L	0.0131286	8.89026e-07	0.0370804	0.121	0.094	KIAA0319 like [Source:HGNC Symbol;Acc:HGNC:30071]	GO:0000139(Golgi membrane);GO:0005515(protein binding);GO:0005794(Golgi apparatus);GO:0005886(plasma membrane);GO:0016020(membrane);GO:0016021(integral component of membrane);GO:0031410(cytoplasmic vesicle)	NA	no
ENSG00000020129	NCDN	0.00196755	0.382505	1	0.028	0.026	neurochondrin [Source:HGNC Symbol;Acc:HGNC:17597]	GO:0005515(protein binding);GO:0005737(cytoplasm);GO:0005829(cytosol);GO:0016020(membrane);GO:0030425(dendrite);GO:0031175(neuron projection development);GO:0042995(cell projection);GO:0043005(neuron projection);GO:0043025(neuronal cell body);GO:0045453(bone resorption);GO:0048168(regulation of neuronal synaptic plasticity)	NA	no
ENSG00000239636	AC004865.2	0.00415469	0.424769	1	0.01	0.007	novel transcript	NA	NA	no
ENSG00000116819	TFAP2E	0.00118135	0.703873	1	0.004	0.005	transcription factor AP-2 epsilon [Source:HGNC Symbol;Acc:HGNC:30774]	GO:0000977(RNA polymerase II regulatory region sequence-specific DNA binding);GO:0000978(RNA polymerase II proximal promoter sequence-specific DNA binding);GO:0000981(DNA-binding transcription factor activity, RNA polymerase II-specific);GO:0001228(DNA-binding transcription activator activity, RNA polymerase II-specific);GO:0003677(DNA binding);GO:0003700(DNA-binding transcription factor activity…	NA	no
ENSG00000126067	PSMB2	0.0939749	9.62377e-15	4.01398e-10	0.412	0.325	proteasome subunit beta 2 [Source:HGNC Symbol;Acc:HGNC:9539]	GO:0000165(MAPK cascade);GO:0000209(protein polyubiquitination);GO:0000502(proteasome complex);GO:0002223(stimulatory C-type lectin receptor signaling pathway);GO:0002479(antigen processing and presentation of exogenous peptide antigen via MHC class I, TAP-dependent);GO:0004175(endopeptidase activity);GO:0004298(threonine-type endopeptidase activity);GO:0005515(protein binding);GO:0005634(nucleus…	03050(Proteasome)	no
ENSG00000142686	C1orf216	0.00131768	2.85776e-05	1	0.048	0.034	chromosome 1 open reading frame 216 [Source:HGNC Symbol;Acc:HGNC:26800]	GO:0005515(protein binding)	NA	no
ENSG00000092853	CLSPN	0.0207547	0.00611655	1	0.049	0.035	claspin [Source:HGNC Symbol;Acc:HGNC:19715]	GO:0000077(DNA damage checkpoint);GO:0003677(DNA binding);GO:0005515(protein binding);GO:0005634(nucleus);GO:0005654(nucleoplasm);GO:0005794(Golgi apparatus);GO:0006260(DNA replication);GO:0006281(DNA repair);GO:0006974(cellular response to DNA damage stimulus);GO:0007049(cell cycle);GO:0007095(mitotic G2 DNA damage checkpoint);GO:0010997(anaphase-promoting complex binding);GO:0016579(protein deu…	NA	no
ENSG00000134698	AGO4	0.0133058	1.98745e-14	8.28944e-10	0.152	0.112	argonaute RISC catalytic component 4 [Source:HGNC Symbol;Acc:HGNC:18424]	GO:0000932(P-body);GO:0003676(nucleic acid binding);GO:0003723(RNA binding);GO:0003725(double-stranded RNA binding);GO:0003727(single-stranded RNA binding);GO:0005515(protein binding);GO:0005634(nucleus);GO:0005654(nucleoplasm);GO:0005737(cytoplasm);GO:0005829(cytosol);GO:0006402(mRNA catabolic process);GO:0006417(regulation of translation);GO:0007130(synaptonemal complex assembly);GO:0007140(mal…	NA	no
ENSG00000092847	AGO1	-0.00187699	2.42488e-11	1.01139e-06	0.161	0.13	argonaute RISC catalytic component 1 [Source:HGNC Symbol;Acc:HGNC:3262]	GO:0000932(P-body);GO:0000956(nuclear-transcribed mRNA catabolic process);GO:0000978(RNA polymerase II proximal promoter sequence-specific DNA binding);GO:0000993(RNA polymerase II complex binding);GO:0001047(core promoter binding);GO:0003676(nucleic acid binding);GO:0003723(RNA binding);GO:0003725(double-stranded RNA binding);GO:0003727(single-stranded RNA binding);GO:0005515(protein binding);GO…	NA	no
ENSG00000271914	AL139286.2	0.00228791	0.830063	1	0.001	0	novel transcript	NA	NA	no
ENSG00000126070	AGO3	0.0531354	8.58521e-10	3.5808e-05	0.292	0.235	argonaute RISC catalytic component 3 [Source:HGNC Symbol;Acc:HGNC:18421]	GO:0000794(condensed nuclear chromosome);GO:0000932(P-body);GO:0003676(nucleic acid binding);GO:0003723(RNA binding);GO:0003725(double-stranded RNA binding);GO:0003727(single-stranded RNA binding);GO:0003743(translation initiation factor activity);GO:0004518(nuclease activity);GO:0004519(endonuclease activity);GO:0004521(endoribonuclease activity);GO:0005515(protein binding);GO:0005654(nucleoplas…	NA	no
ENSG00000232862	AL138787.1	-0.00542684	0.183379	1	0.002	0.002	implantation-associated protein (DKFZp564K142) pseudogene	NA	NA	no
ENSG00000092850	TEKT2	-0.000843369	0.419763	1	0.001	0.001	tektin 2 [Source:HGNC Symbol;Acc:HGNC:11725]	GO:0005634(nucleus);GO:0005737(cytoplasm);GO:0005815(microtubule organizing center);GO:0005856(cytoskeleton);GO:0005874(microtubule);GO:0005929(cilium);GO:0030030(cell projection organization);GO:0030317(flagellated sperm motility);GO:0031514(motile cilium);GO:0036126(sperm flagellum);GO:0036159(inner dynein arm assembly);GO:0042995(cell projection);GO:0060271(cilium assembly);GO:0060294(cilium m…	NA	no
ENSG00000116863	ADPRHL2	-0.0123546	1.90078e-10	7.92797e-06	0.16	0.133	ADP-ribosylhydrolase like 2 [Source:HGNC Symbol;Acc:HGNC:21304]	GO:0000287(magnesium ion binding);GO:0004553(hydrolase activity, hydrolyzing O-glycosyl compounds);GO:0004649(poly(ADP-ribose) glycohydrolase activity);GO:0005634(nucleus);GO:0005654(nucleoplasm);GO:0005694(chromosome);GO:0005737(cytoplasm);GO:0005739(mitochondrion);GO:0005759(mitochondrial matrix);GO:0006281(DNA repair);GO:0006974(cellular response to DNA damage stimulus);GO:0016604(nuclear body…	NA	no
ENSG00000171812	COL8A2	0.00572352	7.07845e-07	0.0295235	0.097	0.075	collagen type VIII alpha 2 chain [Source:HGNC Symbol;Acc:HGNC:2216]	GO:0001525(angiogenesis);GO:0005201(extracellular matrix structural constituent);GO:0005515(protein binding);GO:0005576(extracellular region);GO:0005581(collagen trimer);GO:0005604(basement membrane);GO:0005615(extracellular space);GO:0005788(endoplasmic reticulum lumen);GO:0007155(cell adhesion);GO:0030020(extracellular matrix structural constituent conferring tensile strength);GO:0030198(extrac…	NA	no
ENSG00000054116	TRAPPC3	0.0417069	7.70993e-13	3.21573e-08	0.287	0.228	trafficking protein particle complex 3 [Source:HGNC Symbol;Acc:HGNC:19942]	GO:0000139(Golgi membrane);GO:0005515(protein binding);GO:0005783(endoplasmic reticulum);GO:0005794(Golgi apparatus);GO:0005829(cytosol);GO:0006888(endoplasmic reticulum to Golgi vesicle-mediated transport);GO:0006891(intra-Golgi vesicle-mediated transport);GO:0016192(vesicle-mediated transport);GO:0017112(Rab guanyl-nucleotide exchange factor activity);GO:0030008(TRAPP complex);GO:0033106(cis-Go…	NA	no
ENSG00000116871	MAP7D1	0.120916	1.23803e-22	5.16368e-18	0.41	0.302	MAP7 domain containing 1 [Source:HGNC Symbol;Acc:HGNC:25514]	GO:0000226(microtubule cytoskeleton organization);GO:0005737(cytoplasm);GO:0005819(spindle);GO:0005829(cytosol);GO:0005856(cytoskeleton);GO:0015630(microtubule cytoskeleton)	NA	no
ENSG00000054118	THRAP3	-0.0308961	3.60507e-16	1.50364e-11	0.44	0.387	thyroid hormone receptor associated protein 3 [Source:HGNC Symbol;Acc:HGNC:22964]	GO:0000166(nucleotide binding);GO:0000381(regulation of alternative mRNA splicing, via spliceosome);GO:0000956(nuclear-transcribed mRNA catabolic process);GO:0000980(RNA polymerase II distal enhancer sequence-specific DNA binding);GO:0003712(transcription coregulator activity);GO:0003713(transcription coactivator activity);GO:0003723(RNA binding);GO:0005515(protein binding);GO:0005524(ATP binding…	NA	no
ENSG00000214193	SH3D21	-0.00443559	0.138621	1	0.039	0.038	SH3 domain containing 21 [Source:HGNC Symbol;Acc:HGNC:26236]	GO:0005515(protein binding);GO:0005634(nucleus);GO:0005654(nucleoplasm);GO:0005886(plasma membrane)	NA	no
ENSG00000142694	EVA1B	0.0110112	2.12986e-13	8.88342e-09	0.405	0.346	eva-1 homolog B [Source:HGNC Symbol;Acc:HGNC:25558]	GO:0005515(protein binding);GO:0016020(membrane);GO:0016021(integral component of membrane)	NA	no
ENSG00000116883	AL591845.1	0.00495084	0.0130591	1	0.027	0.02	novel transcript, antisense to EVA1B	NA	NA	no
ENSG00000196182	STK40	0.0899654	1.05878e-10	4.41605e-06	0.23	0.167	serine/threonine kinase 40 [Source:HGNC Symbol;Acc:HGNC:21373]	GO:0000166(nucleotide binding);GO:0003016(respiratory system process);GO:0004672(protein kinase activity);GO:0004674(protein serine/threonine kinase activity);GO:0005515(protein binding);GO:0005524(ATP binding);GO:0005634(nucleus);GO:0005654(nucleoplasm);GO:0005737(cytoplasm);GO:0005829(cytosol);GO:0005977(glycogen metabolic process);GO:0006468(protein phosphorylation);GO:0010468(regulation of ge…	NA	no
ENSG00000181817	LSM10	-0.0402748	9.14357e-19	3.81369e-14	0.318	0.275	LSM10, U7 small nuclear RNA associated [Source:HGNC Symbol;Acc:HGNC:17562]	GO:0003723(RNA binding);GO:0005515(protein binding);GO:0005634(nucleus);GO:0005654(nucleoplasm);GO:0005683(U7 snRNP);GO:0006369(termination of RNA polymerase II transcription);GO:0006397(mRNA processing);GO:0008334(histone mRNA metabolic process);GO:0008380(RNA splicing);GO:0015030(Cajal body);GO:0016604(nuclear body);GO:0071208(histone pre-mRNA DCP binding);GO:0071209(U7 snRNA binding);GO:190008…	NA	no
ENSG00000116885	OSCP1	0.00113546	0.605153	1	0.008	0.009	organic solute carrier partner 1 [Source:HGNC Symbol;Acc:HGNC:29971]	GO:0005215(transporter activity);GO:0005737(cytoplasm);GO:0005886(plasma membrane);GO:0009925(basal plasma membrane);GO:0015893(drug transport);GO:0016020(membrane)	NA	no
ENSG00000116898	MRPS15	-0.0501672	1.02741e-16	4.28524e-12	0.303	0.269	mitochondrial ribosomal protein S15 [Source:HGNC Symbol;Acc:HGNC:14504]	GO:0003723(RNA binding);GO:0003735(structural constituent of ribosome);GO:0005622(intracellular);GO:0005634(nucleus);GO:0005730(nucleolus);GO:0005739(mitochondrion);GO:0005743(mitochondrial inner membrane);GO:0005761(mitochondrial ribosome);GO:0005763(mitochondrial small ribosomal subunit);GO:0005840(ribosome);GO:0006412(translation);GO:0032543(mitochondrial translation);GO:0070125(mitochondrial …	03010(Ribosome)	no
ENSG00000119535	CSF3R	-0.0129537	6.03801e-07	0.0251839	0.079	0.064	colony stimulating factor 3 receptor [Source:HGNC Symbol;Acc:HGNC:2439]	GO:0004896(cytokine receptor activity);GO:0004912(interleukin-3 receptor activity);GO:0005515(protein binding);GO:0005576(extracellular region);GO:0005886(plasma membrane);GO:0005887(integral component of plasma membrane);GO:0006952(defense response);GO:0007155(cell adhesion);GO:0007165(signal transduction);GO:0009897(external side of plasma membrane);GO:0016020(membrane);GO:0016021(integral comp…	04060(Cytokine-cytokine receptor interaction);04151(PI3K-Akt signaling pathway);04630(Jak-STAT signaling pathway);04640(Hematopoietic cell lineage);05200(Pathways in cancer)	no
ENSG00000233621	LINC01137	0.0152446	0.000209468	1	0.026	0.014	long intergenic non-protein coding RNA 1137 [Source:HGNC Symbol;Acc:HGNC:49453]	NA	NA	no
ENSG00000163874	ZC3H12A	0.0246177	3.0349e-08	0.00126583	0.349	0.301	zinc finger CCCH-type containing 12A [Source:HGNC Symbol;Acc:HGNC:26259]	GO:0000294(nuclear-transcribed mRNA catabolic process, endonucleolytic cleavage-dependent decay);GO:0000932(P-body);GO:0001525(angiogenesis);GO:0001933(negative regulation of protein phosphorylation);GO:0002230(positive regulation of defense response to virus by host);GO:0002376(immune system process);GO:0002757(immune response-activating signal transduction);GO:0003677(DNA binding);GO:0003682(ch…	NA	no
ENSG00000163875	MEAF6	-0.0587878	2.73043e-10	1.13884e-05	0.208	0.196	MYST/Esa1 associated factor 6 [Source:HGNC Symbol;Acc:HGNC:25674]	GO:0000123(histone acetyltransferase complex);GO:0000775(chromosome, centromeric region);GO:0000776(kinetochore);GO:0000777(condensed chromosome kinetochore);GO:0005515(protein binding);GO:0005634(nucleus);GO:0005654(nucleoplasm);GO:0005694(chromosome);GO:0005730(nucleolus);GO:0006325(chromatin organization);GO:0016573(histone acetylation);GO:0035267(NuA4 histone acetyltransferase complex);GO:004…	NA	no
ENSG00000163877	SNIP1	-0.0163309	0.000379011	1	0.131	0.118	Smad nuclear interacting protein 1 [Source:HGNC Symbol;Acc:HGNC:30587]	GO:0003723(RNA binding);GO:0003729(mRNA binding);GO:0005515(protein binding);GO:0005634(nucleus);GO:0005654(nucleoplasm);GO:0005829(cytosol);GO:0006355(regulation of transcription, DNA-templated);GO:0007249(I-kappaB kinase/NF-kappaB signaling);GO:0031047(gene silencing by RNA);GO:0035196(production of miRNAs involved in gene silencing by miRNA)	NA	no
ENSG00000232273	FTH1P1	-0.00220039	0.256175	1	0.001	0.001	ferritin heavy chain 1 pseudogene 1 [Source:HGNC Symbol;Acc:HGNC:3979]	NA	NA	no
ENSG00000237749	AL034379.1	-0.00165057	1	1	0	0.001	ribosomal protein S27 (metallopanstimulin 1) (RPS27) pseudogene	NA	NA	no
ENSG00000163879	DNALI1	-0.00097596	0.121558	1	0.012	0.015	dynein axonemal light intermediate chain 1 [Source:HGNC Symbol;Acc:HGNC:14353]	GO:0003774(motor activity);GO:0005515(protein binding);GO:0005737(cytoplasm);GO:0005929(cilium);GO:0005930(axoneme);GO:0030175(filopodium);GO:0030286(dynein complex);GO:0036159(inner dynein arm assembly);GO:0042995(cell projection);GO:0045504(dynein heavy chain binding);GO:0097729(9+2 motile cilium)	05016(Huntington disease)	no
ENSG00000134697	GNL2	4.47989e-05	7.93348e-11	3.30898e-06	0.19	0.154	G protein nucleolar 2 [Source:HGNC Symbol;Acc:HGNC:29925]	GO:0000166(nucleotide binding);GO:0003723(RNA binding);GO:0003924(GTPase activity);GO:0005525(GTP binding);GO:0005634(nucleus);GO:0005730(nucleolus);GO:0008150(biological_process);GO:0016020(membrane);GO:0016021(integral component of membrane);GO:0042254(ribosome biogenesis)	03008(Ribosome biogenesis in eukaryotes)	no
ENSG00000116922	C1orf109	-0.00924711	0.176304	1	0.042	0.04	chromosome 1 open reading frame 109 [Source:HGNC Symbol;Acc:HGNC:26039]	GO:0005515(protein binding);GO:0005634(nucleus);GO:0005737(cytoplasm)	NA	no
ENSG00000134690	CDCA8	0.00467285	0.00200349	1	0.013	0.006	cell division cycle associated 8 [Source:HGNC Symbol;Acc:HGNC:14629]	GO:0000070(mitotic sister chromatid segregation);GO:0000775(chromosome, centromeric region);GO:0005515(protein binding);GO:0005634(nucleus);GO:0005654(nucleoplasm);GO:0005694(chromosome);GO:0005730(nucleolus);GO:0005737(cytoplasm);GO:0005819(spindle);GO:0005829(cytosol);GO:0005856(cytoskeleton);GO:0007049(cell cycle);GO:0007080(mitotic metaphase plate congression);GO:0010369(chromocenter);GO:0030…	NA	no
ENSG00000185090	MANEAL	0.00415711	0.0380557	1	0.007	0.003	mannosidase endo-alpha like [Source:HGNC Symbol;Acc:HGNC:26452]	GO:0000139(Golgi membrane);GO:0004559(alpha-mannosidase activity);GO:0005794(Golgi apparatus);GO:0016020(membrane);GO:0016021(integral component of membrane);GO:0016787(hydrolase activity);GO:0016798(hydrolase activity, acting on glycosyl bonds)	NA	no
ENSG00000196449	YRDC	-0.0217934	1.09376e-05	0.456196	0.069	0.061	yrdC N6-threonylcarbamoyltransferase domain containing [Source:HGNC Symbol;Acc:HGNC:28905]	GO:0000049(tRNA binding);GO:0003725(double-stranded RNA binding);GO:0005737(cytoplasm);GO:0005739(mitochondrion);GO:0006450(regulation of translational fidelity);GO:0016020(membrane);GO:0016779(nucleotidyltransferase activity);GO:0051051(negative regulation of transport)	NA	no
ENSG00000197982	C1orf122	-0.00586129	6.15854e-11	2.56867e-06	0.38	0.334	chromosome 1 open reading frame 122 [Source:HGNC Symbol;Acc:HGNC:24789]	NA	NA	no
ENSG00000188786	MTF1	0.0337133	5.65405e-06	0.235825	0.1	0.072	metal regulatory transcription factor 1 [Source:HGNC Symbol;Acc:HGNC:7428]	GO:0000977(RNA polymerase II regulatory region sequence-specific DNA binding);GO:0000978(RNA polymerase II proximal promoter sequence-specific DNA binding);GO:0000981(DNA-binding transcription factor activity, RNA polymerase II-specific);GO:0000987(proximal promoter sequence-specific DNA binding);GO:0001228(DNA-binding transcription activator activity, RNA polymerase II-specific);GO:0003676(nucle…	NA	no
ENSG00000235673	AL929472.4	0.00120613	0.122329	1	0.001	0.001	ribosomal protein S2 (RPS2) pseudogene	NA	NA	no
ENSG00000230955	AL929472.2	-0.00163133	1	1	0	0.001	novel transcript	NA	NA	no
ENSG00000204084	INPP5B	-0.014299	0.00199373	1	0.036	0.032	inositol polyphosphate-5-phosphatase B [Source:HGNC Symbol;Acc:HGNC:6077]	GO:0001701(in utero embryonic development);GO:0004439(phosphatidylinositol-4,5-bisphosphate 5-phosphatase activity);GO:0005515(protein binding);GO:0005737(cytoplasm);GO:0005768(endosome);GO:0005793(endoplasmic reticulum-Golgi intermediate compartment);GO:0005794(Golgi apparatus);GO:0005829(cytosol);GO:0005886(plasma membrane);GO:0007165(signal transduction);GO:0007283(spermatogenesis);GO:0016020(…	00562(Inositol phosphate metabolism);04070(Phosphatidylinositol signaling system)	no
ENSG00000183431	SF3A3	-0.00368547	6.57359e-14	2.74178e-09	0.225	0.184	splicing factor 3a subunit 3 [Source:HGNC Symbol;Acc:HGNC:10767]	GO:0000375(RNA splicing, via transesterification reactions);GO:0000389(mRNA 3'-splice site recognition);GO:0000398(mRNA splicing, via spliceosome);GO:0003676(nucleic acid binding);GO:0003723(RNA binding);GO:0005515(protein binding);GO:0005634(nucleus);GO:0005654(nucleoplasm);GO:0005681(spliceosomal complex);GO:0005686(U2 snRNP);GO:0006397(mRNA processing);GO:0008270(zinc ion binding);GO:0008380(R…	03040(Spliceosome)	no
ENSG00000183386	FHL3	0.0466731	4.00352e-11	1.66983e-06	0.135	0.091	four and a half LIM domains 3 [Source:HGNC Symbol;Acc:HGNC:3704]	GO:0001725(stress fiber);GO:0003779(actin binding);GO:0005515(protein binding);GO:0005634(nucleus);GO:0005925(focal adhesion);GO:0007517(muscle organ development);GO:0030018(Z disc);GO:0030036(actin cytoskeleton organization);GO:0046872(metal ion binding)	NA	no
ENSG00000183520	UTP11	-0.0670795	9.52347e-12	3.97214e-07	0.178	0.168	UTP11, small subunit processome component [Source:HGNC Symbol;Acc:HGNC:24329]	GO:0003723(RNA binding);GO:0005515(protein binding);GO:0005615(extracellular space);GO:0005634(nucleus);GO:0005654(nucleoplasm);GO:0005730(nucleolus);GO:0005737(cytoplasm);GO:0006364(rRNA processing);GO:0007399(nervous system development);GO:0032040(small-subunit processome);GO:0043065(positive regulation of apoptotic process)	NA	no
ENSG00000185668	POU3F1	-0.0392777	0.0245156	1	0.052	0.058	POU class 3 homeobox 1 [Source:HGNC Symbol;Acc:HGNC:9214]	GO:0000981(DNA-binding transcription factor activity, RNA polymerase II-specific);GO:0003677(DNA binding);GO:0003700(DNA-binding transcription factor activity);GO:0003713(transcription coactivator activity);GO:0005634(nucleus);GO:0005654(nucleoplasm);GO:0005667(transcription factor complex);GO:0006355(regulation of transcription, DNA-templated);GO:0006357(regulation of transcription by RNA polyme…	NA	no
ENSG00000116954	RRAGC	0.087936	2.89087e-15	1.20575e-10	0.184	0.119	Ras related GTP binding C [Source:HGNC Symbol;Acc:HGNC:19902]	GO:0000166(nucleotide binding);GO:0000287(magnesium ion binding);GO:0003924(GTPase activity);GO:0005515(protein binding);GO:0005525(GTP binding);GO:0005634(nucleus);GO:0005737(cytoplasm);GO:0005764(lysosome);GO:0005829(cytosol);GO:0006351(transcription, DNA-templated);GO:0006915(apoptotic process);GO:0007050(cell cycle arrest);GO:0007264(small GTPase mediated signal transduction);GO:0008380(RNA s…	04140(Autophagy - animal);04150(mTOR signaling pathway)	no
ENSG00000228436	AL139260.1	0.00367836	0.462049	1	0.013	0.011	novel transcript	NA	NA	no
ENSG00000214114	MYCBP	0.0135053	0.00120658	1	0.054	0.04	MYC binding protein [Source:HGNC Symbol;Acc:HGNC:7554]	GO:0003713(transcription coactivator activity);GO:0005515(protein binding);GO:0005634(nucleus);GO:0005737(cytoplasm);GO:0005739(mitochondrion);GO:0006355(regulation of transcription, DNA-templated);GO:0007283(spermatogenesis);GO:1903508(positive regulation of nucleic acid-templated transcription)	NA	no
ENSG00000274944	AL139260.3	0.0022256	1	1	0.001	0	novel protein	GO:0003713(transcription coactivator activity);GO:0005886(plasma membrane);GO:0005921(gap junction);GO:0005922(connexin complex);GO:0006355(regulation of transcription, DNA-templated);GO:0007154(cell communication);GO:0016020(membrane);GO:0016021(integral component of membrane);GO:0030054(cell junction);GO:1903508(positive regulation of nucleic acid-templated transcription)	NA	no
ENSG00000158315	RHBDL2	0.00561994	0.0991407	1	0.005	0.002	rhomboid like 2 [Source:HGNC Symbol;Acc:HGNC:16083]	GO:0004252(serine-type endopeptidase activity);GO:0005886(plasma membrane);GO:0006508(proteolysis);GO:0008233(peptidase activity);GO:0008236(serine-type peptidase activity);GO:0016020(membrane);GO:0016021(integral component of membrane);GO:0016787(hydrolase activity)	NA	no
ENSG00000174574	AKIRIN1	-0.0443284	3.61077e-06	0.150602	0.226	0.213	akirin 1 [Source:HGNC Symbol;Acc:HGNC:25744]	GO:0005515(protein binding);GO:0005634(nucleus);GO:0005654(nucleoplasm);GO:0010592(positive regulation of lamellipodium assembly);GO:0010759(positive regulation of macrophage chemotaxis);GO:0014839(myoblast migration involved in skeletal muscle regeneration);GO:0031965(nuclear membrane);GO:0045663(positive regulation of myoblast differentiation);GO:1902723(negative regulation of skeletal muscle s…	NA	no
ENSG00000168653	NDUFS5	-0.136187	2.26734e-17	9.45684e-13	0.67	0.659	NADH:ubiquinone oxidoreductase subunit S5 [Source:HGNC Symbol;Acc:HGNC:7712]	GO:0005739(mitochondrion);GO:0005743(mitochondrial inner membrane);GO:0005747(mitochondrial respiratory chain complex I);GO:0005758(mitochondrial intermembrane space);GO:0006120(mitochondrial electron transport, NADH to ubiquinone);GO:0008137(NADH dehydrogenase (ubiquinone) activity);GO:0016020(membrane);GO:0032981(mitochondrial respiratory chain complex I assembly);GO:0055114(oxidation-reduction…	00190(Oxidative phosphorylation);04714(Thermogenesis);04723(Retrograde endocannabinoid signaling);04932(Non-alcoholic fatty liver disease (NAFLD));05010(Alzheimer disease);05012(Parkinson disease);05016(Huntington disease)	no
ENSG00000127603	MACF1	-0.0728326	3.86292e-13	1.61118e-08	0.596	0.556	microtubule-actin crosslinking factor 1 [Source:HGNC Symbol;Acc:HGNC:13664]	GO:0003723(RNA binding);GO:0003779(actin binding);GO:0005198(structural molecule activity);GO:0005509(calcium ion binding);GO:0005515(protein binding);GO:0005737(cytoplasm);GO:0005794(Golgi apparatus);GO:0005856(cytoskeleton);GO:0005874(microtubule);GO:0005882(intermediate filament);GO:0005886(plasma membrane);GO:0007010(cytoskeleton organization);GO:0008017(microtubule binding);GO:0008092(cytosk…	NA	no
ENSG00000270040	AL356055.1	-0.00189242	0.380059	1	0.001	0.001	novel transcript, intronic to MACF1	NA	NA	no
ENSG00000183682	BMP8A	0.0105262	0.00594043	1	0.006	0.001	bone morphogenetic protein 8a [Source:HGNC Symbol;Acc:HGNC:21650]	GO:0001503(ossification);GO:0002024(diet induced thermogenesis);GO:0005125(cytokine activity);GO:0005160(transforming growth factor beta receptor binding);GO:0005576(extracellular region);GO:0005615(extracellular space);GO:0007275(multicellular organism development);GO:0008083(growth factor activity);GO:0010469(regulation of signaling receptor activity);GO:0010862(positive regulation of pathway-r…	04060(Cytokine-cytokine receptor interaction);04350(TGF-beta signaling pathway);04390(Hippo signaling pathway);04714(Thermogenesis)	no
ENSG00000243970	PPIEL	-0.00870867	0.0330266	1	0.044	0.041	peptidylprolyl isomerase E like pseudogene [Source:HGNC Symbol;Acc:HGNC:33195]	NA	NA	no
ENSG00000090621	PABPC4	-0.0111112	1.15267e-11	4.80767e-07	0.553	0.496	poly(A) binding protein cytoplasmic 4 [Source:HGNC Symbol;Acc:HGNC:8557]	GO:0003676(nucleic acid binding);GO:0003723(RNA binding);GO:0003729(mRNA binding);GO:0003730(mRNA 3'-UTR binding);GO:0005515(protein binding);GO:0005634(nucleus);GO:0005737(cytoplasm);GO:0005829(cytosol);GO:0006396(RNA processing);GO:0006401(RNA catabolic process);GO:0006412(translation);GO:0007596(blood coagulation);GO:0008143(poly(A) binding);GO:0008266(poly(U) RNA binding);GO:0010494(cytoplasm…	03013(RNA transport);03015(mRNA surveillance pathway);03018(RNA degradation)	no
ENSG00000163909	HEYL	-0.00203298	0.493621	1	0.001	0.002	hes related family bHLH transcription factor with YRPW motif-like [Source:HGNC Symbol;Acc:HGNC:4882]	GO:0000122(negative regulation of transcription by RNA polymerase II);GO:0000977(RNA polymerase II regulatory region sequence-specific DNA binding);GO:0000978(RNA polymerase II proximal promoter sequence-specific DNA binding);GO:0000981(DNA-binding transcription factor activity, RNA polymerase II-specific);GO:0001227(DNA-binding transcription repressor activity, RNA polymerase II-specific);GO:000…	05165(Human papillomavirus infection);05200(Pathways in cancer);05224(Breast cancer)	no
ENSG00000116983	HPCAL4	-0.00371608	0.0415616	1	0.001	0.001	hippocalcin like 4 [Source:HGNC Symbol;Acc:HGNC:18212]	GO:0005246(calcium channel regulator activity);GO:0005509(calcium ion binding);GO:0005515(protein binding);GO:0005622(intracellular);GO:0007165(signal transduction);GO:0007417(central nervous system development);GO:0008022(protein C-terminus binding);GO:0019904(protein domain specific binding);GO:0046872(metal ion binding)	NA	no
ENSG00000084072	PPIE	-0.0100153	8.64193e-10	3.60446e-05	0.144	0.119	peptidylprolyl isomerase E [Source:HGNC Symbol;Acc:HGNC:9258]	GO:0000398(mRNA splicing, via spliceosome);GO:0000413(protein peptidyl-prolyl isomerization);GO:0003676(nucleic acid binding);GO:0003723(RNA binding);GO:0003729(mRNA binding);GO:0003755(peptidyl-prolyl cis-trans isomerase activity);GO:0005515(protein binding);GO:0005576(extracellular region);GO:0005634(nucleus);GO:0005654(nucleoplasm);GO:0005681(spliceosomal complex);GO:0005829(cytosol);GO:000628…	03040(Spliceosome)	no
ENSG00000225333	AL035404.1	-0.00179144	0.392566	1	0	0.001	novel pseudogene	NA	NA	no
ENSG00000116985	BMP8B	0.000633539	0.221555	1	0.007	0.004	bone morphogenetic protein 8b [Source:HGNC Symbol;Acc:HGNC:1075]	GO:0001501(skeletal system development);GO:0001503(ossification);GO:0005125(cytokine activity);GO:0005160(transforming growth factor beta receptor binding);GO:0005576(extracellular region);GO:0005615(extracellular space);GO:0007275(multicellular organism development);GO:0008083(growth factor activity);GO:0010469(regulation of signaling receptor activity);GO:0010862(positive regulation of pathway-…	04060(Cytokine-cytokine receptor interaction);04350(TGF-beta signaling pathway);04390(Hippo signaling pathway);04714(Thermogenesis)	no
ENSG00000198754	OXCT2	-0.00568579	0.0363213	1	0.001	0.002	3-oxoacid CoA-transferase 2 [Source:HGNC Symbol;Acc:HGNC:18606]	GO:0005739(mitochondrion);GO:0005759(mitochondrial matrix);GO:0008260(3-oxoacid CoA-transferase activity);GO:0008410(CoA-transferase activity);GO:0016740(transferase activity);GO:0031514(motile cilium);GO:0046952(ketone body catabolic process)	00072(Synthesis and degradation of ketone bodies);00280(Valine, leucine and isoleucine degradation);00650(Butanoate metabolism)	no
ENSG00000284719	AL033527.5	0.00129876	0.66394	1	0.001	0.001	novel transcript	NA	NA	no
ENSG00000043514	TRIT1	-0.0168546	0.00400086	1	0.02	0.021	tRNA isopentenyltransferase 1 [Source:HGNC Symbol;Acc:HGNC:20286]	GO:0000166(nucleotide binding);GO:0003676(nucleic acid binding);GO:0005524(ATP binding);GO:0005575(cellular_component);GO:0005737(cytoplasm);GO:0005739(mitochondrion);GO:0005759(mitochondrial matrix);GO:0006400(tRNA modification);GO:0008033(tRNA processing);GO:0008270(zinc ion binding);GO:0016740(transferase activity);GO:0046872(metal ion binding);GO:0052381(tRNA dimethylallyltransferase activity…	NA	no
ENSG00000116990	MYCL	0.00184396	0.979186	1	0.01	0.009	MYCL proto-oncogene, bHLH transcription factor [Source:HGNC Symbol;Acc:HGNC:7555]	GO:0000981(DNA-binding transcription factor activity, RNA polymerase II-specific);GO:0003677(DNA binding);GO:0003700(DNA-binding transcription factor activity);GO:0005634(nucleus);GO:0006355(regulation of transcription, DNA-templated);GO:0006357(regulation of transcription by RNA polymerase II);GO:0045607(regulation of inner ear auditory receptor cell differentiation);GO:0046983(protein dimerizat…	NA	no
ENSG00000168389	MFSD2A	0.00531533	0.00331905	1	0.063	0.053	major facilitator superfamily domain containing 2A [Source:HGNC Symbol;Acc:HGNC:25897]	GO:0005215(transporter activity);GO:0005548(phospholipid transporter activity);GO:0005783(endoplasmic reticulum);GO:0005789(endoplasmic reticulum membrane);GO:0005886(plasma membrane);GO:0005887(integral component of plasma membrane);GO:0006656(phosphatidylcholine biosynthetic process);GO:0006869(lipid transport);GO:0008643(carbohydrate transport);GO:0015245(fatty acid transmembrane transporter a…	NA	no
ENSG00000228477	AL663070.1	0.00151178	0.591292	1	0.003	0.002	ribosomal protein S2 (RPS2) pseudogene	NA	NA	no
ENSG00000131236	CAP1	0.244546	2.29783e-27	9.58401e-23	0.838	0.737	cyclase associated actin cytoskeleton regulatory protein 1 [Source:HGNC Symbol;Acc:HGNC:20040]	GO:0000902(cell morphogenesis);GO:0001667(ameboidal-type cell migration);GO:0003779(actin binding);GO:0005576(extracellular region);GO:0005737(cytoplasm);GO:0005886(plasma membrane);GO:0005925(focal adhesion);GO:0006898(receptor-mediated endocytosis);GO:0007010(cytoskeleton organization);GO:0007163(establishment or maintenance of cell polarity);GO:0007165(signal transduction);GO:0007190(activatio…	NA	no
ENSG00000131238	PPT1	0.109336	2.9671e-19	1.23755e-14	0.67	0.563	palmitoyl-protein thioesterase 1 [Source:HGNC Symbol;Acc:HGNC:9325]	GO:0002084(protein depalmitoylation);GO:0005515(protein binding);GO:0005576(extracellular region);GO:0005615(extracellular space);GO:0005634(nucleus);GO:0005764(lysosome);GO:0005794(Golgi apparatus);GO:0005829(cytosol);GO:0006898(receptor-mediated endocytosis);GO:0006907(pinocytosis);GO:0007040(lysosome organization);GO:0007042(lysosomal lumen acidification);GO:0007269(neurotransmitter secretion)…	00062(Fatty acid elongation);04142(Lysosome)	no
ENSG00000117000	RLF	-0.00809394	2.93792e-05	1	0.28	0.254	rearranged L-myc fusion [Source:HGNC Symbol;Acc:HGNC:10025]	GO:0000981(DNA-binding transcription factor activity, RNA polymerase II-specific);GO:0003676(nucleic acid binding);GO:0003677(DNA binding);GO:0005515(protein binding);GO:0005634(nucleus);GO:0006355(regulation of transcription, DNA-templated);GO:0008270(zinc ion binding);GO:0015074(DNA integration);GO:0044030(regulation of DNA methylation);GO:0045893(positive regulation of transcription, DNA-templ…	NA	no
ENSG00000207508	RNU6-1237P	0.00101581	1	1	0.001	0	RNA, U6 small nuclear 1237, pseudogene [Source:HGNC Symbol;Acc:HGNC:48200]	NA	NA	no
ENSG00000188800	TMCO2	0.00480576	0.345004	1	0.004	0.002	transmembrane and coiled-coil domains 2 [Source:HGNC Symbol;Acc:HGNC:23312]	GO:0005634(nucleus);GO:0016020(membrane);GO:0016021(integral component of membrane)	NA	no
ENSG00000259943	AL050341.2	-0.0058096	0.100007	1	0.009	0.008	novel transcript, antisense to ZMPSTE24	NA	NA	no
ENSG00000084073	ZMPSTE24	0.014364	7.13335e-09	0.000297525	0.177	0.142	zinc metallopeptidase STE24 [Source:HGNC Symbol;Acc:HGNC:12877]	GO:0001889(liver development);GO:0001942(hair follicle development);GO:0003007(heart morphogenesis);GO:0003229(ventricular cardiac muscle tissue development);GO:0003231(cardiac ventricle development);GO:0003417(growth plate cartilage development);GO:0003690(double-stranded DNA binding);GO:0004175(endopeptidase activity);GO:0004222(metalloendopeptidase activity);GO:0005515(protein binding);GO:0005…	00900(Terpenoid backbone biosynthesis)	no
ENSG00000049089	COL9A2	0.143697	9.05536e-08	0.0037769	0.062	0.033	collagen type IX alpha 2 chain [Source:HGNC Symbol;Acc:HGNC:2218]	GO:0001501(skeletal system development);GO:0005201(extracellular matrix structural constituent);GO:0005576(extracellular region);GO:0005581(collagen trimer);GO:0005594(collagen type IX trimer);GO:0005604(basement membrane);GO:0005615(extracellular space);GO:0005788(endoplasmic reticulum lumen);GO:0030020(extracellular matrix structural constituent conferring tensile strength);GO:0030198(extracell…	04151(PI3K-Akt signaling pathway);04510(Focal adhesion);04512(ECM-receptor interaction);04974(Protein digestion and absorption);05165(Human papillomavirus infection)	no
ENSG00000084070	SMAP2	-0.0692282	1.61962e-14	6.75527e-10	0.535	0.494	small ArfGAP2 [Source:HGNC Symbol;Acc:HGNC:25082]	GO:0005096(GTPase activator activity);GO:0005515(protein binding);GO:0005737(cytoplasm);GO:0043547(positive regulation of GTPase activity);GO:0046872(metal ion binding)	04144(Endocytosis)	no
ENSG00000213172	AL031985.1	0.00489281	0.103596	1	0.003	0.002	ribosomal protein L10a (RPL10A)	NA	NA	no
ENSG00000187801	ZFP69B	-0.00575566	0.00594514	1	0.006	0.006	ZFP69 zinc finger protein B [Source:HGNC Symbol;Acc:HGNC:28053]	GO:0000981(DNA-binding transcription factor activity, RNA polymerase II-specific);GO:0003676(nucleic acid binding);GO:0003677(DNA binding);GO:0003700(DNA-binding transcription factor activity);GO:0005515(protein binding);GO:0005622(intracellular);GO:0005634(nucleus);GO:0006355(regulation of transcription, DNA-templated);GO:0006357(regulation of transcription by RNA polymerase II);GO:0046872(metal…	05168(Herpes simplex virus 1 infection)	no
ENSG00000260920	AL031985.3	0.000201555	0.46976	1	0.004	0.003	novel transcript, sense overlapping with ZNF643	NA	NA	no
ENSG00000187815	ZFP69	0.00395322	5.54082e-05	1	0.015	0.008	ZFP69 zinc finger protein [Source:HGNC Symbol;Acc:HGNC:24708]	GO:0000981(DNA-binding transcription factor activity, RNA polymerase II-specific);GO:0003676(nucleic acid binding);GO:0003677(DNA binding);GO:0005622(intracellular);GO:0005634(nucleus);GO:0006355(regulation of transcription, DNA-templated);GO:0006357(regulation of transcription by RNA polymerase II);GO:0006629(lipid metabolic process);GO:0019216(regulation of lipid metabolic process);GO:0046872(m…	05168(Herpes simplex virus 1 infection)	no
ENSG00000238287	AL603839.3	-0.0021726	1	1	0	0.001	novel transcript	NA	NA	no
ENSG00000164002	EXO5	-0.0023456	0.13619	1	0.02	0.016	exonuclease 5 [Source:HGNC Symbol;Acc:HGNC:26115]	GO:0003677(DNA binding);GO:0004518(nuclease activity);GO:0004527(exonuclease activity);GO:0005634(nucleus);GO:0005654(nucleoplasm);GO:0005737(cytoplasm);GO:0005829(cytosol);GO:0006259(DNA metabolic process);GO:0006281(DNA repair);GO:0006974(cellular response to DNA damage stimulus);GO:0008310(single-stranded DNA 3'-5' exodeoxyribonuclease activity);GO:0016787(hydrolase activity);GO:0036297(inters…	NA	no
ENSG00000117010	ZNF684	-0.00901435	0.150614	1	0.026	0.026	zinc finger protein 684 [Source:HGNC Symbol;Acc:HGNC:28418]	GO:0000981(DNA-binding transcription factor activity, RNA polymerase II-specific);GO:0003676(nucleic acid binding);GO:0003677(DNA binding);GO:0005622(intracellular);GO:0005634(nucleus);GO:0006355(regulation of transcription, DNA-templated);GO:0006357(regulation of transcription by RNA polymerase II);GO:0046872(metal ion binding)	05168(Herpes simplex virus 1 infection)	no
ENSG00000117016	RIMS3	-0.00445196	0.532757	1	0.015	0.014	regulating synaptic membrane exocytosis 3 [Source:HGNC Symbol;Acc:HGNC:21292]	GO:0006836(neurotransmitter transport);GO:0006887(exocytosis);GO:0016020(membrane);GO:0017137(Rab GTPase binding);GO:0017156(calcium ion regulated exocytosis);GO:0030054(cell junction);GO:0042391(regulation of membrane potential);GO:0042734(presynaptic membrane);GO:0044325(ion channel binding);GO:0045202(synapse);GO:0048167(regulation of synaptic plasticity);GO:0048786(presynaptic active zone);GO…	NA	no
ENSG00000272145	NFYC-AS1	0.00152153	0.100855	1	0.012	0.009	NFYC antisense RNA 1 [Source:HGNC Symbol;Acc:HGNC:49451]	NA	NA	no
ENSG00000066136	NFYC	-0.0121123	7.37335e-11	3.07535e-06	0.154	0.127	nuclear transcription factor Y subunit gamma [Source:HGNC Symbol;Acc:HGNC:7806]	GO:0000978(RNA polymerase II proximal promoter sequence-specific DNA binding);GO:0000980(RNA polymerase II distal enhancer sequence-specific DNA binding);GO:0000981(DNA-binding transcription factor activity, RNA polymerase II-specific);GO:0001228(DNA-binding transcription activator activity, RNA polymerase II-specific);GO:0003677(DNA binding);GO:0003700(DNA-binding transcription factor activity);…	04612(Antigen processing and presentation);05152(Tuberculosis)	no
ENSG00000117013	KCNQ4	0.00235085	0.211808	1	0.002	0.001	potassium voltage-gated channel subfamily Q member 4 [Source:HGNC Symbol;Acc:HGNC:6298]	GO:0005216(ion channel activity);GO:0005244(voltage-gated ion channel activity);GO:0005249(voltage-gated potassium channel activity);GO:0005251(delayed rectifier potassium channel activity);GO:0005267(potassium channel activity);GO:0005515(protein binding);GO:0005516(calmodulin binding);GO:0005886(plasma membrane);GO:0006811(ion transport);GO:0006813(potassium ion transport);GO:0007605(sensory pe…	04725(Cholinergic synapse)	no
ENSG00000264582	RN7SL326P	-0.000823226	1	1	0	0.001	RNA, 7SL, cytoplasmic 326, pseudogene [Source:HGNC Symbol;Acc:HGNC:46342]	NA	NA	no
ENSG00000179862	CITED4	-0.0108733	0.734213	1	0.017	0.021	Cbp/p300 interacting transactivator with Glu/Asp rich carboxy-terminal domain 4 [Source:HGNC Symbol;Acc:HGNC:18696]	GO:0003713(transcription coactivator activity);GO:0005634(nucleus);GO:0005654(nucleoplasm);GO:0005737(cytoplasm);GO:0006355(regulation of transcription, DNA-templated);GO:0006357(regulation of transcription by RNA polymerase II);GO:0043627(response to estrogen);GO:0045893(positive regulation of transcription, DNA-templated);GO:0045944(positive regulation of transcription by RNA polymerase II)	NA	no
ENSG00000171793	CTPS1	0.0210899	1.48796e-06	0.0620614	0.044	0.025	CTP synthase 1 [Source:HGNC Symbol;Acc:HGNC:2519]	GO:0000166(nucleotide binding);GO:0002376(immune system process);GO:0003883(CTP synthase activity);GO:0005524(ATP binding);GO:0005737(cytoplasm);GO:0005829(cytosol);GO:0006139(nucleobase-containing compound metabolic process);GO:0006221(pyrimidine nucleotide biosynthetic process);GO:0006241(CTP biosynthetic process);GO:0006541(glutamine metabolic process);GO:0015949(nucleobase-containing small mo…	00240(Pyrimidine metabolism)	no
ENSG00000281207	SLFNL1-AS1	-0.00250529	0.210066	1	0	0.001	SLFNL1 antisense RNA 1 [Source:HGNC Symbol;Acc:HGNC:44126]	NA	NA	no
ENSG00000010803	SCMH1	-0.0138669	0.0192325	1	0.019	0.02	Scm polycomb group protein homolog 1 [Source:HGNC Symbol;Acc:HGNC:19003]	GO:0005515(protein binding);GO:0005634(nucleus);GO:0005654(nucleoplasm);GO:0006338(chromatin remodeling);GO:0006355(regulation of transcription, DNA-templated);GO:0007275(multicellular organism development);GO:0007283(spermatogenesis);GO:0009952(anterior/posterior pattern specification);GO:0010369(chromocenter);GO:0016458(gene silencing);GO:0045892(negative regulation of transcription, DNA-templa…	NA	no
ENSG00000204060	FOXO6	-0.00113251	0.377593	1	0.006	0.004	forkhead box O6 [Source:HGNC Symbol;Acc:HGNC:24814]	GO:0000122(negative regulation of transcription by RNA polymerase II);GO:0000981(DNA-binding transcription factor activity, RNA polymerase II-specific);GO:0003677(DNA binding);GO:0003700(DNA-binding transcription factor activity);GO:0005515(protein binding);GO:0005634(nucleus);GO:0005737(cytoplasm);GO:0006355(regulation of transcription, DNA-templated);GO:0006357(regulation of transcription by RN…	04068(FoxO signaling pathway)	no
ENSG00000229901	AC093151.2	-0.00205376	0.392566	1	0	0.001	novel transcript	NA	NA	no
ENSG00000127124	HIVEP3	0.0313239	5.13298e-10	2.14091e-05	0.171	0.13	human immunodeficiency virus type I enhancer binding protein 3 [Source:HGNC Symbol;Acc:HGNC:13561]	GO:0000981(DNA-binding transcription factor activity, RNA polymerase II-specific);GO:0003676(nucleic acid binding);GO:0003677(DNA binding);GO:0005634(nucleus);GO:0005737(cytoplasm);GO:0006357(regulation of transcription by RNA polymerase II);GO:0035914(skeletal muscle cell differentiation);GO:0045893(positive regulation of transcription, DNA-templated);GO:0046872(metal ion binding)	NA	no
ENSG00000198815	FOXJ3	-0.0243738	5.40922e-05	1	0.123	0.113	forkhead box J3 [Source:HGNC Symbol;Acc:HGNC:29178]	GO:0000981(DNA-binding transcription factor activity, RNA polymerase II-specific);GO:0001228(DNA-binding transcription activator activity, RNA polymerase II-specific);GO:0003677(DNA binding);GO:0003700(DNA-binding transcription factor activity);GO:0005634(nucleus);GO:0006355(regulation of transcription, DNA-templated);GO:0043565(sequence-specific DNA binding);GO:0045944(positive regulation of tra…	NA	no
ENSG00000177181	RIMKLA	-0.00125465	0.799878	1	0.002	0.002	ribosomal modification protein rimK like family member A [Source:HGNC Symbol;Acc:HGNC:28725]	GO:0000166(nucleotide binding);GO:0005524(ATP binding);GO:0005737(cytoplasm);GO:0005829(cytosol);GO:0006464(cellular protein modification process);GO:0008652(cellular amino acid biosynthetic process);GO:0016874(ligase activity);GO:0046872(metal ion binding);GO:0072590(N-acetyl-L-aspartate-L-glutamate ligase activity)	00250(Alanine, aspartate and glutamate metabolism)	no
ENSG00000066185	ZMYND12	-0.00444593	0.602742	1	0.003	0.004	zinc finger MYND-type containing 12 [Source:HGNC Symbol;Acc:HGNC:21192]	GO:0005515(protein binding);GO:0005622(intracellular);GO:0046872(metal ion binding)	NA	no
ENSG00000127125	PPCS	-0.00621061	1.10108e-08	0.00045925	0.347	0.307	phosphopantothenoylcysteine synthetase [Source:HGNC Symbol;Acc:HGNC:25686]	GO:0004632(phosphopantothenate--cysteine ligase activity);GO:0005829(cytosol);GO:0009108(coenzyme biosynthetic process);GO:0015937(coenzyme A biosynthetic process);GO:0016874(ligase activity)	00770(Pantothenate and CoA biosynthesis)	no
ENSG00000186409	CCDC30	0.00135451	0.0330443	1	0.021	0.016	coiled-coil domain containing 30 [Source:HGNC Symbol;Acc:HGNC:26103]	NA	NA	no
ENSG00000230116	AL445669.1	0.00334584	0.0312597	1	0.001	0.001	ribosomal protein S3a (RPS3A) pseudogene	NA	NA	no
ENSG00000236180	AL445669.2	0.0018261	0.175366	1	0.001	0	novel pseudogene	NA	NA	no
ENSG00000171960	PPIH	-0.0146737	0.000107269	1	0.111	0.098	peptidylprolyl isomerase H [Source:HGNC Symbol;Acc:HGNC:14651]	GO:0000398(mRNA splicing, via spliceosome);GO:0000413(protein peptidyl-prolyl isomerization);GO:0001525(angiogenesis);GO:0003755(peptidyl-prolyl cis-trans isomerase activity);GO:0005515(protein binding);GO:0005634(nucleus);GO:0005654(nucleoplasm);GO:0005681(spliceosomal complex);GO:0005737(cytoplasm);GO:0006397(mRNA processing);GO:0006457(protein folding);GO:0008380(RNA splicing);GO:0016018(cyclo…	03040(Spliceosome)	no
ENSG00000285728	AC098484.4	-0.00208781	0.856504	1	0.001	0.002	novel transcript, antisense to PPIH	NA	NA	no
ENSG00000234917	AC098484.2	0.00345492	0.173934	1	0.001	0.001	novel transcript	NA	NA	no
ENSG00000065978	YBX1	-0.024392	0.000280484	1	0.952	0.933	Y-box binding protein 1 [Source:HGNC Symbol;Acc:HGNC:8014]	GO:0000122(negative regulation of transcription by RNA polymerase II);GO:0000398(mRNA splicing, via spliceosome);GO:0000978(RNA polymerase II proximal promoter sequence-specific DNA binding);GO:0000981(DNA-binding transcription factor activity, RNA polymerase II-specific);GO:0001228(DNA-binding transcription activator activity, RNA polymerase II-specific);GO:0001701(in utero embryonic development…	NA	no
ENSG00000164007	CLDN19	-0.005249	0.21009	1	0	0.003	claudin 19 [Source:HGNC Symbol;Acc:HGNC:2040]	GO:0005198(structural molecule activity);GO:0005634(nucleus);GO:0005737(cytoplasm);GO:0005886(plasma membrane);GO:0005923(bicellular tight junction);GO:0007601(visual perception);GO:0016020(membrane);GO:0016021(integral component of membrane);GO:0016323(basolateral plasma membrane);GO:0016338(calcium-independent cell-cell adhesion via plasma membrane cell-adhesion molecules);GO:0019227(neuronal a…	04514(Cell adhesion molecules (CAMs));04530(Tight junction);04670(Leukocyte transendothelial migration);05160(Hepatitis C)	no
ENSG00000117385	P3H1	0.0339014	0.0328742	1	0.088	0.07	prolyl 3-hydroxylase 1 [Source:HGNC Symbol;Acc:HGNC:19316]	GO:0003674(molecular_function);GO:0005506(iron ion binding);GO:0005515(protein binding);GO:0005518(collagen binding);GO:0005576(extracellular region);GO:0005783(endoplasmic reticulum);GO:0005788(endoplasmic reticulum lumen);GO:0006457(protein folding);GO:0008285(negative regulation of cell population proliferation);GO:0010976(positive regulation of neuron projection development);GO:0016020(membra…	NA	no
ENSG00000164008	C1orf50	-0.00146047	0.918488	1	0.007	0.007	chromosome 1 open reading frame 50 [Source:HGNC Symbol;Acc:HGNC:28795]	GO:0005515(protein binding);GO:0042802(identical protein binding)	NA	no
ENSG00000283580	AC098484.3	-0.000538297	1	1	0	0.001	novel transcript	NA	NA	no
ENSG00000274386	TMEM269	-0.00232634	0.972756	1	0.001	0.001	transmembrane protein 269 [Source:HGNC Symbol;Acc:HGNC:52381]	GO:0016020(membrane);GO:0016021(integral component of membrane)	NA	no
ENSG00000177868	SVBP	-0.100071	6.21156e-08	0.00259078	0.179	0.194	small vasohibin binding protein [Source:HGNC Symbol;Acc:HGNC:29204]	GO:0005515(protein binding);GO:0005576(extracellular region);GO:0005737(cytoplasm);GO:0006508(proteolysis);GO:0009306(protein secretion);GO:0010596(negative regulation of endothelial cell migration);GO:0031397(negative regulation of protein ubiquitination);GO:0045177(apical part of cell)	NA	no
ENSG00000164010	ERMAP	-0.014961	0.0027205	1	0.057	0.051	erythroblast membrane associated protein (Scianna blood group) [Source:HGNC Symbol;Acc:HGNC:15743]	GO:0005102(signaling receptor binding);GO:0005515(protein binding);GO:0005737(cytoplasm);GO:0005886(plasma membrane);GO:0009897(external side of plasma membrane);GO:0016020(membrane);GO:0016021(integral component of membrane);GO:0050776(regulation of immune response);GO:0050852(T cell receptor signaling pathway)	NA	no
ENSG00000228192	AL512353.1	-0.00108907	0.851723	1	0.003	0.003	novel transcript, antisense to ERMAP	NA	NA	no
ENSG00000164011	ZNF691	-0.00341362	0.0264195	1	0.018	0.015	zinc finger protein 691 [Source:HGNC Symbol;Acc:HGNC:28028]	GO:0000122(negative regulation of transcription by RNA polymerase II);GO:0000981(DNA-binding transcription factor activity, RNA polymerase II-specific);GO:0003676(nucleic acid binding);GO:0003677(DNA binding);GO:0003700(DNA-binding transcription factor activity);GO:0005634(nucleus);GO:0005654(nucleoplasm);GO:0044212(transcription regulatory region DNA binding);GO:0045944(positive regulation of tr…	NA	no
ENSG00000117394	SLC2A1	-0.00899805	0.000679283	1	0.089	0.078	solute carrier family 2 member 1 [Source:HGNC Symbol;Acc:HGNC:11005]	GO:0000139(Golgi membrane);GO:0001666(response to hypoxia);GO:0001939(female pronucleus);GO:0005215(transporter activity);GO:0005355(glucose transmembrane transporter activity);GO:0005515(protein binding);GO:0005737(cytoplasm);GO:0005829(cytosol);GO:0005886(plasma membrane);GO:0005887(integral component of plasma membrane);GO:0005901(caveola);GO:0005911(cell-cell junction);GO:0005989(lactose bios…	04066(HIF-1 signaling pathway);04911(Insulin secretion);04919(Thyroid hormone signaling pathway);04920(Adipocytokine signaling pathway);04922(Glucagon signaling pathway);04931(Insulin resistance);04976(Bile secretion);05166(Human T-cell leukemia virus 1 infection);05200(Pathways in cancer);05211(Renal cell carcinoma);05230(Central carbon metabolism in cancer)	no
ENSG00000227533	SLC2A1-AS1	-0.00275298	0.882671	1	0.001	0.002	SLC2A1 antisense RNA 1 [Source:HGNC Symbol;Acc:HGNC:44187]	NA	NA	no
ENSG00000117395	EBNA1BP2	-0.0159265	9.07439e-08	0.00378484	0.178	0.155	EBNA1 binding protein 2 [Source:HGNC Symbol;Acc:HGNC:15531]	GO:0003723(RNA binding);GO:0005515(protein binding);GO:0005634(nucleus);GO:0005730(nucleolus);GO:0006364(rRNA processing);GO:0030687(preribosome, large subunit precursor);GO:0034399(nuclear periphery);GO:0042254(ribosome biogenesis);GO:0042273(ribosomal large subunit biogenesis)	NA	no
ENSG00000066056	TIE1	-0.00158724	0.086316	1	0.001	0.001	tyrosine kinase with immunoglobulin like and EGF like domains 1 [Source:HGNC Symbol;Acc:HGNC:11809]	GO:0000166(nucleotide binding);GO:0001525(angiogenesis);GO:0001568(blood vessel development);GO:0001570(vasculogenesis);GO:0001701(in utero embryonic development);GO:0004672(protein kinase activity);GO:0004713(protein tyrosine kinase activity);GO:0004714(transmembrane receptor protein tyrosine kinase activity);GO:0005515(protein binding);GO:0005524(ATP binding);GO:0005886(plasma membrane);GO:0005…	NA	no
ENSG00000234694	AL139289.2	0.00380883	0.0044097	1	0.005	0.002	novel transcript	NA	NA	no
ENSG00000117399	CDC20	-0.00785024	0.0220343	1	0.013	0.013	cell division cycle 20 [Source:HGNC Symbol;Acc:HGNC:1723]	GO:0000922(spindle pole);GO:0005515(protein binding);GO:0005634(nucleus);GO:0005654(nucleoplasm);GO:0005680(anaphase-promoting complex);GO:0005737(cytoplasm);GO:0005813(centrosome);GO:0005815(microtubule organizing center);GO:0005819(spindle);GO:0005829(cytosol);GO:0005856(cytoskeleton);GO:0006511(ubiquitin-dependent protein catabolic process);GO:0007049(cell cycle);GO:0007064(mitotic sister chro…	04110(Cell cycle);04114(Oocyte meiosis);04120(Ubiquitin mediated proteolysis);05166(Human T-cell leukemia virus 1 infection);05203(Viral carcinogenesis)	no
ENSG00000066322	ELOVL1	0.0937096	4.87457e-24	2.03313e-19	0.294	0.203	ELOVL fatty acid elongase 1 [Source:HGNC Symbol;Acc:HGNC:14418]	GO:0005515(protein binding);GO:0005783(endoplasmic reticulum);GO:0005789(endoplasmic reticulum membrane);GO:0006629(lipid metabolic process);GO:0006631(fatty acid metabolic process);GO:0006633(fatty acid biosynthetic process);GO:0006636(unsaturated fatty acid biosynthetic process);GO:0009922(fatty acid elongase activity);GO:0016020(membrane);GO:0016021(integral component of membrane);GO:0016740(t…	00062(Fatty acid elongation);01040(Biosynthesis of unsaturated fatty acids)	no
ENSG00000159479	MED8	0.0114408	9.28051e-11	3.87081e-06	0.182	0.145	mediator complex subunit 8 [Source:HGNC Symbol;Acc:HGNC:19971]	GO:0000978(RNA polymerase II proximal promoter sequence-specific DNA binding);GO:0003712(transcription coregulator activity);GO:0005515(protein binding);GO:0005634(nucleus);GO:0005654(nucleoplasm);GO:0006357(regulation of transcription by RNA polymerase II);GO:0006367(transcription initiation from RNA polymerase II promoter);GO:0016567(protein ubiquitination);GO:0016592(mediator complex);GO:00708…	NA	no
ENSG00000198198	SZT2	-0.0369419	9.10934e-05	1	0.051	0.05	SZT2, KICSTOR complex subunit [Source:HGNC Symbol;Acc:HGNC:29040]	GO:0003674(molecular_function);GO:0005515(protein binding);GO:0005764(lysosome);GO:0005765(lysosomal membrane);GO:0005777(peroxisome);GO:0007417(central nervous system development);GO:0009791(post-embryonic development);GO:0016020(membrane);GO:0021540(corpus callosum morphogenesis);GO:0031667(response to nutrient levels);GO:0034198(cellular response to amino acid starvation);GO:0042149(cellular r…	NA	no
ENSG00000178922	HYI	-0.088091	1.09001e-07	0.0045463	0.103	0.12	hydroxypyruvate isomerase (putative) [Source:HGNC Symbol;Acc:HGNC:26948]	GO:0003674(molecular_function);GO:0005515(protein binding);GO:0005575(cellular_component);GO:0008150(biological_process);GO:0008903(hydroxypyruvate isomerase activity);GO:0016853(isomerase activity);GO:0016857(racemase and epimerase activity, acting on carbohydrates and derivatives)	00630(Glyoxylate and dicarboxylate metabolism)	no
ENSG00000229348	HYI-AS1	0.0027866	0.858624	1	0.001	0	HYI antisense RNA 1 [Source:HGNC Symbol;Acc:HGNC:41173]	NA	NA	no
ENSG00000142949	PTPRF	-0.0107357	0.228945	1	0.01	0.012	protein tyrosine phosphatase, receptor type F [Source:HGNC Symbol;Acc:HGNC:9670]	GO:0004721(phosphoprotein phosphatase activity);GO:0004725(protein tyrosine phosphatase activity);GO:0005001(transmembrane receptor protein tyrosine phosphatase activity);GO:0005515(protein binding);GO:0005886(plasma membrane);GO:0005887(integral component of plasma membrane);GO:0006470(protein dephosphorylation);GO:0007155(cell adhesion);GO:0007185(transmembrane receptor protein tyrosine phospha…	04514(Cell adhesion molecules (CAMs));04520(Adherens junction);04910(Insulin signaling pathway);04931(Insulin resistance)	no
ENSG00000066135	KDM4A	0.0194856	0.000321744	1	0.053	0.037	lysine demethylase 4A [Source:HGNC Symbol;Acc:HGNC:22978]	GO:0001650(fibrillar center);GO:0005515(protein binding);GO:0005634(nucleus);GO:0005654(nucleoplasm);GO:0005829(cytosol);GO:0006325(chromatin organization);GO:0006338(chromatin remodeling);GO:0008270(zinc ion binding);GO:0010507(negative regulation of autophagy);GO:0010629(negative regulation of gene expression);GO:0016032(viral process);GO:0016491(oxidoreductase activity);GO:0016577(histone deme…	NA	no
ENSG00000236200	KDM4A-AS1	0.0037413	0.0266504	1	0.003	0.002	KDM4A antisense RNA 1 [Source:HGNC Symbol;Acc:HGNC:40528]	NA	NA	no
ENSG00000126091	ST3GAL3	0.000969786	0.666052	1	0.012	0.01	ST3 beta-galactoside alpha-2,3-sialyltransferase 3 [Source:HGNC Symbol;Acc:HGNC:10866]	GO:0000139(Golgi membrane);GO:0003836(beta-galactoside (CMP) alpha-2,3-sialyltransferase activity);GO:0005576(extracellular region);GO:0005794(Golgi apparatus);GO:0006486(protein glycosylation);GO:0008118(N-acetyllactosaminide alpha-2,3-sialyltransferase activity);GO:0008373(sialyltransferase activity);GO:0016020(membrane);GO:0016021(integral component of membrane);GO:0016266(O-glycan processing)…	00514(Other types of O-glycan biosynthesis);00515(Mannose type O-glycan biosynthesis);00533(Glycosaminoglycan biosynthesis - keratan sulfate);00601(Glycosphingolipid biosynthesis - lacto and neolacto series)	no
ENSG00000117407	ARTN	-0.00128562	0.432618	1	0.001	0.001	artemin [Source:HGNC Symbol;Acc:HGNC:727]	GO:0000165(MAPK cascade);GO:0005102(signaling receptor binding);GO:0005515(protein binding);GO:0005576(extracellular region);GO:0005615(extracellular space);GO:0007165(signal transduction);GO:0007405(neuroblast proliferation);GO:0007411(axon guidance);GO:0007422(peripheral nervous system development);GO:0008083(growth factor activity);GO:0010469(regulation of signaling receptor activity);GO:00509…	NA	no
ENSG00000237950	AL357079.1	-2.31348e-06	0.981583	1	0.001	0.001	novel transcript	NA	NA	no
ENSG00000117408	IPO13	0.04374	8.11337e-06	0.3384	0.063	0.037	importin 13 [Source:HGNC Symbol;Acc:HGNC:16853]	GO:0005515(protein binding);GO:0005634(nucleus);GO:0005737(cytoplasm);GO:0006606(protein import into nucleus);GO:0006886(intracellular protein transport);GO:0008536(Ran GTPase binding);GO:0008565(protein transporter activity);GO:0015031(protein transport)	NA	no
ENSG00000132768	DPH2	-0.00132339	0.0060874	1	0.038	0.031	DPH2 homolog [Source:HGNC Symbol;Acc:HGNC:3004]	GO:0005515(protein binding);GO:0005829(cytosol);GO:0016740(transferase activity);GO:0017183(peptidyl-diphthamide biosynthetic process from peptidyl-histidine);GO:0090560(2-(3-amino-3-carboxypropyl)histidine synthase activity)	NA	no
ENSG00000117410	ATP6V0B	0.0372748	6.99538e-08	0.0029177	0.866	0.814	ATPase H+ transporting V0 subunit b [Source:HGNC Symbol;Acc:HGNC:861]	GO:0005215(transporter activity);GO:0005768(endosome);GO:0005773(vacuole);GO:0005774(vacuolar membrane);GO:0006811(ion transport);GO:0008286(insulin receptor signaling pathway);GO:0010008(endosome membrane);GO:0015078(proton transmembrane transporter activity);GO:0015991(ATP hydrolysis coupled proton transport);GO:0016020(membrane);GO:0016021(integral component of membrane);GO:0016241(regulation …	00190(Oxidative phosphorylation);04142(Lysosome);04145(Phagosome);04721(Synaptic vesicle cycle);05110(Vibrio cholerae infection);05120(Epithelial cell signaling in Helicobacter pylori infection);05152(Tuberculosis);05165(Human papillomavirus infection);05323(Rheumatoid arthritis)	no
ENSG00000117411	B4GALT2	-0.0101871	0.00160232	1	0.056	0.049	beta-1,4-galactosyltransferase 2 [Source:HGNC Symbol;Acc:HGNC:925]	GO:0000139(Golgi membrane);GO:0003831(beta-N-acetylglucosaminylglycopeptide beta-1,4-galactosyltransferase activity);GO:0003945(N-acetyllactosamine synthase activity);GO:0004461(lactose synthase activity);GO:0005654(nucleoplasm);GO:0005794(Golgi apparatus);GO:0005975(carbohydrate metabolic process);GO:0006486(protein glycosylation);GO:0007420(brain development);GO:0007613(memory);GO:0007626(locom…	00052(Galactose metabolism);00510(N-Glycan biosynthesis);00514(Other types of O-glycan biosynthesis);00515(Mannose type O-glycan biosynthesis);00533(Glycosaminoglycan biosynthesis - keratan sulfate);00601(Glycosphingolipid biosynthesis - lacto and neolacto series)	no
ENSG00000159214	CCDC24	6.52512e-05	0.000417856	1	0.019	0.012	coiled-coil domain containing 24 [Source:HGNC Symbol;Acc:HGNC:28688]	GO:0001835(blastocyst hatching);GO:0005515(protein binding)	NA	no
ENSG00000196517	SLC6A9	0.00402949	0.588834	1	0.004	0.002	solute carrier family 6 member 9 [Source:HGNC Symbol;Acc:HGNC:11056]	GO:0003333(amino acid transmembrane transport);GO:0005283(amino acid:sodium symporter activity);GO:0005328(neurotransmitter:sodium symporter activity);GO:0005886(plasma membrane);GO:0005887(integral component of plasma membrane);GO:0006836(neurotransmitter transport);GO:0006865(amino acid transport);GO:0014069(postsynaptic density);GO:0015187(glycine transmembrane transporter activity);GO:0015293…	04721(Synaptic vesicle cycle)	no
ENSG00000230615	AL139220.2	-0.00712825	0.624313	1	0.008	0.01	novel transcript	NA	NA	no
ENSG00000233514	AL356653.1	-0.00103858	1	1	0	0.001	small nuclear ribonucleoprotein D1 polypeptide 16kDa (SNRPD1) pseudogene	NA	NA	no
ENSG00000178028	DMAP1	-0.0447902	3.30618e-07	0.0137897	0.114	0.107	DNA methyltransferase 1 associated protein 1 [Source:HGNC Symbol;Acc:HGNC:18291]	GO:0000122(negative regulation of transcription by RNA polymerase II);GO:0000981(DNA-binding transcription factor activity, RNA polymerase II-specific);GO:0001103(RNA polymerase II repressing transcription factor binding);GO:0003714(transcription corepressor activity);GO:0005515(protein binding);GO:0005634(nucleus);GO:0005654(nucleoplasm);GO:0005657(replication fork);GO:0005737(cytoplasm);GO:0005…	NA	no
ENSG00000117419	ERI3	-0.0157644	0.000293056	1	0.136	0.123	ERI1 exoribonuclease family member 3 [Source:HGNC Symbol;Acc:HGNC:17276]	GO:0000175(3'-5'-exoribonuclease activity);GO:0000467(exonucleolytic trimming to generate mature 3'-end of 5.8S rRNA from tricistronic rRNA transcript (SSU-rRNA, 5.8S rRNA, LSU-rRNA));GO:0000738(DNA catabolic process, exonucleolytic);GO:0003676(nucleic acid binding);GO:0003723(RNA binding);GO:0004518(nuclease activity);GO:0004527(exonuclease activity);GO:0016787(hydrolase activity);GO:0046872(met…	NA	no
ENSG00000233602	ERI3-IT1	0.00115737	1	1	0.001	0	ERI3 intronic transcript 1 [Source:HGNC Symbol;Acc:HGNC:41431]	NA	NA	no
ENSG00000187147	RNF220	0.0437157	1.07701e-10	4.49212e-06	0.175	0.129	ring finger protein 220 [Source:HGNC Symbol;Acc:HGNC:25552]	GO:0004842(ubiquitin-protein transferase activity);GO:0005515(protein binding);GO:0005737(cytoplasm);GO:0016567(protein ubiquitination);GO:0016740(transferase activity);GO:0046872(metal ion binding);GO:0051865(protein autoubiquitination);GO:0061630(ubiquitin protein ligase activity);GO:0090263(positive regulation of canonical Wnt signaling pathway)	NA	no
ENSG00000126106	TMEM53	0.0272872	4.31858e-13	1.80124e-08	0.068	0.038	transmembrane protein 53 [Source:HGNC Symbol;Acc:HGNC:26186]	GO:0005634(nucleus);GO:0016020(membrane);GO:0016021(integral component of membrane)	NA	no
ENSG00000198520	ARMH1	0.000375427	8.94158e-10	3.72945e-05	0.042	0.026	armadillo-like helical domain containing 1 [Source:HGNC Symbol;Acc:HGNC:34345]	NA	NA	no
ENSG00000142945	KIF2C	-0.000749394	0.901073	1	0.003	0.003	kinesin family member 2C [Source:HGNC Symbol;Acc:HGNC:6393]	GO:0000166(nucleotide binding);GO:0000278(mitotic cell cycle);GO:0000775(chromosome, centromeric region);GO:0000776(kinetochore);GO:0000777(condensed chromosome kinetochore);GO:0003774(motor activity);GO:0003777(microtubule motor activity);GO:0005515(protein binding);GO:0005524(ATP binding);GO:0005634(nucleus);GO:0005694(chromosome);GO:0005737(cytoplasm);GO:0005813(centrosome);GO:0005829(cytosol)…	NA	no
ENSG00000225721	AL592166.1	0.000543998	0.517656	1	0.001	0.001	novel transcript	NA	NA	no
ENSG00000142959	BEST4	0.00136105	0.5598	1	0.001	0.001	bestrophin 4 [Source:HGNC Symbol;Acc:HGNC:17106]	GO:0003674(molecular_function);GO:0005254(chloride channel activity);GO:0005886(plasma membrane);GO:0006811(ion transport);GO:0006821(chloride transport);GO:0008150(biological_process);GO:0016020(membrane);GO:0016021(integral component of membrane);GO:0034707(chloride channel complex);GO:1902476(chloride transmembrane transport)	NA	no
ENSG00000173846	PLK3	0.0595469	1.95769e-08	0.000816533	0.352	0.291	polo like kinase 3 [Source:HGNC Symbol;Acc:HGNC:2154]	GO:0000082(G1/S transition of mitotic cell cycle);GO:0000086(G2/M transition of mitotic cell cycle);GO:0000122(negative regulation of transcription by RNA polymerase II);GO:0000166(nucleotide binding);GO:0000278(mitotic cell cycle);GO:0000302(response to reactive oxygen species);GO:0000922(spindle pole);GO:0002039(p53 binding);GO:0004672(protein kinase activity);GO:0004674(protein serine/threonin…	04068(FoxO signaling pathway);04625(C-type lectin receptor signaling pathway);05152(Tuberculosis)	no
ENSG00000188396	TCTEX1D4	-0.00168234	0.938932	1	0.001	0.001	Tctex1 domain containing 4 [Source:HGNC Symbol;Acc:HGNC:32315]	GO:0001669(acrosomal vesicle);GO:0005515(protein binding);GO:0005634(nucleus);GO:0005737(cytoplasm);GO:0005815(microtubule organizing center);GO:0005930(axoneme);GO:0008157(protein phosphatase 1 binding);GO:0036126(sperm flagellum)	NA	no
ENSG00000222009	BTBD19	0.00886769	0.0152044	1	0.04	0.03	BTB domain containing 19 [Source:HGNC Symbol;Acc:HGNC:27145]	GO:0005515(protein binding)	NA	no
ENSG00000117425	PTCH2	0.00298583	0.952107	1	0.007	0.006	patched 2 [Source:HGNC Symbol;Acc:HGNC:9586]	GO:0001558(regulation of cell growth);GO:0001709(cell fate determination);GO:0005119(smoothened binding);GO:0005886(plasma membrane);GO:0007224(smoothened signaling pathway);GO:0008158(hedgehog receptor activity);GO:0008544(epidermis development);GO:0009957(epidermal cell fate specification);GO:0016020(membrane);GO:0016021(integral component of membrane);GO:0042633(hair cycle);GO:0043588(skin dev…	04340(Hedgehog signaling pathway);05200(Pathways in cancer);05217(Basal cell carcinoma)	no
ENSG00000070785	EIF2B3	-0.00945538	0.000208923	1	0.092	0.081	eukaryotic translation initiation factor 2B subunit gamma [Source:HGNC Symbol;Acc:HGNC:3259]	GO:0003743(translation initiation factor activity);GO:0005085(guanyl-nucleotide exchange factor activity);GO:0005515(protein binding);GO:0005737(cytoplasm);GO:0005829(cytosol);GO:0005851(eukaryotic translation initiation factor 2B complex);GO:0006412(translation);GO:0006413(translational initiation);GO:0008135(translation factor activity, RNA binding);GO:0009058(biosynthetic process);GO:0009408(r…	03013(RNA transport);05168(Herpes simplex virus 1 infection)	no
ENSG00000268949	MRPS17P1	0.0036137	0.6832	1	0.002	0	mitochondrial ribosomal protein S17 pseudogene 1 [Source:HGNC Symbol;Acc:HGNC:29734]	NA	NA	no
ENSG00000126107	HECTD3	0.00432468	3.89317e-08	0.0016238	0.079	0.058	HECT domain E3 ubiquitin protein ligase 3 [Source:HGNC Symbol;Acc:HGNC:26117]	GO:0004842(ubiquitin-protein transferase activity);GO:0005515(protein binding);GO:0005737(cytoplasm);GO:0016567(protein ubiquitination);GO:0016740(transferase activity);GO:0019905(syntaxin binding);GO:0043161(proteasome-mediated ubiquitin-dependent protein catabolic process);GO:0048471(perinuclear region of cytoplasm)	NA	no
ENSG00000126088	UROD	0.055627	5.27306e-09	0.000219934	0.217	0.165	uroporphyrinogen decarboxylase [Source:HGNC Symbol;Acc:HGNC:12591]	GO:0004853(uroporphyrinogen decarboxylase activity);GO:0005515(protein binding);GO:0005654(nucleoplasm);GO:0005737(cytoplasm);GO:0005829(cytosol);GO:0006779(porphyrin-containing compound biosynthetic process);GO:0006782(protoporphyrinogen IX biosynthetic process);GO:0006783(heme biosynthetic process);GO:0016829(lyase activity);GO:0016831(carboxy-lyase activity);GO:0042168(heme metabolic process)	00860(Porphyrin and chlorophyll metabolism)	no
ENSG00000186603	HPDL	-0.00171533	1	1	0	0.001	4-hydroxyphenylpyruvate dioxygenase like [Source:HGNC Symbol;Acc:HGNC:28242]	GO:0003868(4-hydroxyphenylpyruvate dioxygenase activity);GO:0009072(aromatic amino acid family metabolic process);GO:0016491(oxidoreductase activity);GO:0016701(oxidoreductase activity, acting on single donors with incorporation of molecular oxygen);GO:0046872(metal ion binding);GO:0051213(dioxygenase activity);GO:0055114(oxidation-reduction process)	NA	no
ENSG00000132781	MUTYH	-0.00947145	0.000116838	1	0.033	0.028	mutY DNA glycosylase [Source:HGNC Symbol;Acc:HGNC:7527]	GO:0000701(purine-specific mismatch base pair DNA N-glycosylase activity);GO:0003677(DNA binding);GO:0003824(catalytic activity);GO:0005515(protein binding);GO:0005634(nucleus);GO:0005654(nucleoplasm);GO:0005739(mitochondrion);GO:0006281(DNA repair);GO:0006284(base-excision repair);GO:0006298(mismatch repair);GO:0006974(cellular response to DNA damage stimulus);GO:0008152(metabolic process);GO:00…	03410(Base excision repair)	no
ENSG00000132773	TOE1	0.0024717	0.024111	1	0.033	0.026	target of EGR1, exonuclease [Source:HGNC Symbol;Acc:HGNC:15954]	GO:0000175(3'-5'-exoribonuclease activity);GO:0003676(nucleic acid binding);GO:0004535(poly(A)-specific ribonuclease activity);GO:0005515(protein binding);GO:0005634(nucleus);GO:0005654(nucleoplasm);GO:0005730(nucleolus);GO:0005737(cytoplasm);GO:0015030(Cajal body);GO:0016604(nuclear body);GO:0016607(nuclear speck);GO:0017069(snRNA binding);GO:0034472(snRNA 3'-end processing);GO:0046872(metal ion…	NA	no
ENSG00000070759	TESK2	-0.0319041	0.0295163	1	0.053	0.058	testis associated actin remodelling kinase 2 [Source:HGNC Symbol;Acc:HGNC:11732]	GO:0000166(nucleotide binding);GO:0004672(protein kinase activity);GO:0004674(protein serine/threonine kinase activity);GO:0004712(protein serine/threonine/tyrosine kinase activity);GO:0004713(protein tyrosine kinase activity);GO:0005515(protein binding);GO:0005524(ATP binding);GO:0005634(nucleus);GO:0005654(nucleoplasm);GO:0005737(cytoplasm);GO:0006468(protein phosphorylation);GO:0007283(spermat…	NA	no
ENSG00000280670	CCDC163	-0.000407921	0.352892	1	0.013	0.012	coiled-coil domain containing 163 [Source:HGNC Symbol;Acc:HGNC:27003]	GO:0016020(membrane);GO:0016021(integral component of membrane)	NA	no
ENSG00000132763	MMACHC	-0.00221381	0.269242	1	0.011	0.009	metabolism of cobalamin associated C [Source:HGNC Symbol;Acc:HGNC:24525]	GO:0005515(protein binding);GO:0005737(cytoplasm);GO:0005829(cytosol);GO:0006749(glutathione metabolic process);GO:0009235(cobalamin metabolic process);GO:0009236(cobalamin biosynthetic process);GO:0016491(oxidoreductase activity);GO:0031419(cobalamin binding);GO:0032451(demethylase activity);GO:0033787(cyanocobalamin reductase (cyanide-eliminating) activity);GO:0042803(protein homodimerization a…	04977(Vitamin digestion and absorption)	no
ENSG00000117450	PRDX1	0.13838	4.31695e-12	1.80056e-07	0.924	0.874	peroxiredoxin 1 [Source:HGNC Symbol;Acc:HGNC:9352]	GO:0000302(response to reactive oxygen species);GO:0001501(skeletal system development);GO:0001895(retina homeostasis);GO:0003723(RNA binding);GO:0004601(peroxidase activity);GO:0005515(protein binding);GO:0005615(extracellular space);GO:0005623(cell);GO:0005634(nucleus);GO:0005737(cytoplasm);GO:0005829(cytosol);GO:0006979(response to oxidative stress);GO:0008283(cell population proliferation);GO…	04146(Peroxisome)	no
ENSG00000117448	AKR1A1	0.0490296	7.09466e-11	2.95911e-06	0.634	0.56	aldo-keto reductase family 1 member A1 [Source:HGNC Symbol;Acc:HGNC:380]	GO:0004032(alditol:NADP+ 1-oxidoreductase activity);GO:0004033(aldo-keto reductase (NADP) activity);GO:0005515(protein binding);GO:0005615(extracellular space);GO:0005737(cytoplasm);GO:0005829(cytosol);GO:0005886(plasma membrane);GO:0006006(glucose metabolic process);GO:0006081(cellular aldehyde metabolic process);GO:0008106(alcohol dehydrogenase (NADP+) activity);GO:0009055(electron transfer act…	00010(Glycolysis / Gluconeogenesis);00040(Pentose and glucuronate interconversions);00561(Glycerolipid metabolism)	no
ENSG00000132780	NASP	-0.0422665	2.7423e-11	1.14378e-06	0.524	0.49	nuclear autoantigenic sperm protein [Source:HGNC Symbol;Acc:HGNC:7644]	GO:0000082(G1/S transition of mitotic cell cycle);GO:0000790(nuclear chromatin);GO:0001824(blastocyst development);GO:0005515(protein binding);GO:0005634(nucleus);GO:0005654(nucleoplasm);GO:0005737(cytoplasm);GO:0006260(DNA replication);GO:0006335(DNA replication-dependent nucleosome assembly);GO:0006336(DNA replication-independent nucleosome assembly);GO:0007049(cell cycle);GO:0008283(cell popul…	NA	no
ENSG00000159588	CCDC17	-0.00330571	0.0232121	1	0.012	0.009	coiled-coil domain containing 17 [Source:HGNC Symbol;Acc:HGNC:26574]	GO:0005515(protein binding)	NA	no
ENSG00000159592	GPBP1L1	-0.0311534	7.82386e-21	3.26325e-16	0.258	0.213	GC-rich promoter binding protein 1 like 1 [Source:HGNC Symbol;Acc:HGNC:28843]	GO:0003677(DNA binding);GO:0003700(DNA-binding transcription factor activity);GO:0005634(nucleus);GO:0006351(transcription, DNA-templated);GO:0006355(regulation of transcription, DNA-templated);GO:0045893(positive regulation of transcription, DNA-templated)	NA	no
ENSG00000234329	AL604028.2	-0.00151594	0.0147416	1	0.003	0.003	ribosomal protein L7a (RPL7A) pseudogene	NA	NA	no
ENSG00000159596	TMEM69	0.00474264	7.70007e-06	0.321162	0.047	0.033	transmembrane protein 69 [Source:HGNC Symbol;Acc:HGNC:28035]	GO:0016020(membrane);GO:0016021(integral component of membrane)	NA	no
ENSG00000197429	IPP	-0.00948362	0.304901	1	0.015	0.015	intracisternal A particle-promoted polypeptide [Source:HGNC Symbol;Acc:HGNC:6108]	GO:0003779(actin binding);GO:0005515(protein binding);GO:0005737(cytoplasm);GO:0005856(cytoskeleton);GO:0015629(actin cytoskeleton)	NA	no
ENSG00000230896	AL604028.1	0.00116396	1	1	0.001	0	novel transcript	NA	NA	no
ENSG00000086015	MAST2	0.0419019	3.19671e-11	1.33331e-06	0.119	0.079	microtubule associated serine/threonine kinase 2 [Source:HGNC Symbol;Acc:HGNC:19035]	GO:0000166(nucleotide binding);GO:0000287(magnesium ion binding);GO:0004672(protein kinase activity);GO:0004674(protein serine/threonine kinase activity);GO:0005515(protein binding);GO:0005524(ATP binding);GO:0005737(cytoplasm);GO:0005856(cytoskeleton);GO:0005886(plasma membrane);GO:0006468(protein phosphorylation);GO:0007010(cytoskeleton organization);GO:0008017(microtubule binding);GO:0015630(m…	NA	no
ENSG00000117461	PIK3R3	-0.0562106	0.0172011	1	0.108	0.117	phosphoinositide-3-kinase regulatory subunit 3 [Source:HGNC Symbol;Acc:HGNC:8981]	GO:0001784(phosphotyrosine residue binding);GO:0001934(positive regulation of protein phosphorylation);GO:0002042(cell migration involved in sprouting angiogenesis);GO:0005515(protein binding);GO:0005829(cytosol);GO:0005942(phosphatidylinositol 3-kinase complex);GO:0006661(phosphatidylinositol biosynthetic process);GO:0008286(insulin receptor signaling pathway);GO:0010628(positive regulation of g…	01521(EGFR tyrosine kinase inhibitor resistance);01522(Endocrine resistance);01524(Platinum drug resistance);04012(ErbB signaling pathway);04014(Ras signaling pathway);04015(Rap1 signaling pathway);04024(cAMP signaling pathway);04062(Chemokine signaling pathway);04066(HIF-1 signaling pathway);04068(FoxO signaling pathway);04070(Phosphatidylinositol signaling system);04071(Sphingolipid signaling p…	no
ENSG00000226957	AL358075.1	-0.00178847	1	1	0	0.001	novel transcript	NA	NA	no
ENSG00000117472	TSPAN1	-0.00703997	0.000562105	1	0.003	0.005	tetraspanin 1 [Source:HGNC Symbol;Acc:HGNC:20657]	GO:0005515(protein binding);GO:0005654(nucleoplasm);GO:0005737(cytoplasm);GO:0005764(lysosome);GO:0005765(lysosomal membrane);GO:0005886(plasma membrane);GO:0005887(integral component of plasma membrane);GO:0007166(cell surface receptor signaling pathway);GO:0008283(cell population proliferation);GO:0016020(membrane);GO:0016021(integral component of membrane);GO:0016477(cell migration);GO:0030054…	NA	no
ENSG00000085998	POMGNT1	-0.0199708	0.00115948	1	0.059	0.054	protein O-linked mannose N-acetylglucosaminyltransferase 1 (beta 1,2-) [Source:HGNC Symbol;Acc:HGNC:19139]	GO:0000139(Golgi membrane);GO:0005515(protein binding);GO:0005794(Golgi apparatus);GO:0006486(protein glycosylation);GO:0006493(protein O-linked glycosylation);GO:0008375(acetylglucosaminyltransferase activity);GO:0016020(membrane);GO:0016021(integral component of membrane);GO:0016266(O-glycan processing);GO:0016740(transferase activity);GO:0016757(transferase activity, transferring glycosyl grou…	00515(Mannose type O-glycan biosynthesis)	no
ENSG00000171357	LURAP1	-0.00874234	0.556064	1	0.013	0.016	leucine rich adaptor protein 1 [Source:HGNC Symbol;Acc:HGNC:32327]	GO:0001819(positive regulation of cytokine production);GO:0005515(protein binding);GO:0005737(cytoplasm);GO:0016477(cell migration);GO:0031032(actomyosin structure organization);GO:0042641(actomyosin);GO:0043123(positive regulation of I-kappaB kinase/NF-kappaB signaling);GO:0043231(intracellular membrane-bounded organelle)	NA	no
ENSG00000085999	RAD54L	0.00106169	0.995763	1	0.001	0.001	RAD54 like [Source:HGNC Symbol;Acc:HGNC:9826]	GO:0000166(nucleotide binding);GO:0000724(double-strand break repair via homologous recombination);GO:0000733(DNA strand renaturation);GO:0003677(DNA binding);GO:0004386(helicase activity);GO:0005515(protein binding);GO:0005524(ATP binding);GO:0005634(nucleus);GO:0005654(nucleoplasm);GO:0006281(DNA repair);GO:0006302(double-strand break repair);GO:0006310(DNA recombination);GO:0006974(cellular re…	03440(Homologous recombination)	no
ENSG00000132128	LRRC41	-0.0127767	1.43188e-07	0.00597221	0.114	0.095	leucine rich repeat containing 41 [Source:HGNC Symbol;Acc:HGNC:16917]	GO:0005634(nucleus);GO:0005737(cytoplasm);GO:0005829(cytosol);GO:0016020(membrane);GO:0016567(protein ubiquitination);GO:0042803(protein homodimerization activity);GO:0043687(post-translational protein modification)	NA	no
ENSG00000173660	UQCRH	-0.0321842	3.78273e-14	1.57774e-09	0.654	0.599	ubiquinol-cytochrome c reductase hinge protein [Source:HGNC Symbol;Acc:HGNC:12590]	GO:0005515(protein binding);GO:0005739(mitochondrion);GO:0005743(mitochondrial inner membrane);GO:0005746(mitochondrial respirasome);GO:0005750(mitochondrial respiratory chain complex III);GO:0006119(oxidative phosphorylation);GO:0006122(mitochondrial electron transport, ubiquinol to cytochrome c);GO:0008121(ubiquinol-cytochrome-c reductase activity);GO:0009060(aerobic respiration);GO:0016020(mem…	00190(Oxidative phosphorylation);04260(Cardiac muscle contraction);04714(Thermogenesis);04932(Non-alcoholic fatty liver disease (NAFLD));05010(Alzheimer disease);05012(Parkinson disease);05016(Huntington disease)	no
ENSG00000117481	NSUN4	0.0196975	4.61279e-05	1	0.06	0.041	NOP2/Sun RNA methyltransferase family member 4 [Source:HGNC Symbol;Acc:HGNC:31802]	GO:0003723(RNA binding);GO:0005515(protein binding);GO:0005739(mitochondrion);GO:0005759(mitochondrial matrix);GO:0005762(mitochondrial large ribosomal subunit);GO:0006364(rRNA processing);GO:0008168(methyltransferase activity);GO:0009383(rRNA (cytosine-C5-)-methyltransferase activity);GO:0016740(transferase activity);GO:0019843(rRNA binding);GO:0031167(rRNA methylation);GO:0032259(methylation);G…	NA	no
ENSG00000117480	FAAH	-0.00432513	0.0822258	1	0.007	0.006	fatty acid amide hydrolase [Source:HGNC Symbol;Acc:HGNC:3553]	GO:0004040(amidase activity);GO:0005515(protein binding);GO:0005737(cytoplasm);GO:0005789(endoplasmic reticulum membrane);GO:0005856(cytoskeleton);GO:0009062(fatty acid catabolic process);GO:0012505(endomembrane system);GO:0016020(membrane);GO:0016021(integral component of membrane);GO:0016787(hydrolase activity);GO:0017064(fatty acid amide hydrolase activity);GO:0019369(arachidonic acid metaboli…	04723(Retrograde endocannabinoid signaling)	no
ENSG00000232022	FAAHP1	2.4352e-05	0.851358	1	0.002	0.001	fatty acid amide hydrolase pseudogene 1 [Source:HGNC Symbol;Acc:HGNC:50679]	NA	NA	no
ENSG00000197587	DMBX1	-7.81639e-05	1	1	0.001	0	diencephalon/mesencephalon homeobox 1 [Source:HGNC Symbol;Acc:HGNC:19026]	GO:0000122(negative regulation of transcription by RNA polymerase II);GO:0000977(RNA polymerase II regulatory region sequence-specific DNA binding);GO:0000981(DNA-binding transcription factor activity, RNA polymerase II-specific);GO:0001227(DNA-binding transcription repressor activity, RNA polymerase II-specific);GO:0003677(DNA binding);GO:0003700(DNA-binding transcription factor activity);GO:000…	NA	no
ENSG00000269956	MKNK1-AS1	-0.00503804	0.996182	1	0	0.001	MKNK1 antisense RNA 1 [Source:HGNC Symbol;Acc:HGNC:44129]	NA	NA	no
ENSG00000162456	KNCN	0.00193792	0.485123	1	0.001	0	kinocilin [Source:HGNC Symbol;Acc:HGNC:26488]	GO:0005737(cytoplasm);GO:0015630(microtubule cytoskeleton);GO:0016020(membrane);GO:0016021(integral component of membrane);GO:0016324(apical plasma membrane);GO:0032437(cuticular plate);GO:0036064(ciliary basal body);GO:0043025(neuronal cell body);GO:0045177(apical part of cell);GO:0060091(kinocilium)	NA	no
ENSG00000079277	MKNK1	-0.0597293	4.3697e-15	1.82256e-10	0.336	0.303	MAP kinase interacting serine/threonine kinase 1 [Source:HGNC Symbol;Acc:HGNC:7110]	GO:0000166(nucleotide binding);GO:0004672(protein kinase activity);GO:0004674(protein serine/threonine kinase activity);GO:0004683(calmodulin-dependent protein kinase activity);GO:0005515(protein binding);GO:0005516(calmodulin binding);GO:0005524(ATP binding);GO:0005634(nucleus);GO:0005654(nucleoplasm);GO:0005737(cytoplasm);GO:0005829(cytosol);GO:0006417(regulation of translation);GO:0006468(prot…	04010(MAPK signaling pathway);04066(HIF-1 signaling pathway);04910(Insulin signaling pathway)	no
ENSG00000142961	MOB3C	0.0330149	8.63643e-06	0.360217	0.121	0.096	MOB kinase activator 3C [Source:HGNC Symbol;Acc:HGNC:29800]	GO:0005515(protein binding);GO:0046872(metal ion binding)	NA	no
ENSG00000123472	ATPAF1	-0.0148541	3.24044e-09	0.000135156	0.095	0.077	ATP synthase mitochondrial F1 complex assembly factor 1 [Source:HGNC Symbol;Acc:HGNC:18803]	GO:0005515(protein binding);GO:0005739(mitochondrion);GO:0033615(mitochondrial proton-transporting ATP synthase complex assembly);GO:0065003(protein-containing complex assembly)	NA	no
ENSG00000159658	EFCAB14	-0.052615	2.47056e-13	1.03044e-08	0.38	0.345	EF-hand calcium binding domain 14 [Source:HGNC Symbol;Acc:HGNC:29051]	GO:0005509(calcium ion binding);GO:0046872(metal ion binding)	NA	no
ENSG00000224805	LINC00853	0.000575128	0.512268	1	0.002	0.002	long intergenic non-protein coding RNA 853 [Source:HGNC Symbol;Acc:HGNC:43716]	NA	NA	no
ENSG00000162366	PDZK1IP1	-0.00587198	0.285754	1	0.002	0.004	PDZK1 interacting protein 1 [Source:HGNC Symbol;Acc:HGNC:16887]	GO:0016020(membrane);GO:0016021(integral component of membrane);GO:0070062(extracellular exosome)	NA	no
ENSG00000162367	TAL1	-0.000335898	0.043055	1	0.001	0.001	TAL bHLH transcription factor 1, erythroid differentiation factor [Source:HGNC Symbol;Acc:HGNC:11556]	GO:0000118(histone deacetylase complex);GO:0000122(negative regulation of transcription by RNA polymerase II);GO:0000790(nuclear chromatin);GO:0000976(transcription regulatory region sequence-specific DNA binding);GO:0000977(RNA polymerase II regulatory region sequence-specific DNA binding);GO:0000978(RNA polymerase II proximal promoter sequence-specific DNA binding);GO:0000980(RNA polymerase II …	NA	no
ENSG00000123473	STIL	-0.0199669	0.0269882	1	0.025	0.026	STIL, centriolar assembly protein [Source:HGNC Symbol;Acc:HGNC:10879]	GO:0000578(embryonic axis specification);GO:0001701(in utero embryonic development);GO:0001843(neural tube closure);GO:0001947(heart looping);GO:0005515(protein binding);GO:0005737(cytoplasm);GO:0005813(centrosome);GO:0005814(centriole);GO:0005829(cytosol);GO:0005856(cytoskeleton);GO:0007052(mitotic spindle organization);GO:0007224(smoothened signaling pathway);GO:0007275(multicellular organism d…	NA	no
ENSG00000162368	CMPK1	0.000396805	6.89307e-11	2.87503e-06	0.407	0.358	cytidine/uridine monophosphate kinase 1 [Source:HGNC Symbol;Acc:HGNC:18170]	GO:0000166(nucleotide binding);GO:0004127(cytidylate kinase activity);GO:0004550(nucleoside diphosphate kinase activity);GO:0004849(uridine kinase activity);GO:0005524(ATP binding);GO:0005634(nucleus);GO:0005730(nucleolus);GO:0005737(cytoplasm);GO:0005829(cytosol);GO:0006139(nucleobase-containing compound metabolic process);GO:0006165(nucleoside diphosphate phosphorylation);GO:0006207('de novo' p…	00240(Pyrimidine metabolism);00983(Drug metabolism - other enzymes)	no
ENSG00000225762	LINC01389	-0.00400653	0.392566	1	0	0.001	long intergenic non-protein coding RNA 1389 [Source:HGNC Symbol;Acc:HGNC:50661]	NA	NA	no
ENSG00000237424	FOXD2-AS1	-0.000265601	0.168922	1	0.011	0.008	FOXD2 adjacent opposite strand RNA 1 [Source:HGNC Symbol;Acc:HGNC:44256]	NA	NA	no
ENSG00000186564	FOXD2	-0.00682282	0.399578	1	0.008	0.012	forkhead box D2 [Source:HGNC Symbol;Acc:HGNC:3803]	GO:0000981(DNA-binding transcription factor activity, RNA polymerase II-specific);GO:0001228(DNA-binding transcription activator activity, RNA polymerase II-specific);GO:0003677(DNA binding);GO:0003700(DNA-binding transcription factor activity);GO:0005634(nucleus);GO:0006355(regulation of transcription, DNA-templated);GO:0006357(regulation of transcription by RNA polymerase II);GO:0009653(anatomi…	NA	no
ENSG00000269113	TRABD2B	4.61274e-05	0.604932	1	0.001	0.001	TraB domain containing 2B [Source:HGNC Symbol;Acc:HGNC:44200]	GO:0004222(metalloendopeptidase activity);GO:0005515(protein binding);GO:0005886(plasma membrane);GO:0005887(integral component of plasma membrane);GO:0006508(proteolysis);GO:0008233(peptidase activity);GO:0008237(metallopeptidase activity);GO:0016020(membrane);GO:0016021(integral component of membrane);GO:0016055(Wnt signaling pathway);GO:0016787(hydrolase activity);GO:0017147(Wnt-protein bindin…	NA	no
ENSG00000117834	SLC5A9	0.000358539	1	1	0.001	0	solute carrier family 5 member 9 [Source:HGNC Symbol;Acc:HGNC:22146]	GO:0005362(low-affinity glucose:sodium symporter activity);GO:0005412(glucose:sodium symporter activity);GO:0005886(plasma membrane);GO:0006811(ion transport);GO:0006814(sodium ion transport);GO:0008645(hexose transmembrane transport);GO:0016020(membrane);GO:0016021(integral component of membrane);GO:0022857(transmembrane transporter activity);GO:0055085(transmembrane transport);GO:0070062(extrac…	NA	no
ENSG00000272491	AL109659.2	-0.00202607	0.210066	1	0	0.001	novel transcript, antisense to SLC5A9	NA	NA	no
ENSG00000132122	SPATA6	-0.033124	0.0376736	1	0.076	0.079	spermatogenesis associated 6 [Source:HGNC Symbol;Acc:HGNC:18309]	GO:0005576(extracellular region);GO:0005929(cilium);GO:0007275(multicellular organism development);GO:0007283(spermatogenesis);GO:0030154(cell differentiation);GO:0031514(motile cilium);GO:0032027(myosin light chain binding);GO:0042995(cell projection);GO:0044458(motile cilium assembly);GO:0097224(sperm connecting piece)	NA	no
ENSG00000224986	PPP1R8P1	0.000549529	0.485123	1	0.001	0	protein phosphatase 1 regulatory subunit 8 pseudogene 1 [Source:HGNC Symbol;Acc:HGNC:9297]	NA	NA	no
ENSG00000162373	BEND5	-0.00385337	0.0297136	1	0.002	0.006	BEN domain containing 5 [Source:HGNC Symbol;Acc:HGNC:25668]	GO:0003677(DNA binding);GO:0005515(protein binding);GO:0005794(Golgi apparatus);GO:0045892(negative regulation of transcription, DNA-templated)	NA	no
ENSG00000162374	ELAVL4	0.00628483	0.0173266	1	0.017	0.011	ELAV like RNA binding protein 4 [Source:HGNC Symbol;Acc:HGNC:3315]	GO:0003676(nucleic acid binding);GO:0003723(RNA binding);GO:0003729(mRNA binding);GO:0003730(mRNA 3'-UTR binding);GO:0006396(RNA processing);GO:0006397(mRNA processing);GO:0007612(learning);GO:0007626(locomotory behavior);GO:0017091(AU-rich element binding);GO:0048813(dendrite morphogenesis)	NA	no
ENSG00000142700	DMRTA2	-0.000376036	0.191712	1	0.001	0.001	DMRT like family A2 [Source:HGNC Symbol;Acc:HGNC:13908]	GO:0000981(DNA-binding transcription factor activity, RNA polymerase II-specific);GO:0002052(positive regulation of neuroblast proliferation);GO:0003677(DNA binding);GO:0003700(DNA-binding transcription factor activity);GO:0005515(protein binding);GO:0005634(nucleus);GO:0006355(regulation of transcription, DNA-templated);GO:0006357(regulation of transcription by RNA polymerase II);GO:0021796(cere…	NA	no
ENSG00000185104	FAF1	-0.00954982	0.00479919	1	0.1	0.09	Fas associated factor 1 [Source:HGNC Symbol;Acc:HGNC:3578]	GO:0005515(protein binding);GO:0005634(nucleus);GO:0005635(nuclear envelope);GO:0005737(cytoplasm);GO:0005829(cytosol);GO:0006915(apoptotic process);GO:0007253(cytoplasmic sequestering of NF-kappaB);GO:0008219(cell death);GO:0010942(positive regulation of cell death);GO:0016020(membrane);GO:0016021(integral component of membrane);GO:0019887(protein kinase regulator activity);GO:0019901(protein ki…	04217(Necroptosis)	no
ENSG00000123080	CDKN2C	-0.0671813	0.00206866	1	0.075	0.095	cyclin dependent kinase inhibitor 2C [Source:HGNC Symbol;Acc:HGNC:1789]	GO:0000079(regulation of cyclin-dependent protein serine/threonine kinase activity);GO:0000082(G1/S transition of mitotic cell cycle);GO:0004861(cyclin-dependent protein serine/threonine kinase inhibitor activity);GO:0005515(protein binding);GO:0005634(nucleus);GO:0005737(cytoplasm);GO:0005829(cytosol);GO:0007049(cell cycle);GO:0007050(cell cycle arrest);GO:0008285(negative regulation of cell pop…	01522(Endocrine resistance);04110(Cell cycle);04934(Cushing syndrome);05166(Human T-cell leukemia virus 1 infection);05202(Transcriptional misregulation in cancer)	no
ENSG00000203356	LINC01562	0.00307965	0.175366	1	0.001	0	long intergenic non-protein coding RNA 1562 [Source:HGNC Symbol;Acc:HGNC:51335]	NA	NA	no
ENSG00000123091	RNF11	0.0636431	2.09508e-08	0.000873838	0.226	0.174	ring finger protein 11 [Source:HGNC Symbol;Acc:HGNC:10056]	GO:0000151(ubiquitin ligase complex);GO:0003677(DNA binding);GO:0004842(ubiquitin-protein transferase activity);GO:0005515(protein binding);GO:0005634(nucleus);GO:0005737(cytoplasm);GO:0005768(endosome);GO:0005769(early endosome);GO:0006511(ubiquitin-dependent protein catabolic process);GO:0008270(zinc ion binding);GO:0046872(metal ion binding);GO:0051865(protein autoubiquitination);GO:0055037(re…	NA	no
ENSG00000233406	AL162430.1	0.000981221	0.485123	1	0.001	0	ribosomal protein S2 (RPS2) pseudogene	NA	NA	no
ENSG00000085831	TTC39A	0.000701205	0.063477	1	0.002	0.004	tetratricopeptide repeat domain 39A [Source:HGNC Symbol;Acc:HGNC:18657]	GO:0003674(molecular_function);GO:0005515(protein binding);GO:0005575(cellular_component);GO:0008150(biological_process)	NA	no
ENSG00000261664	TTC39A-AS1	-0.01196	0.0188718	1	0.001	0.004	TTC39A antisense RNA 1 [Source:HGNC Symbol;Acc:HGNC:40851]	NA	NA	no
ENSG00000085832	EPS15	-0.0640653	5.94627e-10	2.48013e-05	0.329	0.31	epidermal growth factor receptor pathway substrate 15 [Source:HGNC Symbol;Acc:HGNC:3419]	GO:0001921(positive regulation of receptor recycling);GO:0005509(calcium ion binding);GO:0005515(protein binding);GO:0005737(cytoplasm);GO:0005768(endosome);GO:0005769(early endosome);GO:0005829(cytosol);GO:0005886(plasma membrane);GO:0005905(clathrin-coated pit);GO:0006895(Golgi to endosome transport);GO:0006897(endocytosis);GO:0007173(epidermal growth factor receptor signaling pathway);GO:00082…	04144(Endocytosis)	no
ENSG00000117859	OSBPL9	-0.0259525	1.83646e-08	0.00076597	0.158	0.139	oxysterol binding protein like 9 [Source:HGNC Symbol;Acc:HGNC:16386]	GO:0005768(endosome);GO:0005794(Golgi apparatus);GO:0005829(cytosol);GO:0006699(bile acid biosynthetic process);GO:0006869(lipid transport);GO:0008289(lipid binding);GO:0015248(sterol transporter activity);GO:0015918(sterol transport);GO:0016020(membrane);GO:0031902(late endosome membrane);GO:0032934(sterol binding);GO:0043231(intracellular membrane-bounded organelle)	NA	no
ENSG00000078618	NRDC	-0.11005	1.75079e-17	7.30237e-13	0.368	0.352	nardilysin convertase [Source:HGNC Symbol;Acc:HGNC:7995]	GO:0003824(catalytic activity);GO:0004222(metalloendopeptidase activity);GO:0005515(protein binding);GO:0005739(mitochondrion);GO:0005829(cytosol);GO:0006508(proteolysis);GO:0007528(neuromuscular junction development);GO:0008233(peptidase activity);GO:0008237(metallopeptidase activity);GO:0008283(cell population proliferation);GO:0009986(cell surface);GO:0016477(cell migration);GO:0016787(hydrola…	NA	no
ENSG00000266993	AL050343.1	0.00156034	0.247562	1	0.004	0.003	novel transcript, antisense to NRD1	NA	NA	no
ENSG00000272175	AL050343.2	0.00115591	0.918742	1	0.001	0.001	novel transcript, antisense to NRD1	NA	NA	no
ENSG00000169213	RAB3B	0.000717389	1	1	0.001	0	RAB3B, member RAS oncogene family [Source:HGNC Symbol;Acc:HGNC:9778]	GO:0000166(nucleotide binding);GO:0003924(GTPase activity);GO:0005515(protein binding);GO:0005525(GTP binding);GO:0005737(cytoplasm);GO:0005768(endosome);GO:0005794(Golgi apparatus);GO:0005829(cytosol);GO:0005886(plasma membrane);GO:0006886(intracellular protein transport);GO:0006904(vesicle docking involved in exocytosis);GO:0008021(synaptic vesicle);GO:0009306(protein secretion);GO:0015031(prot…	NA	no
ENSG00000117862	TXNDC12	-0.0306163	0.0304145	1	0.031	0.038	thioredoxin domain containing 12 [Source:HGNC Symbol;Acc:HGNC:24626]	GO:0005515(protein binding);GO:0005783(endoplasmic reticulum);GO:0005788(endoplasmic reticulum lumen);GO:0015037(peptide disulfide oxidoreductase activity);GO:0016491(oxidoreductase activity);GO:0019153(protein-disulfide reductase (glutathione) activity);GO:0045454(cell redox homeostasis);GO:0055114(oxidation-reduction process);GO:0060548(negative regulation of cell death);GO:1902236(negative reg…	00480(Glutathione metabolism)	no
ENSG00000198841	KTI12	-0.010629	0.349001	1	0.023	0.025	KTI12 chromatin associated homolog [Source:HGNC Symbol;Acc:HGNC:25160]	GO:0000166(nucleotide binding);GO:0002098(tRNA wobble uridine modification);GO:0005515(protein binding);GO:0005524(ATP binding);GO:0006357(regulation of transcription by RNA polymerase II);GO:0033588(Elongator holoenzyme complex)	NA	no
ENSG00000134717	BTF3L4	-0.0282037	3.5649e-07	0.0148688	0.291	0.266	basic transcription factor 3 like 4 [Source:HGNC Symbol;Acc:HGNC:30547]	GO:0005515(protein binding)	NA	no
ENSG00000157077	ZFYVE9	-0.0162833	0.042661	1	0.01	0.017	zinc finger FYVE-type containing 9 [Source:HGNC Symbol;Acc:HGNC:6775]	GO:0005515(protein binding);GO:0005545(1-phosphatidylinositol binding);GO:0005737(cytoplasm);GO:0005768(endosome);GO:0005769(early endosome);GO:0005829(cytosol);GO:0006508(proteolysis);GO:0006897(endocytosis);GO:0007179(transforming growth factor beta receptor signaling pathway);GO:0008236(serine-type peptidase activity);GO:0016020(membrane);GO:0016197(endosomal transport);GO:0019904(protein doma…	04144(Endocytosis);04350(TGF-beta signaling pathway)	no
ENSG00000213735	ANAPC10P1	-0.000473687	0.0912871	1	0	0.001	anaphase promoting complex subunit 10 pseudogene 1 [Source:HGNC Symbol;Acc:HGNC:33976]	NA	NA	no
ENSG00000154222	CC2D1B	0.00322627	2.21637e-05	0.924427	0.07	0.056	coiled-coil and C2 domain containing 1B [Source:HGNC Symbol;Acc:HGNC:29386]	GO:0000122(negative regulation of transcription by RNA polymerase II);GO:0000978(RNA polymerase II proximal promoter sequence-specific DNA binding);GO:0001227(DNA-binding transcription repressor activity, RNA polymerase II-specific);GO:0005515(protein binding);GO:0005634(nucleus);GO:0005654(nucleoplasm);GO:0043231(intracellular membrane-bounded organelle)	NA	no
ENSG00000224680	PLA2G12AP1	0.00264624	0.600177	1	0.009	0.008	phospholipase A2 group XIIA pseudogene 1 [Source:HGNC Symbol;Acc:HGNC:39248]	NA	NA	no
ENSG00000085840	ORC1	0.00279852	0.213781	1	0.006	0.004	origin recognition complex subunit 1 [Source:HGNC Symbol;Acc:HGNC:8487]	GO:0000082(G1/S transition of mitotic cell cycle);GO:0000083(regulation of transcription involved in G1/S transition of mitotic cell cycle);GO:0000166(nucleotide binding);GO:0000278(mitotic cell cycle);GO:0000784(nuclear chromosome, telomeric region);GO:0000808(origin recognition complex);GO:0003677(DNA binding);GO:0003682(chromatin binding);GO:0003688(DNA replication origin binding);GO:0005515(p…	04110(Cell cycle)	no
ENSG00000134748	PRPF38A	-0.0179919	4.75989e-08	0.0019853	0.149	0.128	pre-mRNA processing factor 38A [Source:HGNC Symbol;Acc:HGNC:25930]	GO:0000398(mRNA splicing, via spliceosome);GO:0003723(RNA binding);GO:0005515(protein binding);GO:0005634(nucleus);GO:0005654(nucleoplasm);GO:0005681(spliceosomal complex);GO:0006397(mRNA processing);GO:0008380(RNA splicing);GO:0031965(nuclear membrane);GO:0071005(U2-type precatalytic spliceosome);GO:0071011(precatalytic spliceosome)	03040(Spliceosome)	no
ENSG00000134744	TUT4	-0.11454	1.39674e-08	0.000582565	0.148	0.164	terminal uridylyl transferase 4 [Source:HGNC Symbol;Acc:HGNC:28981]	GO:0000289(nuclear-transcribed mRNA poly(A) tail shortening);GO:0001556(oocyte maturation);GO:0001816(cytokine production);GO:0003676(nucleic acid binding);GO:0003723(RNA binding);GO:0005515(protein binding);GO:0005615(extracellular space);GO:0005634(nucleus);GO:0005730(nucleolus);GO:0005737(cytoplasm);GO:0005829(cytosol);GO:0008270(zinc ion binding);GO:0010526(negative regulation of transpositio…	NA	no
ENSG00000116157	GPX7	-0.00492226	0.558108	1	0.019	0.022	glutathione peroxidase 7 [Source:HGNC Symbol;Acc:HGNC:4559]	GO:0004096(catalase activity);GO:0004601(peroxidase activity);GO:0004602(glutathione peroxidase activity);GO:0005515(protein binding);GO:0005576(extracellular region);GO:0005783(endoplasmic reticulum);GO:0005788(endoplasmic reticulum lumen);GO:0006979(response to oxidative stress);GO:0016491(oxidoreductase activity);GO:0034599(cellular response to oxidative stress);GO:0055114(oxidation-reduction …	00480(Glutathione metabolism);00590(Arachidonic acid metabolism);04918(Thyroid hormone synthesis)	no
ENSG00000182183	SHISAL2A	0.00141487	0.295886	1	0.001	0	shisa like 2A [Source:HGNC Symbol;Acc:HGNC:28757]	GO:0016020(membrane);GO:0016021(integral component of membrane)	NA	no
ENSG00000162377	COA7	0.0115223	0.00194979	1	0.044	0.031	cytochrome c oxidase assembly factor 7 (putative) [Source:HGNC Symbol;Acc:HGNC:25716]	GO:0005515(protein binding);GO:0005634(nucleus);GO:0005739(mitochondrion);GO:0005758(mitochondrial intermembrane space)	04714(Thermogenesis)	no
ENSG00000162378	ZYG11B	0.0214784	4.6027e-10	1.91974e-05	0.18	0.141	zyg-11 family member B, cell cycle regulator [Source:HGNC Symbol;Acc:HGNC:25820]	GO:0005515(protein binding);GO:0031462(Cul2-RING ubiquitin ligase complex)	NA	no
ENSG00000121310	ECHDC2	0.014088	0.282773	1	0.061	0.051	enoyl-CoA hydratase domain containing 2 [Source:HGNC Symbol;Acc:HGNC:23408]	GO:0003824(catalytic activity);GO:0004300(enoyl-CoA hydratase activity);GO:0005739(mitochondrion);GO:0006629(lipid metabolic process);GO:0006631(fatty acid metabolic process);GO:0006635(fatty acid beta-oxidation);GO:0016829(lyase activity)	NA	no
ENSG00000116171	SCP2	-0.0217347	1.31982e-12	5.50484e-08	0.488	0.439	sterol carrier protein 2 [Source:HGNC Symbol;Acc:HGNC:10606]	GO:0000062(fatty-acyl-CoA binding);GO:0003824(catalytic activity);GO:0005102(signaling receptor binding);GO:0005515(protein binding);GO:0005654(nucleoplasm);GO:0005737(cytoplasm);GO:0005739(mitochondrion);GO:0005777(peroxisome);GO:0005782(peroxisomal matrix);GO:0005829(cytosol);GO:0006625(protein targeting to peroxisome);GO:0006694(steroid biosynthetic process);GO:0006699(bile acid biosynthetic p…	00120(Primary bile acid biosynthesis);01040(Biosynthesis of unsaturated fatty acids);03320(PPAR signaling pathway);04146(Peroxisome)	no
ENSG00000174348	PODN	-0.013714	2.6409e-05	1	0.007	0.016	podocan [Source:HGNC Symbol;Acc:HGNC:23174]	GO:0005515(protein binding);GO:0005518(collagen binding);GO:0005576(extracellular region);GO:0005615(extracellular space);GO:0005737(cytoplasm);GO:0008285(negative regulation of cell population proliferation);GO:0030021(extracellular matrix structural constituent conferring compression resistance);GO:0030336(negative regulation of cell migration);GO:0062023(collagen-containing extracellular matri…	NA	no
ENSG00000162383	SLC1A7	3.44586e-05	1	1	0.001	0	solute carrier family 1 member 7 [Source:HGNC Symbol;Acc:HGNC:10945]	GO:0001504(neurotransmitter uptake);GO:0005313(L-glutamate transmembrane transporter activity);GO:0005886(plasma membrane);GO:0006811(ion transport);GO:0006835(dicarboxylic acid transport);GO:0014047(glutamate secretion);GO:0015293(symporter activity);GO:0015813(L-glutamate transmembrane transport);GO:0016020(membrane);GO:0016021(integral component of membrane);GO:0055085(transmembrane transport)…	04721(Synaptic vesicle cycle);04724(Glutamatergic synapse)	no
ENSG00000157184	CPT2	0.0242463	3.38439e-07	0.014116	0.072	0.049	carnitine palmitoyltransferase 2 [Source:HGNC Symbol;Acc:HGNC:2330]	GO:0004095(carnitine O-palmitoyltransferase activity);GO:0005654(nucleoplasm);GO:0005730(nucleolus);GO:0005739(mitochondrion);GO:0005743(mitochondrial inner membrane);GO:0006629(lipid metabolic process);GO:0006631(fatty acid metabolic process);GO:0006635(fatty acid beta-oxidation);GO:0006853(carnitine shuttle);GO:0016020(membrane);GO:0016740(transferase activity);GO:0016746(transferase activity, …	00071(Fatty acid degradation);03320(PPAR signaling pathway);04714(Thermogenesis)	no
ENSG00000236723	AL606760.2	0.000419905	1	1	0.001	0.001	novel transcript, antisense to CPT2	NA	NA	no
ENSG00000162384	CZIB	-0.0697896	4.80556e-07	0.0200435	0.171	0.172	CXXC motif containing zinc binding protein [Source:HGNC Symbol;Acc:HGNC:26059]	GO:0008150(biological_process);GO:0008270(zinc ion binding);GO:0046872(metal ion binding)	NA	no
ENSG00000259818	AL606760.3	-0.00485192	0.841408	1	0.004	0.006	novel transcript, antisense to C1orf123 & MAGOH	NA	NA	no
ENSG00000162385	MAGOH	-0.0838725	1.21673e-12	5.07487e-08	0.307	0.294	mago homolog, exon junction complex subunit [Source:HGNC Symbol;Acc:HGNC:6815]	GO:0000184(nuclear-transcribed mRNA catabolic process, nonsense-mediated decay);GO:0000381(regulation of alternative mRNA splicing, via spliceosome);GO:0000398(mRNA splicing, via spliceosome);GO:0003723(RNA binding);GO:0005515(protein binding);GO:0005634(nucleus);GO:0005654(nucleoplasm);GO:0005681(spliceosomal complex);GO:0005737(cytoplasm);GO:0006397(mRNA processing);GO:0006405(RNA export from n…	03013(RNA transport);03015(mRNA surveillance pathway);03040(Spliceosome)	no
ENSG00000226754	AL606760.1	0.00282568	0.0421336	1	0.003	0.002	novel transcript, antisense to MAGOH	NA	NA	no
ENSG00000157193	LRP8	0.00906658	0.000149765	1	0.029	0.018	LDL receptor related protein 8 [Source:HGNC Symbol;Acc:HGNC:6700]	GO:0000122(negative regulation of transcription by RNA polymerase II);GO:0001523(retinoid metabolic process);GO:0004888(transmembrane signaling receptor activity);GO:0005041(low-density lipoprotein particle receptor activity);GO:0005509(calcium ion binding);GO:0005515(protein binding);GO:0005576(extracellular region);GO:0005875(microtubule associated complex);GO:0005886(plasma membrane);GO:000590…	NA	no
ENSG00000225675	LINC01771	-0.00287879	0.427785	1	0.001	0.001	long intergenic non-protein coding RNA 1771 [Source:HGNC Symbol;Acc:HGNC:52561]	NA	NA	no
ENSG00000230138	AC119428.2	-0.0271276	0.00138985	1	0.006	0.013	novel transcript	NA	NA	no
ENSG00000174332	GLIS1	-0.000896043	0.985605	1	0.001	0.001	GLIS family zinc finger 1 [Source:HGNC Symbol;Acc:HGNC:29525]	GO:0000122(negative regulation of transcription by RNA polymerase II);GO:0000977(RNA polymerase II regulatory region sequence-specific DNA binding);GO:0000981(DNA-binding transcription factor activity, RNA polymerase II-specific);GO:0001227(DNA-binding transcription repressor activity, RNA polymerase II-specific);GO:0001228(DNA-binding transcription activator activity, RNA polymerase II-specific)…	NA	no
ENSG00000058804	NDC1	0.0217606	0.00248653	1	0.038	0.026	NDC1 transmembrane nucleoporin [Source:HGNC Symbol;Acc:HGNC:25525]	GO:0005634(nucleus);GO:0005635(nuclear envelope);GO:0005643(nuclear pore);GO:0005737(cytoplasm);GO:0005886(plasma membrane);GO:0006110(regulation of glycolytic process);GO:0006406(mRNA export from nucleus);GO:0006409(tRNA export from nucleus);GO:0006999(nuclear pore organization);GO:0007129(synapsis);GO:0007283(spermatogenesis);GO:0015031(protein transport);GO:0015629(actin cytoskeleton);GO:00160…	03013(RNA transport)	no
ENSG00000058799	YIPF1	-0.00679135	0.000828745	1	0.093	0.081	Yip1 domain family member 1 [Source:HGNC Symbol;Acc:HGNC:25231]	GO:0000138(Golgi trans cisterna);GO:0005515(protein binding);GO:0005768(endosome);GO:0005794(Golgi apparatus);GO:0005797(Golgi medial cisterna);GO:0005802(trans-Golgi network);GO:0016020(membrane);GO:0016021(integral component of membrane);GO:0016192(vesicle-mediated transport);GO:0017137(Rab GTPase binding);GO:0030133(transport vesicle);GO:0031902(late endosome membrane)	NA	no
ENSG00000211452	DIO1	0.00177866	0.670018	1	0.001	0.001	iodothyronine deiodinase 1 [Source:HGNC Symbol;Acc:HGNC:2883]	GO:0004800(thyroxine 5'-deiodinase activity);GO:0005783(endoplasmic reticulum);GO:0005789(endoplasmic reticulum membrane);GO:0005886(plasma membrane);GO:0006590(thyroid hormone generation);GO:0008430(selenium binding);GO:0016020(membrane);GO:0016021(integral component of membrane);GO:0016491(oxidoreductase activity);GO:0042403(thyroid hormone metabolic process);GO:0042446(hormone biosynthetic pro…	04919(Thyroid hormone signaling pathway)	no
ENSG00000081870	HSPB11	-0.0726809	1.34656e-08	0.000561636	0.173	0.172	heat shock protein family B (small) member 11 [Source:HGNC Symbol;Acc:HGNC:25019]	GO:0001501(skeletal system development);GO:0001822(kidney development);GO:0005515(protein binding);GO:0005813(centrosome);GO:0005929(cilium);GO:0007224(smoothened signaling pathway);GO:0007283(spermatogenesis);GO:0007507(heart development);GO:0015031(protein transport);GO:0030154(cell differentiation);GO:0030324(lung development);GO:0030992(intraciliary transport particle B);GO:0035735(intracilia…	NA	no
ENSG00000116212	LRRC42	-0.0163963	0.000252377	1	0.051	0.046	leucine rich repeat containing 42 [Source:HGNC Symbol;Acc:HGNC:28792]	GO:0005515(protein binding)	NA	no
ENSG00000116209	TMEM59	-0.0367666	4.5348e-16	1.89142e-11	0.652	0.595	transmembrane protein 59 [Source:HGNC Symbol;Acc:HGNC:1239]	GO:0000137(Golgi cis cisterna);GO:0000138(Golgi trans cisterna);GO:0000139(Golgi membrane);GO:0004175(endopeptidase activity);GO:0005515(protein binding);GO:0005764(lysosome);GO:0005765(lysosomal membrane);GO:0005768(endosome);GO:0005770(late endosome);GO:0005794(Golgi apparatus);GO:0005797(Golgi medial cisterna);GO:0005886(plasma membrane);GO:0006508(proteolysis);GO:0006914(autophagy);GO:0010508…	NA	no
ENSG00000280378	AL353898.3	0.00103067	0.710338	1	0.001	0.001	TEC	NA	NA	no
ENSG00000116205	TCEANC2	-0.00810744	0.0689698	1	0.034	0.031	transcription elongation factor A N-terminal and central domain containing 2 [Source:HGNC Symbol;Acc:HGNC:26494]	GO:0005515(protein binding);GO:0005634(nucleus);GO:0006351(transcription, DNA-templated)	NA	no
ENSG00000215883	CYB5RL	-0.0111056	0.280193	1	0.011	0.013	cytochrome b5 reductase like [Source:HGNC Symbol;Acc:HGNC:32220]	GO:0004128(cytochrome-b5 reductase activity, acting on NAD(P)H);GO:0005634(nucleus);GO:0005654(nucleoplasm);GO:0005789(endoplasmic reticulum membrane);GO:0015701(bicarbonate transport);GO:0016491(oxidoreductase activity);GO:0055114(oxidation-reduction process)	00520(Amino sugar and nucleotide sugar metabolism)	no
ENSG00000116221	MRPL37	0.0578455	2.68223e-10	1.11873e-05	0.165	0.115	mitochondrial ribosomal protein L37 [Source:HGNC Symbol;Acc:HGNC:14034]	GO:0003723(RNA binding);GO:0003735(structural constituent of ribosome);GO:0005739(mitochondrion);GO:0005743(mitochondrial inner membrane);GO:0005761(mitochondrial ribosome);GO:0005762(mitochondrial large ribosomal subunit);GO:0005840(ribosome);GO:0006412(translation);GO:0070125(mitochondrial translational elongation);GO:0070126(mitochondrial translational termination)	NA	no
ENSG00000157216	SSBP3	0.0434196	6.10453e-09	0.000254614	0.179	0.135	single stranded DNA binding protein 3 [Source:HGNC Symbol;Acc:HGNC:15674]	GO:0000978(RNA polymerase II proximal promoter sequence-specific DNA binding);GO:0002244(hematopoietic progenitor cell differentiation);GO:0003677(DNA binding);GO:0003697(single-stranded DNA binding);GO:0005515(protein binding);GO:0005634(nucleus);GO:0008284(positive regulation of cell population proliferation);GO:0021501(prechordal plate formation);GO:0021547(midbrain-hindbrain boundary initiati…	NA	no
ENSG00000162390	ACOT11	0.020262	0.000105968	1	0.065	0.046	acyl-CoA thioesterase 11 [Source:HGNC Symbol;Acc:HGNC:18156]	GO:0000062(fatty-acyl-CoA binding);GO:0005737(cytoplasm);GO:0005829(cytosol);GO:0006631(fatty acid metabolic process);GO:0006637(acyl-CoA metabolic process);GO:0008289(lipid binding);GO:0009266(response to temperature stimulus);GO:0009409(response to cold);GO:0016290(palmitoyl-CoA hydrolase activity);GO:0016787(hydrolase activity);GO:0016790(thiolester hydrolase activity);GO:0035556(intracellular…	NA	no
ENSG00000184313	MROH7	-0.00453676	0.0251884	1	0.008	0.006	maestro heat like repeat family member 7 [Source:HGNC Symbol;Acc:HGNC:24802]	GO:0005615(extracellular space);GO:0016020(membrane);GO:0016021(integral component of membrane)	NA	no
ENSG00000243725	TTC4	-0.000491777	0.376873	1	0.027	0.026	tetratricopeptide repeat domain 4 [Source:HGNC Symbol;Acc:HGNC:12394]	GO:0005515(protein binding)	NA	no
ENSG00000162396	PARS2	-0.0011786	0.0301282	1	0.005	0.004	prolyl-tRNA synthetase 2, mitochondrial [Source:HGNC Symbol;Acc:HGNC:30563]	GO:0000166(nucleotide binding);GO:0004812(aminoacyl-tRNA ligase activity);GO:0004827(proline-tRNA ligase activity);GO:0005524(ATP binding);GO:0005737(cytoplasm);GO:0005739(mitochondrion);GO:0005759(mitochondrial matrix);GO:0006412(translation);GO:0006418(tRNA aminoacylation for protein translation);GO:0006433(prolyl-tRNA aminoacylation);GO:0016874(ligase activity)	00970(Aminoacyl-tRNA biosynthesis)	no
ENSG00000006555	TTC22	-0.000818028	0.392566	1	0	0.001	tetratricopeptide repeat domain 22 [Source:HGNC Symbol;Acc:HGNC:26067]	GO:0005515(protein binding)	NA	no
ENSG00000162398	LEXM	-0.00217951	0.392566	1	0	0.001	lymphocyte expansion molecule [Source:HGNC Symbol;Acc:HGNC:26854]	NA	NA	no
ENSG00000116133	DHCR24	0.0099654	2.65173e-05	1	0.041	0.027	24-dehydrocholesterol reductase [Source:HGNC Symbol;Acc:HGNC:2859]	GO:0000139(Golgi membrane);GO:0000246(delta24(24-1) sterol reductase activity);GO:0005634(nucleus);GO:0005737(cytoplasm);GO:0005783(endoplasmic reticulum);GO:0005789(endoplasmic reticulum membrane);GO:0005794(Golgi apparatus);GO:0005829(cytosol);GO:0005856(cytoskeleton);GO:0006629(lipid metabolic process);GO:0006694(steroid biosynthetic process);GO:0006695(cholesterol biosynthetic process);GO:000…	00100(Steroid biosynthesis)	no
ENSG00000233203	DHCR24-DT	0.000659968	0.485123	1	0.001	0	DHCR24 divergent transcript [Source:HGNC Symbol;Acc:HGNC:53969]	NA	NA	no
ENSG00000284601	AL590440.2	0.00176189	1	1	0.001	0	novel transcript	NA	NA	no
ENSG00000143001	TMEM61	-0.00185837	0.210066	1	0	0.001	transmembrane protein 61 [Source:HGNC Symbol;Acc:HGNC:27296]	GO:0016020(membrane);GO:0016021(integral component of membrane)	NA	no
ENSG00000162402	USP24	-0.0334857	4.31418e-12	1.7994e-07	0.172	0.149	ubiquitin specific peptidase 24 [Source:HGNC Symbol;Acc:HGNC:12623]	GO:0004197(cysteine-type endopeptidase activity);GO:0004843(thiol-dependent ubiquitin-specific protease activity);GO:0005515(protein binding);GO:0005654(nucleoplasm);GO:0005737(cytoplasm);GO:0006508(proteolysis);GO:0006511(ubiquitin-dependent protein catabolic process);GO:0008233(peptidase activity);GO:0008234(cysteine-type peptidase activity);GO:0016579(protein deubiquitination);GO:0016787(hydro…	NA	no
ENSG00000231090	MIR4422HG	-0.00489527	0.718221	1	0.002	0.004	MIR4422 host gene [Source:HGNC Symbol;Acc:HGNC:53113]	NA	NA	no
ENSG00000260971	AC119674.1	0.000649526	0.485123	1	0.001	0	novel transcript	NA	NA	no
ENSG00000284686	AC119674.2	0.004794	0.0668236	1	0.004	0.002	novel transcript	GO:0006644(phospholipid metabolic process);GO:0016020(membrane);GO:0016021(integral component of membrane);GO:0016311(dephosphorylation);GO:0030111(regulation of Wnt signaling pathway);GO:0042577(lipid phosphatase activity)	NA	no
ENSG00000162407	PLPP3	-0.0467662	3.82506e-05	1	0.037	0.045	phospholipid phosphatase 3 [Source:HGNC Symbol;Acc:HGNC:9229]	GO:0001933(negative regulation of protein phosphorylation);GO:0004721(phosphoprotein phosphatase activity);GO:0005515(protein binding);GO:0005794(Golgi apparatus);GO:0005886(plasma membrane);GO:0005887(integral component of plasma membrane);GO:0005912(adherens junction);GO:0006470(protein dephosphorylation);GO:0006629(lipid metabolic process);GO:0006644(phospholipid metabolic process);GO:0008195(…	00561(Glycerolipid metabolism);00564(Glycerophospholipid metabolism);00565(Ether lipid metabolism);00600(Sphingolipid metabolism);04072(Phospholipase D signaling pathway);04666(Fc gamma R-mediated phagocytosis);04975(Fat digestion and absorption);05231(Choline metabolism in cancer)	no
ENSG00000162409	PRKAA2	-0.00308832	0.00297929	1	0.001	0.002	protein kinase AMP-activated catalytic subunit alpha 2 [Source:HGNC Symbol;Acc:HGNC:9377]	GO:0000166(nucleotide binding);GO:0003682(chromatin binding);GO:0004672(protein kinase activity);GO:0004674(protein serine/threonine kinase activity);GO:0004679(AMP-activated protein kinase activity);GO:0004712(protein serine/threonine/tyrosine kinase activity);GO:0005515(protein binding);GO:0005524(ATP binding);GO:0005634(nucleus);GO:0005654(nucleoplasm);GO:0005737(cytoplasm);GO:0005794(Golgi ap…	04068(FoxO signaling pathway);04140(Autophagy - animal);04150(mTOR signaling pathway);04151(PI3K-Akt signaling pathway);04152(AMPK signaling pathway);04211(Longevity regulating pathway);04213(Longevity regulating pathway - multiple species);04371(Apelin signaling pathway);04530(Tight junction);04710(Circadian rhythm);04714(Thermogenesis);04910(Insulin signaling pathway);04920(Adipocytokine signal…	no
ENSG00000162600	OMA1	-0.0339504	0.0328647	1	0.037	0.045	OMA1 zinc metallopeptidase [Source:HGNC Symbol;Acc:HGNC:29661]	GO:0002024(diet induced thermogenesis);GO:0004222(metalloendopeptidase activity);GO:0005739(mitochondrion);GO:0005743(mitochondrial inner membrane);GO:0006006(glucose metabolic process);GO:0006508(proteolysis);GO:0006515(protein quality control for misfolded or incompletely synthesized proteins);GO:0006629(lipid metabolic process);GO:0007005(mitochondrion organization);GO:0008233(peptidase activi…	NA	no
ENSG00000184292	TACSTD2	0.000362479	0.972739	1	0.003	0.003	tumor associated calcium signal transducer 2 [Source:HGNC Symbol;Acc:HGNC:11530]	GO:0005515(protein binding);GO:0005615(extracellular space);GO:0005634(nucleus);GO:0005829(cytosol);GO:0005886(plasma membrane);GO:0005887(integral component of plasma membrane);GO:0005923(bicellular tight junction);GO:0007166(cell surface receptor signaling pathway);GO:0007601(visual perception);GO:0008283(cell population proliferation);GO:0009925(basal plasma membrane);GO:0010633(negative regul…	NA	no
ENSG00000162601	MYSM1	-0.0506283	8.65344e-05	1	0.119	0.117	Myb like, SWIRM and MPN domains 1 [Source:HGNC Symbol;Acc:HGNC:29401]	GO:0000981(DNA-binding transcription factor activity, RNA polymerase II-specific);GO:0003677(DNA binding);GO:0003713(transcription coactivator activity);GO:0004843(thiol-dependent ubiquitin-specific protease activity);GO:0005515(protein binding);GO:0005634(nucleus);GO:0005654(nucleoplasm);GO:0005886(plasma membrane);GO:0006325(chromatin organization);GO:0006338(chromatin remodeling);GO:0006508(pr…	NA	no
ENSG00000177606	JUN	-0.306888	1.05e-31	4.37946e-27	0.885	0.9	Jun proto-oncogene, AP-1 transcription factor subunit [Source:HGNC Symbol;Acc:HGNC:6204]	GO:0000122(negative regulation of transcription by RNA polymerase II);GO:0000228(nuclear chromosome);GO:0000790(nuclear chromatin);GO:0000978(RNA polymerase II proximal promoter sequence-specific DNA binding);GO:0000980(RNA polymerase II distal enhancer sequence-specific DNA binding);GO:0000981(DNA-binding transcription factor activity, RNA polymerase II-specific);GO:0001102(RNA polymerase II act…	01522(Endocrine resistance);04010(MAPK signaling pathway);04012(ErbB signaling pathway);04024(cAMP signaling pathway);04137(Mitophagy - animal);04210(Apoptosis);04310(Wnt signaling pathway);04380(Osteoclast differentiation);04510(Focal adhesion);04530(Tight junction);04620(Toll-like receptor signaling pathway);04621(NOD-like receptor signaling pathway);04625(C-type lectin receptor signaling pathw…	yes
ENSG00000234807	LINC01135	0.00197902	0.81628	1	0.002	0.001	long intergenic non-protein coding RNA 1135 [Source:HGNC Symbol;Acc:HGNC:49450]	NA	NA	no
ENSG00000272226	AL136985.2	-0.00218702	0.392566	1	0	0.001	novel transcript	NA	NA	no
ENSG00000232453	AC105277.1	0.00324198	0.782393	1	0.008	0.006	novel transcript	NA	NA	no
ENSG00000237352	LINC01358	-0.00671554	0.115759	1	0.005	0.006	long intergenic non-protein coding RNA 1358 [Source:HGNC Symbol;Acc:HGNC:50589]	NA	NA	no
ENSG00000224609	AC093425.1	-0.0016899	0.479281	1	0.001	0.001	novel transcript	NA	NA	no
ENSG00000270457	AC093424.1	-0.000592403	1	1	0	0.001	novel transcript	NA	NA	no
ENSG00000172456	FGGY	-0.00349914	0.0146514	1	0.031	0.026	FGGY carbohydrate kinase domain containing [Source:HGNC Symbol;Acc:HGNC:25610]	GO:0005575(cellular_component);GO:0005623(cell);GO:0005975(carbohydrate metabolic process);GO:0016301(kinase activity);GO:0016310(phosphorylation);GO:0016740(transferase activity);GO:0016773(phosphotransferase activity, alcohol group as acceptor);GO:0019150(D-ribulokinase activity);GO:0019321(pentose metabolic process);GO:0046835(carbohydrate phosphorylation);GO:0070050(neuron cellular homeostasi…	NA	no
ENSG00000134709	HOOK1	-0.00125319	0.973303	1	0	0.001	hook microtubule tethering protein 1 [Source:HGNC Symbol;Acc:HGNC:19884]	GO:0003779(actin binding);GO:0005515(protein binding);GO:0005737(cytoplasm);GO:0005813(centrosome);GO:0005829(cytosol);GO:0005856(cytoskeleton);GO:0005874(microtubule);GO:0007030(Golgi organization);GO:0007032(endosome organization);GO:0007040(lysosome organization);GO:0007275(multicellular organism development);GO:0007283(spermatogenesis);GO:0007286(spermatid development);GO:0008017(microtubule …	NA	no
ENSG00000162599	NFIA	-0.116306	1.01477e-06	0.042325	0.12	0.144	nuclear factor I A [Source:HGNC Symbol;Acc:HGNC:7784]	GO:0000122(negative regulation of transcription by RNA polymerase II);GO:0000978(RNA polymerase II proximal promoter sequence-specific DNA binding);GO:0000981(DNA-binding transcription factor activity, RNA polymerase II-specific);GO:0001228(DNA-binding transcription activator activity, RNA polymerase II-specific);GO:0003677(DNA binding);GO:0003682(chromatin binding);GO:0003700(DNA-binding transcr…	NA	no
ENSG00000162604	TM2D1	0.00697789	2.84527e-05	1	0.185	0.159	TM2 domain containing 1 [Source:HGNC Symbol;Acc:HGNC:24142]	GO:0001540(amyloid-beta binding);GO:0004930(G protein-coupled receptor activity);GO:0005634(nucleus);GO:0005654(nucleoplasm);GO:0005887(integral component of plasma membrane);GO:0006915(apoptotic process);GO:0007186(G protein-coupled receptor signaling pathway);GO:0016020(membrane);GO:0016021(integral component of membrane);GO:0097190(apoptotic signaling pathway)	NA	no
ENSG00000271200	AC099791.2	-0.00278759	0.54744	1	0.004	0.005	novel transcript	NA	NA	no
ENSG00000132849	PATJ	-0.00862598	0.0451165	1	0.014	0.014	PATJ, crumbs cell polarity complex component [Source:HGNC Symbol;Acc:HGNC:28881]	GO:0005515(protein binding);GO:0005737(cytoplasm);GO:0005813(centrosome);GO:0005815(microtubule organizing center);GO:0005829(cytosol);GO:0005886(plasma membrane);GO:0005923(bicellular tight junction);GO:0016020(membrane);GO:0016324(apical plasma membrane);GO:0030054(cell junction);GO:0032991(protein-containing complex);GO:0035556(intracellular signal transduction);GO:0045177(apical part of cell)…	04390(Hippo signaling pathway);04530(Tight junction);05165(Human papillomavirus infection)	no
ENSG00000240563	L1TD1	0.108421	7.89098e-10	3.29125e-05	0.11	0.066	LINE1 type transposase domain containing 1 [Source:HGNC Symbol;Acc:HGNC:25595]	GO:0003727(single-stranded RNA binding);GO:0005515(protein binding);GO:0032197(transposition, RNA-mediated);GO:1990904(ribonucleoprotein complex)	NA	no
ENSG00000132854	KANK4	0.00103854	0.485123	1	0.001	0	KN motif and ankyrin repeat domains 4 [Source:HGNC Symbol;Acc:HGNC:27263]	GO:0005515(protein binding);GO:0005737(cytoplasm);GO:0005829(cytosol);GO:0015630(microtubule cytoskeleton);GO:0030837(negative regulation of actin filament polymerization)	NA	no
ENSG00000162607	USP1	-0.0493483	0.000164838	1	0.218	0.212	ubiquitin specific peptidase 1 [Source:HGNC Symbol;Acc:HGNC:12607]	GO:0001501(skeletal system development);GO:0004197(cysteine-type endopeptidase activity);GO:0004843(thiol-dependent ubiquitin-specific protease activity);GO:0005515(protein binding);GO:0005634(nucleus);GO:0005654(nucleoplasm);GO:0006281(DNA repair);GO:0006282(regulation of DNA repair);GO:0006508(proteolysis);GO:0006511(ubiquitin-dependent protein catabolic process);GO:0006974(cellular response to…	03460(Fanconi anemia pathway)	no
ENSG00000116641	DOCK7	-0.0224627	5.02201e-12	2.09463e-07	0.176	0.147	dedicator of cytokinesis 7 [Source:HGNC Symbol;Acc:HGNC:19190]	GO:0000226(microtubule cytoskeleton organization);GO:0005085(guanyl-nucleotide exchange factor activity);GO:0005515(protein binding);GO:0005925(focal adhesion);GO:0007264(small GTPase mediated signal transduction);GO:0007275(multicellular organism development);GO:0007399(nervous system development);GO:0007409(axonogenesis);GO:0008180(COP9 signalosome);GO:0022027(interkinetic nuclear migration);GO…	NA	no
ENSG00000213703	AL138847.1	-0.00179905	0.874712	1	0.001	0.001	ribosomal protein L13a (RPL13A) pseudogene	NA	NA	no
ENSG00000235545	AC103923.1	0.000884976	0.883672	1	0.002	0.002	novel transcript	NA	NA	no
ENSG00000125703	ATG4C	-0.042052	7.42559e-07	0.0309714	0.089	0.086	autophagy related 4C cysteine peptidase [Source:HGNC Symbol;Acc:HGNC:16040]	GO:0000045(autophagosome assembly);GO:0004197(cysteine-type endopeptidase activity);GO:0005576(extracellular region);GO:0005737(cytoplasm);GO:0005829(cytosol);GO:0006508(proteolysis);GO:0006612(protein targeting to membrane);GO:0006914(autophagy);GO:0008233(peptidase activity);GO:0008234(cysteine-type peptidase activity);GO:0015031(protein transport);GO:0016787(hydrolase activity)	04136(Autophagy - other);04140(Autophagy - animal)	no
ENSG00000187140	FOXD3	-0.00535243	0.157169	1	0.001	0.002	forkhead box D3 [Source:HGNC Symbol;Acc:HGNC:3804]	GO:0000122(negative regulation of transcription by RNA polymerase II);GO:0000790(nuclear chromatin);GO:0000977(RNA polymerase II regulatory region sequence-specific DNA binding);GO:0000981(DNA-binding transcription factor activity, RNA polymerase II-specific);GO:0001227(DNA-binding transcription repressor activity, RNA polymerase II-specific);GO:0001701(in utero embryonic development);GO:0003677(…	NA	no
ENSG00000088035	ALG6	-0.0079342	1.29959e-05	0.542045	0.023	0.017	ALG6, alpha-1,3-glucosyltransferase [Source:HGNC Symbol;Acc:HGNC:23157]	GO:0004583(dolichyl-phosphate-glucose-glycolipid alpha-glucosyltransferase activity);GO:0005783(endoplasmic reticulum);GO:0005789(endoplasmic reticulum membrane);GO:0006486(protein glycosylation);GO:0006487(protein N-linked glycosylation);GO:0006488(dolichol-linked oligosaccharide biosynthetic process);GO:0006490(oligosaccharide-lipid intermediate biosynthetic process);GO:0016020(membrane);GO:001…	00510(N-Glycan biosynthesis)	no
ENSG00000142856	ITGB3BP	-0.0499884	0.000129016	1	0.055	0.061	integrin subunit beta 3 binding protein [Source:HGNC Symbol;Acc:HGNC:6157]	GO:0000775(chromosome, centromeric region);GO:0000776(kinetochore);GO:0000777(condensed chromosome kinetochore);GO:0005515(protein binding);GO:0005634(nucleus);GO:0005654(nucleoplasm);GO:0005694(chromosome);GO:0005737(cytoplasm);GO:0005829(cytosol);GO:0006355(regulation of transcription, DNA-templated);GO:0006915(apoptotic process);GO:0007049(cell cycle);GO:0007155(cell adhesion);GO:0007165(signa…	NA	no
ENSG00000203965	EFCAB7	-0.00199848	0.907739	1	0.011	0.012	EF-hand calcium binding domain 7 [Source:HGNC Symbol;Acc:HGNC:29379]	GO:0005509(calcium ion binding);GO:0005886(plasma membrane);GO:0005929(cilium);GO:0016020(membrane);GO:0019898(extrinsic component of membrane);GO:0042307(positive regulation of protein import into nucleus);GO:0042995(cell projection);GO:0045944(positive regulation of transcription by RNA polymerase II);GO:0046872(metal ion binding);GO:0060170(ciliary membrane);GO:0098797(plasma membrane protein …	NA	no
ENSG00000116652	DLEU2L	-0.00168856	0.130624	1	0.001	0.001	deleted in lymphocytic leukemia 2-like [Source:HGNC Symbol;Acc:HGNC:13225]	NA	NA	no
ENSG00000079739	PGM1	-0.0139991	6.7632e-05	1	0.088	0.077	phosphoglucomutase 1 [Source:HGNC Symbol;Acc:HGNC:8905]	GO:0000287(magnesium ion binding);GO:0004614(phosphoglucomutase activity);GO:0005515(protein binding);GO:0005576(extracellular region);GO:0005737(cytoplasm);GO:0005829(cytosol);GO:0005975(carbohydrate metabolic process);GO:0005978(glycogen biosynthetic process);GO:0005980(glycogen catabolic process);GO:0006006(glucose metabolic process);GO:0006094(gluconeogenesis);GO:0006096(glycolytic process);G…	00010(Glycolysis / Gluconeogenesis);00030(Pentose phosphate pathway);00052(Galactose metabolism);00230(Purine metabolism);00500(Starch and sucrose metabolism);00520(Amino sugar and nucleotide sugar metabolism)	no
ENSG00000244256	RN7SL130P	-0.000937157	0.613896	1	0.001	0.001	RNA, 7SL, cytoplasmic 130, pseudogene [Source:HGNC Symbol;Acc:HGNC:46146]	NA	NA	no
ENSG00000185483	ROR1	-0.0112142	0.0308889	1	0.004	0.009	receptor tyrosine kinase like orphan receptor 1 [Source:HGNC Symbol;Acc:HGNC:10256]	GO:0000166(nucleotide binding);GO:0001725(stress fiber);GO:0004672(protein kinase activity);GO:0004714(transmembrane receptor protein tyrosine kinase activity);GO:0005515(protein binding);GO:0005524(ATP binding);GO:0005737(cytoplasm);GO:0005886(plasma membrane);GO:0005887(integral component of plasma membrane);GO:0006468(protein phosphorylation);GO:0007169(transmembrane receptor protein tyrosine …	04310(Wnt signaling pathway)	no
ENSG00000158966	CACHD1	-0.00809762	0.0318886	1	0.004	0.006	cache domain containing 1 [Source:HGNC Symbol;Acc:HGNC:29314]	GO:0005245(voltage-gated calcium channel activity);GO:0005891(voltage-gated calcium channel complex);GO:0006811(ion transport);GO:0006816(calcium ion transport);GO:0016020(membrane);GO:0016021(integral component of membrane);GO:0070588(calcium ion transmembrane transport)	NA	no
ENSG00000162437	RAVER2	-0.00243053	0.538996	1	0.001	0.002	ribonucleoprotein, PTB binding 2 [Source:HGNC Symbol;Acc:HGNC:25577]	GO:0003676(nucleic acid binding);GO:0003723(RNA binding);GO:0005634(nucleus);GO:0005737(cytoplasm)	NA	no
ENSG00000162434	JAK1	-0.048022	1.42426e-14	5.94045e-10	0.579	0.531	Janus kinase 1 [Source:HGNC Symbol;Acc:HGNC:6190]	GO:0000165(MAPK cascade);GO:0000166(nucleotide binding);GO:0004672(protein kinase activity);GO:0004713(protein tyrosine kinase activity);GO:0004715(non-membrane spanning protein tyrosine kinase activity);GO:0005131(growth hormone receptor binding);GO:0005515(protein binding);GO:0005524(ATP binding);GO:0005634(nucleus);GO:0005737(cytoplasm);GO:0005768(endosome);GO:0005829(cytosol);GO:0005856(cytos…	01521(EGFR tyrosine kinase inhibitor resistance);04151(PI3K-Akt signaling pathway);04217(Necroptosis);04380(Osteoclast differentiation);04550(Signaling pathways regulating pluripotency of stem cells);04621(NOD-like receptor signaling pathway);04630(Jak-STAT signaling pathway);04658(Th1 and Th2 cell differentiation);04659(Th17 cell differentiation);05140(Leishmaniasis);05145(Toxoplasmosis);05152(T…	no
ENSG00000226891	LINC01359	-0.000187332	0.134081	1	0.003	0.001	long intergenic non-protein coding RNA 1359 [Source:HGNC Symbol;Acc:HGNC:50591]	NA	NA	no
ENSG00000231485	AL357078.1	-0.00145109	1	1	0	0.001	novel transcript	NA	NA	no
ENSG00000162433	AK4	0.00285823	0.0522689	1	0.05	0.041	adenylate kinase 4 [Source:HGNC Symbol;Acc:HGNC:363]	GO:0000166(nucleotide binding);GO:0001889(liver development);GO:0004017(adenylate kinase activity);GO:0004550(nucleoside diphosphate kinase activity);GO:0005524(ATP binding);GO:0005525(GTP binding);GO:0005739(mitochondrion);GO:0005759(mitochondrial matrix);GO:0006139(nucleobase-containing compound metabolic process);GO:0006165(nucleoside diphosphate phosphorylation);GO:0006172(ADP biosynthetic pr…	00230(Purine metabolism);00730(Thiamine metabolism)	no
ENSG00000116675	DNAJC6	0.00176309	0.485123	1	0.001	0	DnaJ heat shock protein family (Hsp40) member C6 [Source:HGNC Symbol;Acc:HGNC:15469]	GO:0004721(phosphoprotein phosphatase activity);GO:0004725(protein tyrosine phosphatase activity);GO:0005737(cytoplasm);GO:0005829(cytosol);GO:0006470(protein dephosphorylation);GO:0006898(receptor-mediated endocytosis);GO:0014069(postsynaptic density);GO:0016191(synaptic vesicle uncoating);GO:0016787(hydrolase activity);GO:0017124(SH3 domain binding);GO:0030276(clathrin binding);GO:0031982(vesic…	04144(Endocytosis)	no
ENSG00000213625	LEPROT	0.054224	8.05659e-13	3.36032e-08	0.468	0.393	leptin receptor overlapping transcript [Source:HGNC Symbol;Acc:HGNC:29477]	GO:0000139(Golgi membrane);GO:0005102(signaling receptor binding);GO:0005515(protein binding);GO:0005768(endosome);GO:0005794(Golgi apparatus);GO:0010008(endosome membrane);GO:0016020(membrane);GO:0016021(integral component of membrane);GO:0032511(late endosome to vacuole transport via multivesicular body sorting pathway);GO:0046426(negative regulation of receptor signaling pathway via JAK-STAT);…	NA	no
ENSG00000116678	LEPR	0.0124826	0.0568338	1	0.038	0.028	leptin receptor [Source:HGNC Symbol;Acc:HGNC:6554]	GO:0001525(angiogenesis);GO:0004888(transmembrane signaling receptor activity);GO:0004896(cytokine receptor activity);GO:0005515(protein binding);GO:0005576(extracellular region);GO:0005886(plasma membrane);GO:0005977(glycogen metabolic process);GO:0006112(energy reserve metabolic process);GO:0006909(phagocytosis);GO:0007166(cell surface receptor signaling pathway);GO:0007275(multicellular organi…	04060(Cytokine-cytokine receptor interaction);04080(Neuroactive ligand-receptor interaction);04152(AMPK signaling pathway);04630(Jak-STAT signaling pathway);04920(Adipocytokine signaling pathway);04932(Non-alcoholic fatty liver disease (NAFLD))	no
ENSG00000237852	AC119800.1	0.00209383	0.437822	1	0.002	0.001	novel transcript	NA	NA	no
ENSG00000184588	PDE4B	-0.0450818	2.87541e-10	1.1993e-05	0.218	0.189	phosphodiesterase 4B [Source:HGNC Symbol;Acc:HGNC:8781]	GO:0000930(gamma-tubulin complex);GO:0001780(neutrophil homeostasis);GO:0004114(3',5'-cyclic-nucleotide phosphodiesterase activity);GO:0004115(3',5'-cyclic-AMP phosphodiesterase activity);GO:0005515(protein binding);GO:0005813(centrosome);GO:0005829(cytosol);GO:0005891(voltage-gated calcium channel complex);GO:0006198(cAMP catabolic process);GO:0007165(signal transduction);GO:0007186(G protein-co…	00230(Purine metabolism);04024(cAMP signaling pathway);04928(Parathyroid hormone synthesis, secretion and action);05032(Morphine addiction)	no
ENSG00000118473	SGIP1	0.000619117	0.492462	1	0.005	0.003	SH3 domain GRB2 like endophilin interacting protein 1 [Source:HGNC Symbol;Acc:HGNC:25412]	GO:0002021(response to dietary excess);GO:0005515(protein binding);GO:0005543(phospholipid binding);GO:0005737(cytoplasm);GO:0005829(cytosol);GO:0005856(cytoskeleton);GO:0005886(plasma membrane);GO:0005905(clathrin-coated pit);GO:0006897(endocytosis);GO:0008017(microtubule binding);GO:0008092(cytoskeletal protein binding);GO:0015031(protein transport);GO:0015631(tubulin binding);GO:0016020(membra…	NA	no
ENSG00000248458	AL139147.1	0.000208771	0.704918	1	0.001	0.001	novel transcript, antisense to SGIP1	NA	NA	no
ENSG00000152760	TCTEX1D1	0.010197	0.134734	1	0.014	0.01	Tctex1 domain containing 1 [Source:HGNC Symbol;Acc:HGNC:26882]	GO:0005515(protein binding)	NA	no
ENSG00000152763	WDR78	-0.010384	0.0117617	1	0.003	0.006	WD repeat domain 78 [Source:HGNC Symbol;Acc:HGNC:26252]	GO:0002244(hematopoietic progenitor cell differentiation);GO:0003341(cilium movement);GO:0005515(protein binding);GO:0005858(axonemal dynein complex);GO:0007018(microtubule-based movement);GO:0008574(ATP-dependent microtubule motor activity, plus-end-directed);GO:0030286(dynein complex);GO:0045503(dynein light chain binding);GO:0045504(dynein heavy chain binding)	NA	no
ENSG00000198160	MIER1	0.0030796	5.24276e-10	2.1867e-05	0.376	0.33	MIER1 transcriptional regulator [Source:HGNC Symbol;Acc:HGNC:29657]	GO:0000122(negative regulation of transcription by RNA polymerase II);GO:0000981(DNA-binding transcription factor activity, RNA polymerase II-specific);GO:0001103(RNA polymerase II repressing transcription factor binding);GO:0003677(DNA binding);GO:0003714(transcription corepressor activity);GO:0004407(histone deacetylase activity);GO:0005515(protein binding);GO:0005634(nucleus);GO:0005654(nucleo…	NA	no
ENSG00000116704	SLC35D1	-0.0113285	0.0702587	1	0.032	0.031	solute carrier family 35 member D1 [Source:HGNC Symbol;Acc:HGNC:20800]	GO:0005461(UDP-glucuronic acid transmembrane transporter activity);GO:0005462(UDP-N-acetylglucosamine transmembrane transporter activity);GO:0005463(UDP-N-acetylgalactosamine transmembrane transporter activity);GO:0005783(endoplasmic reticulum);GO:0005789(endoplasmic reticulum membrane);GO:0005794(Golgi apparatus);GO:0006065(UDP-glucuronate biosynthetic process);GO:0008643(carbohydrate transport)…	NA	no
ENSG00000081985	IL12RB2	-0.012055	0.00173514	1	0.007	0.006	interleukin 12 receptor subunit beta 2 [Source:HGNC Symbol;Acc:HGNC:5972]	GO:0004896(cytokine receptor activity);GO:0005515(protein binding);GO:0005886(plasma membrane);GO:0005887(integral component of plasma membrane);GO:0007166(cell surface receptor signaling pathway);GO:0008284(positive regulation of cell population proliferation);GO:0009897(external side of plasma membrane);GO:0016020(membrane);GO:0016021(integral component of membrane);GO:0018108(peptidyl-tyrosine…	04060(Cytokine-cytokine receptor interaction);04630(Jak-STAT signaling pathway);04658(Th1 and Th2 cell differentiation);05200(Pathways in cancer);05321(Inflammatory bowel disease (IBD))	no
ENSG00000142864	SERBP1	-0.0385709	2.24779e-10	9.37532e-06	0.682	0.64	SERPINE1 mRNA binding protein 1 [Source:HGNC Symbol;Acc:HGNC:17860]	GO:0003723(RNA binding);GO:0003730(mRNA 3'-UTR binding);GO:0005515(protein binding);GO:0005634(nucleus);GO:0005737(cytoplasm);GO:0005829(cytosol);GO:0005886(plasma membrane);GO:0016020(membrane);GO:0030578(PML body organization);GO:0032183(SUMO binding);GO:0042981(regulation of apoptotic process);GO:0043488(regulation of mRNA stability);GO:0045296(cadherin binding);GO:0048471(perinuclear region o…	NA	no
ENSG00000116717	GADD45A	-0.162223	1.13541e-12	4.73569e-08	0.267	0.276	growth arrest and DNA damage inducible alpha [Source:HGNC Symbol;Acc:HGNC:4095]	GO:0000079(regulation of cyclin-dependent protein serine/threonine kinase activity);GO:0000185(activation of MAPKKK activity);GO:0000979(RNA polymerase II core promoter sequence-specific DNA binding);GO:0005515(protein binding);GO:0005634(nucleus);GO:0005654(nucleoplasm);GO:0005737(cytoplasm);GO:0006281(DNA repair);GO:0006469(negative regulation of protein kinase activity);GO:0006915(apoptotic pr…	04010(MAPK signaling pathway);04068(FoxO signaling pathway);04110(Cell cycle);04115(p53 signaling pathway);04210(Apoptosis);04218(Cellular senescence);05169(Epstein-Barr virus infection);05200(Pathways in cancer);05202(Transcriptional misregulation in cancer);05210(Colorectal cancer);05212(Pancreatic cancer);05213(Endometrial cancer);05214(Glioma);05216(Thyroid cancer);05217(Basal cell carcinoma)…	no
ENSG00000172380	GNG12	-0.0533667	0.00012245	1	0.173	0.171	G protein subunit gamma 12 [Source:HGNC Symbol;Acc:HGNC:19663]	GO:0003924(GTPase activity);GO:0005515(protein binding);GO:0005834(heterotrimeric G-protein complex);GO:0005884(actin filament);GO:0005886(plasma membrane);GO:0007165(signal transduction);GO:0007186(G protein-coupled receptor signaling pathway);GO:0016020(membrane);GO:0021987(cerebral cortex development);GO:0030165(PDZ domain binding);GO:0032496(response to lipopolysaccharide);GO:0042301(phosphat…	04010(MAPK signaling pathway);04014(Ras signaling pathway);04062(Chemokine signaling pathway);04151(PI3K-Akt signaling pathway);04371(Apelin signaling pathway);04713(Circadian entrainment);04723(Retrograde endocannabinoid signaling);04724(Glutamatergic synapse);04725(Cholinergic synapse);04726(Serotonergic synapse);04727(GABAergic synapse);04728(Dopaminergic synapse);04810(Regulation of actin cyt…	no
ENSG00000232284	GNG12-AS1	-0.0055761	0.698443	1	0.005	0.007	GNG12, DIRAS3 and WLS antisense RNA 1 [Source:HGNC Symbol;Acc:HGNC:43938]	NA	NA	no
ENSG00000162595	DIRAS3	0.00156931	0.458333	1	0.003	0.004	DIRAS family GTPase 3 [Source:HGNC Symbol;Acc:HGNC:687]	GO:0000079(regulation of cyclin-dependent protein serine/threonine kinase activity);GO:0000166(nucleotide binding);GO:0003924(GTPase activity);GO:0005515(protein binding);GO:0005525(GTP binding);GO:0005886(plasma membrane);GO:0006349(regulation of gene expression by genetic imprinting);GO:0007165(signal transduction);GO:0007264(small GTPase mediated signal transduction);GO:0016020(membrane)	NA	no
ENSG00000116729	WLS	-0.0765848	0.000236494	1	0.116	0.129	Wnt ligand secretion mediator [Source:HGNC Symbol;Acc:HGNC:30238]	GO:0000139(Golgi membrane);GO:0001707(mesoderm formation);GO:0005515(protein binding);GO:0005768(endosome);GO:0005769(early endosome);GO:0005783(endoplasmic reticulum);GO:0005789(endoplasmic reticulum membrane);GO:0005794(Golgi apparatus);GO:0005802(trans-Golgi network);GO:0005886(plasma membrane);GO:0006886(intracellular protein transport);GO:0007275(multicellular organism development);GO:000994…	NA	no
ENSG00000234383	CTBP2P8	0.00143217	0.773164	1	0.002	0.002	C-terminal binding protein 2 pseudogene 8 [Source:HGNC Symbol;Acc:HGNC:45200]	NA	NA	no
ENSG00000024526	DEPDC1	0.00258349	0.672996	1	0.002	0.001	DEP domain containing 1 [Source:HGNC Symbol;Acc:HGNC:22949]	GO:0005096(GTPase activator activity);GO:0005515(protein binding);GO:0005634(nucleus);GO:0007165(signal transduction);GO:0017053(transcriptional repressor complex);GO:0035556(intracellular signal transduction);GO:0043547(positive regulation of GTPase activity);GO:0045892(negative regulation of transcription, DNA-templated)	NA	no
ENSG00000033122	LRRC7	0.000136823	0.915916	1	0.001	0	leucine rich repeat containing 7 [Source:HGNC Symbol;Acc:HGNC:18531]	GO:0000165(MAPK cascade);GO:0005515(protein binding);GO:0005576(extracellular region);GO:0005737(cytoplasm);GO:0005829(cytosol);GO:0005886(plasma membrane);GO:0005911(cell-cell junction);GO:0005913(cell-cell adherens junction);GO:0008328(ionotropic glutamate receptor complex);GO:0010976(positive regulation of neuron projection development);GO:0014069(postsynaptic density);GO:0016020(membrane);GO:…	NA	no
ENSG00000066557	LRRC40	0.0111979	0.110297	1	0.049	0.04	leucine rich repeat containing 40 [Source:HGNC Symbol;Acc:HGNC:26004]	GO:0005515(protein binding);GO:0005737(cytoplasm);GO:0016020(membrane)	NA	no
ENSG00000244389	RN7SL242P	-0.00132483	0.302613	1	0.001	0	RNA, 7SL, cytoplasmic 242, pseudogene [Source:HGNC Symbol;Acc:HGNC:46258]	NA	NA	no
ENSG00000116754	SRSF11	0.0220708	9.0239e-10	3.76378e-05	0.478	0.42	serine and arginine rich splicing factor 11 [Source:HGNC Symbol;Acc:HGNC:10782]	GO:0000398(mRNA splicing, via spliceosome);GO:0003676(nucleic acid binding);GO:0003723(RNA binding);GO:0005515(protein binding);GO:0005634(nucleus);GO:0005654(nucleoplasm);GO:0006397(mRNA processing);GO:0006405(RNA export from nucleus);GO:0006406(mRNA export from nucleus);GO:0008380(RNA splicing);GO:0016607(nuclear speck);GO:0031124(mRNA 3'-end processing)	NA	no
ENSG00000118454	ANKRD13C	0.0182132	4.16685e-05	1	0.089	0.067	ankyrin repeat domain 13C [Source:HGNC Symbol;Acc:HGNC:25374]	GO:0005102(signaling receptor binding);GO:0005515(protein binding);GO:0005783(endoplasmic reticulum);GO:0005789(endoplasmic reticulum membrane);GO:0006621(protein retention in ER lumen);GO:0010869(regulation of receptor biosynthetic process);GO:0016020(membrane);GO:0048471(perinuclear region of cytoplasm);GO:2000209(regulation of anoikis)	NA	no
ENSG00000197568	HHLA3	-0.00286307	0.391467	1	0.032	0.029	HERV-H LTR-associating 3 [Source:HGNC Symbol;Acc:HGNC:4906]	GO:0005515(protein binding)	NA	no
ENSG00000116761	CTH	-0.0165039	0.0986911	1	0.007	0.011	cystathionine gamma-lyase [Source:HGNC Symbol;Acc:HGNC:2501]	GO:0000098(sulfur amino acid catabolic process);GO:0003824(catalytic activity);GO:0004123(cystathionine gamma-lyase activity);GO:0005515(protein binding);GO:0005516(calmodulin binding);GO:0005737(cytoplasm);GO:0005829(cytosol);GO:0006534(cysteine metabolic process);GO:0008652(cellular amino acid biosynthetic process);GO:0016829(lyase activity);GO:0016846(carbon-sulfur lyase activity);GO:0018272(p…	00260(Glycine, serine and threonine metabolism);00270(Cysteine and methionine metabolism);00450(Selenocompound metabolism)	no
ENSG00000050628	PTGER3	0.00339215	0.252732	1	0.002	0.001	prostaglandin E receptor 3 [Source:HGNC Symbol;Acc:HGNC:9595]	GO:0004930(G protein-coupled receptor activity);GO:0004955(prostaglandin receptor activity);GO:0004957(prostaglandin E receptor activity);GO:0005635(nuclear envelope);GO:0005886(plasma membrane);GO:0005887(integral component of plasma membrane);GO:0006954(inflammatory response);GO:0007165(signal transduction);GO:0007186(G protein-coupled receptor signaling pathway);GO:0007189(adenylate cyclase-ac…	04020(Calcium signaling pathway);04024(cAMP signaling pathway);04080(Neuroactive ligand-receptor interaction);04923(Regulation of lipolysis in adipocytes);05163(Human cytomegalovirus infection);05200(Pathways in cancer)	no
ENSG00000132485	ZRANB2	-0.0974444	2.28299e-07	0.00952213	0.241	0.247	zinc finger RANBP2-type containing 2 [Source:HGNC Symbol;Acc:HGNC:13058]	GO:0003700(DNA-binding transcription factor activity);GO:0003723(RNA binding);GO:0005515(protein binding);GO:0005634(nucleus);GO:0005654(nucleoplasm);GO:0006355(regulation of transcription, DNA-templated);GO:0006397(mRNA processing);GO:0008380(RNA splicing);GO:0046872(metal ion binding)	NA	no
ENSG00000229956	ZRANB2-AS2	0.00443556	0.0680254	1	0.004	0.001	ZRANB2 antisense RNA 2 (head to head) [Source:HGNC Symbol;Acc:HGNC:43595]	NA	NA	no
ENSG00000226324	AL358453.1	0.00134968	0.485123	1	0.001	0	cytochrome c oxidase subunit VIa polypeptide 1 (COX6A1) pseudogene	NA	NA	no
ENSG00000172260	NEGR1	0.00118622	0.933069	1	0.004	0.003	neuronal growth regulator 1 [Source:HGNC Symbol;Acc:HGNC:17302]	GO:0005515(protein binding);GO:0005576(extracellular region);GO:0005886(plasma membrane);GO:0007155(cell adhesion);GO:0007626(locomotory behavior);GO:0007631(feeding behavior);GO:0010976(positive regulation of neuron projection development);GO:0016020(membrane);GO:0031225(anchored component of membrane);GO:0098609(cell-cell adhesion)	04514(Cell adhesion molecules (CAMs))	no
ENSG00000162620	LRRIQ3	0.00209761	0.603276	1	0.002	0.001	leucine rich repeats and IQ motif containing 3 [Source:HGNC Symbol;Acc:HGNC:28318]	GO:0005515(protein binding)	NA	no
ENSG00000254685	FPGT	0.000724487	0.00106233	1	0.052	0.041	fucose-1-phosphate guanylyltransferase [Source:HGNC Symbol;Acc:HGNC:3825]	GO:0000166(nucleotide binding);GO:0003824(catalytic activity);GO:0005525(GTP binding);GO:0005737(cytoplasm);GO:0005829(cytosol);GO:0006004(fucose metabolic process);GO:0016740(transferase activity);GO:0016772(transferase activity, transferring phosphorus-containing groups);GO:0016779(nucleotidyltransferase activity);GO:0047341(fucose-1-phosphate guanylyltransferase activity)	00051(Fructose and mannose metabolism);00520(Amino sugar and nucleotide sugar metabolism)	no
ENSG00000259030	FPGT-TNNI3K	-0.000161527	0.823001	1	0.001	0.001	FPGT-TNNI3K readthrough [Source:HGNC Symbol;Acc:HGNC:42952]	GO:0000165(MAPK cascade);GO:0004672(protein kinase activity);GO:0004674(protein serine/threonine kinase activity);GO:0005515(protein binding);GO:0005524(ATP binding);GO:0006468(protein phosphorylation);GO:0016772(transferase activity, transferring phosphorus-containing groups)	NA	no
ENSG00000116783	TNNI3K	-0.000149502	0.076532	1	0.001	0	TNNI3 interacting kinase [Source:HGNC Symbol;Acc:HGNC:19661]	GO:0000166(nucleotide binding);GO:0002027(regulation of heart rate);GO:0004672(protein kinase activity);GO:0004674(protein serine/threonine kinase activity);GO:0005515(protein binding);GO:0005524(ATP binding);GO:0005634(nucleus);GO:0005737(cytoplasm);GO:0006468(protein phosphorylation);GO:0008022(protein C-terminus binding);GO:0016301(kinase activity);GO:0016310(phosphorylation);GO:0016740(transf…	NA	no
ENSG00000178965	ERICH3	-0.00144951	0.392566	1	0	0.001	glutamate rich 3 [Source:HGNC Symbol;Acc:HGNC:25346]	NA	NA	no
ENSG00000272864	AC135803.1	-0.00048952	0.996282	1	0.001	0	novel transcript	NA	NA	no
ENSG00000116791	CRYZ	-0.00284318	0.0207794	1	0.047	0.04	crystallin zeta [Source:HGNC Symbol;Acc:HGNC:2419]	GO:0003723(RNA binding);GO:0003730(mRNA 3'-UTR binding);GO:0003960(NADPH:quinone reductase activity);GO:0005737(cytoplasm);GO:0005829(cytosol);GO:0007601(visual perception);GO:0008270(zinc ion binding);GO:0016491(oxidoreductase activity);GO:0042178(xenobiotic catabolic process);GO:0051289(protein homotetramerization);GO:0055114(oxidation-reduction process);GO:0070062(extracellular exosome);GO:007…	NA	no
ENSG00000162623	TYW3	-0.0589683	2.10527e-08	0.000878089	0.153	0.149	tRNA-yW synthesizing protein 3 homolog [Source:HGNC Symbol;Acc:HGNC:24757]	GO:0005737(cytoplasm);GO:0008033(tRNA processing);GO:0008168(methyltransferase activity);GO:0008175(tRNA methyltransferase activity);GO:0016740(transferase activity);GO:0030488(tRNA methylation);GO:0031591(wybutosine biosynthetic process);GO:0032259(methylation)	NA	no
ENSG00000117054	ACADM	-0.0784844	2.99495e-11	1.24916e-06	0.145	0.146	acyl-CoA dehydrogenase medium chain [Source:HGNC Symbol;Acc:HGNC:89]	GO:0001889(liver development);GO:0003995(acyl-CoA dehydrogenase activity);GO:0005634(nucleus);GO:0005739(mitochondrion);GO:0005759(mitochondrial matrix);GO:0005978(glycogen biosynthetic process);GO:0006082(organic acid metabolic process);GO:0006111(regulation of gluconeogenesis);GO:0006629(lipid metabolic process);GO:0006631(fatty acid metabolic process);GO:0006635(fatty acid beta-oxidation);GO:0…	00071(Fatty acid degradation);00280(Valine, leucine and isoleucine degradation);00410(beta-Alanine metabolism);00640(Propanoate metabolism);03320(PPAR signaling pathway)	no
ENSG00000137955	RABGGTB	0.0289058	3.43361e-11	1.43213e-06	0.133	0.094	Rab geranylgeranyltransferase subunit beta [Source:HGNC Symbol;Acc:HGNC:9796]	GO:0003824(catalytic activity);GO:0004659(prenyltransferase activity);GO:0004663(Rab geranylgeranyltransferase activity);GO:0005515(protein binding);GO:0005829(cytosol);GO:0005886(plasma membrane);GO:0005968(Rab-protein geranylgeranyltransferase complex);GO:0006464(cellular protein modification process);GO:0007601(visual perception);GO:0008270(zinc ion binding);GO:0016740(transferase activity);GO…	NA	no
ENSG00000184005	ST6GALNAC3	-0.00138515	0.535849	1	0.002	0.002	ST6 N-acetylgalactosaminide alpha-2,6-sialyltransferase 3 [Source:HGNC Symbol;Acc:HGNC:19343]	GO:0000139(Golgi membrane);GO:0001574(ganglioside biosynthetic process);GO:0001665(alpha-N-acetylgalactosaminide alpha-2,6-sialyltransferase activity);GO:0005654(nucleoplasm);GO:0005794(Golgi apparatus);GO:0006486(protein glycosylation);GO:0006677(glycosylceramide metabolic process);GO:0006687(glycosphingolipid metabolic process);GO:0008373(sialyltransferase activity);GO:0009100(glycoprotein meta…	00604(Glycosphingolipid biosynthesis - ganglio series)	no
ENSG00000117069	ST6GALNAC5	-0.00496262	0.357788	1	0.002	0.003	ST6 N-acetylgalactosaminide alpha-2,6-sialyltransferase 5 [Source:HGNC Symbol;Acc:HGNC:19342]	GO:0000139(Golgi membrane);GO:0001665(alpha-N-acetylgalactosaminide alpha-2,6-sialyltransferase activity);GO:0005794(Golgi apparatus);GO:0006486(protein glycosylation);GO:0006688(glycosphingolipid biosynthetic process);GO:0008373(sialyltransferase activity);GO:0009312(oligosaccharide biosynthetic process);GO:0016020(membrane);GO:0016021(integral component of membrane);GO:0016740(transferase activ…	00604(Glycosphingolipid biosynthesis - ganglio series)	no
ENSG00000142892	PIGK	-0.0175029	0.000834665	1	0.097	0.089	phosphatidylinositol glycan anchor biosynthesis class K [Source:HGNC Symbol;Acc:HGNC:8965]	GO:0003756(protein disulfide isomerase activity);GO:0003923(GPI-anchor transamidase activity);GO:0005515(protein binding);GO:0005783(endoplasmic reticulum);GO:0005789(endoplasmic reticulum membrane);GO:0006506(GPI anchor biosynthetic process);GO:0006508(proteolysis);GO:0008233(peptidase activity);GO:0008234(cysteine-type peptidase activity);GO:0016020(membrane);GO:0016021(integral component of me…	00563(Glycosylphosphatidylinositol (GPI)-anchor biosynthesis)	no
ENSG00000226084	AC113935.1	-0.00192037	0.392566	1	0	0.001	ribosomal protein L17 (RPL17) pseudogene	NA	NA	no
ENSG00000154027	AK5	-0.00559979	0.016231	1	0.004	0.003	adenylate kinase 5 [Source:HGNC Symbol;Acc:HGNC:365]	GO:0000166(nucleotide binding);GO:0004017(adenylate kinase activity);GO:0004550(nucleoside diphosphate kinase activity);GO:0005524(ATP binding);GO:0005737(cytoplasm);GO:0005815(microtubule organizing center);GO:0005829(cytosol);GO:0006139(nucleobase-containing compound metabolic process);GO:0006165(nucleoside diphosphate phosphorylation);GO:0006172(ADP biosynthetic process);GO:0006173(dADP biosyn…	00230(Purine metabolism);00730(Thiamine metabolism)	no
ENSG00000036549	AC118549.1	-0.0179804	0.0562368	1	0.106	0.102	zinc finger ZZ-type containing 3 [Source:NCBI gene;Acc:26009]	GO:0000981(DNA-binding transcription factor activity, RNA polymerase II-specific);GO:0003677(DNA binding);GO:0005515(protein binding);GO:0005634(nucleus);GO:0005671(Ada2/Gcn5/Ada3 transcription activator complex);GO:0005730(nucleolus);GO:0006357(regulation of transcription by RNA polymerase II);GO:0008270(zinc ion binding);GO:0046872(metal ion binding)	NA	no
ENSG00000077254	USP33	-0.0145886	5.60883e-07	0.0233939	0.199	0.176	ubiquitin specific peptidase 33 [Source:HGNC Symbol;Acc:HGNC:20059]	GO:0001664(G protein-coupled receptor binding);GO:0004197(cysteine-type endopeptidase activity);GO:0004843(thiol-dependent ubiquitin-specific protease activity);GO:0005515(protein binding);GO:0005654(nucleoplasm);GO:0005737(cytoplasm);GO:0005794(Golgi apparatus);GO:0005813(centrosome);GO:0005815(microtubule organizing center);GO:0005829(cytosol);GO:0005856(cytoskeleton);GO:0005925(focal adhesion)…	NA	no
ENSG00000180488	MIGA1	-0.00401036	0.00169428	1	0.111	0.097	mitoguardin 1 [Source:HGNC Symbol;Acc:HGNC:24741]	GO:0005515(protein binding);GO:0005739(mitochondrion);GO:0005741(mitochondrial outer membrane);GO:0005887(integral component of plasma membrane);GO:0008053(mitochondrial fusion);GO:0016020(membrane);GO:0016021(integral component of membrane);GO:0042803(protein homodimerization activity);GO:0046982(protein heterodimerization activity)	NA	no
ENSG00000219201	AC138392.1	0.000541664	0.679163	1	0.002	0.001	novel pseudogene	NA	NA	no
ENSG00000235613	NSRP1P1	0.0020598	0.116134	1	0.005	0.003	nuclear speckle splicing regulatory protein 1 pseudogene 1 [Source:HGNC Symbol;Acc:HGNC:38087]	NA	NA	no
ENSG00000235927	NEXN-AS1	-0.00133272	1	1	0	0.001	NEXN antisense RNA 1 [Source:HGNC Symbol;Acc:HGNC:31983]	NA	NA	no
ENSG00000162614	NEXN	-0.026365	0.0239179	1	0.042	0.045	nexilin F-actin binding protein [Source:HGNC Symbol;Acc:HGNC:29557]	GO:0003779(actin binding);GO:0005737(cytoplasm);GO:0005856(cytoskeleton);GO:0005886(plasma membrane);GO:0005912(adherens junction);GO:0005925(focal adhesion);GO:0007156(homophilic cell adhesion via plasma membrane adhesion molecules);GO:0007411(axon guidance);GO:0008307(structural constituent of muscle);GO:0009617(response to bacterium);GO:0030018(Z disc);GO:0030054(cell junction);GO:0030334(regu…	NA	no
ENSG00000162613	FUBP1	-0.0539485	0.00093339	1	0.191	0.192	far upstream element binding protein 1 [Source:HGNC Symbol;Acc:HGNC:4004]	GO:0003676(nucleic acid binding);GO:0003677(DNA binding);GO:0003697(single-stranded DNA binding);GO:0003700(DNA-binding transcription factor activity);GO:0003723(RNA binding);GO:0005515(protein binding);GO:0005634(nucleus);GO:0005654(nucleoplasm);GO:0006355(regulation of transcription, DNA-templated);GO:0006366(transcription by RNA polymerase II);GO:0010628(positive regulation of gene expression)	NA	no
ENSG00000162616	DNAJB4	-0.151573	2.52679e-07	0.010539	0.21	0.248	DnaJ heat shock protein family (Hsp40) member B4 [Source:HGNC Symbol;Acc:HGNC:14886]	GO:0000122(negative regulation of transcription by RNA polymerase II);GO:0001671(ATPase activator activity);GO:0005515(protein binding);GO:0005654(nucleoplasm);GO:0005737(cytoplasm);GO:0005829(cytosol);GO:0005886(plasma membrane);GO:0006457(protein folding);GO:0006986(response to unfolded protein);GO:0009408(response to heat);GO:0016020(membrane);GO:0032781(positive regulation of ATPase activity)…	NA	no
ENSG00000137960	GIPC2	-0.00244066	0.827329	1	0.003	0.004	GIPC PDZ domain containing family member 2 [Source:HGNC Symbol;Acc:HGNC:18177]	GO:0003674(molecular_function);GO:0005515(protein binding);GO:0005737(cytoplasm);GO:0008150(biological_process);GO:0042802(identical protein binding);GO:0070062(extracellular exosome)	NA	no
ENSG00000273338	AC103591.3	0.0129811	0.0763283	1	0.012	0.007	novel transcript, antisense to DNAJB4	NA	NA	no
ENSG00000285928	AC103591.4	0.00255701	1	1	0.001	0	novel transcript	NA	NA	no
ENSG00000122420	PTGFR	-0.0268809	0.0267078	1	0.017	0.026	prostaglandin F receptor [Source:HGNC Symbol;Acc:HGNC:9600]	GO:0004930(G protein-coupled receptor activity);GO:0004958(prostaglandin F receptor activity);GO:0005576(extracellular region);GO:0005737(cytoplasm);GO:0005886(plasma membrane);GO:0005887(integral component of plasma membrane);GO:0006954(inflammatory response);GO:0007165(signal transduction);GO:0007186(G protein-coupled receptor signaling pathway);GO:0007189(adenylate cyclase-activating G protein…	04020(Calcium signaling pathway);04072(Phospholipase D signaling pathway);04080(Neuroactive ligand-receptor interaction)	no
ENSG00000137959	IFI44L	-0.0812607	1.15698e-05	0.482565	0.063	0.07	interferon induced protein 44 like [Source:HGNC Symbol;Acc:HGNC:17817]	GO:0003674(molecular_function);GO:0005525(GTP binding);GO:0005575(cellular_component);GO:0005737(cytoplasm);GO:0006955(immune response);GO:0051607(defense response to virus)	NA	no
ENSG00000137965	IFI44	-0.105753	4.1116e-09	0.000171491	0.147	0.156	interferon induced protein 44 [Source:HGNC Symbol;Acc:HGNC:16938]	GO:0005737(cytoplasm);GO:0006955(immune response);GO:0009615(response to virus);GO:0009617(response to bacterium)	NA	no
ENSG00000162618	ADGRL4	-0.00280888	0.229269	1	0.001	0.001	adhesion G protein-coupled receptor L4 [Source:HGNC Symbol;Acc:HGNC:20822]	GO:0004888(transmembrane signaling receptor activity);GO:0004930(G protein-coupled receptor activity);GO:0005509(calcium ion binding);GO:0005886(plasma membrane);GO:0005887(integral component of plasma membrane);GO:0007165(signal transduction);GO:0007166(cell surface receptor signaling pathway);GO:0007186(G protein-coupled receptor signaling pathway);GO:0007189(adenylate cyclase-activating G prot…	NA	no
ENSG00000117114	ADGRL2	-0.00104445	0.0675877	1	0.001	0.003	adhesion G protein-coupled receptor L2 [Source:HGNC Symbol;Acc:HGNC:18582]	GO:0004888(transmembrane signaling receptor activity);GO:0004930(G protein-coupled receptor activity);GO:0005887(integral component of plasma membrane);GO:0007165(signal transduction);GO:0007166(cell surface receptor signaling pathway);GO:0007186(G protein-coupled receptor signaling pathway);GO:0007189(adenylate cyclase-activating G protein-coupled receptor signaling pathway);GO:0007420(brain dev…	NA	no
ENSG00000233008	LINC01725	0.000363097	0.361774	1	0	0.001	long intergenic non-protein coding RNA 1725 [Source:HGNC Symbol;Acc:HGNC:52513]	NA	NA	no
ENSG00000137941	TTLL7	-0.00185983	0.939706	1	0.015	0.017	tubulin tyrosine ligase like 7 [Source:HGNC Symbol;Acc:HGNC:26242]	GO:0000166(nucleotide binding);GO:0005524(ATP binding);GO:0005737(cytoplasm);GO:0005829(cytosol);GO:0005856(cytoskeleton);GO:0005874(microtubule);GO:0005929(cilium);GO:0006464(cellular protein modification process);GO:0007275(multicellular organism development);GO:0007399(nervous system development);GO:0016874(ligase activity);GO:0018095(protein polyglutamylation);GO:0030154(cell differentiation)…	NA	no
ENSG00000271576	AL359504.2	0.00134586	1	1	0.001	0	novel transcript	NA	NA	no
ENSG00000142875	PRKACB	-0.00829126	7.62763e-14	3.18141e-09	0.293	0.246	protein kinase cAMP-activated catalytic subunit beta [Source:HGNC Symbol;Acc:HGNC:9381]	GO:0000166(nucleotide binding);GO:0000287(magnesium ion binding);GO:0001843(neural tube closure);GO:0002223(stimulatory C-type lectin receptor signaling pathway);GO:0003091(renal water homeostasis);GO:0004672(protein kinase activity);GO:0004674(protein serine/threonine kinase activity);GO:0004691(cAMP-dependent protein kinase activity);GO:0005515(protein binding);GO:0005524(ATP binding);GO:000563…	01522(Endocrine resistance);04010(MAPK signaling pathway);04014(Ras signaling pathway);04020(Calcium signaling pathway);04024(cAMP signaling pathway);04062(Chemokine signaling pathway);04114(Oocyte meiosis);04140(Autophagy - animal);04211(Longevity regulating pathway);04213(Longevity regulating pathway - multiple species);04261(Adrenergic signaling in cardiomyocytes);04270(Vascular smooth muscle …	no
ENSG00000226970	AL450063.1	0.00356505	0.03337	1	0.002	0	neural precursor cell expressed, developmentally down-regulated 8 (NEDD8) pseudogene	NA	NA	no
ENSG00000203943	SAMD13	-0.00518748	0.000562158	1	0.005	0.004	sterile alpha motif domain containing 13 [Source:HGNC Symbol;Acc:HGNC:24582]	GO:0005515(protein binding)	NA	no
ENSG00000240520	UOX	0.000296877	0.989033	1	0.001	0	urate oxidase (pseudogene) [Source:HGNC Symbol;Acc:HGNC:12575]	NA	NA	no
ENSG00000137976	DNASE2B	0.00254457	0.0907656	1	0.008	0.004	deoxyribonuclease 2 beta [Source:HGNC Symbol;Acc:HGNC:28875]	GO:0004518(nuclease activity);GO:0004519(endonuclease activity);GO:0004520(endodeoxyribonuclease activity);GO:0004531(deoxyribonuclease II activity);GO:0005576(extracellular region);GO:0005737(cytoplasm);GO:0005764(lysosome);GO:0006259(DNA metabolic process);GO:0006309(apoptotic DNA fragmentation);GO:0016787(hydrolase activity)	04142(Lysosome)	no
ENSG00000117133	RPF1	0.0411405	6.57421e-10	2.74204e-05	0.174	0.129	ribosome production factor 1 homolog [Source:HGNC Symbol;Acc:HGNC:30350]	GO:0003723(RNA binding);GO:0005515(protein binding);GO:0005634(nucleus);GO:0005730(nucleolus);GO:0006364(rRNA processing);GO:0019843(rRNA binding);GO:0030687(preribosome, large subunit precursor);GO:0042254(ribosome biogenesis)	NA	no
ENSG00000174021	GNG5	-0.126397	8.66243e-22	3.61301e-17	0.229	0.224	G protein subunit gamma 5 [Source:HGNC Symbol;Acc:HGNC:4408]	GO:0003924(GTPase activity);GO:0005515(protein binding);GO:0005834(heterotrimeric G-protein complex);GO:0005886(plasma membrane);GO:0007165(signal transduction);GO:0007186(G protein-coupled receptor signaling pathway);GO:0016020(membrane);GO:0030165(PDZ domain binding);GO:0031680(G-protein beta/gamma-subunit complex);GO:0070062(extracellular exosome);GO:0072513(positive regulation of secondary he…	04014(Ras signaling pathway);04062(Chemokine signaling pathway);04151(PI3K-Akt signaling pathway);04371(Apelin signaling pathway);04713(Circadian entrainment);04723(Retrograde endocannabinoid signaling);04724(Glutamatergic synapse);04725(Cholinergic synapse);04726(Serotonergic synapse);04727(GABAergic synapse);04728(Dopaminergic synapse);04926(Relaxin signaling pathway);05032(Morphine addiction);…	no
ENSG00000285851	AL359762.3	0.00348132	1	1	0.001	0	novel transcript	NA	NA	no
ENSG00000122432	SPATA1	-0.0105236	0.456784	1	0.01	0.012	spermatogenesis associated 1 [Source:HGNC Symbol;Acc:HGNC:14682]	NA	NA	no
ENSG00000117151	CTBS	-0.0865706	1.99713e-10	8.32983e-06	0.167	0.171	chitobiase [Source:HGNC Symbol;Acc:HGNC:2496]	GO:0004553(hydrolase activity, hydrolyzing O-glycosyl compounds);GO:0004568(chitinase activity);GO:0005615(extracellular space);GO:0005764(lysosome);GO:0005975(carbohydrate metabolic process);GO:0006032(chitin catabolic process);GO:0008061(chitin binding);GO:0008152(metabolic process);GO:0009313(oligosaccharide catabolic process);GO:0016787(hydrolase activity);GO:0016798(hydrolase activity, actin…	NA	no
ENSG00000284882	AL359762.1	-0.00153209	0.169386	1	0.023	0.02	novel transcript	NA	NA	no
ENSG00000117155	SSX2IP	0.00648067	0.00843896	1	0.026	0.019	SSX family member 2 interacting protein [Source:HGNC Symbol;Acc:HGNC:16509]	GO:0005515(protein binding);GO:0005634(nucleus);GO:0005737(cytoplasm);GO:0005815(microtubule organizing center);GO:0005856(cytoskeleton);GO:0005912(adherens junction);GO:0005913(cell-cell adherens junction);GO:0007098(centrosome cycle);GO:0007155(cell adhesion);GO:0019904(protein domain specific binding);GO:0030030(cell projection organization);GO:0030054(cell junction);GO:0031252(cell leading ed…	04520(Adherens junction)	no
ENSG00000171517	LPAR3	0.0131292	1.45235e-05	0.605759	0.014	0.004	lysophosphatidic acid receptor 3 [Source:HGNC Symbol;Acc:HGNC:14298]	GO:0000187(activation of MAPK activity);GO:0001965(G-protein alpha-subunit binding);GO:0004930(G protein-coupled receptor activity);GO:0005543(phospholipid binding);GO:0005886(plasma membrane);GO:0005887(integral component of plasma membrane);GO:0007165(signal transduction);GO:0007186(G protein-coupled receptor signaling pathway);GO:0007187(G protein-coupled receptor signaling pathway, coupled to…	04015(Rap1 signaling pathway);04072(Phospholipase D signaling pathway);04080(Neuroactive ligand-receptor interaction);04151(PI3K-Akt signaling pathway);05200(Pathways in cancer)	no
ENSG00000153898	MCOLN2	0.024317	0.000333735	1	0.041	0.025	mucolipin 2 [Source:HGNC Symbol;Acc:HGNC:13357]	GO:0002250(adaptive immune response);GO:0002376(immune system process);GO:0005261(cation channel activity);GO:0005262(calcium channel activity);GO:0005764(lysosome);GO:0005768(endosome);GO:0005886(plasma membrane);GO:0006811(ion transport);GO:0006816(calcium ion transport);GO:0015031(protein transport);GO:0016020(membrane);GO:0016021(integral component of membrane);GO:0031902(late endosome membra…	NA	no
ENSG00000162643	WDR63	-0.0133531	0.084807	1	0.01	0.015	WD repeat domain 63 [Source:HGNC Symbol;Acc:HGNC:30711]	GO:0005515(protein binding);GO:0007018(microtubule-based movement);GO:0008574(ATP-dependent microtubule motor activity, plus-end-directed);GO:0030286(dynein complex);GO:0045503(dynein light chain binding);GO:0045504(dynein heavy chain binding)	NA	no
ENSG00000055732	MCOLN3	0.0281987	8.187e-11	3.41472e-06	0.084	0.053	mucolipin 3 [Source:HGNC Symbol;Acc:HGNC:13358]	GO:0000421(autophagosome membrane);GO:0005261(cation channel activity);GO:0005737(cytoplasm);GO:0005764(lysosome);GO:0005765(lysosomal membrane);GO:0005768(endosome);GO:0005886(plasma membrane);GO:0006811(ion transport);GO:0007626(locomotory behavior);GO:0008289(lipid binding);GO:0016020(membrane);GO:0016021(integral component of membrane);GO:0031410(cytoplasmic vesicle);GO:0031901(early endosome…	NA	no
ENSG00000280099	AL603750.1	-0.00245732	0.210066	1	0	0.001	TEC	NA	NA	no
ENSG00000097096	SYDE2	0.00323557	0.247563	1	0.007	0.004	synapse defective Rho GTPase homolog 2 [Source:HGNC Symbol;Acc:HGNC:25841]	GO:0005096(GTPase activator activity);GO:0005829(cytosol);GO:0007165(signal transduction);GO:0051056(regulation of small GTPase mediated signal transduction);GO:0090630(activation of GTPase activity)	NA	no
ENSG00000162642	C1orf52	-0.0824392	1.35723e-07	0.00566087	0.193	0.196	chromosome 1 open reading frame 52 [Source:HGNC Symbol;Acc:HGNC:24871]	GO:0003723(RNA binding);GO:0005634(nucleus)	NA	no
ENSG00000142867	BCL10	-0.0974634	2.6779e-13	1.11693e-08	0.232	0.223	BCL10, immune signaling adaptor [Source:HGNC Symbol;Acc:HGNC:989]	GO:0001772(immunological synapse);GO:0001783(B cell apoptotic process);GO:0001843(neural tube closure);GO:0002020(protease binding);GO:0002223(stimulatory C-type lectin receptor signaling pathway);GO:0002224(toll-like receptor signaling pathway);GO:0002237(response to molecule of bacterial origin);GO:0002250(adaptive immune response);GO:0002376(immune system process);GO:0002906(negative regulatio…	04064(NF-kappa B signaling pathway);04625(C-type lectin receptor signaling pathway);04660(T cell receptor signaling pathway);04662(B cell receptor signaling pathway);05152(Tuberculosis)	no
ENSG00000223653	AL078459.1	0.00392401	0.208395	1	0.016	0.016	novel transcript	NA	NA	no
ENSG00000153904	DDAH1	-0.00360278	0.18798	1	0.007	0.009	dimethylarginine dimethylaminohydrolase 1 [Source:HGNC Symbol;Acc:HGNC:2715]	GO:0000052(citrulline metabolic process);GO:0003073(regulation of systemic arterial blood pressure);GO:0003824(catalytic activity);GO:0005829(cytosol);GO:0006525(arginine metabolic process);GO:0006527(arginine catabolic process);GO:0007263(nitric oxide mediated signal transduction);GO:0008285(negative regulation of cell population proliferation);GO:0016403(dimethylargininase activity);GO:0016597(…	NA	no
ENSG00000282057	AC092807.3	0.000887067	0.455074	1	0.006	0.005	novel transcript	NA	NA	no
ENSG00000142871	CCN1	-0.17936	3.0031e-14	1.25256e-09	0.092	0.108	cellular communication network factor 1 [Source:HGNC Symbol;Acc:HGNC:2654]	GO:0000166(nucleotide binding);GO:0001649(osteoblast differentiation);GO:0001934(positive regulation of protein phosphorylation);GO:0002041(intussusceptive angiogenesis);GO:0003181(atrioventricular valve morphogenesis);GO:0003278(apoptotic process involved in heart morphogenesis);GO:0003281(ventricular septum development);GO:0005178(integrin binding);GO:0005201(extracellular matrix structural con…	NA	no
ENSG00000117174	ZNHIT6	-0.0183617	0.000335205	1	0.093	0.083	zinc finger HIT-type containing 6 [Source:HGNC Symbol;Acc:HGNC:26089]	GO:0000463(maturation of LSU-rRNA from tricistronic rRNA transcript (SSU-rRNA, 5.8S rRNA, LSU-rRNA));GO:0001094(TFIID-class transcription factor complex binding);GO:0005515(protein binding);GO:0005634(nucleus);GO:0019899(enzyme binding);GO:0042254(ribosome biogenesis);GO:0042802(identical protein binding);GO:0046872(metal ion binding);GO:0048254(snoRNA localization);GO:0051117(ATPase binding);GO:…	NA	no
ENSG00000171502	COL24A1	-0.00428686	0.0437261	1	0.023	0.019	collagen type XXIV alpha 1 chain [Source:HGNC Symbol;Acc:HGNC:20821]	GO:0005201(extracellular matrix structural constituent);GO:0005515(protein binding);GO:0005576(extracellular region);GO:0005581(collagen trimer);GO:0005615(extracellular space);GO:0005788(endoplasmic reticulum lumen);GO:0030020(extracellular matrix structural constituent conferring tensile strength);GO:0030198(extracellular matrix organization);GO:0031012(extracellular matrix);GO:0062023(collagen…	04974(Protein digestion and absorption)	no
ENSG00000122417	ODF2L	-0.0145844	0.192872	1	0.059	0.059	outer dense fiber of sperm tails 2 like [Source:HGNC Symbol;Acc:HGNC:29225]	GO:0005737(cytoplasm);GO:0005813(centrosome);GO:0005814(centriole);GO:0005815(microtubule organizing center);GO:0005856(cytoskeleton);GO:0030030(cell projection organization);GO:0034451(centriolar satellite);GO:0036064(ciliary basal body);GO:0042995(cell projection);GO:1902018(negative regulation of cilium assembly)	NA	no
ENSG00000236915	CLCA4-AS1	0.000993319	0.485123	1	0.001	0	CLCA4 antisense RNA 1 [Source:HGNC Symbol;Acc:HGNC:54055]	NA	NA	no
ENSG00000261737	AL049597.2	-0.00463146	0.0181197	1	0.009	0.007	novel transcript, antisense to SH3GLB1	NA	NA	no
ENSG00000097033	SH3GLB1	-0.0427306	1.22107e-11	5.09295e-07	0.573	0.531	SH3 domain containing GRB2 like, endophilin B1 [Source:HGNC Symbol;Acc:HGNC:10833]	GO:0000139(Golgi membrane);GO:0000421(autophagosome membrane);GO:0005504(fatty acid binding);GO:0005515(protein binding);GO:0005737(cytoplasm);GO:0005739(mitochondrion);GO:0005741(mitochondrial outer membrane);GO:0005794(Golgi apparatus);GO:0005829(cytosol);GO:0006654(phosphatidic acid biosynthetic process);GO:0006914(autophagy);GO:0006915(apoptotic process);GO:0008289(lipid binding);GO:0008654(p…	04140(Autophagy - animal);04144(Endocytosis)	no
ENSG00000230721	AL049597.1	0.000933797	0.295886	1	0.001	0	ribosomal protein L17 (RPL17) pseudogene	NA	NA	no
ENSG00000183291	SELENOF	0.0461907	2.75026e-16	1.1471e-11	0.464	0.385	selenoprotein F [Source:HGNC Symbol;Acc:HGNC:17705]	GO:0005515(protein binding);GO:0005783(endoplasmic reticulum);GO:0005788(endoplasmic reticulum lumen);GO:0051084('de novo' posttranslational protein folding)	NA	no
ENSG00000153936	HS2ST1	0.029048	3.36026e-06	0.140153	0.088	0.061	heparan sulfate 2-O-sulfotransferase 1 [Source:HGNC Symbol;Acc:HGNC:5193]	GO:0000139(Golgi membrane);GO:0004394(heparan sulfate 2-O-sulfotransferase activity);GO:0005794(Golgi apparatus);GO:0006024(glycosaminoglycan biosynthetic process);GO:0008146(sulfotransferase activity);GO:0015014(heparan sulfate proteoglycan biosynthetic process, polysaccharide chain biosynthetic process);GO:0015015(heparan sulfate proteoglycan biosynthetic process, enzymatic modification);GO:001…	00534(Glycosaminoglycan biosynthesis - heparan sulfate / heparin)	no
ENSG00000225568	AC093155.1	0.0016773	0.485123	1	0.001	0	pseudogene similar to part of SUMO-1 activating enzyme subunit 2 (UBA2)	NA	NA	no
ENSG00000267272	LINC01140	0.00163144	0.382357	1	0.003	0.002	long intergenic non-protein coding RNA 1140 [Source:HGNC Symbol;Acc:HGNC:27922]	NA	NA	no
ENSG00000284240	AC099062.1	-0.00106254	0.289	1	0.002	0.002	uncharacterized LOC101927844 [Source:NCBI gene;Acc:101927844]	NA	NA	no
ENSG00000143013	LMO4	-0.0292053	1.04469e-15	4.35729e-11	0.473	0.417	LIM domain only 4 [Source:HGNC Symbol;Acc:HGNC:6644]	GO:0001158(enhancer sequence-specific DNA binding);GO:0001843(neural tube closure);GO:0003281(ventricular septum development);GO:0003700(DNA-binding transcription factor activity);GO:0005515(protein binding);GO:0005667(transcription factor complex);GO:0006366(transcription by RNA polymerase II);GO:0008134(transcription factor binding);GO:0021514(ventral spinal cord interneuron differentiation);GO…	NA	no
ENSG00000279778	AL445437.1	0.000734625	0.485123	1	0.001	0	TEC	NA	NA	no
ENSG00000065243	PKN2	-0.126894	2.53354e-12	1.05671e-07	0.253	0.257	protein kinase N2 [Source:HGNC Symbol;Acc:HGNC:9406]	GO:0000166(nucleotide binding);GO:0003723(RNA binding);GO:0004672(protein kinase activity);GO:0004674(protein serine/threonine kinase activity);GO:0004697(protein kinase C activity);GO:0005515(protein binding);GO:0005524(ATP binding);GO:0005634(nucleus);GO:0005654(nucleoplasm);GO:0005737(cytoplasm);GO:0005813(centrosome);GO:0005829(cytosol);GO:0005856(cytoskeleton);GO:0005886(plasma membrane);GO:…	04151(PI3K-Akt signaling pathway);05132(Salmonella infection)	no
ENSG00000241975	ELOCP19	-9.78255e-06	0.26874	1	0.003	0.002	elongin C pseudogene 19 [Source:HGNC Symbol;Acc:HGNC:38155]	NA	NA	no
ENSG00000137947	GTF2B	-0.0730776	3.93148e-06	0.163978	0.258	0.254	general transcription factor IIB [Source:HGNC Symbol;Acc:HGNC:4648]	GO:0000979(RNA polymerase II core promoter sequence-specific DNA binding);GO:0000993(RNA polymerase II complex binding);GO:0001047(core promoter binding);GO:0001139(RNA polymerase II complex recruiting activity);GO:0001174(transcriptional start site selection at RNA polymerase II promoter);GO:0003677(DNA binding);GO:0004402(histone acetyltransferase activity);GO:0005515(protein binding);GO:000563…	03022(Basal transcription factors);05203(Viral carcinogenesis)	no
ENSG00000137944	KYAT3	-0.00857114	0.000286018	1	0.048	0.04	kynurenine aminotransferase 3 [Source:HGNC Symbol;Acc:HGNC:33238]	GO:0003723(RNA binding);GO:0003824(catalytic activity);GO:0005737(cytoplasm);GO:0005739(mitochondrion);GO:0006103(2-oxoglutarate metabolic process);GO:0006520(cellular amino acid metabolic process);GO:0008483(transaminase activity);GO:0009058(biosynthetic process);GO:0016212(kynurenine-oxoglutarate transaminase activity);GO:0016740(transferase activity);GO:0016829(lyase activity);GO:0030170(pyrid…	00270(Cysteine and methionine metabolism);00380(Tryptophan metabolism);00450(Selenocompound metabolism);05204(Chemical carcinogenesis)	no
ENSG00000213516	RBMXL1	-0.0216664	0.033441	1	0.063	0.061	RBMX like 1 [Source:HGNC Symbol;Acc:HGNC:25073]	GO:0003676(nucleic acid binding);GO:0003723(RNA binding);GO:0003727(single-stranded RNA binding);GO:0005634(nucleus);GO:0005681(spliceosomal complex);GO:0006376(mRNA splice site selection);GO:0006397(mRNA processing);GO:0008380(RNA splicing);GO:0045893(positive regulation of transcription, DNA-templated);GO:0048026(positive regulation of mRNA splicing, via spliceosome);GO:1990904(ribonucleoprotei…	03040(Spliceosome)	no
ENSG00000117226	GBP3	-0.02829	1.1666e-05	0.486578	0.122	0.112	guanylate binding protein 3 [Source:HGNC Symbol;Acc:HGNC:4184]	GO:0000139(Golgi membrane);GO:0000166(nucleotide binding);GO:0002376(immune system process);GO:0003924(GTPase activity);GO:0005515(protein binding);GO:0005525(GTP binding);GO:0005737(cytoplasm);GO:0005794(Golgi apparatus);GO:0005829(cytosol);GO:0016020(membrane);GO:0016787(hydrolase activity);GO:0042803(protein homodimerization activity);GO:0048471(perinuclear region of cytoplasm);GO:0051607(defe…	04621(NOD-like receptor signaling pathway)	no
ENSG00000117228	GBP1	-0.0261309	1.44696e-36	6.03512e-32	0.283	0.193	guanylate binding protein 1 [Source:HGNC Symbol;Acc:HGNC:4182]	GO:0000139(Golgi membrane);GO:0000166(nucleotide binding);GO:0002376(immune system process);GO:0003779(actin binding);GO:0003924(GTPase activity);GO:0005515(protein binding);GO:0005525(GTP binding);GO:0005576(extracellular region);GO:0005737(cytoplasm);GO:0005794(Golgi apparatus);GO:0005829(cytosol);GO:0005886(plasma membrane);GO:0012506(vesicle membrane);GO:0015629(actin cytoskeleton);GO:0016020…	04621(NOD-like receptor signaling pathway)	no
ENSG00000234518	PTGES3P1	0.01938	0.00271462	1	0.013	0.005	prostaglandin E synthase 3 pseudogene 1 [Source:HGNC Symbol;Acc:HGNC:43824]	NA	NA	no
ENSG00000162645	GBP2	0.205861	6.71645e-32	2.80136e-27	0.436	0.296	guanylate binding protein 2 [Source:HGNC Symbol;Acc:HGNC:4183]	GO:0000139(Golgi membrane);GO:0000166(nucleotide binding);GO:0003924(GTPase activity);GO:0005515(protein binding);GO:0005525(GTP binding);GO:0005634(nucleus);GO:0005654(nucleoplasm);GO:0005737(cytoplasm);GO:0005794(Golgi apparatus);GO:0005829(cytosol);GO:0006955(immune response);GO:0015629(actin cytoskeleton);GO:0016020(membrane);GO:0016787(hydrolase activity);GO:0034504(protein localization to n…	04621(NOD-like receptor signaling pathway)	no
ENSG00000213512	GBP7	0.0101024	0.0326113	1	0.004	0	guanylate binding protein 7 [Source:HGNC Symbol;Acc:HGNC:29606]	GO:0000166(nucleotide binding);GO:0003924(GTPase activity);GO:0005525(GTP binding);GO:0016020(membrane)	04621(NOD-like receptor signaling pathway)	no
ENSG00000162654	GBP4	0.0188392	3.36648e-17	1.40412e-12	0.12	0.079	guanylate binding protein 4 [Source:HGNC Symbol;Acc:HGNC:20480]	GO:0000139(Golgi membrane);GO:0000166(nucleotide binding);GO:0003924(GTPase activity);GO:0005515(protein binding);GO:0005525(GTP binding);GO:0005634(nucleus);GO:0005737(cytoplasm);GO:0005794(Golgi apparatus);GO:0005829(cytosol);GO:0016020(membrane);GO:0016787(hydrolase activity);GO:0042803(protein homodimerization activity);GO:0048471(perinuclear region of cytoplasm);GO:0071346(cellular response …	04621(NOD-like receptor signaling pathway)	no
ENSG00000284734	AC099063.4	0.00343855	4.12785e-05	1	0.002	0.001	novel transcript, antisense to GBP4	NA	NA	no
ENSG00000154451	GBP5	-0.00747623	1.12254e-09	4.68199e-05	0.089	0.063	guanylate binding protein 5 [Source:HGNC Symbol;Acc:HGNC:19895]	GO:0000139(Golgi membrane);GO:0000166(nucleotide binding);GO:0002376(immune system process);GO:0003924(GTPase activity);GO:0005515(protein binding);GO:0005525(GTP binding);GO:0005737(cytoplasm);GO:0005794(Golgi apparatus);GO:0006954(inflammatory response);GO:0009617(response to bacterium);GO:0016020(membrane);GO:0016787(hydrolase activity);GO:0031410(cytoplasmic vesicle);GO:0034067(protein locali…	04621(NOD-like receptor signaling pathway)	no
ENSG00000225492	GBP1P1	-0.00399179	0.330611	1	0.003	0.003	guanylate binding protein 1 pseudogene 1 [Source:HGNC Symbol;Acc:HGNC:39561]	NA	NA	no
ENSG00000197147	LRRC8B	0.0200103	0.000818192	1	0.051	0.036	leucine rich repeat containing 8 VRAC subunit B [Source:HGNC Symbol;Acc:HGNC:30692]	GO:0005225(volume-sensitive anion channel activity);GO:0005515(protein binding);GO:0005623(cell);GO:0005737(cytoplasm);GO:0005783(endoplasmic reticulum);GO:0005789(endoplasmic reticulum membrane);GO:0005886(plasma membrane);GO:0005887(integral component of plasma membrane);GO:0006811(ion transport);GO:0006884(cell volume homeostasis);GO:0015698(inorganic anion transport);GO:0016020(membrane);GO:0…	NA	no
ENSG00000231999	LRRC8C-DT	-0.000675695	0.920907	1	0.011	0.011	LRRC8C divergent transcript [Source:HGNC Symbol;Acc:HGNC:53731]	NA	NA	no
ENSG00000171488	LRRC8C	0.0481518	3.64551e-17	1.52051e-12	0.168	0.114	leucine rich repeat containing 8 VRAC subunit C [Source:HGNC Symbol;Acc:HGNC:25075]	GO:0005225(volume-sensitive anion channel activity);GO:0005515(protein binding);GO:0005623(cell);GO:0005737(cytoplasm);GO:0005783(endoplasmic reticulum);GO:0005789(endoplasmic reticulum membrane);GO:0005886(plasma membrane);GO:0005887(integral component of plasma membrane);GO:0006811(ion transport);GO:0006884(cell volume homeostasis);GO:0015698(inorganic anion transport);GO:0015734(taurine transp…	NA	no
ENSG00000231613	AC099568.1	-0.000135473	0.988401	1	0.001	0.001	novel transcript	NA	NA	no
ENSG00000272931	AC099568.2	0.00112417	0.821588	1	0.002	0.002	novel transcript	NA	NA	no
ENSG00000171492	LRRC8D	-0.00573937	3.37967e-06	0.140963	0.088	0.072	leucine rich repeat containing 8 VRAC subunit D [Source:HGNC Symbol;Acc:HGNC:16992]	GO:0005225(volume-sensitive anion channel activity);GO:0005515(protein binding);GO:0005623(cell);GO:0005737(cytoplasm);GO:0005783(endoplasmic reticulum);GO:0005789(endoplasmic reticulum membrane);GO:0005886(plasma membrane);GO:0005887(integral component of plasma membrane);GO:0006811(ion transport);GO:0006884(cell volume homeostasis);GO:0015698(inorganic anion transport);GO:0015734(taurine transp…	NA	no
ENSG00000228175	GEMIN8P4	0.000150134	0.462352	1	0	0.001	gem nuclear organelle associated protein 8 pseudogene 4 [Source:HGNC Symbol;Acc:HGNC:37979]	NA	NA	no
ENSG00000162664	ZNF326	0.0349229	2.64839e-05	1	0.203	0.167	zinc finger protein 326 [Source:HGNC Symbol;Acc:HGNC:14104]	GO:0000993(RNA polymerase II complex binding);GO:0003677(DNA binding);GO:0003723(RNA binding);GO:0005515(protein binding);GO:0005634(nucleus);GO:0005654(nucleoplasm);GO:0006397(mRNA processing);GO:0008380(RNA splicing);GO:0016363(nuclear matrix);GO:0032784(regulation of DNA-templated transcription, elongation);GO:0043231(intracellular membrane-bounded organelle);GO:0043484(regulation of RNA splic…	NA	no
ENSG00000233593	LINC02609	-0.00138012	0.877946	1	0.004	0.005	long intergenic non-protein coding RNA 2609 [Source:HGNC Symbol;Acc:HGNC:27140]	NA	NA	no
ENSG00000272094	AC091614.1	-0.00154083	0.392566	1	0	0.001	novel transcript	NA	NA	no
ENSG00000122482	ZNF644	-0.0459308	1.13736e-08	0.00047438	0.283	0.259	zinc finger protein 644 [Source:HGNC Symbol;Acc:HGNC:29222]	GO:0000981(DNA-binding transcription factor activity, RNA polymerase II-specific);GO:0003676(nucleic acid binding);GO:0003677(DNA binding);GO:0003700(DNA-binding transcription factor activity);GO:0005634(nucleus);GO:0006355(regulation of transcription, DNA-templated);GO:0006357(regulation of transcription by RNA polymerase II);GO:0046872(metal ion binding)	NA	no
ENSG00000162669	HFM1	0.000869325	1	1	0.001	0	HFM1, ATP dependent DNA helicase homolog [Source:HGNC Symbol;Acc:HGNC:20193]	GO:0000166(nucleotide binding);GO:0000712(resolution of meiotic recombination intermediates);GO:0003676(nucleic acid binding);GO:0004386(helicase activity);GO:0005524(ATP binding);GO:0016787(hydrolase activity);GO:0051321(meiotic cell cycle)	NA	no
ENSG00000097046	CDC7	0.00285356	0.933118	1	0.007	0.006	cell division cycle 7 [Source:HGNC Symbol;Acc:HGNC:1745]	GO:0000082(G1/S transition of mitotic cell cycle);GO:0000166(nucleotide binding);GO:0000727(double-strand break repair via break-induced replication);GO:0004672(protein kinase activity);GO:0004674(protein serine/threonine kinase activity);GO:0005515(protein binding);GO:0005524(ATP binding);GO:0005634(nucleus);GO:0005654(nucleoplasm);GO:0005737(cytoplasm);GO:0006260(DNA replication);GO:0006468(pro…	04110(Cell cycle)	no
ENSG00000069702	TGFBR3	-0.0673481	1.60766e-06	0.0670541	0.032	0.059	transforming growth factor beta receptor 3 [Source:HGNC Symbol;Acc:HGNC:11774]	GO:0001666(response to hypoxia);GO:0001837(epithelial to mesenchymal transition);GO:0001889(liver development);GO:0003007(heart morphogenesis);GO:0003150(muscular septum morphogenesis);GO:0003151(outflow tract morphogenesis);GO:0003223(ventricular compact myocardium morphogenesis);GO:0005024(transforming growth factor beta-activated receptor activity);GO:0005114(type II transforming growth factor…	NA	no
ENSG00000239794	RN7SL653P	-0.000849401	1	1	0	0.001	RNA, 7SL, cytoplasmic 653, pseudogene [Source:HGNC Symbol;Acc:HGNC:46669]	NA	NA	no
ENSG00000189195	BTBD8	-0.00933059	0.675449	1	0.021	0.023	BTB domain containing 8 [Source:HGNC Symbol;Acc:HGNC:21019]	GO:0005515(protein binding);GO:0005634(nucleus);GO:0005654(nucleoplasm);GO:0098793(presynapse);GO:0150007(clathrin-dependent synaptic vesicle endocytosis)	NA	no
ENSG00000273487	AC104836.1	-0.00167727	0.392566	1	0	0.001	novel transcript	NA	NA	no
ENSG00000174842	GLMN	-0.0206663	0.194972	1	0.029	0.035	glomulin, FKBP associated protein [Source:HGNC Symbol;Acc:HGNC:14373]	GO:0001570(vasculogenesis);GO:0001843(neural tube closure);GO:0005171(hepatocyte growth factor receptor binding);GO:0005515(protein binding);GO:0005737(cytoplasm);GO:0031397(negative regulation of protein ubiquitination);GO:0031461(cullin-RING ubiquitin ligase complex);GO:0031462(Cul2-RING ubiquitin ligase complex);GO:0031463(Cul3-RING ubiquitin ligase complex);GO:0031464(Cul4A-RING E3 ubiquitin …	NA	no
ENSG00000122484	RPAP2	-0.0208707	0.346637	1	0.08	0.081	RNA polymerase II associated protein 2 [Source:HGNC Symbol;Acc:HGNC:25791]	GO:0004721(phosphoprotein phosphatase activity);GO:0004722(protein serine/threonine phosphatase activity);GO:0005515(protein binding);GO:0005634(nucleus);GO:0005654(nucleoplasm);GO:0005730(nucleolus);GO:0005737(cytoplasm);GO:0005829(cytosol);GO:0008420(RNA polymerase II CTD heptapeptide repeat phosphatase activity);GO:0009301(snRNA transcription);GO:0016591(RNA polymerase II, holoenzyme);GO:00167…	NA	no
ENSG00000067208	EVI5	-0.0316603	4.3344e-08	0.00180784	0.273	0.249	ecotropic viral integration site 5 [Source:HGNC Symbol;Acc:HGNC:3501]	GO:0005096(GTPase activator activity);GO:0005515(protein binding);GO:0005634(nucleus);GO:0005737(cytoplasm);GO:0005794(Golgi apparatus);GO:0005815(microtubule organizing center);GO:0005819(spindle);GO:0005829(cytosol);GO:0005856(cytoskeleton);GO:0006886(intracellular protein transport);GO:0007049(cell cycle);GO:0017137(Rab GTPase binding);GO:0042147(retrograde transport, endosome to Golgi);GO:004…	NA	no
ENSG00000223787	AL354890.1	0.00240579	0.454339	1	0.001	0	ACN9 homolog (S. cerevisiae) pseudogene	NA	NA	no
ENSG00000229992	HMGB3P9	0.00153299	0.339018	1	0.002	0.001	high mobility group box 3 pseudogene 9 [Source:HGNC Symbol;Acc:HGNC:39301]	NA	NA	no
ENSG00000225505	AC104332.1	3.98373e-05	0.489824	1	0.001	0.001	novel pseudogene	NA	NA	no
ENSG00000154511	DIPK1A	0.00476131	0.0513697	1	0.021	0.015	divergent protein kinase domain 1A [Source:HGNC Symbol;Acc:HGNC:32213]	GO:0005783(endoplasmic reticulum);GO:0005789(endoplasmic reticulum membrane);GO:0016020(membrane);GO:0016021(integral component of membrane)	NA	no
ENSG00000229052	AL449283.1	0.00473369	0.595937	1	0.002	0.001	GAJ protein pseudogene	NA	NA	no
ENSG00000143033	MTF2	0.0298081	7.72773e-08	0.00322316	0.154	0.119	metal response element binding transcription factor 2 [Source:HGNC Symbol;Acc:HGNC:29535]	GO:0000122(negative regulation of transcription by RNA polymerase II);GO:0000977(RNA polymerase II regulatory region sequence-specific DNA binding);GO:0003677(DNA binding);GO:0003700(DNA-binding transcription factor activity);GO:0005634(nucleus);GO:0005654(nucleoplasm);GO:0005737(cytoplasm);GO:0005925(focal adhesion);GO:0006325(chromatin organization);GO:0007379(segment specification);GO:0019827(…	NA	no
ENSG00000117500	TMED5	0.0159629	6.72152e-10	2.80348e-05	0.344	0.293	transmembrane p24 trafficking protein 5 [Source:HGNC Symbol;Acc:HGNC:24251]	GO:0005515(protein binding);GO:0005783(endoplasmic reticulum);GO:0005789(endoplasmic reticulum membrane);GO:0005793(endoplasmic reticulum-Golgi intermediate compartment);GO:0005794(Golgi apparatus);GO:0005801(cis-Golgi network);GO:0006886(intracellular protein transport);GO:0006888(endoplasmic reticulum to Golgi vesicle-mediated transport);GO:0007030(Golgi organization);GO:0015031(protein transpo…	NA	no
ENSG00000122483	CCDC18	0.00776958	0.000134287	1	0.053	0.039	coiled-coil domain containing 18 [Source:HGNC Symbol;Acc:HGNC:30370]	NA	NA	no
ENSG00000237003	AC126124.2	0.000495411	1	1	0.001	0	ribosomal protein L36a (RPL36A) pseudogene	NA	NA	no
ENSG00000223745	CCDC18-AS1	-0.0538043	0.000539276	1	0.07	0.077	CCDC18 antisense RNA 1 [Source:HGNC Symbol;Acc:HGNC:52262]	NA	NA	no
ENSG00000229567	AL139421.1	-0.00322409	0.10889	1	0	0.001	ribosomal protein L39 (RPL39) pseudogene	NA	NA	no
ENSG00000117505	DR1	-0.0194275	1.47465e-11	6.1506e-07	0.224	0.192	down-regulator of transcription 1 [Source:HGNC Symbol;Acc:HGNC:3017]	GO:0000122(negative regulation of transcription by RNA polymerase II);GO:0000981(DNA-binding transcription factor activity, RNA polymerase II-specific);GO:0001047(core promoter binding);GO:0003677(DNA binding);GO:0003713(transcription coactivator activity);GO:0003714(transcription corepressor activity);GO:0005515(protein binding);GO:0005634(nucleus);GO:0005671(Ada2/Gcn5/Ada3 transcription activat…	NA	no
ENSG00000137942	FNBP1L	0.00168907	0.264918	1	0.052	0.046	formin binding protein 1 like [Source:HGNC Symbol;Acc:HGNC:20851]	GO:0005515(protein binding);GO:0005737(cytoplasm);GO:0005829(cytosol);GO:0005856(cytoskeleton);GO:0005886(plasma membrane);GO:0005938(cell cortex);GO:0006897(endocytosis);GO:0006900(vesicle budding from membrane);GO:0006914(autophagy);GO:0008289(lipid binding);GO:0010324(membrane invagination);GO:0016020(membrane);GO:0016050(vesicle organization);GO:0030050(vesicle transport along actin filament)…	NA	no
ENSG00000137936	BCAR3	0.0184228	8.01723e-05	1	0.058	0.04	BCAR3, NSP family adaptor protein [Source:HGNC Symbol;Acc:HGNC:973]	GO:0002089(lens morphogenesis in camera-type eye);GO:0005085(guanyl-nucleotide exchange factor activity);GO:0005515(protein binding);GO:0007165(signal transduction);GO:0007264(small GTPase mediated signal transduction);GO:0033138(positive regulation of peptidyl-serine phosphorylation);GO:0042493(response to drug)	NA	no
ENSG00000224093	AL109613.1	0.00369792	0.602891	1	0.002	0	novel transcript	NA	NA	no
ENSG00000260464	AL049796.1	-0.00114603	0.222124	1	0.004	0.005	novel transcript	NA	NA	no
ENSG00000067334	DNTTIP2	0.0581819	1.16872e-13	4.87461e-09	0.49	0.415	deoxynucleotidyltransferase terminal interacting protein 2 [Source:HGNC Symbol;Acc:HGNC:24013]	GO:0003723(RNA binding);GO:0005634(nucleus);GO:0005730(nucleolus)	NA	no
ENSG00000023909	GCLM	0.0978391	3.17962e-10	1.32619e-05	0.223	0.161	glutamate-cysteine ligase modifier subunit [Source:HGNC Symbol;Acc:HGNC:4312]	GO:0004357(glutamate-cysteine ligase activity);GO:0005829(cytosol);GO:0006534(cysteine metabolic process);GO:0006536(glutamate metabolic process);GO:0006749(glutathione metabolic process);GO:0006750(glutathione biosynthetic process);GO:0006979(response to oxidative stress);GO:0007568(aging);GO:0007584(response to nutrient);GO:0008637(apoptotic mitochondrial changes);GO:0014823(response to activit…	00270(Cysteine and methionine metabolism);00480(Glutathione metabolism);04216(Ferroptosis)	no
ENSG00000198691	ABCA4	-0.00175987	0.91626	1	0	0.001	ATP binding cassette subfamily A member 4 [Source:HGNC Symbol;Acc:HGNC:34]	GO:0000166(nucleotide binding);GO:0001523(retinoid metabolic process);GO:0001750(photoreceptor outer segment);GO:0004012(phospholipid-translocating ATPase activity);GO:0005215(transporter activity);GO:0005319(lipid transporter activity);GO:0005395(eye pigment precursor transporter activity);GO:0005524(ATP binding);GO:0005548(phospholipid transporter activity);GO:0005887(integral component of plas…	02010(ABC transporters)	no
ENSG00000137962	ARHGAP29	-0.0312425	2.23583e-05	0.932541	0.007	0.022	Rho GTPase activating protein 29 [Source:HGNC Symbol;Acc:HGNC:30207]	GO:0005096(GTPase activator activity);GO:0005737(cytoplasm);GO:0005829(cytosol);GO:0007165(signal transduction);GO:0007266(Rho protein signal transduction);GO:0030165(PDZ domain binding);GO:0032991(protein-containing complex);GO:0035556(intracellular signal transduction);GO:0043547(positive regulation of GTPase activity);GO:0046872(metal ion binding);GO:0051056(regulation of small GTPase mediated…	NA	no
ENSG00000117528	ABCD3	0.00268471	2.03855e-05	0.850259	0.073	0.057	ATP binding cassette subfamily D member 3 [Source:HGNC Symbol;Acc:HGNC:67]	GO:0000166(nucleotide binding);GO:0005324(long-chain fatty acid transporter activity);GO:0005515(protein binding);GO:0005524(ATP binding);GO:0005739(mitochondrion);GO:0005777(peroxisome);GO:0005778(peroxisomal membrane);GO:0005782(peroxisomal matrix);GO:0005829(cytosol);GO:0006633(fatty acid biosynthetic process);GO:0006635(fatty acid beta-oxidation);GO:0007031(peroxisome organization);GO:0014070…	02010(ABC transporters);04146(Peroxisome)	no
ENSG00000117525	F3	-0.0500435	2.93583e-05	1	0.058	0.06	coagulation factor III, tissue factor [Source:HGNC Symbol;Acc:HGNC:3541]	GO:0001938(positive regulation of endothelial cell proliferation);GO:0002020(protease binding);GO:0002541(activation of plasma proteins involved in acute inflammatory response);GO:0002543(activation of blood coagulation via clotting cascade);GO:0004252(serine-type endopeptidase activity);GO:0004896(cytokine receptor activity);GO:0005515(protein binding);GO:0005543(phospholipid binding);GO:0005576…	04610(Complement and coagulation cascades);04933(AGE-RAGE signaling pathway in diabetic complications)	no
ENSG00000224081	SLC44A3-AS1	-0.00935633	0.0022503	1	0.001	0.005	SLC44A3 antisense RNA 1 [Source:HGNC Symbol;Acc:HGNC:49057]	NA	NA	no
ENSG00000143036	SLC44A3	-0.00107103	0.153052	1	0.004	0.005	solute carrier family 44 member 3 [Source:HGNC Symbol;Acc:HGNC:28689]	GO:0005515(protein binding);GO:0005886(plasma membrane);GO:0006656(phosphatidylcholine biosynthetic process);GO:0016020(membrane);GO:0016021(integral component of membrane);GO:0055085(transmembrane transport)	05231(Choline metabolism in cancer)	no
[truncated: 22,207 more rows]
