# Supplementary material for: Single-cell RNA sequencing reveals distinct chondrocyte states in femoral cartilage under weight-bearing load in Rheumatoid arthritis
Source: Front Immunol. 2023 Aug 16;14:1247355. doi: 10.3389/fimmu.2023.1247355 (PMC10467429; doi:10.3389/fimmu.2023.1247355)
Supplement: Supplementary file 16 [file Table_11.xlsx]

## Sheet: cluster0
ONTOLOGY	ID	Description	GeneRatio	BgRatio	pvalue	p.adjust	qvalue	geneID	Count
BP	GO:0019886	antigen processing and presentation of exogenous peptide antigen via MHC class II	12/252	30/18800	1.80799e-15	6.62268e-12	5.12138e-12	LGMN/HLA-DRA/HLA-DPA1/CD74/FCGR2B/HLA-DMA/HLA-DRB5/HLA-DMB/HLA-DQA2/HLA-DPB1/HLA-DQA1/IFI30	12
BP	GO:0002495	antigen processing and presentation of peptide antigen via MHC class II	12/252	34/18800	1.09315e-14	2.0021e-11	1.54825e-11	LGMN/HLA-DRA/HLA-DPA1/CD74/FCGR2B/HLA-DMA/HLA-DRB5/HLA-DMB/HLA-DQA2/HLA-DPB1/HLA-DQA1/IFI30	12
BP	GO:0002504	antigen processing and presentation of peptide or polysaccharide antigen via MHC class II	12/252	36/18800	2.43676e-14	2.97529e-11	2.30082e-11	LGMN/HLA-DRA/HLA-DPA1/CD74/FCGR2B/HLA-DMA/HLA-DRB5/HLA-DMB/HLA-DQA2/HLA-DPB1/HLA-DQA1/IFI30	12
BP	GO:0002478	antigen processing and presentation of exogenous peptide antigen	12/252	38/18800	5.14741e-14	4.71374e-11	3.64518e-11	LGMN/HLA-DRA/HLA-DPA1/CD74/FCGR2B/HLA-DMA/HLA-DRB5/HLA-DMB/HLA-DQA2/HLA-DPB1/HLA-DQA1/IFI30	12
BP	GO:0019884	antigen processing and presentation of exogenous antigen	12/252	47/18800	8.92878e-13	6.54122e-10	5.05839e-10	LGMN/HLA-DRA/HLA-DPA1/CD74/FCGR2B/HLA-DMA/HLA-DRB5/HLA-DMB/HLA-DQA2/HLA-DPB1/HLA-DQA1/IFI30	12
BP	GO:0048002	antigen processing and presentation of peptide antigen	13/252	63/18800	1.91064e-12	1.16645e-09	9.02023e-10	LGMN/HLA-DRA/HLA-DPA1/CD74/FCGR2B/CD209/HLA-DMA/HLA-DRB5/HLA-DMB/HLA-DQA2/HLA-DPB1/HLA-DQA1/IFI30	13
BP	GO:1903037	regulation of leukocyte cell-cell adhesion	25/252	344/18800	7.24846e-12	3.79302e-09	2.93318e-09	AIF1/NR4A3/IGF1/HLA-DRA/HLA-DPA1/CD74/FCGR2B/FGL2/CD209/HLA-DMA/HLA-DRB5/HLA-DMB/HLA-DQA2/HLA-DPB1/FOXO3/CD83/RUNX1/MAP3K8/PRNP/HLA-DQA1/VSIG4/KLF4/TFRC/SYK/HES1	25
BP	GO:0002399	MHC class II protein complex assembly	8/252	16/18800	1.09423e-11	4.4535e-09	3.44394e-09	HLA-DRA/HLA-DPA1/HLA-DMA/HLA-DRB5/HLA-DMB/HLA-DQA2/HLA-DPB1/HLA-DQA1	8
BP	GO:0002503	peptide antigen assembly with MHC class II protein complex	8/252	16/18800	1.09423e-11	4.4535e-09	3.44394e-09	HLA-DRA/HLA-DPA1/HLA-DMA/HLA-DRB5/HLA-DMB/HLA-DQA2/HLA-DPB1/HLA-DQA1	8
BP	GO:0050863	regulation of T cell activation	24/252	342/18800	4.04493e-11	1.48166e-08	1.14578e-08	AIF1/IGF1/HLA-DRA/HLA-DPA1/CD74/FCGR2B/FGL2/CD209/HLA-DMA/HLA-DRB5/HLA-DMB/HLA-DQA2/HLA-DPB1/FOXO3/CD83/RUNX1/MAP3K8/PRNP/HLA-DQA1/VSIG4/TNFRSF1B/TFRC/SYK/HES1	24
BP	GO:0007159	leukocyte cell-cell adhesion	25/252	381/18800	6.57757e-11	2.19033e-08	1.6938e-08	AIF1/NR4A3/IGF1/HLA-DRA/HLA-DPA1/CD74/FCGR2B/FGL2/CD209/HLA-DMA/HLA-DRB5/HLA-DMB/HLA-DQA2/HLA-DPB1/FOXO3/CD83/RUNX1/MAP3K8/PRNP/HLA-DQA1/VSIG4/KLF4/TFRC/SYK/HES1	25
BP	GO:0002396	MHC protein complex assembly	8/252	20/18800	1.02247e-10	2.88099e-08	2.2279e-08	HLA-DRA/HLA-DPA1/HLA-DMA/HLA-DRB5/HLA-DMB/HLA-DQA2/HLA-DPB1/HLA-DQA1	8
BP	GO:0002501	peptide antigen assembly with MHC protein complex	8/252	20/18800	1.02247e-10	2.88099e-08	2.2279e-08	HLA-DRA/HLA-DPA1/HLA-DMA/HLA-DRB5/HLA-DMB/HLA-DQA2/HLA-DPB1/HLA-DQA1	8
BP	GO:1903039	positive regulation of leukocyte cell-cell adhesion	20/252	245/18800	1.27304e-10	3.33083e-08	2.57576e-08	AIF1/NR4A3/IGF1/HLA-DRA/HLA-DPA1/CD74/CD209/HLA-DMA/HLA-DRB5/HLA-DMB/HLA-DQA2/HLA-DPB1/FOXO3/CD83/RUNX1/MAP3K8/HLA-DQA1/TFRC/SYK/HES1	20
BP	GO:0019882	antigen processing and presentation	14/252	107/18800	1.69247e-10	4.13301e-08	3.1961e-08	LGMN/HLA-DRA/HLA-DPA1/CD74/FCGR2B/FGL2/CD209/HLA-DMA/HLA-DRB5/HLA-DMB/HLA-DQA2/HLA-DPB1/HLA-DQA1/IFI30	14
BP	GO:0050870	positive regulation of T cell activation	19/252	223/18800	1.80758e-10	4.13823e-08	3.20013e-08	AIF1/IGF1/HLA-DRA/HLA-DPA1/CD74/CD209/HLA-DMA/HLA-DRB5/HLA-DMB/HLA-DQA2/HLA-DPB1/FOXO3/CD83/RUNX1/MAP3K8/HLA-DQA1/TFRC/SYK/HES1	19
BP	GO:0050867	positive regulation of cell activation	26/252	436/18800	2.16899e-10	4.67353e-08	3.61408e-08	CTSC/AIF1/NR4A3/GPR183/IGF1/HLA-DRA/HLA-DPA1/CD74/MEF2C/GAS6/CD209/HLA-DMA/HLA-DRB5/HLA-DMB/HLA-DQA2/HLA-DPB1/FOXO3/CD83/RUNX1/MAP3K8/HLA-DQA1/CCL3/PLEK/TFRC/SYK/HES1	26
BP	GO:0060326	cell chemotaxis	22/252	315/18800	2.98841e-10	6.08142e-08	4.70282e-08	CCL18/CCL13/AIF1/LGMN/GPR183/CXCL2/CD74/GAS6/NRP1/C3AR1/CSF1R/C5AR1/CMKLR1/CCL3L1/HBEGF/NR4A1/CCL3/HRH1/NINJ1/MPP1/DUSP1/SYK	22
BP	GO:0022409	positive regulation of cell-cell adhesion	21/252	291/18800	4.24357e-10	8.18117e-08	6.32657e-08	AIF1/NR4A3/IGF1/HLA-DRA/HLA-DPA1/CD74/CD209/HLA-DMA/HLA-DRB5/HLA-DMB/HLA-DQA2/HLA-DPB1/FOXO3/CD83/RUNX1/MAP3K8/HLA-DQA1/CITED2/TFRC/SYK/HES1	21
BP	GO:0030595	leukocyte chemotaxis	19/252	236/18800	4.75177e-10	8.70287e-08	6.73001e-08	CCL18/CCL13/AIF1/LGMN/GPR183/CXCL2/CD74/GAS6/C3AR1/CSF1R/C5AR1/CMKLR1/CCL3L1/CCL3/HRH1/NINJ1/MPP1/DUSP1/SYK	19
BP	GO:0002696	positive regulation of leukocyte activation	25/252	421/18800	5.37517e-10	9.37583e-08	7.25042e-08	CTSC/AIF1/NR4A3/GPR183/IGF1/HLA-DRA/HLA-DPA1/CD74/MEF2C/GAS6/CD209/HLA-DMA/HLA-DRB5/HLA-DMB/HLA-DQA2/HLA-DPB1/FOXO3/CD83/RUNX1/MAP3K8/HLA-DQA1/CCL3/TFRC/SYK/HES1	25
BP	GO:0022407	regulation of cell-cell adhesion	26/252	456/18800	5.68613e-10	9.46741e-08	7.32123e-08	AIF1/NR4A3/IGF1/HLA-DRA/HLA-DPA1/CD74/FCGR2B/FGL2/CD209/HLA-DMA/HLA-DRB5/HLA-DMB/HLA-DQA2/HLA-DPB1/FOXO3/CD83/RUNX1/MAP3K8/PRNP/HLA-DQA1/VSIG4/CITED2/KLF4/TFRC/SYK/HES1	26
BP	GO:0016064	immunoglobulin mediated immune response	17/252	216/18800	5.65251e-09	9.00223e-07	6.96151e-07	C1QA/C1QB/C1QC/HLA-DRA/HLA-DPA1/CD74/FCGR2B/HLA-DMA/HLA-DRB5/CLU/HLA-DMB/HLA-DQA2/HLA-DPB1/HLA-DQA1/SERPING1/C2/TFRC	17
BP	GO:0001819	positive regulation of cytokine production	25/252	475/18800	6.30186e-09	9.24832e-07	7.15181e-07	AIF1/NR4A3/HLA-DPA1/CD74/EGR1/HMOX1/CLU/HLA-DPB1/LY96/C3AR1/CSF1R/MNDA/CD83/CYBB/C5AR1/RUNX1/CYP1B1/PTGS2/CCL3/TLR7/HSPA1B/IFI16/LACC1/SYK/HIF1A	25
BP	GO:0051251	positive regulation of lymphocyte activation	22/252	371/18800	6.31198e-09	9.24832e-07	7.15181e-07	AIF1/GPR183/IGF1/HLA-DRA/HLA-DPA1/CD74/MEF2C/GAS6/CD209/HLA-DMA/HLA-DRB5/HLA-DMB/HLA-DQA2/HLA-DPB1/FOXO3/CD83/RUNX1/MAP3K8/HLA-DQA1/TFRC/SYK/HES1	22
BP	GO:0019724	B cell mediated immunity	17/252	219/18800	6.95844e-09	9.80337e-07	7.58104e-07	C1QA/C1QB/C1QC/HLA-DRA/HLA-DPA1/CD74/FCGR2B/HLA-DMA/HLA-DRB5/CLU/HLA-DMB/HLA-DQA2/HLA-DPB1/HLA-DQA1/SERPING1/C2/TFRC	17
BP	GO:0045785	positive regulation of cell adhesion	24/252	446/18800	8.40003e-09	1.1396e-06	8.81266e-07	AIF1/NR4A3/IGF1/DAB2/HLA-DRA/HLA-DPA1/CD74/CD209/HLA-DMA/HLA-DRB5/NRP1/HLA-DMB/HLA-DQA2/HLA-DPB1/FOXO3/CD83/RUNX1/MAP3K8/HLA-DQA1/CITED2/TFRC/SYK/FMN1/HES1	24
BP	GO:0070663	regulation of leukocyte proliferation	18/252	254/18800	1.04188e-08	1.363e-06	1.05402e-06	AIF1/GPR183/IGF1/HLA-DPA1/CD74/FCGR2B/MEF2C/CD209/HLA-DMB/HLA-DPB1/CSF1R/MNDA/PRNP/VSIG4/TNFRSF1B/TFRC/SYK/HES1	18
BP	GO:0002253	activation of immune response	22/252	386/18800	1.29527e-08	1.63605e-06	1.26518e-06	C1QA/C1QB/C1QC/NR4A3/CFD/A2M/FCGR2B/MEF2C/CLU/HLA-DPB1/C3AR1/MNDA/C5AR1/CMKLR1/PRNP/LCP2/VSIG4/SERPING1/C2/IFI16/FYB1/SYK	22
BP	GO:0050670	regulation of lymphocyte proliferation	17/252	230/18800	1.44886e-08	1.76905e-06	1.36803e-06	AIF1/GPR183/IGF1/HLA-DPA1/CD74/FCGR2B/MEF2C/CD209/HLA-DMB/HLA-DPB1/MNDA/PRNP/VSIG4/TNFRSF1B/TFRC/SYK/HES1	17
BP	GO:0032944	regulation of mononuclear cell proliferation	17/252	233/18800	1.75656e-08	2.0451e-06	1.5815e-06	AIF1/GPR183/IGF1/HLA-DPA1/CD74/FCGR2B/MEF2C/CD209/HLA-DMB/HLA-DPB1/MNDA/PRNP/VSIG4/TNFRSF1B/TFRC/SYK/HES1	17
BP	GO:0071621	granulocyte chemotaxis	13/252	128/18800	1.78661e-08	2.0451e-06	1.5815e-06	CCL18/CCL13/CXCL2/CD74/C3AR1/CSF1R/C5AR1/CMKLR1/CCL3L1/CCL3/HRH1/MPP1/SYK	13
BP	GO:1903706	regulation of hemopoiesis	21/252	371/18800	3.16419e-08	3.51225e-06	2.71605e-06	TMEM176B/TMEM176A/C1QC/HLA-DRA/ZFP36L1/CD74/FCGR2B/MEF2C/GAS6/FGL2/FOS/RB1/MAFB/FOXO3/CD83/RUNX1/HCLS1/CCL3/HSPA1B/SYK/HIF1A	21
BP	GO:0150076	neuroinflammatory response	10/252	73/18800	4.64027e-08	4.99921e-06	3.86594e-06	C1QA/CTSC/AIF1/IGF1/CLU/C5AR1/PTGS2/TNFRSF1B/CCL3/LRP1	10
BP	GO:1901214	regulation of neuron death	19/252	313/18800	4.89742e-08	5.1255e-06	3.9636e-06	C1QA/NR4A2/LGMN/NR4A3/EGR1/FCGR2B/SNX6/MEF2C/CPEB4/FOS/HMOX1/NRP1/CLU/FOXO3/PRNP/SERPINF1/TNFRSF1B/CCL3/HIF1A	19
BP	GO:1902105	regulation of leukocyte differentiation	18/252	283/18800	5.50846e-08	5.60486e-06	4.33429e-06	TMEM176B/TMEM176A/C1QC/HLA-DRA/ZFP36L1/CD74/FCGR2B/GAS6/FGL2/FOS/RB1/MAFB/FOXO3/CD83/RUNX1/HCLS1/CCL3/SYK	18
BP	GO:0050900	leukocyte migration	21/252	384/18800	5.69931e-08	5.64232e-06	4.36326e-06	CCL18/CCL13/LYVE1/AIF1/LGMN/GPR183/CXCL2/CD74/GAS6/HMOX1/C3AR1/CSF1R/C5AR1/CMKLR1/CCL3L1/CCL3/HRH1/NINJ1/MPP1/DUSP1/SYK	21
BP	GO:0002443	leukocyte mediated immunity	23/252	457/18800	5.95493e-08	5.74024e-06	4.43898e-06	C1QA/CTSC/C1QB/C1QC/NR4A3/HLA-DRA/HLA-DPA1/CD74/FCGR2B/HLA-DMA/HLA-DRB5/HMOX1/CLU/HLA-DMB/HLA-DQA2/HLA-DPB1/HLA-DQA1/SERPING1/TNFRSF1B/CCL3/C2/TFRC/SYK	23
BP	GO:0070997	neuron death	20/252	353/18800	6.7128e-08	6.30487e-06	4.87562e-06	C1QA/NR4A2/LGMN/NR4A3/EGR1/FCGR2B/SNX6/MEF2C/CPEB4/FOS/HMOX1/NRP1/RB1/CLU/FOXO3/PRNP/SERPINF1/TNFRSF1B/CCL3/HIF1A	20
BP	GO:0097529	myeloid leukocyte migration	16/252	229/18800	8.52017e-08	7.80234e-06	6.03362e-06	CCL18/CCL13/AIF1/LGMN/CXCL2/CD74/C3AR1/CSF1R/C5AR1/CMKLR1/CCL3L1/CCL3/HRH1/MPP1/DUSP1/SYK	16
BP	GO:0070661	leukocyte proliferation	19/252	330/18800	1.12508e-07	1.00516e-05	7.77303e-06	AIF1/GPR183/IGF1/HLA-DPA1/CD74/FCGR2B/MEF2C/CD209/CLU/HLA-DMB/HLA-DPB1/CSF1R/MNDA/PRNP/VSIG4/TNFRSF1B/TFRC/SYK/HES1	19
BP	GO:0002460	adaptive immune response based on somatic recombination of immune receptors built from immunoglobulin superfamily domains	20/252	370/18800	1.44106e-07	1.25681e-05	9.71903e-06	C1QA/CTSC/C1QB/C1QC/HLA-DRA/HLA-DPA1/CD74/FCGR2B/MEF2C/HLA-DMA/HLA-DRB5/CLU/HLA-DMB/HLA-DQA2/HLA-DPB1/HLA-DQA1/SERPING1/TNFRSF1B/C2/TFRC	20
BP	GO:0097530	granulocyte migration	13/252	154/18800	1.62084e-07	1.38073e-05	1.06773e-05	CCL18/CCL13/CXCL2/CD74/C3AR1/CSF1R/C5AR1/CMKLR1/CCL3L1/CCL3/HRH1/MPP1/SYK	13
BP	GO:0042116	macrophage activation	11/252	106/18800	1.82712e-07	1.52108e-05	1.17626e-05	C1QA/CTSC/AIF1/CD74/FCGR2B/CLU/C5AR1/VSIG4/CCL3/CD93/SYK	11
BP	GO:0031960	response to corticosteroid	13/252	157/18800	2.03081e-07	1.65308e-05	1.27834e-05	AIF1/A2M/FOSB/ZFP36L1/FOS/FOXO3/CFLAR/CYBB/SERPINF1/CYP1B1/CALM3/PTGS2/EIF4E	13
BP	GO:0070665	positive regulation of leukocyte proliferation	13/252	158/18800	2.18682e-07	1.74137e-05	1.34662e-05	AIF1/GPR183/IGF1/HLA-DPA1/CD74/MEF2C/CD209/HLA-DMB/HLA-DPB1/CSF1R/TFRC/SYK/HES1	13
BP	GO:0051384	response to glucocorticoid	12/252	139/18800	3.8327e-07	2.98706e-05	2.30992e-05	AIF1/A2M/FOSB/ZFP36L1/FOS/FOXO3/CFLAR/SERPINF1/CYP1B1/CALM3/PTGS2/EIF4E	12
BP	GO:0050671	positive regulation of lymphocyte proliferation	12/252	141/18800	4.47496e-07	3.41495e-05	2.64081e-05	AIF1/GPR183/IGF1/HLA-DPA1/CD74/MEF2C/CD209/HLA-DMB/HLA-DPB1/TFRC/SYK/HES1	12
BP	GO:0032946	positive regulation of mononuclear cell proliferation	12/252	143/18800	5.21118e-07	3.84906e-05	2.97652e-05	AIF1/GPR183/IGF1/HLA-DPA1/CD74/MEF2C/CD209/HLA-DMB/HLA-DPB1/TFRC/SYK/HES1	12
BP	GO:0002449	lymphocyte mediated immunity	19/252	365/18800	5.30059e-07	3.84906e-05	2.97652e-05	C1QA/CTSC/C1QB/C1QC/HLA-DRA/HLA-DPA1/CD74/FCGR2B/HLA-DMA/HLA-DRB5/CLU/HLA-DMB/HLA-DQA2/HLA-DPB1/HLA-DQA1/SERPING1/TNFRSF1B/C2/TFRC	19
BP	GO:0048545	response to steroid hormone	18/252	330/18800	5.41773e-07	3.84906e-05	2.97652e-05	AIF1/NR4A3/A2M/DAB2/FOSB/ZFP36L1/FOS/FOXO3/CFLAR/CYBB/SERPINF1/CYP1B1/CALM3/PTGS2/IDH1/HSPA1B/EIF4E/NCOA4	18
BP	GO:0046651	lymphocyte proliferation	17/252	296/18800	5.52285e-07	3.84906e-05	2.97652e-05	AIF1/GPR183/IGF1/HLA-DPA1/CD74/FCGR2B/MEF2C/CD209/HLA-DMB/HLA-DPB1/MNDA/PRNP/VSIG4/TNFRSF1B/TFRC/SYK/HES1	17
BP	GO:0002381	immunoglobulin production involved in immunoglobulin-mediated immune response	9/252	73/18800	5.56922e-07	3.84906e-05	2.97652e-05	HLA-DRA/HLA-DPA1/HLA-DMA/HLA-DRB5/HLA-DMB/HLA-DQA2/HLA-DPB1/HLA-DQA1/TFRC	9
BP	GO:0032943	mononuclear cell proliferation	17/252	300/18800	6.65806e-07	4.51638e-05	3.49256e-05	AIF1/GPR183/IGF1/HLA-DPA1/CD74/FCGR2B/MEF2C/CD209/HLA-DMB/HLA-DPB1/MNDA/PRNP/VSIG4/TNFRSF1B/TFRC/SYK/HES1	17
BP	GO:0002688	regulation of leukocyte chemotaxis	11/252	124/18800	8.9919e-07	5.98861e-05	4.63105e-05	AIF1/LGMN/CD74/GAS6/C3AR1/CSF1R/C5AR1/CMKLR1/CCL3/MPP1/DUSP1	11
BP	GO:0002573	myeloid leukocyte differentiation	14/252	210/18800	9.78367e-07	6.39957e-05	4.94884e-05	C1QC/GPR183/ZFP36L1/CD74/FOS/RB1/MAFB/CSF1R/RUNX1/HCLS1/CITED2/CCL3/IFI16/TFRC	14
BP	GO:0030099	myeloid cell differentiation	19/252	391/18800	1.48457e-06	9.54034e-05	7.37764e-05	C1QC/GPR183/ZFP36L1/CD74/MEF2C/FOS/RB1/MAFB/FOXO3/CSF1R/RUNX1/HCLS1/CITED2/PABPC4/CCL3/HSPA1B/IFI16/TFRC/HIF1A	19
BP	GO:0030593	neutrophil chemotaxis	10/252	106/18800	1.61572e-06	0.000102041	7.89091e-05	CCL18/CCL13/CXCL2/CD74/C3AR1/C5AR1/CCL3L1/CCL3/MPP1/SYK	10
BP	GO:1904646	cellular response to amyloid-beta	7/252	45/18800	2.10232e-06	0.000130522	0.000100934	LGMN/IGF1/FCGR2B/SNX6/FOXO3/PRNP/LRP1	7
BP	GO:2001234	negative regulation of apoptotic signaling pathway	14/252	230/18800	2.86846e-06	0.000175119	0.000135421	NR4A2/IGF1/CD74/TPT1/HMOX1/NRP1/RB1/CLU/CFLAR/COL2A1/IVNS1ABP/PTGS2/HSPA1B/HIF1A	14
BP	GO:0071674	mononuclear cell migration	13/252	199/18800	3.00519e-06	0.000180459	0.000139551	CCL18/CCL13/AIF1/LGMN/GPR183/GAS6/C3AR1/CSF1R/C5AR1/CMKLR1/CCL3L1/CCL3/DUSP1	13
BP	GO:1901652	response to peptide	21/252	491/18800	3.14558e-06	0.000184513	0.000142686	NR4A2/PDK4/INSIG1/LGMN/NR4A3/IGF1/ZFP36L1/EGR1/FCGR2B/SNX6/RB1/FOXO3/CFLAR/CYBB/PRNP/MYO5A/SERPINF1/CYP1B1/PTGS2/NR4A1/LRP1	21
BP	GO:0002274	myeloid leukocyte activation	14/252	232/18800	3.17345e-06	0.000184513	0.000142686	C1QA/CTSC/AIF1/NR4A3/CD74/FCGR2B/HMOX1/CLU/C5AR1/LCP2/VSIG4/CCL3/CD93/SYK	14
BP	GO:0042129	regulation of T cell proliferation	12/252	174/18800	4.1504e-06	0.000237545	0.000183696	AIF1/IGF1/HLA-DPA1/CD209/HLA-DMB/HLA-DPB1/PRNP/VSIG4/TNFRSF1B/TFRC/SYK/HES1	12
BP	GO:0032722	positive regulation of chemokine production	8/252	70/18800	4.29793e-06	0.000242205	0.000187299	AIF1/CD74/EGR1/HMOX1/CSF1R/TLR7/SYK/HIF1A	8
BP	GO:0046718	viral entry into host cell	11/252	146/18800	4.491e-06	0.000249251	0.000192748	MRC1/SIGLEC1/IFITM3/CD74/GAS6/WWP1/CD209/NRP1/HSPA1B/EPS15/TFRC	11
BP	GO:0002690	positive regulation of leukocyte chemotaxis	9/252	94/18800	4.77893e-06	0.000261272	0.000202044	AIF1/LGMN/CD74/GAS6/C3AR1/CSF1R/C5AR1/CMKLR1/CCL3	9
BP	GO:0045637	regulation of myeloid cell differentiation	13/252	208/18800	4.88693e-06	0.000261902	0.000202531	C1QC/ZFP36L1/CD74/MEF2C/FOS/RB1/MAFB/FOXO3/RUNX1/HCLS1/CCL3/HSPA1B/HIF1A	13
BP	GO:0052126	movement in host environment	12/252	177/18800	4.95138e-06	0.000261902	0.000202531	MRC1/SIGLEC1/IFITM3/CD74/GAS6/WWP1/CD209/NRP1/CHMP1B/HSPA1B/EPS15/TFRC	12
BP	GO:0002683	negative regulation of immune system process	19/252	425/18800	5.00496e-06	0.000261902	0.000202531	TMEM176B/TMEM176A/C1QC/A2M/CD74/FCGR2B/FGL2/HMOX1/MAFB/MERTK/MNDA/RUNX1/PRNP/VSIG4/SERPING1/CCL3/IFI16/DUSP1/SYK	19
BP	GO:0034405	response to fluid shear stress	6/252	34/18800	5.36555e-06	0.000276817	0.000214065	MEF2C/ABCA1/PTGS2/CITED2/MTSS1/KLF4	6
BP	GO:0032642	regulation of chemokine production	9/252	97/18800	6.20085e-06	0.000313148	0.00024216	AIF1/CD74/EGR1/HMOX1/CSF1R/TLR7/KLF4/SYK/HIF1A	9
BP	GO:0006898	receptor-mediated endocytosis	14/252	246/18800	6.24846e-06	0.000313148	0.00024216	STAB1/MRC1/DAB2/AP2A2/SIGLEC1/FCGR2B/ITSN1/CLU/FCHO2/BMP2K/EPS15/LRP1/TFRC/SYK	14
BP	GO:0006959	humoral immune response	16/252	317/18800	6.32623e-06	0.000313148	0.00024216	CCL13/C1QA/C1QB/C1QC/CFD/GPR183/A2M/CXCL2/FCGR2B/MEF2C/RNASE6/CLU/CD83/VSIG4/SERPING1/C2	16
BP	GO:0032602	chemokine production	9/252	98/18800	6.74901e-06	0.000329622	0.000254899	AIF1/CD74/EGR1/HMOX1/CSF1R/TLR7/KLF4/SYK/HIF1A	9
BP	GO:0044409	entry into host	11/252	153/18800	7.05006e-06	0.000339794	0.000262766	MRC1/SIGLEC1/IFITM3/CD74/GAS6/WWP1/CD209/NRP1/HSPA1B/EPS15/TFRC	11
BP	GO:0034612	response to tumor necrosis factor	14/252	249/18800	7.17854e-06	0.000341493	0.00026408	CCL18/CCL13/ZFP36L1/GAS6/FOXO3/CCL3L1/CYP1B1/PTGS2/TNFRSF1B/CCL3/HSPA1B/ASAH1/SYK/HES1	14
BP	GO:0045639	positive regulation of myeloid cell differentiation	9/252	99/18800	7.33813e-06	0.000343319	0.000265492	ZFP36L1/CD74/FOS/RB1/FOXO3/RUNX1/HCLS1/HSPA1B/HIF1A	9
BP	GO:0061900	glial cell activation	7/252	54/18800	7.40437e-06	0.000343319	0.000265492	C1QA/CTSC/AIF1/CLU/C5AR1/CCL3/LRP1	7
BP	GO:1901653	cellular response to peptide	17/252	361/18800	8.10981e-06	0.000368046	0.000284614	NR4A2/PDK4/INSIG1/LGMN/NR4A3/IGF1/ZFP36L1/FCGR2B/SNX6/RB1/FOXO3/CFLAR/PRNP/MYO5A/CYP1B1/NR4A1/LRP1	17
BP	GO:0002685	regulation of leukocyte migration	13/252	218/18800	8.13862e-06	0.000368046	0.000284614	LYVE1/AIF1/LGMN/CD74/GAS6/HMOX1/C3AR1/CSF1R/C5AR1/CMKLR1/CCL3/MPP1/DUSP1	13
BP	GO:1904645	response to amyloid-beta	7/252	55/18800	8.38805e-06	0.0003747	0.000289759	LGMN/IGF1/FCGR2B/SNX6/FOXO3/PRNP/LRP1	7
BP	GO:0032103	positive regulation of response to external stimulus	19/252	442/18800	8.7498e-06	0.000379802	0.000293704	CTSC/AIF1/LGMN/CD74/GAS6/THBD/NRP1/LY96/C3AR1/CSF1R/MNDA/C5AR1/CMKLR1/PTGS2/CCL3/TLR7/IFI16/NINJ1/SYK	19
BP	GO:1990266	neutrophil migration	10/252	128/18800	8.89491e-06	0.000379802	0.000293704	CCL18/CCL13/CXCL2/CD74/C3AR1/C5AR1/CCL3L1/CCL3/MPP1/SYK	10
BP	GO:0070374	positive regulation of ERK1 and ERK2 cascade	13/252	220/18800	8.98064e-06	0.000379802	0.000293704	CCL18/CCL13/GPR183/IGF1/PDGFC/CD74/GAS6/NRP1/CSF1R/CFLAR/C5AR1/CCL3L1/CCL3	13
BP	GO:1902107	positive regulation of leukocyte differentiation	11/252	157/18800	9.02067e-06	0.000379802	0.000293704	HLA-DRA/ZFP36L1/CD74/GAS6/FOS/RB1/FOXO3/CD83/RUNX1/HCLS1/SYK	11
BP	GO:1903708	positive regulation of hemopoiesis	11/252	157/18800	9.02067e-06	0.000379802	0.000293704	HLA-DRA/ZFP36L1/CD74/GAS6/FOS/RB1/FOXO3/CD83/RUNX1/HCLS1/SYK	11
BP	GO:1902106	negative regulation of leukocyte differentiation	9/252	102/18800	9.37684e-06	0.000390311	0.000301831	TMEM176B/TMEM176A/C1QC/CD74/FCGR2B/FGL2/MAFB/RUNX1/CCL3	9
BP	GO:0042102	positive regulation of T cell proliferation	9/252	103/18800	1.0156e-05	0.000415588	0.000321378	AIF1/IGF1/HLA-DPA1/CD209/HLA-DMB/HLA-DPB1/TFRC/SYK/HES1	9
BP	GO:1901654	response to ketone	12/252	190/18800	1.0211e-05	0.000415588	0.000321378	A2M/FOSB/GAS6/FOS/FOXO3/CFLAR/CYBB/SERPINF1/CYP1B1/CALM3/EIF4E/NCOA4	12
BP	GO:0051701	biological process involved in interaction with host	12/252	191/18800	1.07678e-05	0.000433435	0.00033518	MRC1/SIGLEC1/IFITM3/CD74/GAS6/WWP1/CD209/NRP1/CHMP1B/HSPA1B/EPS15/TFRC	12
BP	GO:0050920	regulation of chemotaxis	13/252	225/18800	1.14304e-05	0.000455106	0.000351938	AIF1/LGMN/GPR183/CD74/GAS6/NRP1/C3AR1/CSF1R/C5AR1/CMKLR1/CCL3/MPP1/DUSP1	13
BP	GO:0070371	ERK1 and ERK2 cascade	16/252	335/18800	1.26213e-05	0.000497115	0.000384424	CCL18/CCL13/GPR183/IGF1/DAB2/ZFP36L1/PDGFC/CD74/GAS6/NRP1/CSF1R/CFLAR/C5AR1/CCL3L1/CCL3/SYK	16
BP	GO:1903707	negative regulation of hemopoiesis	9/252	106/18800	1.28337e-05	0.000500103	0.000386734	TMEM176B/TMEM176A/C1QC/CD74/FCGR2B/FGL2/MAFB/RUNX1/CCL3	9
BP	GO:0071356	cellular response to tumor necrosis factor	13/252	229/18800	1.37957e-05	0.000531933	0.000411349	CCL18/CCL13/ZFP36L1/GAS6/FOXO3/CCL3L1/CYP1B1/TNFRSF1B/CCL3/HSPA1B/ASAH1/SYK/HES1	13
BP	GO:0016032	viral process	18/252	418/18800	1.48045e-05	0.000564884	0.00043683	MRC1/SIGLEC1/IFITM3/CD74/GAS6/WWP1/CD209/NRP1/CHMP1B/CSF1R/MGAT4A/CCL3/PABPC1/HSPA1B/IFI16/EPS15/NFIA/TFRC	18
BP	GO:0014910	regulation of smooth muscle cell migration	8/252	83/18800	1.54593e-05	0.000583789	0.000451449	AIF1/NR4A3/IGF1/MEF2C/NRP1/CYP1B1/LRP1/GNA13	8
BP	GO:0050678	regulation of epithelial cell proliferation	17/252	382/18800	1.68739e-05	0.000630707	0.000487731	NR4A3/IGF1/DAB2/ZFP36L1/MEF2C/GLUL/HMOX1/NRP1/RB1/CFLAR/C5AR1/SERPINF1/NR4A1/HTRA1/MTSS1/HIF1A/HES1	17
BP	GO:1905523	positive regulation of macrophage migration	5/252	25/18800	1.7744e-05	0.000656526	0.000507698	C3AR1/CSF1R/C5AR1/CMKLR1/CCL3	5
BP	GO:0030336	negative regulation of cell migration	16/252	346/18800	1.87899e-05	0.000688275	0.000532249	AIF1/CD74/MEF2C/TMIGD3/NISCH/HMOX1/FOXO3/SERPINF1/CYP1B1/CITED2/DNAJA4/RAP2B/KLF4/LRP1/DUSP1/GNA13	16
BP	GO:0050921	positive regulation of chemotaxis	10/252	140/18800	1.95506e-05	0.000709049	0.000548314	AIF1/LGMN/CD74/GAS6/NRP1/C3AR1/CSF1R/C5AR1/CMKLR1/CCL3	10
BP	GO:0045444	fat cell differentiation	13/252	237/18800	1.98483e-05	0.000712786	0.000551204	NR4A2/CEBPD/INSIG1/RGS2/NR4A3/ZFP36L1/MAFB/CMKLR1/PTGS2/NR4A1/KLF4/HES1/CREBL2	13
BP	GO:0002687	positive regulation of leukocyte migration	10/252	141/18800	2.07987e-05	0.000733673	0.000567356	LYVE1/AIF1/LGMN/CD74/GAS6/C3AR1/CSF1R/C5AR1/CMKLR1/CCL3	10
BP	GO:0042098	T cell proliferation	12/252	204/18800	2.08305e-05	0.000733673	0.000567356	AIF1/IGF1/HLA-DPA1/CD209/HLA-DMB/HLA-DPB1/PRNP/VSIG4/TNFRSF1B/TFRC/SYK/HES1	12
BP	GO:0070372	regulation of ERK1 and ERK2 cascade	15/252	311/18800	2.10832e-05	0.000735501	0.00056877	CCL18/CCL13/GPR183/IGF1/DAB2/PDGFC/CD74/GAS6/NRP1/CSF1R/CFLAR/C5AR1/CCL3L1/CCL3/SYK	15
BP	GO:1901216	positive regulation of neuron death	8/252	87/18800	2.18718e-05	0.000749261	0.00057941	C1QA/EGR1/FCGR2B/FOS/CLU/FOXO3/PRNP/CCL3	8
BP	GO:0002440	production of molecular mediator of immune response	15/252	312/18800	2.18867e-05	0.000749261	0.00057941	NR4A3/HLA-DRA/HLA-DPA1/CD74/FCGR2B/HLA-DMA/HLA-DRB5/HMOX1/HLA-DMB/HLA-DQA2/HLA-DPB1/HLA-DQA1/TNFRSF1B/LACC1/TFRC	15
BP	GO:1903131	mononuclear cell differentiation	18/252	433/18800	2.36649e-05	0.000802634	0.000620684	TMEM176B/TMEM176A/GPR183/HLA-DRA/ZFP36L1/CD74/EGR1/FCGR2B/GAS6/FGL2/MAFB/MERTK/FOXO3/CSF1R/CD83/RUNX1/IFI16/SYK	18
BP	GO:0019058	viral life cycle	15/252	317/18800	2.63246e-05	0.000880574	0.000680956	MRC1/SIGLEC1/IFITM3/CD74/GAS6/WWP1/CD209/NRP1/CHMP1B/PABPC1/HSPA1B/IFI16/EPS15/NFIA/TFRC	15
BP	GO:0071675	regulation of mononuclear cell migration	9/252	116/18800	2.65287e-05	0.000880574	0.000680956	AIF1/LGMN/GAS6/C3AR1/CSF1R/C5AR1/CMKLR1/CCL3/DUSP1	9
BP	GO:0040013	negative regulation of locomotion	17/252	396/18800	2.66841e-05	0.000880574	0.000680956	AIF1/CD74/MEF2C/TMIGD3/NISCH/HMOX1/NRP1/FOXO3/SERPINF1/CYP1B1/CITED2/DNAJA4/RAP2B/KLF4/LRP1/DUSP1/GNA13	17
BP	GO:0046348	amino sugar catabolic process	4/252	14/18800	2.83892e-05	0.000912791	0.00070587	ALDH1A1/GNPDA1/NPL/CHI3L2	4
BP	GO:1902947	regulation of tau-protein kinase activity	4/252	14/18800	2.83892e-05	0.000912791	0.00070587	EGR1/RB1/CLU/C5AR1	4
BP	GO:0002761	regulation of myeloid leukocyte differentiation	9/252	117/18800	2.84079e-05	0.000912791	0.00070587	C1QC/ZFP36L1/CD74/FOS/RB1/MAFB/RUNX1/HCLS1/CCL3	9
BP	GO:0072583	clathrin-dependent endocytosis	6/252	45/18800	2.87258e-05	0.00091498	0.000707562	DAB2/AP2A2/SIGLEC1/ITSN1/FCHO2/BMP2K	6
BP	GO:0048872	homeostasis of number of cells	14/252	282/18800	2.89838e-05	0.000915237	0.000707761	SLC40A1/GPR183/ZFP36L1/CD74/MEF2C/HMOX1/RB1/MAFB/MERTK/FOXO3/HCLS1/CITED2/HSPA1B/HIF1A	14
BP	GO:0014909	smooth muscle cell migration	8/252	91/18800	3.03802e-05	0.000943653	0.000729735	AIF1/NR4A3/IGF1/MEF2C/NRP1/CYP1B1/LRP1/GNA13	8
BP	GO:0043500	muscle adaptation	9/252	118/18800	3.03989e-05	0.000943653	0.000729735	AIF1/RGS2/NR4A3/IGF1/HMOX1/GATM/FOXO3/CFLAR/TNFRSF1B	9
BP	GO:2000146	negative regulation of cell motility	16/252	361/18800	3.14673e-05	0.000968613	0.000749037	AIF1/CD74/MEF2C/TMIGD3/NISCH/HMOX1/FOXO3/SERPINF1/CYP1B1/CITED2/DNAJA4/RAP2B/KLF4/LRP1/DUSP1/GNA13	16
BP	GO:0050673	epithelial cell proliferation	18/252	443/18800	3.19482e-05	0.000975217	0.000754145	NR4A3/IGF1/DAB2/IGFBP4/ZFP36L1/MEF2C/GLUL/HMOX1/NRP1/RB1/CFLAR/C5AR1/SERPINF1/NR4A1/HTRA1/MTSS1/HIF1A/HES1	18
BP	GO:0044403	biological process involved in symbiotic interaction	14/252	286/18800	3.38255e-05	0.00102399	0.000791862	MRC1/SIGLEC1/IFITM3/CD74/GAS6/WWP1/CD209/NRP1/CHMP1B/CSF1R/CCL3/HSPA1B/EPS15/TFRC	14
BP	GO:0001774	microglial cell activation	6/252	47/18800	3.70307e-05	0.00111183	0.000859791	C1QA/CTSC/AIF1/CLU/C5AR1/CCL3	6
BP	GO:0036294	cellular response to decreased oxygen levels	10/252	151/18800	3.75412e-05	0.00111799	0.000864555	ZFP36L1/EGR1/CPEB4/HMOX1/FOXO3/CFLAR/CYBB/PTGS2/CITED2/HIF1A	10
BP	GO:0010575	positive regulation of vascular endothelial growth factor production	5/252	29/18800	3.79619e-05	0.00112141	0.000867195	C3AR1/C5AR1/CYP1B1/PTGS2/HIF1A	5
BP	GO:0002468	dendritic cell antigen processing and presentation	4/252	15/18800	3.83056e-05	0.00112251	0.000868046	HLA-DRA/CD74/FCGR2B/FGL2	4
BP	GO:0051271	negative regulation of cellular component movement	16/252	369/18800	4.09366e-05	0.00119008	0.000920303	AIF1/CD74/MEF2C/TMIGD3/NISCH/HMOX1/FOXO3/SERPINF1/CYP1B1/CITED2/DNAJA4/RAP2B/KLF4/LRP1/DUSP1/GNA13	16
BP	GO:0002548	monocyte chemotaxis	7/252	70/18800	4.17761e-05	0.00120493	0.000931783	CCL18/CCL13/AIF1/LGMN/CCL3L1/CCL3/DUSP1	7
BP	GO:2001233	regulation of apoptotic signaling pathway	16/252	370/18800	4.22815e-05	0.00120998	0.000935687	NR4A2/CTSC/IGF1/CD74/TPT1/HMOX1/NRP1/RB1/CLU/CFLAR/COL2A1/SGMS1/IVNS1ABP/PTGS2/HSPA1B/HIF1A	16
BP	GO:0071241	cellular response to inorganic substance	12/252	221/18800	4.572e-05	0.00129824	0.00100394	SLC40A1/LGMN/FOSB/MEF2C/FOS/HMOX1/CFLAR/CYBB/PRNP/SERPINF1/PTGS2/MCOLN1	12
BP	GO:1990868	response to chemokine	8/252	97/18800	4.82179e-05	0.00134826	0.00104262	CCL18/CCL13/CXCL2/CMKLR1/CCL3L1/CCL3/DUSP1/HIF1A	8
BP	GO:1990869	cellular response to chemokine	8/252	97/18800	4.82179e-05	0.00134826	0.00104262	CCL18/CCL13/CXCL2/CMKLR1/CCL3L1/CCL3/DUSP1/HIF1A	8
BP	GO:0002921	negative regulation of humoral immune response	4/252	16/18800	5.05375e-05	0.00140241	0.0010845	A2M/FCGR2B/VSIG4/SERPING1	4
BP	GO:0002269	leukocyte activation involved in inflammatory response	6/252	50/18800	5.29937e-05	0.00144863	0.00112024	C1QA/CTSC/AIF1/CLU/C5AR1/CCL3	6
BP	GO:1903053	regulation of extracellular matrix organization	6/252	50/18800	5.29937e-05	0.00144863	0.00112024	CST3/RB1/CFLAR/RUNX1/TNFRSF1B/LRP1	6
BP	GO:0050730	regulation of peptidyl-tyrosine phosphorylation	13/252	261/18800	5.40503e-05	0.00146657	0.00113411	IGF1/PDGFC/CD74/SNX6/GAS6/NRP1/CSF1R/HCLS1/PRNP/HBEGF/RAP2B/SYK/HES1	13
BP	GO:0071248	cellular response to metal ion	11/252	191/18800	5.5803e-05	0.00150299	0.00116227	SLC40A1/LGMN/FOSB/MEF2C/FOS/HMOX1/CYBB/PRNP/SERPINF1/PTGS2/MCOLN1	11
BP	GO:0071622	regulation of granulocyte chemotaxis	6/252	51/18800	5.93917e-05	0.00158797	0.00122799	CD74/C3AR1/CSF1R/C5AR1/CMKLR1/MPP1	6
BP	GO:0002262	myeloid cell homeostasis	10/252	160/18800	6.13663e-05	0.00162888	0.00125962	ZFP36L1/HMOX1/RB1/MAFB/MERTK/FOXO3/HCLS1/CITED2/HSPA1B/HIF1A	10
BP	GO:0051385	response to mineralocorticoid	5/252	32/18800	6.22957e-05	0.00164165	0.0012695	FOSB/FOS/FOXO3/CYBB/CALM3	5
BP	GO:0050848	regulation of calcium-mediated signaling	7/252	75/18800	6.53499e-05	0.00168687	0.00130447	IGF1/CMKLR1/PRNP/CALM3/CCL3/PLEK/SYK	7
BP	GO:0051412	response to corticosterone	4/252	17/18800	6.53933e-05	0.00168687	0.00130447	FOSB/FOS/FOXO3/CALM3	4
BP	GO:0090083	regulation of inclusion body assembly	4/252	17/18800	6.53933e-05	0.00168687	0.00130447	CLU/DNAJA4/HSPA1B/DNAJB1	4
BP	GO:0006956	complement activation	9/252	131/18800	6.91351e-05	0.00177092	0.00136947	C1QA/C1QB/C1QC/CFD/A2M/CLU/VSIG4/SERPING1/C2	9
BP	GO:0031348	negative regulation of defense response	13/252	268/18800	7.07681e-05	0.00179917	0.00139132	IGF1/A2M/FCGR2B/FGL2/RB1/SERPINF1/VSIG4/SERPING1/TNFRSF1B/HTRA1/IFI16/KLF4/SYK	13
BP	GO:0007568	aging	10/252	163/18800	7.17389e-05	0.00179917	0.00139132	C1QA/CTSC/FOS/FOXO3/SERPINF1/SERPING1/PTGS2/TNFRSF1B/TFRC/GNA13	10
BP	GO:0032102	negative regulation of response to external stimulus	17/252	429/18800	7.22028e-05	0.00179917	0.00139132	AIF1/IGF1/A2M/FCGR2B/FGL2/THBD/NRP1/RB1/SERPINF1/VSIG4/SERPING1/TNFRSF1B/HTRA1/IFI16/KLF4/DUSP1/SYK	17
BP	GO:0042060	wound healing	17/252	429/18800	7.22028e-05	0.00179917	0.00139132	F13A1/IGF1/GAS6/THBD/HMOX1/CHMP1B/MERTK/CFLAR/JMJD1C/HBEGF/SERPING1/PABPC4/PLEK/RAP2B/GNA13/SYK/HIF1A	17
BP	GO:0071385	cellular response to glucocorticoid stimulus	6/252	53/18800	7.40355e-05	0.00183238	0.001417	ZFP36L1/FOXO3/CFLAR/SERPINF1/CYP1B1/EIF4E	6
BP	GO:0034101	erythrocyte homeostasis	9/252	133/18800	7.77566e-05	0.00190398	0.00147236	ZFP36L1/HMOX1/RB1/MAFB/FOXO3/HCLS1/CITED2/HSPA1B/HIF1A	9
BP	GO:0071496	cellular response to external stimulus	14/252	309/18800	7.7968e-05	0.00190398	0.00147236	FOLR2/NR4A2/PDK4/AIF1/GAS6/GLUL/CPEB4/FOS/HMOX1/FOXO3/JMY/PTGS2/TLR7/IFI16	14
BP	GO:0014812	muscle cell migration	8/252	104/18800	7.92979e-05	0.00192363	0.00148756	AIF1/NR4A3/IGF1/MEF2C/NRP1/CYP1B1/LRP1/GNA13	8
BP	GO:0010759	positive regulation of macrophage chemotaxis	4/252	18/18800	8.31943e-05	0.00200065	0.00154712	C3AR1/CSF1R/C5AR1/CMKLR1	4
BP	GO:0071453	cellular response to oxygen levels	10/252	166/18800	8.35651e-05	0.00200065	0.00154712	ZFP36L1/EGR1/CPEB4/HMOX1/FOXO3/CFLAR/CYBB/PTGS2/CITED2/HIF1A	10
BP	GO:0002763	positive regulation of myeloid leukocyte differentiation	6/252	55/18800	9.14227e-05	0.00217455	0.0016816	ZFP36L1/CD74/FOS/RB1/RUNX1/HCLS1	6
BP	GO:0002764	immune response-regulating signaling pathway	18/252	482/18800	9.43807e-05	0.00223043	0.00172481	NR4A3/FCGR2B/MEF2C/COLEC12/HLA-DPB1/LY96/C3AR1/MNDA/C5AR1/CMKLR1/PRNP/LCP2/TLR7/HSPA1B/FYB1/NINJ1/LACC1/SYK	18
BP	GO:0051402	neuron apoptotic process	12/252	241/18800	0.000104844	0.00246181	0.00190374	NR4A2/LGMN/SNX6/MEF2C/CPEB4/HMOX1/NRP1/RB1/FOXO3/PRNP/CCL3/HIF1A	12
BP	GO:0043523	regulation of neuron apoptotic process	11/252	207/18800	0.000114702	0.00267512	0.0020687	NR4A2/LGMN/SNX6/MEF2C/CPEB4/HMOX1/NRP1/FOXO3/PRNP/CCL3/HIF1A	11
BP	GO:0034341	response to interferon-gamma	9/252	140/18800	0.000115389	0.00267512	0.0020687	CCL18/CCL13/MRC1/AIF1/HLA-DPA1/IFITM3/CD74/CCL3L1/CCL3	9
BP	GO:0031668	cellular response to extracellular stimulus	12/252	245/18800	0.000122436	0.00282066	0.00218124	FOLR2/NR4A2/PDK4/AIF1/GAS6/GLUL/CPEB4/FOS/HMOX1/FOXO3/JMY/IFI16	12
BP	GO:1901215	negative regulation of neuron death	11/252	209/18800	0.000124876	0.00285888	0.0022108	NR4A2/LGMN/NR4A3/SNX6/MEF2C/CPEB4/HMOX1/NRP1/SERPINF1/TNFRSF1B/HIF1A	11
BP	GO:0071456	cellular response to hypoxia	9/252	143/18800	0.000135644	0.00307257	0.00237605	ZFP36L1/EGR1/HMOX1/FOXO3/CFLAR/CYBB/PTGS2/CITED2/HIF1A	9
BP	GO:0071384	cellular response to corticosteroid stimulus	6/252	59/18800	0.000135888	0.00307257	0.00237605	ZFP36L1/FOXO3/CFLAR/SERPINF1/CYP1B1/EIF4E	6
BP	GO:0048246	macrophage chemotaxis	5/252	38/18800	0.000145428	0.00326813	0.00252727	C3AR1/CSF1R/C5AR1/CMKLR1/CCL3	5
BP	GO:0071498	cellular response to fluid shear stress	4/252	21/18800	0.000157651	0.00352118	0.00272296	MEF2C/PTGS2/MTSS1/KLF4	4
BP	GO:0018108	peptidyl-tyrosine phosphorylation	15/252	373/18800	0.000163672	0.00363352	0.00280983	IGF1/PDGFC/CD74/SNX6/GAS6/NRP1/MERTK/CSF1R/HCLS1/PRNP/HBEGF/RAP2B/ABL2/SYK/HES1	15
BP	GO:0062197	cellular response to chemical stress	14/252	332/18800	0.000165735	0.00365716	0.00282812	NR4A2/AIF1/NR4A3/ZFP36L1/FOS/HMOX1/FOXO3/RCSD1/AKR1B1/CYP1B1/PTGS2/HSPA1B/KDM6B/HIF1A	14
BP	GO:0018212	peptidyl-tyrosine modification	15/252	376/18800	0.000178536	0.00391604	0.00302831	IGF1/PDGFC/CD74/SNX6/GAS6/NRP1/MERTK/CSF1R/HCLS1/PRNP/HBEGF/RAP2B/ABL2/SYK/HES1	15
BP	GO:0097193	intrinsic apoptotic signaling pathway	13/252	295/18800	0.000184238	0.00401704	0.00310642	CD74/TPT1/HMOX1/CLU/FNIP2/SGMS1/IVNS1ABP/CYP1B1/JMY/PTGS2/TNFRSF1B/IFI16/HIF1A	13
BP	GO:0045766	positive regulation of angiogenesis	10/252	183/18800	0.000186558	0.00401978	0.00310853	HMOX1/NRP1/C3AR1/CYBB/C5AR1/RUNX1/CYP1B1/NINJ1/KLF4/HIF1A	10
BP	GO:1904018	positive regulation of vasculature development	10/252	183/18800	0.000186558	0.00401978	0.00310853	HMOX1/NRP1/C3AR1/CYBB/C5AR1/RUNX1/CYP1B1/NINJ1/KLF4/HIF1A	10
BP	GO:0070098	chemokine-mediated signaling pathway	7/252	89/18800	0.000193551	0.00414606	0.00320619	CCL18/CCL13/CXCL2/CMKLR1/CCL3L1/CCL3/HIF1A	7
BP	GO:0007596	blood coagulation	11/252	221/18800	0.000203521	0.0043343	0.00335175	F13A1/GAS6/THBD/MERTK/JMJD1C/SERPING1/PABPC4/PLEK/RAP2B/GNA13/SYK	11
BP	GO:0071548	response to dexamethasone	5/252	41/18800	0.000210136	0.00437368	0.00338221	FOXO3/CFLAR/SERPINF1/CYP1B1/EIF4E	5
BP	GO:0150077	regulation of neuroinflammatory response	5/252	41/18800	0.000210136	0.00437368	0.00338221	CTSC/IGF1/PTGS2/TNFRSF1B/CCL3	5
BP	GO:1905521	regulation of macrophage migration	5/252	41/18800	0.000210136	0.00437368	0.00338221	C3AR1/CSF1R/C5AR1/CMKLR1/CCL3	5
BP	GO:0036293	response to decreased oxygen levels	13/252	299/18800	0.000210147	0.00437368	0.00338221	NR4A2/ZFP36L1/EGR1/ITPR2/CPEB4/HMOX1/FOXO3/CFLAR/CYBB/PTGS2/CITED2/TFRC/HIF1A	13
BP	GO:0030888	regulation of B cell proliferation	6/252	64/18800	0.000213848	0.0044007	0.0034031	GPR183/CD74/FCGR2B/MEF2C/MNDA/TFRC	6
BP	GO:0048247	lymphocyte chemotaxis	6/252	64/18800	0.000213848	0.0044007	0.0034031	CCL18/CCL13/GPR183/GAS6/CCL3L1/CCL3	6
BP	GO:0062012	regulation of small molecule metabolic process	14/252	342/18800	0.000224954	0.0046034	0.00355985	PDK4/INSIG1/NR4A3/IGF1/DAB2/IGFBP4/CD74/EGR1/PTGS2/RANBP2/PLEK/HRH1/LACC1/HIF1A	14
BP	GO:0030282	bone mineralization	8/252	121/18800	0.000227931	0.0046384	0.00358692	IGF1/MEF2C/PTGS2/CCL3/TENT5A/BMP2K/MGP/HIF1A	8
BP	GO:0035914	skeletal muscle cell differentiation	6/252	65/18800	0.000232983	0.00471501	0.00364616	EGR1/MEF2C/FOS/RB1/CITED2/NR4A1	6
BP	GO:0014911	positive regulation of smooth muscle cell migration	5/252	42/18800	0.000235947	0.00472281	0.00365219	AIF1/NR4A3/IGF1/NRP1/CYP1B1	5
BP	GO:2000249	regulation of actin cytoskeleton reorganization	5/252	42/18800	0.000235947	0.00472281	0.00365219	NRP1/CSF1R/HCLS1/ABL2/IQGAP2	5
BP	GO:0045765	regulation of angiogenesis	14/252	345/18800	0.000245942	0.00488905	0.00378075	STAB1/GLUL/HMOX1/NRP1/C3AR1/CYBB/C5AR1/RUNX1/SERPINF1/CYP1B1/CEMIP2/NINJ1/KLF4/HIF1A	14
BP	GO:0050817	coagulation	11/252	226/18800	0.000246922	0.00488905	0.00378075	F13A1/GAS6/THBD/MERTK/JMJD1C/SERPING1/PABPC4/PLEK/RAP2B/GNA13/SYK	11
BP	GO:0050731	positive regulation of peptidyl-tyrosine phosphorylation	10/252	190/18800	0.000252663	0.00493806	0.00381865	IGF1/CD74/GAS6/NRP1/CSF1R/HCLS1/PRNP/HBEGF/SYK/HES1	10
BP	GO:0006879	cellular iron ion homeostasis	6/252	66/18800	0.000253441	0.00493806	0.00381865	SLC40A1/FTL/HMOX1/NCOA4/TFRC/HIF1A	6
BP	GO:0032835	glomerulus development	6/252	66/18800	0.000253441	0.00493806	0.00381865	EGR1/MEF2C/BASP1/CFLAR/MTSS1/HES1	6
BP	GO:0007599	hemostasis	11/252	227/18800	0.00025648	0.00497082	0.00384398	F13A1/GAS6/THBD/MERTK/JMJD1C/SERPING1/PABPC4/PLEK/RAP2B/GNA13/SYK	11
BP	GO:0009991	response to extracellular stimulus	17/252	479/18800	0.000268624	0.00515673	0.00398774	FOLR2/NR4A2/PDK4/AIF1/A2M/GAS6/GLUL/CPEB4/FOS/HMOX1/FOXO3/CYBB/CYP1B1/JMY/PTGS2/IFI16/TFRC	17
BP	GO:0030218	erythrocyte differentiation	8/252	124/18800	0.000269469	0.00515673	0.00398774	ZFP36L1/RB1/MAFB/FOXO3/HCLS1/CITED2/HSPA1B/HIF1A	8
BP	GO:0070841	inclusion body assembly	4/252	24/18800	0.000271193	0.00515673	0.00398774	CLU/DNAJA4/HSPA1B/DNAJB1	4
BP	GO:1901655	cellular response to ketone	7/252	94/18800	0.000271703	0.00515673	0.00398774	GAS6/FOXO3/CFLAR/SERPINF1/CYP1B1/EIF4E/NCOA4	7
BP	GO:0010038	response to metal ion	14/252	351/18800	0.000293017	0.00550421	0.00425645	SLC40A1/LGMN/FOSB/MEF2C/FOS/HMOX1/CYBB/PRNP/SERPINF1/CALM3/PTGS2/MCOLN1/TFRC/HIF1A	14
BP	GO:1901342	regulation of vasculature development	14/252	351/18800	0.000293017	0.00550421	0.00425645	STAB1/GLUL/HMOX1/NRP1/C3AR1/CYBB/C5AR1/RUNX1/SERPINF1/CYP1B1/CEMIP2/NINJ1/KLF4/HIF1A	14
BP	GO:0001655	urogenital system development	14/252	352/18800	0.00030157	0.00563598	0.00435835	EGR1/MEF2C/BASP1/NRP1/PSAP/AP1B1/CFLAR/AKR1B1/SERPINF1/MTSS1/NFIA/GZF1/FMN1/HES1	14
BP	GO:0002697	regulation of immune effector process	14/252	353/18800	0.000310337	0.00577038	0.00446229	NR4A3/A2M/HLA-DRA/CD74/FCGR2B/FGL2/HMOX1/HLA-DMB/VSIG4/SERPING1/TNFRSF1B/LACC1/TFRC/SYK	14
BP	GO:0072001	renal system development	13/252	312/18800	0.00031706	0.0058433	0.00451868	EGR1/MEF2C/BASP1/NRP1/AP1B1/CFLAR/AKR1B1/SERPINF1/MTSS1/NFIA/GZF1/FMN1/HES1	13
BP	GO:0019221	cytokine-mediated signaling pathway	17/252	486/18800	0.000317662	0.0058433	0.00451868	CCL18/CCL13/CXCL2/IFITM3/CD74/EGR1/GAS6/LILRB5/FOXO3/CSF1R/CMKLR1/CCL3L1/TNFRSF1B/CCL3/HSPA1B/SYK/HIF1A	17
BP	GO:0002237	response to molecule of bacterial origin	14/252	354/18800	0.000319322	0.0058433	0.00451868	MRC1/CXCL2/FCGR2B/MEF2C/THBD/FOS/LY96/C5AR1/ABCA1/PTGS2/NR4A1/TNFRSF1B/CCL3/C2	14
BP	GO:0033002	muscle cell proliferation	11/252	233/18800	0.00032064	0.0058433	0.00451868	AIF1/NR4A3/IGF1/MEF2C/HMOX1/CFLAR/RUNX1/HBEGF/PTGS2/CITED2/GNA13	11
BP	GO:1902895	positive regulation of miRNA transcription	5/252	45/18800	0.000327982	0.00594751	0.00459926	EGR1/FOS/FOXO3/KLF4/HIF1A	5
BP	GO:0043410	positive regulation of MAPK cascade	17/252	491/18800	0.000357282	0.00635581	0.004915	CCL18/CCL13/GPR183/IGF1/IGFBP4/PDGFC/CD74/FCGR2B/GAS6/NRP1/CSF1R/CFLAR/C5AR1/CCL3L1/CCL3/RELL1/SYK	17
BP	GO:0002604	regulation of dendritic cell antigen processing and presentation	3/252	11/18800	0.000362644	0.00635581	0.004915	CD74/FCGR2B/FGL2	3
BP	GO:0014889	muscle atrophy	3/252	11/18800	0.000362644	0.00635581	0.004915	GATM/FOXO3/CFLAR	3
BP	GO:0042167	heme catabolic process	3/252	11/18800	0.000362644	0.00635581	0.004915	SLCO2B1/BLVRB/HMOX1	3
BP	GO:0046149	pigment catabolic process	3/252	11/18800	0.000362644	0.00635581	0.004915	SLCO2B1/BLVRB/HMOX1	3
BP	GO:0090084	negative regulation of inclusion body assembly	3/252	11/18800	0.000362644	0.00635581	0.004915	DNAJA4/HSPA1B/DNAJB1	3
BP	GO:0098883	synapse pruning	3/252	11/18800	0.000362644	0.00635581	0.004915	C1QA/C1QB/C1QC	3
BP	GO:0006066	alcohol metabolic process	14/252	361/18800	0.000388691	0.00677989	0.00524295	INSIG1/IGF1/DAB2/NPC2/ABCA1/AKR1B1/CYP1B1/PLEK/HRH1/IDH1/ALDH1A1/ASAH1/OSBPL1A/IDI1	14
BP	GO:0043618	regulation of transcription from RNA polymerase II promoter in response to stress	5/252	47/18800	0.00040292	0.00694857	0.00537339	EGR1/HMOX1/CITED2/DNAJB1/HIF1A	5
BP	GO:0045646	regulation of erythrocyte differentiation	5/252	47/18800	0.00040292	0.00694857	0.00537339	ZFP36L1/MAFB/FOXO3/HSPA1B/HIF1A	5
BP	GO:0043542	endothelial cell migration	12/252	279/18800	0.000404053	0.00694857	0.00537339	LGMN/MEF2C/GLUL/HMOX1/NRP1/SERPINF1/CYP1B1/PTGS2/NR4A1/DNAJA4/KLF4/HIF1A	12
BP	GO:0051090	regulation of DNA-binding transcription factor activity	16/252	452/18800	0.000417549	0.00714711	0.00552692	GAS6/TMIGD3/HMOX1/RB1/CLU/CFLAR/CMKLR1/HCLS1/PRNP/CYP1B1/JMY/HSPA1B/KLF4/TFRC/SYK/HES1	16
BP	GO:0008630	intrinsic apoptotic signaling pathway in response to DNA damage	7/252	101/18800	0.000421794	0.00715292	0.00553142	CD74/TPT1/HMOX1/CLU/FNIP2/TNFRSF1B/IFI16	7
BP	GO:0070167	regulation of biomineral tissue development	7/252	101/18800	0.000421794	0.00715292	0.00553142	MEF2C/GAS6/CCL3/TENT5A/BMP2K/MGP/HIF1A	7
BP	GO:0071383	cellular response to steroid hormone stimulus	10/252	203/18800	0.000427706	0.00721976	0.0055831	NR4A3/DAB2/ZFP36L1/FOXO3/CFLAR/SERPINF1/CYP1B1/HSPA1B/EIF4E/NCOA4	10
BP	GO:0010758	regulation of macrophage chemotaxis	4/252	27/18800	0.00043399	0.00729223	0.00563915	C3AR1/CSF1R/C5AR1/CMKLR1	4
BP	GO:0070482	response to oxygen levels	13/252	324/18800	0.000453925	0.00759236	0.00587124	NR4A2/ZFP36L1/EGR1/ITPR2/CPEB4/HMOX1/FOXO3/CFLAR/CYBB/PTGS2/CITED2/TFRC/HIF1A	13
BP	GO:1901136	carbohydrate derivative catabolic process	9/252	169/18800	0.000470304	0.00779397	0.00602715	LYVE1/CST3/HEXA/FUCA1/CEMIP2/ALDH1A1/GNPDA1/NPL/CHI3L2	9
BP	GO:0060420	regulation of heart growth	6/252	74/18800	0.000472705	0.00779397	0.00602715	RGS2/IGF1/MEF2C/BASP1/RUNX1/CITED2	6
BP	GO:0110149	regulation of biomineralization	7/252	103/18800	0.000475035	0.00779397	0.00602715	MEF2C/GAS6/CCL3/TENT5A/BMP2K/MGP/HIF1A	7
BP	GO:0006787	porphyrin-containing compound catabolic process	3/252	12/18800	0.000478745	0.00779397	0.00602715	SLCO2B1/BLVRB/HMOX1	3
BP	GO:0033015	tetrapyrrole catabolic process	3/252	12/18800	0.000478745	0.00779397	0.00602715	SLCO2B1/BLVRB/HMOX1	3
BP	GO:0045916	negative regulation of complement activation	3/252	12/18800	0.000478745	0.00779397	0.00602715	A2M/VSIG4/SERPING1	3
BP	GO:0031214	biomineral tissue development	9/252	170/18800	0.0004909	0.00795648	0.00615282	IGF1/MEF2C/GAS6/PTGS2/CCL3/TENT5A/BMP2K/MGP/HIF1A	9
BP	GO:0001666	response to hypoxia	12/252	286/18800	0.000504089	0.00813426	0.0062903	NR4A2/ZFP36L1/EGR1/ITPR2/HMOX1/FOXO3/CFLAR/CYBB/PTGS2/CITED2/TFRC/HIF1A	12
BP	GO:0110148	biomineralization	9/252	172/18800	0.000534316	0.0085842	0.00663824	IGF1/MEF2C/GAS6/PTGS2/CCL3/TENT5A/BMP2K/MGP/HIF1A	9
BP	GO:2000107	negative regulation of leukocyte apoptotic process	5/252	50/18800	0.000538671	0.00861638	0.00666313	CD74/GAS6/MERTK/HCLS1/HIF1A	5
BP	GO:0002263	cell activation involved in immune response	12/252	289/18800	0.000552943	0.00880622	0.00680993	NR4A3/GPR183/HLA-DRA/CD74/FCGR2B/FGL2/HMOX1/HLA-DMB/CCL3/LRP1/TFRC/SYK	12
BP	GO:0061437	renal system vasculature development	4/252	29/18800	0.000575119	0.00908043	0.00702198	EGR1/NRP1/CFLAR/HES1	4
BP	GO:0061440	kidney vasculature development	4/252	29/18800	0.000575119	0.00908043	0.00702198	EGR1/NRP1/CFLAR/HES1	4
BP	GO:0050679	positive regulation of epithelial cell proliferation	10/252	211/18800	0.000578668	0.00909725	0.00703499	NR4A3/IGF1/GLUL/HMOX1/NRP1/CFLAR/C5AR1/NR4A1/HTRA1/HIF1A	10
BP	GO:0045621	positive regulation of lymphocyte differentiation	7/252	107/18800	0.00059756	0.00935412	0.00723362	HLA-DRA/CD74/GAS6/FOXO3/CD83/RUNX1/SYK	7
BP	GO:0046890	regulation of lipid biosynthetic process	9/252	175/18800	0.000605306	0.00943505	0.00729621	PDK4/INSIG1/DAB2/CD74/EGR1/PTGS2/IDH1/ASAH1/CREBL2	9
BP	GO:0002430	complement receptor mediated signaling pathway	3/252	13/18800	0.000616221	0.00948411	0.00733415	C3AR1/C5AR1/CMKLR1	3
BP	GO:0061418	regulation of transcription from RNA polymerase II promoter in response to hypoxia	3/252	13/18800	0.000616221	0.00948411	0.00733415	EGR1/CITED2/HIF1A	3
BP	GO:2001198	regulation of dendritic cell differentiation	3/252	13/18800	0.000616221	0.00948411	0.00733415	TMEM176B/TMEM176A/FCGR2B	3
BP	GO:0001975	response to amphetamine	4/252	30/18800	0.000656667	0.0100242	0.00775182	NR4A2/RGS2/CALM3/NR4A1	4
BP	GO:0001659	temperature homeostasis	9/252	177/18800	0.000656787	0.0100242	0.00775182	PDGFC/EGR1/RB1/GATM/CMKLR1/PTGS2/ALDH1A1/KDM6B/SYK	9
BP	GO:0030098	lymphocyte differentiation	14/252	382/18800	0.000679089	0.0103216	0.00798178	GPR183/HLA-DRA/ZFP36L1/CD74/EGR1/FCGR2B/GAS6/FGL2/MAFB/MERTK/FOXO3/CD83/RUNX1/SYK	14
BP	GO:0050866	negative regulation of cell activation	10/252	216/18800	0.000693668	0.0104996	0.00811944	CD74/FCGR2B/FGL2/THBD/HMOX1/MERTK/MNDA/RUNX1/PRNP/VSIG4	10
BP	GO:0043620	regulation of DNA-templated transcription in response to stress	5/252	53/18800	0.000706188	0.0106451	0.00823198	EGR1/HMOX1/CITED2/DNAJB1/HIF1A	5
BP	GO:0031532	actin cytoskeleton reorganization	7/252	111/18800	0.000743955	0.0110643	0.00855613	NRP1/CSF1R/HCLS1/PHACTR1/PLEK/ABL2/IQGAP2	7
BP	GO:0071347	cellular response to interleukin-1	7/252	111/18800	0.000743955	0.0110643	0.00855613	CCL18/CCL13/EGR1/CCL3L1/CCL3/HIF1A/HES1	7
BP	GO:0002377	immunoglobulin production	10/252	218/18800	0.000744659	0.0110643	0.00855613	HLA-DRA/HLA-DPA1/FCGR2B/HLA-DMA/HLA-DRB5/HLA-DMB/HLA-DQA2/HLA-DPB1/HLA-DQA1/TFRC	10
BP	GO:0010039	response to iron ion	4/252	31/18800	0.000746078	0.0110643	0.00855613	SLC40A1/HMOX1/TFRC/HIF1A	4
BP	GO:0030500	regulation of bone mineralization	6/252	81/18800	0.000766149	0.0111555	0.00862669	MEF2C/CCL3/TENT5A/BMP2K/MGP/HIF1A	6
BP	GO:0043524	negative regulation of neuron apoptotic process	8/252	145/18800	0.000766586	0.0111555	0.00862669	NR4A2/LGMN/SNX6/MEF2C/CPEB4/HMOX1/NRP1/HIF1A	8
BP	GO:0072006	nephron development	8/252	145/18800	0.000766586	0.0111555	0.00862669	EGR1/MEF2C/BASP1/CFLAR/MTSS1/GZF1/FMN1/HES1	8
BP	GO:0002429	immune response-activating cell surface receptor signaling pathway	12/252	300/18800	0.000767549	0.0111555	0.00862669	NR4A3/FCGR2B/MEF2C/HLA-DPB1/C3AR1/MNDA/C5AR1/CMKLR1/PRNP/LCP2/FYB1/SYK	12
BP	GO:0002757	immune response-activating signal transduction	12/252	300/18800	0.000767549	0.0111555	0.00862669	NR4A3/FCGR2B/MEF2C/HLA-DPB1/C3AR1/MNDA/C5AR1/CMKLR1/PRNP/LCP2/FYB1/SYK	12
BP	GO:0045619	regulation of lymphocyte differentiation	9/252	181/18800	0.000770503	0.0111555	0.00862669	HLA-DRA/ZFP36L1/CD74/GAS6/FGL2/FOXO3/CD83/RUNX1/SYK	9
BP	GO:0032352	positive regulation of hormone metabolic process	3/252	14/18800	0.000776539	0.0111987	0.00866003	DAB2/EGR1/HIF1A	3
BP	GO:0048608	reproductive structure development	15/252	433/18800	0.000784578	0.0112702	0.00871537	A2M/ZFP36L1/BASP1/PSAP/MERTK/FOXO3/SERPINF1/CYP1B1/PTGS2/CITED2/IDH1/HTRA1/NCOA4/HIF1A/HES1	15
BP	GO:0001822	kidney development	12/252	303/18800	0.000836895	0.0119332	0.00922805	EGR1/MEF2C/BASP1/NRP1/AP1B1/CFLAR/AKR1B1/SERPINF1/MTSS1/GZF1/FMN1/HES1	12
BP	GO:1905517	macrophage migration	5/252	55/18800	0.000837686	0.0119332	0.00922805	C3AR1/CSF1R/C5AR1/CMKLR1/CCL3	5
BP	GO:0061458	reproductive system development	15/252	436/18800	0.000841308	0.0119332	0.00922805	A2M/ZFP36L1/BASP1/PSAP/MERTK/FOXO3/SERPINF1/CYP1B1/PTGS2/CITED2/IDH1/HTRA1/NCOA4/HIF1A/HES1	15
BP	GO:0006026	aminoglycan catabolic process	4/252	32/18800	0.000843761	0.0119332	0.00922805	LYVE1/FUCA1/CEMIP2/CHI3L2	4
BP	GO:0010466	negative regulation of peptidase activity	11/252	262/18800	0.000853233	0.0120207	0.00929575	A2M/CST3/GAS6/PRNP/SERPINF1/SERPING1/PTGS2/NR4A1/IFI16/KLF4/LRP1	11
BP	GO:0030217	T cell differentiation	11/252	263/18800	0.000880155	0.0123525	0.00955232	GPR183/HLA-DRA/ZFP36L1/CD74/EGR1/FGL2/MAFB/FOXO3/CD83/RUNX1/SYK	11
BP	GO:0050890	cognition	12/252	306/18800	0.0009114	0.0127422	0.00985366	LGMN/HLA-DRA/MEF2C/GPR155/FOS/GATM/C5AR1/PRNP/SERPINF1/PTGS2/HRH1/HIF1A	12
BP	GO:0046916	cellular transition metal ion homeostasis	7/252	115/18800	0.000917378	0.012777	0.00988059	SLC40A1/FTL/HMOX1/PRNP/NCOA4/TFRC/HIF1A	7
BP	GO:0090022	regulation of neutrophil chemotaxis	4/252	33/18800	0.000950125	0.013183	0.0101945	CD74/C3AR1/C5AR1/MPP1	4
BP	GO:0007584	response to nutrient	8/252	150/18800	0.000956007	0.0132145	0.0102189	FOLR2/A2M/GAS6/HMOX1/CYBB/CYP1B1/PTGS2/TFRC	8
BP	GO:0030852	regulation of granulocyte differentiation	3/252	15/18800	0.000961097	0.013235	0.0102347	C1QC/RUNX1/HCLS1	3
BP	GO:0009743	response to carbohydrate	10/252	226/18800	0.000980522	0.0133989	0.0103615	ZFP36L1/EGR1/GAS6/COLEC12/GLUL/FOXO3/SERPINF1/PTGS2/ME1/HIF1A	10
BP	GO:0043388	positive regulation of DNA binding	5/252	57/18800	0.000986613	0.0133989	0.0103615	IGF1/RB1/CALM3/KLF4/HES1	5
BP	GO:0055072	iron ion homeostasis	6/252	85/18800	0.000987636	0.0133989	0.0103615	SLC40A1/FTL/HMOX1/NCOA4/TFRC/HIF1A	6
BP	GO:2000106	regulation of leukocyte apoptotic process	6/252	85/18800	0.000987636	0.0133989	0.0103615	CD74/MEF2C/GAS6/MERTK/HCLS1/HIF1A	6
BP	GO:0006909	phagocytosis	12/252	310/18800	0.00101927	0.0137771	0.010654	AIF1/CD302/FCGR2B/GAS6/COLEC12/MERTK/ABCA1/C2/NCF4/CD93/LRP1/SYK	12
BP	GO:0034103	regulation of tissue remodeling	6/252	86/18800	0.00105	0.0141402	0.0109348	PDK4/CST3/CSF1R/RUNX1/TFRC/SYK	6
BP	GO:0071346	cellular response to interferon-gamma	7/252	118/18800	0.0010672	0.0143193	0.0110732	CCL18/CCL13/MRC1/AIF1/HLA-DPA1/CCL3L1/CCL3	7
BP	GO:0043433	negative regulation of DNA-binding transcription factor activity	9/252	190/18800	0.00108561	0.0145131	0.0112231	GAS6/TMIGD3/HMOX1/RB1/CMKLR1/PRNP/CYP1B1/KLF4/HES1	9
BP	GO:0010594	regulation of endothelial cell migration	10/252	230/18800	0.00111961	0.0148802	0.011507	LGMN/MEF2C/GLUL/HMOX1/NRP1/SERPINF1/PTGS2/DNAJA4/KLF4/HIF1A	10
BP	GO:0072676	lymphocyte migration	7/252	119/18800	0.0011212	0.0148802	0.011507	CCL18/CCL13/AIF1/GPR183/GAS6/CCL3L1/CCL3	7
BP	GO:0010631	epithelial cell migration	13/252	358/18800	0.00114004	0.0150757	0.0116582	LGMN/MEF2C/GLUL/HMOX1/NRP1/HBEGF/SERPINF1/CYP1B1/PTGS2/NR4A1/DNAJA4/KLF4/HIF1A	13
BP	GO:0010574	regulation of vascular endothelial growth factor production	5/252	59/18800	0.00115436	0.0151556	0.0117199	C3AR1/C5AR1/CYP1B1/PTGS2/HIF1A	5
BP	GO:1902893	regulation of miRNA transcription	5/252	59/18800	0.00115436	0.0151556	0.0117199	EGR1/FOS/FOXO3/KLF4/HIF1A	5
BP	GO:0002695	negative regulation of leukocyte activation	9/252	193/18800	0.00121127	0.0158459	0.0122538	CD74/FCGR2B/FGL2/HMOX1/MERTK/MNDA/RUNX1/PRNP/VSIG4	9
BP	GO:0090132	epithelium migration	13/252	361/18800	0.00122896	0.015993	0.0123676	LGMN/MEF2C/GLUL/HMOX1/NRP1/HBEGF/SERPINF1/CYP1B1/PTGS2/NR4A1/DNAJA4/KLF4/HIF1A	13
BP	GO:0002455	humoral immune response mediated by circulating immunoglobulin	7/252	121/18800	0.00123561	0.015993	0.0123676	C1QA/C1QB/C1QC/FCGR2B/CLU/SERPING1/C2	7
BP	GO:0051101	regulation of DNA binding	7/252	121/18800	0.00123561	0.015993	0.0123676	IGF1/HMOX1/RB1/CALM3/IFI16/KLF4/HES1	7
BP	GO:0061614	miRNA transcription	5/252	60/18800	0.00124572	0.0160672	0.0124249	EGR1/FOS/FOXO3/KLF4/HIF1A	5
BP	GO:0001776	leukocyte homeostasis	6/252	89/18800	0.00125533	0.0160779	0.0124332	SLC40A1/GPR183/CD74/MEF2C/MERTK/HIF1A	6
BP	GO:0051591	response to cAMP	6/252	89/18800	0.00125533	0.0160779	0.0124332	FOSB/ZFP36L1/ITPR2/THBD/FOS/CYP1B1	6
BP	GO:0097305	response to alcohol	10/252	235/18800	0.00131575	0.0167411	0.0129461	RGS2/A2M/FOSB/ITPR2/FOS/FOXO3/CYBB/CYP1B1/CALM3/CCL3	10
BP	GO:0030224	monocyte differentiation	4/252	36/18800	0.0013254	0.0167411	0.0129461	ZFP36L1/CD74/CSF1R/IFI16	4
BP	GO:0030851	granulocyte differentiation	4/252	36/18800	0.0013254	0.0167411	0.0129461	C1QC/RUNX1/HCLS1/CITED2	4
BP	GO:0046466	membrane lipid catabolic process	4/252	36/18800	0.0013254	0.0167411	0.0129461	HEXA/FUCA1/CYP1B1/ASAH1	4
BP	GO:0061097	regulation of protein tyrosine kinase activity	6/252	90/18800	0.00133018	0.0167438	0.0129481	SNX6/GAS6/CSF1R/PRNP/HBEGF/RAP2B	6
BP	GO:0090130	tissue migration	13/252	366/18800	0.00138998	0.0174366	0.0134839	LGMN/MEF2C/GLUL/HMOX1/NRP1/HBEGF/SERPINF1/CYP1B1/PTGS2/NR4A1/DNAJA4/KLF4/HIF1A	13
BP	GO:0046683	response to organophosphorus	7/252	124/18800	0.00142415	0.0178043	0.0137683	FOSB/ZFP36L1/ITPR2/THBD/FOS/CYP1B1/PTGS2	7
BP	GO:0043030	regulation of macrophage activation	5/252	62/18800	0.00144435	0.0179954	0.013916	CTSC/CD74/FCGR2B/VSIG4/CCL3	5
BP	GO:0051250	negative regulation of lymphocyte activation	8/252	161/18800	0.00150527	0.0186908	0.0144538	CD74/FCGR2B/FGL2/MERTK/MNDA/RUNX1/PRNP/VSIG4	8
BP	GO:0010573	vascular endothelial growth factor production	5/252	63/18800	0.00155197	0.0192056	0.0148518	C3AR1/C5AR1/CYP1B1/PTGS2/HIF1A	5
BP	GO:0002768	immune response-regulating cell surface receptor signaling pathway	12/252	328/18800	0.00164504	0.0202888	0.0156896	NR4A3/FCGR2B/MEF2C/HLA-DPB1/C3AR1/MNDA/C5AR1/CMKLR1/PRNP/LCP2/FYB1/SYK	12
BP	GO:0015918	sterol transport	6/252	94/18800	0.00166414	0.0203192	0.015713	PLTP/NPC2/CLU/ABCA1/OSBPL1A/LRP1	6
BP	GO:0045582	positive regulation of T cell differentiation	6/252	94/18800	0.00166414	0.0203192	0.015713	HLA-DRA/CD74/FOXO3/CD83/RUNX1/SYK	6
BP	GO:1904035	regulation of epithelial cell apoptotic process	6/252	94/18800	0.00166414	0.0203192	0.015713	ZFP36L1/GAS6/HMOX1/RB1/FOXO3/CFLAR	6
BP	GO:0048268	clathrin coat assembly	3/252	18/18800	0.00167319	0.020327	0.0157191	DAB2/FCHO2/EPS15	3
BP	GO:0002366	leukocyte activation involved in immune response	11/252	285/18800	0.00167588	0.020327	0.0157191	NR4A3/GPR183/HLA-DRA/CD74/FCGR2B/FGL2/HMOX1/HLA-DMB/CCL3/TFRC/SYK	11
BP	GO:0043502	regulation of muscle adaptation	6/252	95/18800	0.00175678	0.0211681	0.0163695	AIF1/RGS2/NR4A3/IGF1/FOXO3/TNFRSF1B	6
BP	GO:0048661	positive regulation of smooth muscle cell proliferation	6/252	95/18800	0.00175678	0.0211681	0.0163695	AIF1/NR4A3/IGF1/HMOX1/HBEGF/PTGS2	6
BP	GO:0014912	negative regulation of smooth muscle cell migration	4/252	39/18800	0.0017935	0.0214692	0.0166023	AIF1/MEF2C/LRP1/GNA13	4
BP	GO:0071470	cellular response to osmotic stress	4/252	39/18800	0.0017935	0.0214692	0.0166023	ZFP36L1/RCSD1/AKR1B1/PTGS2	4
BP	GO:0030316	osteoclast differentiation	6/252	96/18800	0.00185328	0.0220408	0.0170444	GPR183/FOS/MAFB/CSF1R/CCL3/TFRC	6
BP	GO:0060419	heart growth	6/252	96/18800	0.00185328	0.0220408	0.0170444	RGS2/IGF1/MEF2C/BASP1/RUNX1/CITED2	6
BP	GO:0032496	response to lipopolysaccharide	12/252	333/18800	0.0018663	0.0221238	0.0171085	MRC1/CXCL2/MEF2C/THBD/FOS/LY96/ABCA1/PTGS2/NR4A1/TNFRSF1B/CCL3/C2	12
BP	GO:0060538	skeletal muscle organ development	8/252	167/18800	0.00189617	0.0224054	0.0173263	EGR1/MEF2C/BASP1/FOS/RB1/CFLAR/CITED2/NR4A1	8
BP	GO:0010517	regulation of phospholipase activity	5/252	66/18800	0.00191025	0.0224991	0.0173988	RGS2/C5AR1/ABL2/LRP1/GNA13	5
BP	GO:0010632	regulation of epithelial cell migration	11/252	290/18800	0.00192108	0.0225542	0.0174414	LGMN/MEF2C/GLUL/HMOX1/NRP1/HBEGF/SERPINF1/PTGS2/DNAJA4/KLF4/HIF1A	11
BP	GO:2001237	negative regulation of extrinsic apoptotic signaling pathway	6/252	97/18800	0.00195374	0.0228052	0.0176355	IGF1/HMOX1/NRP1/CFLAR/COL2A1/HSPA1B	6
BP	GO:0015850	organic hydroxy compound transport	10/252	248/18800	0.00195956	0.0228052	0.0176355	PLTP/SLCO2B1/EMB/DAB2/NPC2/CLU/ABCA1/OSBPL1A/LRP1/SYK	10
BP	GO:0048245	eosinophil chemotaxis	3/252	19/18800	0.00196736	0.0228052	0.0176355	CCL13/CCL3/HRH1	3
BP	GO:0061298	retina vasculature development in camera-type eye	3/252	19/18800	0.00196736	0.0228052	0.0176355	NRP1/CYP1B1/HIF1A	3
BP	GO:0030100	regulation of endocytosis	9/252	208/18800	0.00202747	0.0233563	0.0180616	DAB2/CLU/CALM3/BMP2K/ZFYVE16/RAB5C/ABL2/LRP1/SYK	9
BP	GO:0050878	regulation of body fluid levels	13/252	382/18800	0.00202766	0.0233563	0.0180616	F13A1/GAS6/THBD/MERTK/JMJD1C/AKR1B1/SERPING1/PABPC4/PLEK/RAP2B/GNA13/SYK/HIF1A	13
BP	GO:0010565	regulation of cellular ketone metabolic process	7/252	132/18800	0.0020378	0.0233756	0.0180766	PDK4/INSIG1/NR4A3/DAB2/CD74/EGR1/PTGS2	7
BP	GO:0055021	regulation of cardiac muscle tissue growth	5/252	67/18800	0.0020421	0.0233756	0.0180766	RGS2/IGF1/MEF2C/RUNX1/CITED2	5
BP	GO:0048660	regulation of smooth muscle cell proliferation	8/252	170/18800	0.00211954	0.0241865	0.0187037	AIF1/NR4A3/IGF1/MEF2C/HMOX1/HBEGF/PTGS2/GNA13	8
BP	GO:0010951	negative regulation of endopeptidase activity	10/252	251/18800	0.00213935	0.0243096	0.0187988	A2M/CST3/GAS6/PRNP/SERPINF1/SERPING1/PTGS2/NR4A1/IFI16/KLF4	10
BP	GO:0006040	amino sugar metabolic process	4/252	41/18800	0.00216253	0.0243096	0.0187988	ALDH1A1/GNPDA1/NPL/CHI3L2	4
BP	GO:0045124	regulation of bone resorption	4/252	41/18800	0.00216253	0.0243096	0.0187988	PDK4/CSF1R/TFRC/SYK	4
BP	GO:0045429	positive regulation of nitric oxide biosynthetic process	4/252	41/18800	0.00216253	0.0243096	0.0187988	AIF1/CLU/PTGS2/KLF4	4
BP	GO:0019216	regulation of lipid metabolic process	12/252	339/18800	0.00216351	0.0243096	0.0187988	PDK4/INSIG1/NR4A3/DAB2/CD74/EGR1/NPC2/PSAP/PTGS2/IDH1/ASAH1/CREBL2	12
BP	GO:0006979	response to oxidative stress	14/252	433/18800	0.00221515	0.0247826	0.0191646	SELENOP/NR4A2/AIF1/NR4A3/FOS/HMOX1/FOXO3/PRNP/CYP1B1/PTGS2/IDH1/HSPA1B/KDM6B/HIF1A	14
BP	GO:0014074	response to purine-containing compound	7/252	134/18800	0.00221913	0.0247826	0.0191646	FOSB/ZFP36L1/ITPR2/THBD/FOS/CYP1B1/PTGS2	7
BP	GO:0042100	B cell proliferation	6/252	100/18800	0.00227995	0.0252096	0.0194948	GPR183/CD74/FCGR2B/MEF2C/MNDA/TFRC	6
BP	GO:0002577	regulation of antigen processing and presentation	3/252	20/18800	0.00229178	0.0252096	0.0194948	CD74/FCGR2B/FGL2	3
BP	GO:0006700	C21-steroid hormone biosynthetic process	3/252	20/18800	0.00229178	0.0252096	0.0194948	DAB2/EGR1/AKR1B1	3
BP	GO:0044342	type B pancreatic cell proliferation	3/252	20/18800	0.00229178	0.0252096	0.0194948	NR4A3/IGFBP4/NR4A1	3
BP	GO:0046794	transport of virus	3/252	20/18800	0.00229178	0.0252096	0.0194948	SIGLEC1/CD209/EPS15	3
BP	GO:0048659	smooth muscle cell proliferation	8/252	173/18800	0.00236312	0.0258632	0.0200003	AIF1/NR4A3/IGF1/MEF2C/HMOX1/HBEGF/PTGS2/GNA13	8
BP	GO:0030890	positive regulation of B cell proliferation	4/252	42/18800	0.00236532	0.0258632	0.0200003	GPR183/CD74/MEF2C/TFRC	4
BP	GO:0031669	cellular response to nutrient levels	9/252	213/18800	0.00238066	0.0259535	0.02007	FOLR2/PDK4/GAS6/GLUL/CPEB4/HMOX1/FOXO3/JMY/IFI16	9
BP	GO:0046620	regulation of organ growth	6/252	101/18800	0.0023973	0.0260573	0.0201504	RGS2/IGF1/MEF2C/BASP1/RUNX1/CITED2	6
BP	GO:0048771	tissue remodeling	8/252	174/18800	0.00244901	0.0265406	0.0205241	PDK4/CST3/MEF2C/CSF1R/RUNX1/TFRC/SYK/HIF1A	8
BP	GO:0042698	ovulation cycle	5/252	70/18800	0.00247754	0.0267706	0.0207019	A2M/EGR1/FOXO3/SERPINF1/CYP1B1	5
BP	GO:2001243	negative regulation of intrinsic apoptotic signaling pathway	6/252	102/18800	0.00251915	0.0271401	0.0209877	CD74/TPT1/CLU/IVNS1ABP/PTGS2/HIF1A	6
BP	GO:0014075	response to amine	4/252	43/18800	0.00258083	0.0276421	0.0213759	NR4A2/RGS2/CALM3/NR4A1	4
BP	GO:1904407	positive regulation of nitric oxide metabolic process	4/252	43/18800	0.00258083	0.0276421	0.0213759	AIF1/CLU/PTGS2/KLF4	4
BP	GO:0007265	Ras protein signal transduction	12/252	347/18800	0.002619	0.0279691	0.0216288	AIF1/RGL1/IGF1/LPAR6/NISCH/NRP1/RB1/ABCA1/RAP2B/RASGEF1B/ABL2/GNA13	12
BP	GO:0030449	regulation of complement activation	3/252	21/18800	0.00264747	0.0280568	0.0216966	A2M/VSIG4/SERPING1	3
BP	GO:0150146	cell junction disassembly	3/252	21/18800	0.00264747	0.0280568	0.0216966	C1QA/C1QB/C1QC	3
BP	GO:0050727	regulation of inflammatory response	13/252	394/18800	0.00265019	0.0280568	0.0216966	CTSC/IGF1/FCGR2B/RB1/SERPINF1/PTGS2/TNFRSF1B/CCL3/TLR7/NINJ1/KLF4/LACC1/SYK	13
BP	GO:0055076	transition metal ion homeostasis	7/252	139/18800	0.0027271	0.0287878	0.0222619	SLC40A1/FTL/HMOX1/PRNP/NCOA4/TFRC/HIF1A	7
BP	GO:0031667	response to nutrient levels	14/252	446/18800	0.00289454	0.0304675	0.0235608	FOLR2/PDK4/A2M/GAS6/GLUL/CPEB4/HMOX1/FOXO3/CYBB/CYP1B1/JMY/PTGS2/IFI16/TFRC	14
BP	GO:0050777	negative regulation of immune response	8/252	179/18800	0.00291584	0.0306037	0.0236662	A2M/FCGR2B/FGL2/HMOX1/VSIG4/SERPING1/IFI16/SYK	8
BP	GO:0070555	response to interleukin-1	7/252	141/18800	0.00295356	0.0309112	0.0239039	CCL18/CCL13/EGR1/CCL3L1/CCL3/HIF1A/HES1	7
BP	GO:0046885	regulation of hormone biosynthetic process	3/252	22/18800	0.00303539	0.0316651	0.0244869	DAB2/EGR1/HIF1A	3
BP	GO:0002920	regulation of humoral immune response	4/252	45/18800	0.00305154	0.0316651	0.0244869	A2M/FCGR2B/VSIG4/SERPING1	4
BP	GO:1902622	regulation of neutrophil migration	4/252	45/18800	0.00305154	0.0316651	0.0244869	CD74/C3AR1/C5AR1/MPP1	4
BP	GO:0033138	positive regulation of peptidyl-serine phosphorylation	6/252	107/18800	0.00319946	0.0331062	0.0256014	GAS6/FNIP2/HCLS1/PTGS2/TFRC/CREBL2	6
BP	GO:0043434	response to peptide hormone	13/252	404/18800	0.00328152	0.0338597	0.026184	NR4A2/PDK4/INSIG1/NR4A3/ZFP36L1/EGR1/RB1/CFLAR/CYBB/MYO5A/CYP1B1/PTGS2/NR4A1	13
BP	GO:0061462	protein localization to lysosome	4/252	46/18800	0.0033075	0.0340319	0.0263172	CLU/MFSD1/ZFYVE16/NCOA4	4
BP	GO:1903038	negative regulation of leukocyte cell-cell adhesion	7/252	144/18800	0.00331993	0.0340642	0.0263421	CD74/FCGR2B/FGL2/RUNX1/PRNP/VSIG4/KLF4	7
BP	GO:0006809	nitric oxide biosynthetic process	5/252	75/18800	0.00334749	0.0341862	0.0264365	AIF1/CLU/CYP1B1/PTGS2/KLF4	5
BP	GO:0006958	complement activation, classical pathway	6/252	108/18800	0.00335049	0.0341862	0.0264365	C1QA/C1QB/C1QC/CLU/SERPING1/C2	6
BP	GO:0006622	protein targeting to lysosome	3/252	23/18800	0.00345644	0.034975	0.0270465	CLU/ZFYVE16/NCOA4	3
BP	GO:0030728	ovulation	3/252	23/18800	0.00345644	0.034975	0.0270465	RGS2/FOXO3/PTGS2	3
BP	GO:0072677	eosinophil migration	3/252	23/18800	0.00345644	0.034975	0.0270465	CCL13/CCL3/HRH1	3
BP	GO:0009408	response to heat	6/252	109/18800	0.00350678	0.0352894	0.0272896	IGF1/HMOX1/PTGS2/DNAJA4/HSPA1B/DNAJB1	6
BP	GO:0071887	leukocyte apoptotic process	6/252	109/18800	0.00350678	0.0352894	0.0272896	CD74/MEF2C/GAS6/MERTK/HCLS1/HIF1A	6
BP	GO:0052547	regulation of peptidase activity	14/252	456/18800	0.00352649	0.0353739	0.027355	LGMN/A2M/CST3/GAS6/CFLAR/PRNP/SERPINF1/SERPING1/PTGS2/NR4A1/IFI16/KLF4/LRP1/SYK	14
BP	GO:0043299	leukocyte degranulation	5/252	76/18800	0.00354481	0.0353739	0.027355	NR4A3/FCGR2B/HMOX1/CCL3/SYK	5
BP	GO:0061333	renal tubule morphogenesis	5/252	76/18800	0.00354481	0.0353739	0.027355	MEF2C/MTSS1/GZF1/FMN1/HES1	5
BP	GO:0097028	dendritic cell differentiation	4/252	47/18800	0.00357769	0.0353739	0.027355	TMEM176B/TMEM176A/FCGR2B/GAS6	4
BP	GO:0062013	positive regulation of small molecule metabolic process	7/252	146/18800	0.00358278	0.0353739	0.027355	NR4A3/IGF1/DAB2/CD74/PTGS2/HRH1/HIF1A	7
BP	GO:0106106	cold-induced thermogenesis	7/252	146/18800	0.00358278	0.0353739	0.027355	PDGFC/RB1/GATM/CMKLR1/ALDH1A1/KDM6B/SYK	7
BP	GO:0120161	regulation of cold-induced thermogenesis	7/252	146/18800	0.00358278	0.0353739	0.027355	PDGFC/RB1/GATM/CMKLR1/ALDH1A1/KDM6B/SYK	7
BP	GO:0046394	carboxylic acid biosynthetic process	11/252	316/18800	0.00371095	0.0365409	0.0282574	PDK4/INSIG1/LTC4S/CD74/GLUL/GATM/PTGS2/ALDH1A1/OSBPL1A/QKI/SYK	11
BP	GO:0072009	nephron epithelium development	6/252	111/18800	0.00383554	0.0376664	0.0291278	MEF2C/BASP1/MTSS1/GZF1/FMN1/HES1	6
BP	GO:0006953	acute-phase response	4/252	48/18800	0.00386249	0.0377045	0.0291573	CD163/A2M/PTGS2/TFRC	4
BP	GO:0048146	positive regulation of fibroblast proliferation	4/252	48/18800	0.00386249	0.0377045	0.0291573	IGF1/PDGFC/CD74/GAS6	4
BP	GO:0016053	organic acid biosynthetic process	11/252	318/18800	0.00389076	0.0377045	0.0291573	PDK4/INSIG1/LTC4S/CD74/GLUL/GATM/PTGS2/ALDH1A1/OSBPL1A/QKI/SYK	11
BP	GO:0045649	regulation of macrophage differentiation	3/252	24/18800	0.00391147	0.0377045	0.0291573	C1QC/RB1/HCLS1	3
BP	GO:0048143	astrocyte activation	3/252	24/18800	0.00391147	0.0377045	0.0291573	C1QA/C5AR1/LRP1	3
BP	GO:0090023	positive regulation of neutrophil chemotaxis	3/252	24/18800	0.00391147	0.0377045	0.0291573	CD74/C3AR1/C5AR1	3
BP	GO:2000679	positive regulation of transcription regulatory region DNA binding	3/252	24/18800	0.00391147	0.0377045	0.0291573	IGF1/RB1/KLF4	3
BP	GO:0031099	regeneration	8/252	188/18800	0.00392823	0.0377667	0.0292053	NR4A3/IGF1/GAS6/HMOX1/CFLAR/RUNX1/NINJ1/KLF4	8
BP	GO:0002698	negative regulation of immune effector process	6/252	112/18800	0.00400823	0.0384349	0.0297221	A2M/FCGR2B/FGL2/HMOX1/VSIG4/SERPING1	6
BP	GO:0030225	macrophage differentiation	4/252	49/18800	0.00416225	0.0396009	0.0306237	C1QC/RB1/CSF1R/HCLS1	4
BP	GO:0042304	regulation of fatty acid biosynthetic process	4/252	49/18800	0.00416225	0.0396009	0.0306237	PDK4/INSIG1/CD74/PTGS2	4
BP	GO:0046850	regulation of bone remodeling	4/252	49/18800	0.00416225	0.0396009	0.0306237	PDK4/CSF1R/TFRC/SYK	4
BP	GO:0002832	negative regulation of response to biotic stimulus	6/252	113/18800	0.00418661	0.0396285	0.0306451	A2M/FGL2/VSIG4/SERPING1/HTRA1/IFI16	6
BP	GO:0048145	regulation of fibroblast proliferation	5/252	79/18800	0.00418679	0.0396285	0.0306451	IGF1/PDGFC/CD74/GAS6/IFI30	5
BP	GO:0045580	regulation of T cell differentiation	7/252	151/18800	0.00430922	0.0406821	0.0314599	HLA-DRA/CD74/FGL2/FOXO3/CD83/RUNX1/SYK	7
BP	GO:0008202	steroid metabolic process	11/252	323/18800	0.00437088	0.0411582	0.031828	INSIG1/LGMN/DAB2/EGR1/NPC2/ABCA1/AKR1B1/CYP1B1/ASAH1/OSBPL1A/IDI1	11
BP	GO:0003151	outflow tract morphogenesis	5/252	80/18800	0.00441809	0.0414961	0.0320893	MEF2C/NRP1/CITED2/HIF1A/HES1	5
BP	GO:0051346	negative regulation of hydrolase activity	12/252	371/18800	0.00447266	0.0418381	0.0323538	RGS2/A2M/CST3/GAS6/PRNP/SERPINF1/SERPING1/PTGS2/NR4A1/IFI16/KLF4/LRP1	12
BP	GO:0046638	positive regulation of alpha-beta T cell differentiation	4/252	50/18800	0.00447735	0.0418381	0.0323538	HLA-DRA/CD83/RUNX1/SYK	4
BP	GO:0007204	positive regulation of cytosolic calcium ion concentration	11/252	325/18800	0.00457566	0.0426479	0.03298	LPAR6/ITPR2/C3AR1/C5AR1/CMKLR1/PRNP/CALM3/CCL3/ABL2/MCOLN1/GNA13	11
BP	GO:0046209	nitric oxide metabolic process	5/252	81/18800	0.00465835	0.0431988	0.0334061	AIF1/CLU/CYP1B1/PTGS2/KLF4	5
BP	GO:0048144	fibroblast proliferation	5/252	81/18800	0.00465835	0.0431988	0.0334061	IGF1/PDGFC/CD74/GAS6/IFI30	5
BP	GO:0031334	positive regulation of protein-containing complex assembly	8/252	194/18800	0.00474104	0.0438546	0.0339132	CLU/FNIP2/ABCA1/PLEK/HSPA1B/TFRC/SYK/FMN1	8
BP	GO:0002286	T cell activation involved in immune response	6/252	116/18800	0.00475701	0.0438915	0.0339417	GPR183/HLA-DRA/CD74/FCGR2B/FGL2/HLA-DMB	6
BP	GO:0043277	apoptotic cell clearance	4/252	51/18800	0.00480812	0.0442516	0.0342202	GAS6/MERTK/C2/LRP1	4
BP	GO:2001057	reactive nitrogen species metabolic process	5/252	82/18800	0.00490776	0.0448913	0.0347148	AIF1/CLU/CYP1B1/PTGS2/KLF4	5
BP	GO:0006027	glycosaminoglycan catabolic process	3/252	26/18800	0.00492664	0.0448913	0.0347148	LYVE1/FUCA1/CEMIP2	3
BP	GO:0031954	positive regulation of protein autophosphorylation	3/252	26/18800	0.00492664	0.0448913	0.0347148	PDGFC/CALM3/RAP2B	3
BP	GO:0071549	cellular response to dexamethasone stimulus	3/252	26/18800	0.00492664	0.0448913	0.0347148	CFLAR/SERPINF1/EIF4E	3
BP	GO:0006720	isoprenoid metabolic process	6/252	117/18800	0.00495927	0.0450301	0.0348222	NPC2/AKR1B1/CYP1B1/ALDH1A1/IDI1/LRP1	6
BP	GO:0007519	skeletal muscle tissue development	7/252	155/18800	0.00496647	0.0450301	0.0348222	EGR1/MEF2C/FOS/RB1/CFLAR/CITED2/NR4A1	7
BP	GO:0052548	regulation of endopeptidase activity	13/252	426/18800	0.00510561	0.0461696	0.0357034	LGMN/A2M/CST3/GAS6/CFLAR/PRNP/SERPINF1/SERPING1/PTGS2/NR4A1/IFI16/KLF4/SYK	13
BP	GO:0033674	positive regulation of kinase activity	14/252	476/18800	0.00512934	0.0461696	0.0357034	IGF1/PDGFC/CD74/EGR1/GAS6/CLU/MERTK/CSF1R/PRNP/HBEGF/LCP2/CALM3/RANBP2/SYK	14
BP	GO:0034599	cellular response to oxidative stress	10/252	284/18800	0.00513613	0.0461696	0.0357034	NR4A2/AIF1/NR4A3/FOS/HMOX1/FOXO3/CYP1B1/HSPA1B/KDM6B/HIF1A	10
BP	GO:1904036	negative regulation of epithelial cell apoptotic process	4/252	52/18800	0.00515492	0.0461696	0.0357034	GAS6/HMOX1/RB1/CFLAR	4
BP	GO:0030278	regulation of ossification	6/252	118/18800	0.00516777	0.0461696	0.0357034	MEF2C/CCL3/TENT5A/BMP2K/MGP/HIF1A	6
BP	GO:1904019	epithelial cell apoptotic process	6/252	118/18800	0.00516777	0.0461696	0.0357034	ZFP36L1/GAS6/HMOX1/RB1/FOXO3/CFLAR	6
BP	GO:0071277	cellular response to calcium ion	5/252	84/18800	0.00543474	0.0484366	0.0374565	LGMN/FOSB/MEF2C/FOS/MCOLN1	5
BP	GO:0010875	positive regulation of cholesterol efflux	3/252	27/18800	0.00548822	0.0484418	0.0374605	PLTP/ABCA1/LRP1	3
BP	GO:0071624	positive regulation of granulocyte chemotaxis	3/252	27/18800	0.00548822	0.0484418	0.0374605	CD74/C3AR1/C5AR1	3
BP	GO:0072012	glomerulus vasculature development	3/252	27/18800	0.00548822	0.0484418	0.0374605	EGR1/CFLAR/HES1	3
BP	GO:1903055	positive regulation of extracellular matrix organization	3/252	27/18800	0.00548822	0.0484418	0.0374605	RB1/CFLAR/RUNX1	3
BP	GO:1901617	organic hydroxy compound biosynthetic process	9/252	243/18800	0.00564788	0.0497312	0.0384576	PLTP/NR4A2/INSIG1/DAB2/PLEK/HRH1/ASAH1/OSBPL1A/IDI1	9
BP	GO:0050864	regulation of B cell activation	8/252	200/18800	0.00567717	0.0498692	0.0385643	GPR183/ZFP36L1/CD74/FCGR2B/MEF2C/MNDA/TFRC/SYK	8
BP	GO:1990845	adaptive thermogenesis	7/252	159/18800	0.00569647	0.049919	0.0386029	PDGFC/RB1/GATM/CMKLR1/ALDH1A1/KDM6B/SYK	7
BP	GO:2000117	negative regulation of cysteine-type endopeptidase activity	5/252	85/18800	0.00571269	0.0499417	0.0386204	GAS6/PTGS2/NR4A1/IFI16/KLF4	5
BP	GO:0006690	icosanoid metabolic process	6/252	121/18800	0.00583188	0.0507415	0.0392389	LTC4S/CD74/AKR1B1/CYP1B1/PTGS2/SYK	6
BP	GO:0007041	lysosomal transport	6/252	121/18800	0.00583188	0.0507415	0.0392389	CLU/CHMP1B/PSAP/ZFYVE16/NCOA4/LRP1	6
BP	GO:0009267	cellular response to starvation	7/252	160/18800	0.00589089	0.0510736	0.0394957	PDK4/GAS6/GLUL/CPEB4/FOXO3/JMY/IFI16	7
BP	GO:0021545	cranial nerve development	4/252	54/18800	0.00589794	0.0510736	0.0394957	NRP1/MAFB/CITED2/HES1	4
BP	GO:1904705	regulation of vascular associated smooth muscle cell proliferation	5/252	86/18800	0.00600051	0.0518393	0.0400878	NR4A3/IGF1/MEF2C/HMOX1/GNA13	5
BP	GO:0019722	calcium-mediated signaling	8/252	202/18800	0.00601859	0.0518731	0.040114	IGF1/CMKLR1/PRNP/CALM3/CCL3/PLEK/MCOLN1/SYK	8
BP	GO:0090025	regulation of monocyte chemotaxis	3/252	28/18800	0.00608669	0.0523369	0.0404726	AIF1/LGMN/DUSP1	3
BP	GO:0048008	platelet-derived growth factor receptor signaling pathway	4/252	55/18800	0.00629482	0.0536098	0.041457	NR4A3/PDGFC/NRP1/LRP1	4
BP	GO:0061098	positive regulation of protein tyrosine kinase activity	4/252	55/18800	0.00629482	0.0536098	0.041457	GAS6/CSF1R/PRNP/HBEGF	4
BP	GO:0055017	cardiac muscle tissue growth	5/252	87/18800	0.00629838	0.0536098	0.041457	RGS2/IGF1/MEF2C/RUNX1/CITED2	5
BP	GO:1990874	vascular associated smooth muscle cell proliferation	5/252	87/18800	0.00629838	0.0536098	0.041457	NR4A3/IGF1/MEF2C/HMOX1/GNA13	5
BP	GO:0002244	hematopoietic progenitor cell differentiation	6/252	123/18800	0.0063079	0.0536098	0.041457	CEBPD/CSF1R/CITED2/PLEK/HES1/RBM47	6
BP	GO:0071375	cellular response to peptide hormone stimulus	10/252	294/18800	0.00650636	0.0551685	0.0426623	NR4A2/PDK4/INSIG1/NR4A3/ZFP36L1/RB1/CFLAR/MYO5A/CYP1B1/NR4A1	10
BP	GO:0048016	inositol phosphate-mediated signaling	4/252	56/18800	0.00670905	0.0564794	0.043676	IGF1/ITPR2/PRNP/HRH1	4
BP	GO:0021602	cranial nerve morphogenesis	3/252	29/18800	0.00672264	0.0564794	0.043676	NRP1/MAFB/CITED2	3
BP	GO:0061082	myeloid leukocyte cytokine production	3/252	29/18800	0.00672264	0.0564794	0.043676	NR4A3/CD74/HMOX1	3
BP	GO:1902430	negative regulation of amyloid-beta formation	3/252	29/18800	0.00672264	0.0564794	0.043676	IGF1/CLU/PRNP	3
BP	GO:0090257	regulation of muscle system process	9/252	250/18800	0.00676121	0.0566734	0.0438261	AIF1/RGS2/NR4A3/IGF1/FOXO3/CALM3/PTGS2/NR4A1/TNFRSF1B	9
BP	GO:0050868	negative regulation of T cell activation	6/252	125/18800	0.00681158	0.0569653	0.0440518	CD74/FCGR2B/FGL2/RUNX1/PRNP/VSIG4	6
BP	GO:0001656	metanephros development	5/252	89/18800	0.00692501	0.0577793	0.0446813	EGR1/BASP1/AKR1B1/FMN1/HES1	5
BP	GO:0006643	membrane lipid metabolic process	8/252	207/18800	0.00694046	0.0577793	0.0446813	HEXA/PSAP/FUCA1/SGMS1/GAL3ST4/CYP1B1/ASAH1/B3GNT5	8
BP	GO:0071560	cellular response to transforming growth factor beta stimulus	9/252	252/18800	0.00710831	0.0590425	0.0456581	DAB2/ZFP36L1/SNX6/MEF2C/FOS/CFLAR/CITED2/HTRA1/LTBP2	9
BP	GO:0001961	positive regulation of cytokine-mediated signaling pathway	4/252	57/18800	0.00714093	0.0590457	0.0456606	CD74/GAS6/HSPA1B/HIF1A	4
BP	GO:0046456	icosanoid biosynthetic process	4/252	57/18800	0.00714093	0.0590457	0.0456606	LTC4S/CD74/PTGS2/SYK	4
BP	GO:0060191	regulation of lipase activity	5/252	90/18800	0.00725412	0.0598465	0.0462799	RGS2/C5AR1/ABL2/LRP1/GNA13	5
BP	GO:0002700	regulation of production of molecular mediator of immune response	7/252	167/18800	0.00739384	0.0602618	0.046601	NR4A3/CD74/FCGR2B/HMOX1/TNFRSF1B/LACC1/TFRC	7
BP	GO:0070168	negative regulation of biomineral tissue development	3/252	30/18800	0.00739663	0.0602618	0.046601	GAS6/CCL3/HIF1A	3
BP	GO:1902230	negative regulation of intrinsic apoptotic signaling pathway in response to DNA damage	3/252	30/18800	0.00739663	0.0602618	0.046601	CD74/TPT1/CLU	3
BP	GO:1903019	negative regulation of glycoprotein metabolic process	3/252	30/18800	0.00739663	0.0602618	0.046601	CST3/HBEGF/ITM2B	3
BP	GO:0002291	T cell activation via T cell receptor contact with antigen bound to MHC molecule on antigen presenting cell	2/252	10/18800	0.00750188	0.0602618	0.046601	FGL2/HLA-DMB	2
BP	GO:0019062	virion attachment to host cell	2/252	10/18800	0.00750188	0.0602618	0.046601	GAS6/CD209	2
BP	GO:0033572	transferrin transport	2/252	10/18800	0.00750188	0.0602618	0.046601	MCOLN1/TFRC	2
BP	GO:0045657	positive regulation of monocyte differentiation	2/252	10/18800	0.00750188	0.0602618	0.046601	ZFP36L1/CD74	2
BP	GO:0070327	thyroid hormone transport	2/252	10/18800	0.00750188	0.0602618	0.046601	SLC16A10/SLC7A8	2
BP	GO:0072124	regulation of glomerular mesangial cell proliferation	2/252	10/18800	0.00750188	0.0602618	0.046601	EGR1/CFLAR	2
BP	GO:0140059	dendrite arborization	2/252	10/18800	0.00750188	0.0602618	0.046601	NRP1/PHACTR1	2
BP	GO:1903980	positive regulation of microglial cell activation	2/252	10/18800	0.00750188	0.0602618	0.046601	CTSC/CCL3	2
BP	GO:0061005	cell differentiation involved in kidney development	4/252	58/18800	0.00759077	0.0607354	0.0469672	MEF2C/BASP1/MTSS1/HES1	4
BP	GO:0072080	nephron tubule development	5/252	91/18800	0.00759399	0.0607354	0.0469672	MEF2C/MTSS1/GZF1/FMN1/HES1	5
BP	GO:0042180	cellular ketone metabolic process	8/252	211/18800	0.0077518	0.0618624	0.0478388	PDK4/INSIG1/NR4A3/DAB2/CD74/EGR1/AKR1B1/PTGS2	8
BP	GO:0003012	muscle system process	13/252	449/18800	0.00780514	0.0621527	0.0480632	AIF1/RGS2/NR4A3/IGF1/HMOX1/GATM/FOXO3/CFLAR/RCSD1/CALM3/PTGS2/NR4A1/TNFRSF1B	13
BP	GO:0045861	negative regulation of proteolysis	11/252	350/18800	0.00783699	0.0621865	0.0480894	A2M/CST3/GAS6/PRNP/SERPINF1/SERPING1/PTGS2/NR4A1/IFI16/KLF4/LRP1	11
BP	GO:0071216	cellular response to biotic stimulus	9/252	256/18800	0.00784335	0.0621865	0.0480894	MRC1/CXCL2/FCGR2B/MEF2C/LY96/ABCA1/TNFRSF1B/CCL3/SYK	9
BP	GO:0032612	interleukin-1 production	6/252	129/18800	0.00790544	0.0624087	0.0482612	IGF1/EGR1/GAS6/MNDA/CCL3/IFI16	6
BP	GO:0032652	regulation of interleukin-1 production	6/252	129/18800	0.00790544	0.0624087	0.0482612	IGF1/EGR1/GAS6/MNDA/CCL3/IFI16	6
BP	GO:0019217	regulation of fatty acid metabolic process	5/252	92/18800	0.00794479	0.0625845	0.0483971	PDK4/INSIG1/NR4A3/CD74/PTGS2	5
BP	GO:0019932	second-messenger-mediated signaling	10/252	303/18800	0.00796854	0.0626369	0.0484377	IGF1/ITPR2/CMKLR1/PRNP/CALM3/CCL3/PLEK/HRH1/MCOLN1/SYK	10
BP	GO:0006826	iron ion transport	4/252	59/18800	0.00805888	0.0629322	0.048666	SLC40A1/FTL/MCOLN1/TFRC	4
BP	GO:0046686	response to cadmium ion	4/252	59/18800	0.00805888	0.0629322	0.048666	FOS/HMOX1/CYBB/PRNP	4
BP	GO:0001782	B cell homeostasis	3/252	31/18800	0.00810919	0.0629322	0.048666	CD74/MEF2C/HIF1A	3
BP	GO:0035767	endothelial cell chemotaxis	3/252	31/18800	0.00810919	0.0629322	0.048666	LGMN/NRP1/NR4A1	3
BP	GO:0090162	establishment of epithelial cell polarity	3/252	31/18800	0.00810919	0.0629322	0.048666	FRMD4A/FRMD4B/HES1	3
BP	GO:0110150	negative regulation of biomineralization	3/252	31/18800	0.00810919	0.0629322	0.048666	GAS6/CCL3/HIF1A	3
BP	GO:0043254	regulation of protein-containing complex assembly	12/252	401/18800	0.0081304	0.0629634	0.0486901	ARHGAP18/RB1/CLU/FNIP2/HCLS1/ABCA1/PLEK/HSPA1B/TFRC/SYK/FMN1/HES1	12
BP	GO:0030168	platelet activation	6/252	130/18800	0.00819757	0.0633496	0.0489888	THBD/MERTK/PLEK/RAP2B/GNA13/SYK	6
BP	GO:0071559	response to transforming growth factor beta	9/252	258/18800	0.00823194	0.0634812	0.0490906	DAB2/ZFP36L1/SNX6/MEF2C/FOS/CFLAR/CITED2/HTRA1/LTBP2	9
BP	GO:0051099	positive regulation of binding	7/252	171/18800	0.0083708	0.0642814	0.0497094	IGF1/NRP1/RB1/CALM3/KLF4/LRP1/HES1	7
BP	GO:2001242	regulation of intrinsic apoptotic signaling pathway	7/252	171/18800	0.0083708	0.0642814	0.0497094	CD74/TPT1/CLU/SGMS1/IVNS1ABP/PTGS2/HIF1A	7
BP	GO:0006022	aminoglycan metabolic process	6/252	131/18800	0.00849738	0.0651169	0.0503555	LYVE1/HEXA/FUCA1/CEMIP2/DSE/CHI3L2	6
BP	GO:0072330	monocarboxylic acid biosynthetic process	8/252	215/18800	0.00863256	0.065896	0.050958	PDK4/INSIG1/LTC4S/CD74/GATM/PTGS2/OSBPL1A/QKI	8
BP	GO:0061448	connective tissue development	9/252	260/18800	0.00863502	0.065896	0.050958	MAF/EGR1/MEF2C/RB1/CFLAR/COL2A1/RUNX1/MGP/HIF1A	9
BP	GO:0002042	cell migration involved in sprouting angiogenesis	5/252	94/18800	0.00867988	0.0659375	0.0509901	HMOX1/NRP1/PTGS2/NR4A1/KLF4	5
BP	GO:0061326	renal tubule development	5/252	94/18800	0.00867988	0.0659375	0.0509901	MEF2C/MTSS1/GZF1/FMN1/HES1	5
BP	GO:0030198	extracellular matrix organization	10/252	307/18800	0.00869446	0.0659375	0.0509901	CST3/GAS6/OLFML2B/RB1/CFLAR/COL2A1/RUNX1/CYP1B1/TNFRSF1B/LRP1	10
BP	GO:0006874	cellular calcium ion homeostasis	13/252	456/18800	0.00881916	0.0663744	0.0513279	CCL13/LPAR6/TPT1/ITPR2/C3AR1/C5AR1/CMKLR1/PRNP/CALM3/CCL3/ABL2/MCOLN1/GNA13	13
BP	GO:0051480	regulation of cytosolic calcium ion concentration	11/252	356/18800	0.00883908	0.0663744	0.0513279	LPAR6/ITPR2/C3AR1/C5AR1/CMKLR1/PRNP/CALM3/CCL3/ABL2/MCOLN1/GNA13	11
BP	GO:0003338	metanephros morphogenesis	3/252	32/18800	0.00886079	0.0663744	0.0513279	BASP1/FMN1/HES1	3
BP	GO:0035456	response to interferon-beta	3/252	32/18800	0.00886079	0.0663744	0.0513279	IFITM3/MNDA/IFI16	3
BP	GO:0051085	chaperone cofactor-dependent protein refolding	3/252	32/18800	0.00886079	0.0663744	0.0513279	CD74/HSPA1B/DNAJB1	3
BP	GO:1902624	positive regulation of neutrophil migration	3/252	32/18800	0.00886079	0.0663744	0.0513279	CD74/C3AR1/C5AR1	3
BP	GO:0043062	extracellular structure organization	10/252	308/18800	0.00888364	0.0664097	0.0513552	CST3/GAS6/OLFML2B/RB1/CFLAR/COL2A1/RUNX1/CYP1B1/TNFRSF1B/LRP1	10
BP	GO:0045428	regulation of nitric oxide biosynthetic process	4/252	61/18800	0.00905102	0.0668489	0.0516948	AIF1/CLU/PTGS2/KLF4	4
BP	GO:0014033	neural crest cell differentiation	5/252	95/18800	0.00906449	0.0668489	0.0516948	MEF2C/NRP1/CITED2/HIF1A/HES1	5
BP	GO:0006054	N-acetylneuraminate metabolic process	2/252	11/18800	0.00908838	0.0668489	0.0516948	GNPDA1/NPL	2
BP	GO:0043619	regulation of transcription from RNA polymerase II promoter in response to oxidative stress	2/252	11/18800	0.00908838	0.0668489	0.0516948	HMOX1/HIF1A	2
BP	GO:0061299	retina vasculature morphogenesis in camera-type eye	2/252	11/18800	0.00908838	0.0668489	0.0516948	NRP1/CYP1B1	2
BP	GO:0071472	cellular response to salt stress	2/252	11/18800	0.00908838	0.0668489	0.0516948	ZFP36L1/AKR1B1	2
BP	GO:0072110	glomerular mesangial cell proliferation	2/252	11/18800	0.00908838	0.0668489	0.0516948	EGR1/CFLAR	2
BP	GO:1902950	regulation of dendritic spine maintenance	2/252	11/18800	0.00908838	0.0668489	0.0516948	FCGR2B/PRNP	2
BP	GO:0045229	external encapsulating structure organization	10/252	310/18800	0.00927145	0.0680588	0.0526305	CST3/GAS6/OLFML2B/RB1/CFLAR/COL2A1/RUNX1/CYP1B1/TNFRSF1B/LRP1	10
BP	GO:0006694	steroid biosynthetic process	7/252	175/18800	0.00943967	0.0687739	0.0531835	INSIG1/DAB2/EGR1/AKR1B1/ASAH1/OSBPL1A/IDI1	7
BP	GO:0035265	organ growth	7/252	175/18800	0.00943967	0.0687739	0.0531835	RGS2/IGF1/MEF2C/BASP1/PSAP/RUNX1/CITED2	7
BP	GO:0043534	blood vessel endothelial cell migration	7/252	175/18800	0.00943967	0.0687739	0.0531835	MEF2C/HMOX1/NRP1/PTGS2/NR4A1/KLF4/HIF1A	7
BP	GO:0019079	viral genome replication	6/252	134/18800	0.00944397	0.0687739	0.0531835	IFITM3/GAS6/CD209/PABPC1/IFI16/NFIA	6
BP	GO:0007611	learning or memory	9/252	264/18800	0.00948598	0.0689428	0.0533141	LGMN/MEF2C/FOS/GATM/PRNP/SERPINF1/PTGS2/HRH1/HIF1A	9
BP	GO:0032731	positive regulation of interleukin-1 beta production	4/252	62/18800	0.00957562	0.0693191	0.0536051	EGR1/MNDA/CCL3/IFI16	4
BP	GO:0032757	positive regulation of interleukin-8 production	4/252	62/18800	0.00957562	0.0693191	0.0536051	CD74/TLR7/HSPA1B/SYK	4
BP	GO:0002431	Fc receptor mediated stimulatory signaling pathway	3/252	33/18800	0.00965186	0.069323	0.0536081	NR4A3/FCGR2B/SYK	3
BP	GO:0045648	positive regulation of erythrocyte differentiation	3/252	33/18800	0.00965186	0.069323	0.0536081	FOXO3/HSPA1B/HIF1A	3
BP	GO:0046685	response to arsenic-containing substance	3/252	33/18800	0.00965186	0.069323	0.0536081	HMOX1/SERPINF1/CYP1B1	3
BP	GO:1902992	negative regulation of amyloid precursor protein catabolic process	3/252	33/18800	0.00965186	0.069323	0.0536081	IGF1/CLU/PRNP	3
BP	GO:1902905	positive regulation of supramolecular fiber organization	7/252	176/18800	0.0097218	0.0696888	0.053891	NRP1/RB1/CLU/PLEK/HSPA1B/MTSS1/FMN1	7
BP	GO:0009410	response to xenobiotic stimulus	12/252	411/18800	0.00976822	0.0698848	0.0540425	FOSB/MEF2C/GAS6/FOS/HMOX1/RB1/FOXO3/CYBB/PRNP/CYP1B1/PTGS2/TFRC	12
BP	GO:0097191	extrinsic apoptotic signaling pathway	8/252	221/18800	0.0100915	0.0716984	0.055445	IGF1/HMOX1/NRP1/FOXO3/CFLAR/COL2A1/TNFRSF1B/HSPA1B	8
BP	GO:0032623	interleukin-2 production	4/252	63/18800	0.0101196	0.0716984	0.055445	CD83/RUNX1/PRNP/VSIG4	4
BP	GO:0032663	regulation of interleukin-2 production	4/252	63/18800	0.0101196	0.0716984	0.055445	CD83/RUNX1/PRNP/VSIG4	4
BP	GO:0045453	bone resorption	4/252	63/18800	0.0101196	0.0716984	0.055445	PDK4/CSF1R/TFRC/SYK	4
BP	GO:0070542	response to fatty acid	4/252	63/18800	0.0101196	0.0716984	0.055445	PDK4/FOXO3/PTGS2/HES1	4
BP	GO:0002718	regulation of cytokine production involved in immune response	5/252	98/18800	0.0102886	0.072615	0.0561539	NR4A3/CD74/HMOX1/TNFRSF1B/LACC1	5
BP	GO:0120162	positive regulation of cold-induced thermogenesis	5/252	98/18800	0.0102886	0.072615	0.0561539	PDGFC/GATM/CMKLR1/KDM6B/SYK	5
BP	GO:0050850	positive regulation of calcium-mediated signaling	3/252	34/18800	0.0104828	0.0738432	0.0571036	IGF1/CCL3/SYK	3
BP	GO:0060760	positive regulation of response to cytokine stimulus	4/252	64/18800	0.0106832	0.0741539	0.0573439	CD74/GAS6/HSPA1B/HIF1A	4
BP	GO:0080164	regulation of nitric oxide metabolic process	4/252	64/18800	0.0106832	0.0741539	0.0573439	AIF1/CLU/PTGS2/KLF4	4
BP	GO:1903018	regulation of glycoprotein metabolic process	4/252	64/18800	0.0106832	0.0741539	0.0573439	IGF1/CST3/HBEGF/ITM2B	4
BP	GO:0050764	regulation of phagocytosis	5/252	99/18800	0.0107206	0.0741539	0.0573439	FCGR2B/GAS6/MERTK/C2/SYK	5
BP	GO:0055074	calcium ion homeostasis	13/252	468/18800	0.0107958	0.0741539	0.0573439	CCL13/LPAR6/TPT1/ITPR2/C3AR1/C5AR1/CMKLR1/PRNP/CALM3/CCL3/ABL2/MCOLN1/GNA13	13
BP	GO:0001867	complement activation, lectin pathway	2/252	12/18800	0.0108103	0.0741539	0.0573439	A2M/SERPING1	2
BP	GO:0002887	negative regulation of myeloid leukocyte mediated immunity	2/252	12/18800	0.0108103	0.0741539	0.0573439	FCGR2B/HMOX1	2
BP	GO:0043380	regulation of memory T cell differentiation	2/252	12/18800	0.0108103	0.0741539	0.0573439	HLA-DRA/FGL2	2
BP	GO:0043568	positive regulation of insulin-like growth factor receptor signaling pathway	2/252	12/18800	0.0108103	0.0741539	0.0573439	IGF1/IGFBP4	2
BP	GO:0044650	adhesion of symbiont to host cell	2/252	12/18800	0.0108103	0.0741539	0.0573439	GAS6/CD209	2
BP	GO:0061469	regulation of type B pancreatic cell proliferation	2/252	12/18800	0.0108103	0.0741539	0.0573439	NR4A3/NR4A1	2
BP	GO:0061517	macrophage proliferation	2/252	12/18800	0.0108103	0.0741539	0.0573439	CLU/CSF1R	2
BP	GO:0070493	thrombin-activated receptor signaling pathway	2/252	12/18800	0.0108103	0.0741539	0.0573439	PLEK/IQGAP2	2
BP	GO:0097201	negative regulation of transcription from RNA polymerase II promoter in response to stress	2/252	12/18800	0.0108103	0.0741539	0.0573439	CITED2/DNAJB1	2
BP	GO:0009266	response to temperature stimulus	7/252	180/18800	0.0109122	0.0747131	0.0577763	IGF1/FOS/HMOX1/PTGS2/DNAJA4/HSPA1B/DNAJB1	7
BP	GO:0002367	cytokine production involved in immune response	5/252	100/18800	0.0111649	0.0763002	0.0590036	NR4A3/CD74/HMOX1/TNFRSF1B/LACC1	5
BP	GO:0002260	lymphocyte homeostasis	4/252	65/18800	0.0112667	0.0764259	0.0591008	SLC40A1/CD74/MEF2C/HIF1A	4
BP	GO:0042446	hormone biosynthetic process	4/252	65/18800	0.0112667	0.0764259	0.0591008	DAB2/EGR1/AKR1B1/HIF1A	4
BP	GO:0043954	cellular component maintenance	4/252	65/18800	0.0112667	0.0764259	0.0591008	FCGR2B/CSF1R/PRNP/MTSS1	4
BP	GO:0045576	mast cell activation	4/252	65/18800	0.0112667	0.0764259	0.0591008	NR4A3/HMOX1/LCP2/SYK	4
BP	GO:0090050	positive regulation of cell migration involved in sprouting angiogenesis	3/252	35/18800	0.0113539	0.0768752	0.0594483	HMOX1/NRP1/PTGS2	3
BP	GO:0043547	positive regulation of GTPase activity	9/252	272/18800	0.0113765	0.0768859	0.0594566	CCL18/CCL13/RGL1/ADAP2/RGS1/CCL3L1/CCL3/TBC1D14/RASGEF1B	9
BP	GO:0032640	tumor necrosis factor production	7/252	182/18800	0.0115456	0.0775466	0.0599675	IGF1/GAS6/CLU/LY96/CYBB/CCL3/SYK	7
BP	GO:0032680	regulation of tumor necrosis factor production	7/252	182/18800	0.0115456	0.0775466	0.0599675	IGF1/GAS6/CLU/LY96/CYBB/CCL3/SYK	7
BP	GO:0050728	negative regulation of inflammatory response	7/252	182/18800	0.0115456	0.0775466	0.0599675	IGF1/FCGR2B/RB1/SERPINF1/TNFRSF1B/KLF4/SYK	7
BP	GO:0072073	kidney epithelium development	6/252	140/18800	0.011559	0.0775466	0.0599675	MEF2C/BASP1/MTSS1/GZF1/FMN1/HES1	6
BP	GO:0006081	cellular aldehyde metabolic process	4/252	66/18800	0.0118704	0.0789246	0.0610331	DAB2/CYP1B1/IDH1/ALDH1A1	4
BP	GO:0034605	cellular response to heat	4/252	66/18800	0.0118704	0.0789246	0.0610331	HMOX1/PTGS2/HSPA1B/DNAJB1	4
BP	GO:0071677	positive regulation of mononuclear cell migration	4/252	66/18800	0.0118704	0.0789246	0.0610331	AIF1/LGMN/GAS6/CCL3	4
BP	GO:0006109	regulation of carbohydrate metabolic process	7/252	183/18800	0.0118721	0.0789246	0.0610331	PDK4/IGF1/IGFBP4/RANBP2/PLEK/HRH1/HIF1A	7
BP	GO:0048469	cell maturation	7/252	183/18800	0.0118721	0.0789246	0.0610331	C1QA/NR4A2/RB1/FOXO3/AKR1B1/HIF1A/HES1	7
BP	GO:0098727	maintenance of cell number	6/252	141/18800	0.0119414	0.0792417	0.0612783	IGF1/TPT1/FOXO3/EIF4E/KLF4/HES1	6
BP	GO:0032677	regulation of interleukin-8 production	5/252	102/18800	0.0120907	0.0800872	0.0619322	CD74/TLR7/HSPA1B/KLF4/SYK	5
BP	GO:0010922	positive regulation of phosphatase activity	3/252	36/18800	0.0122656	0.0809531	0.0626018	MEF2C/CALM3/PLEK	3
BP	GO:0032350	regulation of hormone metabolic process	3/252	36/18800	0.0122656	0.0809531	0.0626018	DAB2/EGR1/HIF1A	3
BP	GO:0071219	cellular response to molecule of bacterial origin	8/252	229/18800	0.0123122	0.0809583	0.0626058	MRC1/CXCL2/FCGR2B/MEF2C/LY96/ABCA1/TNFRSF1B/CCL3	8
BP	GO:2000116	regulation of cysteine-type endopeptidase activity	8/252	229/18800	0.0123122	0.0809583	0.0626058	LGMN/GAS6/CFLAR/PTGS2/NR4A1/IFI16/KLF4/SYK	8
BP	GO:0045598	regulation of fat cell differentiation	6/252	142/18800	0.0123327	0.0809583	0.0626058	INSIG1/ZFP36L1/CMKLR1/PTGS2/HES1/CREBL2	6
BP	GO:0042531	positive regulation of tyrosine phosphorylation of STAT protein	4/252	67/18800	0.0124944	0.0810969	0.062713	IGF1/CSF1R/HCLS1/HES1	4
BP	GO:0045600	positive regulation of fat cell differentiation	4/252	67/18800	0.0124944	0.0810969	0.062713	ZFP36L1/CMKLR1/PTGS2/CREBL2	4
BP	GO:0046637	regulation of alpha-beta T cell differentiation	4/252	67/18800	0.0124944	0.0810969	0.062713	HLA-DRA/CD83/RUNX1/SYK	4
BP	GO:0032637	interleukin-8 production	5/252	103/18800	0.0125726	0.0810969	0.062713	CD74/TLR7/HSPA1B/KLF4/SYK	5
BP	GO:0032760	positive regulation of tumor necrosis factor production	5/252	103/18800	0.0125726	0.0810969	0.062713	CLU/LY96/CYBB/CCL3/SYK	5
BP	GO:0015801	aromatic amino acid transport	2/252	13/18800	0.0126638	0.0810969	0.062713	SLC16A10/SLC7A8	2
BP	GO:0015816	glycine transport	2/252	13/18800	0.0126638	0.0810969	0.062713	RGS2/SLC7A8	2
BP	GO:0031392	regulation of prostaglandin biosynthetic process	2/252	13/18800	0.0126638	0.0810969	0.062713	CD74/PTGS2	2
BP	GO:0034616	response to laminar fluid shear stress	2/252	13/18800	0.0126638	0.0810969	0.062713	ABCA1/KLF4	2
BP	GO:0042541	hemoglobin biosynthetic process	2/252	13/18800	0.0126638	0.0810969	0.062713	KLF4/HIF1A	2
BP	GO:0043379	memory T cell differentiation	2/252	13/18800	0.0126638	0.0810969	0.062713	HLA-DRA/FGL2	2
BP	GO:0071361	cellular response to ethanol	2/252	13/18800	0.0126638	0.0810969	0.062713	ITPR2/CYBB	2
BP	GO:0071474	cellular hyperosmotic response	2/252	13/18800	0.0126638	0.0810969	0.062713	RCSD1/AKR1B1	2
BP	GO:1903054	negative regulation of extracellular matrix organization	2/252	13/18800	0.0126638	0.0810969	0.062713	CST3/TNFRSF1B	2
BP	GO:0046165	alcohol biosynthetic process	6/252	143/18800	0.0127329	0.0813975	0.0629454	INSIG1/DAB2/PLEK/HRH1/ASAH1/IDI1	6
BP	GO:0002040	sprouting angiogenesis	7/252	186/18800	0.0128916	0.0821598	0.0635349	GLUL/HMOX1/NRP1/PTGS2/NR4A1/CEMIP2/KLF4	7
BP	GO:0016197	endosomal transport	8/252	231/18800	0.0129195	0.0821598	0.0635349	ARL4C/SNX6/ITSN1/CHMP1B/ABCA1/TBC1D14/ZFYVE16/EPS15	8
BP	GO:0072593	reactive oxygen species metabolic process	8/252	231/18800	0.0129195	0.0821598	0.0635349	PDK4/FOXO3/CFLAR/CYBB/CYP1B1/NCF4/SYK/HIF1A	8
BP	GO:0002444	myeloid leukocyte mediated immunity	5/252	104/18800	0.0130673	0.082231	0.06359	NR4A3/FCGR2B/HMOX1/CCL3/SYK	5
BP	GO:0007200	phospholipase C-activating G protein-coupled receptor signaling pathway	5/252	104/18800	0.0130673	0.082231	0.06359	LPAR6/C3AR1/C5AR1/CMKLR1/HRH1	5
BP	GO:0001667	ameboidal-type cell migration	13/252	480/18800	0.013102	0.082231	0.06359	LGMN/MEF2C/GLUL/HMOX1/NRP1/HBEGF/SERPINF1/CYP1B1/PTGS2/NR4A1/DNAJA4/KLF4/HIF1A	13
BP	GO:0010611	regulation of cardiac muscle hypertrophy	4/252	68/18800	0.013139	0.082231	0.06359	RGS2/NR4A3/IGF1/TNFRSF1B	4
BP	GO:0072665	protein localization to vacuole	4/252	68/18800	0.013139	0.082231	0.06359	CLU/MFSD1/ZFYVE16/NCOA4	4
BP	GO:0033135	regulation of peptidyl-serine phosphorylation	6/252	144/18800	0.0131422	0.082231	0.06359	GAS6/FNIP2/HCLS1/PTGS2/TFRC/CREBL2	6
BP	GO:0051592	response to calcium ion	6/252	144/18800	0.0131422	0.082231	0.06359	LGMN/FOSB/MEF2C/FOS/CALM3/MCOLN1	6
BP	GO:0006623	protein targeting to vacuole	3/252	37/18800	0.0132181	0.082231	0.06359	CLU/ZFYVE16/NCOA4	3
BP	GO:0008207	C21-steroid hormone metabolic process	3/252	37/18800	0.0132181	0.082231	0.06359	DAB2/EGR1/AKR1B1	3
BP	GO:0030279	negative regulation of ossification	3/252	37/18800	0.0132181	0.082231	0.06359	MEF2C/CCL3/HIF1A	3
BP	GO:0051084	'de novo' post-translational protein folding	3/252	37/18800	0.0132181	0.082231	0.06359	CD74/HSPA1B/DNAJB1	3
BP	GO:0071276	cellular response to cadmium ion	3/252	37/18800	0.0132181	0.082231	0.06359	FOS/HMOX1/CYBB	3
BP	GO:0071706	tumor necrosis factor superfamily cytokine production	7/252	187/18800	0.013245	0.082231	0.06359	IGF1/GAS6/CLU/LY96/CYBB/CCL3/SYK	7
BP	GO:1903555	regulation of tumor necrosis factor superfamily cytokine production	7/252	187/18800	0.013245	0.082231	0.06359	IGF1/GAS6/CLU/LY96/CYBB/CCL3/SYK	7
BP	GO:0060562	epithelial tube morphogenesis	10/252	328/18800	0.0133715	0.0828763	0.064089	MEF2C/NRP1/CSF1R/CITED2/MTSS1/GNA13/GZF1/FMN1/HIF1A/HES1	10
BP	GO:0034308	primary alcohol metabolic process	5/252	105/18800	0.0135751	0.0839957	0.0649547	IGF1/DAB2/AKR1B1/CYP1B1/ALDH1A1	5
BP	GO:0033344	cholesterol efflux	4/252	69/18800	0.0138044	0.0849843	0.0657191	PLTP/NPC2/ABCA1/LRP1	4
BP	GO:0046635	positive regulation of alpha-beta T cell activation	4/252	69/18800	0.0138044	0.0849843	0.0657191	HLA-DRA/CD83/RUNX1/SYK	4
BP	GO:0050795	regulation of behavior	4/252	69/18800	0.0138044	0.0849843	0.0657191	NR4A3/MEF2C/CCL3/PER3	4
BP	GO:0006090	pyruvate metabolic process	5/252	106/18800	0.0140959	0.0866332	0.0669943	PDK4/NR4A3/IGF1/ME1/HIF1A	5
BP	GO:1902229	regulation of intrinsic apoptotic signaling pathway in response to DNA damage	3/252	38/18800	0.0142117	0.0871984	0.0674313	CD74/TPT1/CLU	3
BP	GO:0001890	placenta development	6/252	147/18800	0.0144252	0.087798	0.067895	ZFP36L1/PTGS2/CITED2/HTRA1/HIF1A/HES1	6
BP	GO:0071322	cellular response to carbohydrate stimulus	6/252	147/18800	0.0144252	0.087798	0.067895	ZFP36L1/GAS6/COLEC12/FOXO3/SERPINF1/HIF1A	6
BP	GO:0003143	embryonic heart tube morphogenesis	4/252	70/18800	0.0144909	0.087798	0.067895	MEF2C/CITED2/HIF1A/HES1	4
BP	GO:0061077	chaperone-mediated protein folding	4/252	70/18800	0.0144909	0.087798	0.067895	CD74/CLU/HSPA1B/DNAJB1	4
BP	GO:0033209	tumor necrosis factor-mediated signaling pathway	5/252	107/18800	0.0146301	0.087798	0.067895	GAS6/FOXO3/TNFRSF1B/HSPA1B/SYK	5
BP	GO:1903557	positive regulation of tumor necrosis factor superfamily cytokine production	5/252	107/18800	0.0146301	0.087798	0.067895	CLU/LY96/CYBB/CCL3/SYK	5
BP	GO:0006596	polyamine biosynthetic process	2/252	14/18800	0.014645	0.087798	0.067895	SAT1/AMD1	2
BP	GO:0014744	positive regulation of muscle adaptation	2/252	14/18800	0.014645	0.087798	0.067895	AIF1/FOXO3	2
BP	GO:0043301	negative regulation of leukocyte degranulation	2/252	14/18800	0.014645	0.087798	0.067895	FCGR2B/HMOX1	2
BP	GO:0044849	estrous cycle	2/252	14/18800	0.014645	0.087798	0.067895	EGR1/CYP1B1	2
BP	GO:0051764	actin crosslink formation	2/252	14/18800	0.014645	0.087798	0.067895	MARCKS/AIF1	2
BP	GO:0072160	nephron tubule epithelial cell differentiation	2/252	14/18800	0.014645	0.087798	0.067895	MEF2C/MTSS1	2
BP	GO:0090715	immunological memory formation process	2/252	14/18800	0.014645	0.087798	0.067895	HLA-DRA/FGL2	2
BP	GO:1901722	regulation of cell proliferation involved in kidney development	2/252	14/18800	0.014645	0.087798	0.067895	EGR1/CFLAR	2
BP	GO:0050821	protein stabilization	7/252	191/18800	0.0147284	0.0881536	0.06817	IGF1/CLU/MFSD1/IFI30/HSPA1B/PER3/CREBL2	7
BP	GO:0007517	muscle organ development	10/252	334/18800	0.0150029	0.0896502	0.0693273	IGF1/EGR1/MEF2C/BASP1/FOS/RB1/CFLAR/HBEGF/CITED2/NR4A1	10
BP	GO:0014743	regulation of muscle hypertrophy	4/252	71/18800	0.0151986	0.0902231	0.0697704	RGS2/NR4A3/IGF1/TNFRSF1B	4
BP	GO:0050766	positive regulation of phagocytosis	4/252	71/18800	0.0151986	0.0902231	0.0697704	FCGR2B/GAS6/MERTK/C2	4
BP	GO:0032570	response to progesterone	3/252	39/18800	0.0152465	0.0902231	0.0697704	FOSB/FOS/CYP1B1	3
BP	GO:0042401	cellular biogenic amine biosynthetic process	3/252	39/18800	0.0152465	0.0902231	0.0697704	NR4A2/SAT1/AMD1	3
BP	GO:0045923	positive regulation of fatty acid metabolic process	3/252	39/18800	0.0152465	0.0902231	0.0697704	NR4A3/CD74/PTGS2	3
BP	GO:0097242	amyloid-beta clearance	3/252	39/18800	0.0152465	0.0902231	0.0697704	CLU/C5AR1/LRP1	3
BP	GO:1902652	secondary alcohol metabolic process	6/252	149/18800	0.0153274	0.0905553	0.0700272	INSIG1/NPC2/ABCA1/IDH1/OSBPL1A/IDI1	6
BP	GO:0009746	response to hexose	7/252	193/18800	0.0155129	0.0915038	0.0707607	EGR1/GAS6/GLUL/FOXO3/SERPINF1/PTGS2/HIF1A	7
BP	GO:0042886	amide transport	9/252	287/18800	0.0156637	0.0922448	0.0713338	PLTP/FOLR2/SLC16A10/CD74/CD209/GLUL/PSAP/ABCA1/HIF1A	9
BP	GO:0032526	response to retinoic acid	5/252	109/18800	0.0157387	0.0925377	0.0715602	ABCA1/SERPINF1/ABL2/KLF4/TFRC	5
BP	GO:0010675	regulation of cellular carbohydrate metabolic process	6/252	150/18800	0.0157929	0.092559	0.0715767	PDK4/IGF1/IGFBP4/RANBP2/PLEK/HRH1	6
BP	GO:0043535	regulation of blood vessel endothelial cell migration	6/252	150/18800	0.0157929	0.092559	0.0715767	MEF2C/HMOX1/NRP1/PTGS2/KLF4/HIF1A	6
BP	GO:0014855	striated muscle cell proliferation	4/252	72/18800	0.0159278	0.0929037	0.0718433	MEF2C/CFLAR/RUNX1/CITED2	4
BP	GO:0042246	tissue regeneration	4/252	72/18800	0.0159278	0.0929037	0.0718433	IGF1/CFLAR/RUNX1/NINJ1	4
BP	GO:0050810	regulation of steroid biosynthetic process	4/252	72/18800	0.0159278	0.0929037	0.0718433	INSIG1/DAB2/EGR1/ASAH1	4
BP	GO:0072503	cellular divalent inorganic cation homeostasis	13/252	494/18800	0.0162536	0.0940329	0.0727165	CCL13/LPAR6/TPT1/ITPR2/C3AR1/C5AR1/CMKLR1/PRNP/CALM3/CCL3/ABL2/MCOLN1/GNA13	13
BP	GO:0002062	chondrocyte differentiation	5/252	110/18800	0.0163135	0.0940329	0.0727165	MAF/MEF2C/RB1/COL2A1/RUNX1	5
BP	GO:0032611	interleukin-1 beta production	5/252	110/18800	0.0163135	0.0940329	0.0727165	IGF1/EGR1/MNDA/CCL3/IFI16	5
BP	GO:0032651	regulation of interleukin-1 beta production	5/252	110/18800	0.0163135	0.0940329	0.0727165	IGF1/EGR1/MNDA/CCL3/IFI16	5
BP	GO:0031349	positive regulation of defense response	9/252	289/18800	0.0163144	0.0940329	0.0727165	CTSC/MEF2C/MNDA/PTGS2/CCL3/TLR7/IFI16/NINJ1/SYK	9
BP	GO:0009309	amine biosynthetic process	3/252	40/18800	0.0163229	0.0940329	0.0727165	NR4A2/SAT1/AMD1	3
BP	GO:0072210	metanephric nephron development	3/252	40/18800	0.0163229	0.0940329	0.0727165	EGR1/FMN1/HES1	3
BP	GO:0051216	cartilage development	7/252	195/18800	0.0163268	0.0940329	0.0727165	MAF/MEF2C/RB1/COL2A1/RUNX1/MGP/HIF1A	7
BP	GO:0032732	positive regulation of interleukin-1 production	4/252	73/18800	0.0166786	0.0945246	0.0730968	EGR1/MNDA/CCL3/IFI16	4
BP	GO:0033555	multicellular organismal response to stress	4/252	73/18800	0.0166786	0.0945246	0.0730968	NR4A2/MEF2C/EIF4E/SCN9A	4
BP	GO:0045824	negative regulation of innate immune response	4/252	73/18800	0.0166786	0.0945246	0.0730968	A2M/VSIG4/SERPING1/IFI16	4
BP	GO:0048662	negative regulation of smooth muscle cell proliferation	4/252	73/18800	0.0166786	0.0945246	0.0730968	AIF1/MEF2C/HMOX1/GNA13	4
BP	GO:0042594	response to starvation	7/252	196/18800	0.0167448	0.0945246	0.0730968	PDK4/GAS6/GLUL/CPEB4/FOXO3/JMY/IFI16	7
BP	GO:0002070	epithelial cell maturation	2/252	15/18800	0.0167502	0.0945246	0.0730968	AKR1B1/HIF1A	2
BP	GO:0032488	Cdc42 protein signal transduction	2/252	15/18800	0.0167502	0.0945246	0.0730968	NRP1/ABCA1	2
BP	GO:0044406	adhesion of symbiont to host	2/252	15/18800	0.0167502	0.0945246	0.0730968	GAS6/CD209	2
BP	GO:0061307	cardiac neural crest cell differentiation involved in heart development	2/252	15/18800	0.0167502	0.0945246	0.0730968	CITED2/HES1	2
BP	GO:0061308	cardiac neural crest cell development involved in heart development	2/252	15/18800	0.0167502	0.0945246	0.0730968	CITED2/HES1	2
BP	GO:1900153	positive regulation of nuclear-transcribed mRNA catabolic process, deadenylation-dependent decay	2/252	15/18800	0.0167502	0.0945246	0.0730968	ZFP36L1/PABPC1	2
BP	GO:1902563	regulation of neutrophil activation	2/252	15/18800	0.0167502	0.0945246	0.0730968	FCGR2B/SYK	2
BP	GO:2001279	regulation of unsaturated fatty acid biosynthetic process	2/252	15/18800	0.0167502	0.0945246	0.0730968	CD74/PTGS2	2
BP	GO:0046700	heterocycle catabolic process	12/252	443/18800	0.0167734	0.0945246	0.0730968	SLCO2B1/ZFP36L1/BLVRB/RNASE6/HMOX1/RNASET2/PABPC4/TNFRSF1B/PABPC1/TENT5A/HSPA1B/HNMT	12
BP	GO:0046632	alpha-beta T cell differentiation	5/252	111/18800	0.0169021	0.0951034	0.0735444	GPR183/HLA-DRA/CD83/RUNX1/SYK	5
BP	GO:0042063	gliogenesis	9/252	291/18800	0.0169847	0.0954216	0.0737904	C1QA/GPR183/CLU/CSF1R/C5AR1/TNFRSF1B/CCL3/LRP1/HES1	9
BP	GO:0009615	response to virus	11/252	392/18800	0.017085	0.0958384	0.0741127	IFITM3/TPT1/FGL2/NPC2/RNASE6/CLU/IVNS1ABP/TLR7/HTRA1/IFI16/HIF1A	11
BP	GO:0035051	cardiocyte differentiation	6/252	153/18800	0.0172479	0.0964566	0.0745908	RGS2/IGF1/MEF2C/CITED2/KDM6B/HES1	6
BP	GO:2001236	regulation of extrinsic apoptotic signaling pathway	6/252	153/18800	0.0172479	0.0964566	0.0745908	IGF1/HMOX1/NRP1/CFLAR/COL2A1/HSPA1B	6
BP	GO:0050851	antigen receptor-mediated signaling pathway	8/252	244/18800	0.017414	0.0967075	0.0747848	FCGR2B/MEF2C/HLA-DPB1/MNDA/PRNP/LCP2/FYB1/SYK	8
BP	GO:0006458	'de novo' protein folding	3/252	41/18800	0.0174408	0.0967075	0.0747848	CD74/HSPA1B/DNAJB1	3
BP	GO:0021879	forebrain neuron differentiation	3/252	41/18800	0.0174408	0.0967075	0.0747848	NRP1/CSF1R/HES1	3
BP	GO:0060421	positive regulation of heart growth	3/252	41/18800	0.0174408	0.0967075	0.0747848	IGF1/MEF2C/BASP1	3
BP	GO:0120178	steroid hormone biosynthetic process	3/252	41/18800	0.0174408	0.0967075	0.0747848	DAB2/EGR1/AKR1B1	3
BP	GO:0045669	positive regulation of osteoblast differentiation	4/252	74/18800	0.0174512	0.0967075	0.0747848	CEBPD/IGF1/MEF2C/TENT5A	4
BP	GO:0016125	sterol metabolic process	6/252	154/18800	0.0177527	0.09823	0.0759622	INSIG1/NPC2/ABCA1/CYP1B1/OSBPL1A/IDI1	6
BP	GO:0045926	negative regulation of growth	8/252	245/18800	0.0178009	0.0983482	0.0760536	LGMN/RGS2/DAB2/NRP1/RB1/CITED2/HSPA1B/HIF1A	8
BP	GO:0006631	fatty acid metabolic process	11/252	395/18800	0.0179689	0.0991266	0.0766555	PDK4/INSIG1/NR4A3/LTC4S/CD74/AKR1B1/CYP1B1/PTGS2/ASAH1/QKI/CRYL1	11
BP	GO:0022408	negative regulation of cell-cell adhesion	7/252	199/18800	0.0180445	0.0993937	0.0768621	CD74/FCGR2B/FGL2/RUNX1/PRNP/VSIG4/KLF4	7
BP	GO:0002526	acute inflammatory response	5/252	113/18800	0.0181212	0.0996665	0.077073	CD163/A2M/FCGR2B/PTGS2/TFRC	5
BP	GO:0071695	anatomical structure maturation	8/252	246/18800	0.018194	0.0998903	0.0772461	C1QA/NR4A2/IGF1/RB1/FOXO3/AKR1B1/HIF1A/HES1	8
BP	GO:0043536	positive regulation of blood vessel endothelial cell migration	4/252	75/18800	0.0182457	0.0998903	0.0772461	HMOX1/NRP1/PTGS2/HIF1A	4
BP	GO:0007034	vacuolar transport	6/252	155/18800	0.0182676	0.0998903	0.0772461	CLU/CHMP1B/PSAP/ZFYVE16/NCOA4/LRP1	6
BP	GO:0045860	positive regulation of protein kinase activity	11/252	396/18800	0.0182709	0.0998903	0.0772461	IGF1/PDGFC/EGR1/GAS6/CLU/CSF1R/PRNP/HBEGF/LCP2/CALM3/SYK	11
CC	GO:0042613	MHC class II protein complex	9/257	17/19594	2.21587e-13	7.11293e-11	5.528e-11	HLA-DRA/HLA-DPA1/CD74/HLA-DMA/HLA-DRB5/HLA-DMB/HLA-DQA2/HLA-DPB1/HLA-DQA1	9
CC	GO:0042611	MHC protein complex	9/257	25/19594	1.69915e-11	2.72713e-09	2.11946e-09	HLA-DRA/HLA-DPA1/CD74/HLA-DMA/HLA-DRB5/HLA-DMB/HLA-DQA2/HLA-DPB1/HLA-DQA1	9
CC	GO:0030139	endocytic vesicle	24/257	342/19594	2.64554e-11	2.83073e-09	2.19998e-09	STAB1/CD163/AP2A2/HLA-DRA/HLA-DPA1/MPEG1/CD74/COLEC12/HLA-DRB5/HLA-DQA2/HLA-DPB1/CYBB/GOLIM4/ABCA1/HBEGF/HLA-DQA1/TLR7/MTSS1/RAB5C/NCF4/MCOLN1/LRP1/TFRC/SYK	24
CC	GO:0030666	endocytic vesicle membrane	16/257	194/19594	6.1316e-09	4.11932e-07	3.20144e-07	STAB1/CD163/AP2A2/HLA-DRA/HLA-DPA1/CD74/COLEC12/HLA-DRB5/HLA-DQA2/HLA-DPB1/CYBB/HBEGF/HLA-DQA1/MCOLN1/LRP1/TFRC	16
CC	GO:0005774	vacuolar membrane	24/257	449/19594	6.41639e-09	4.11932e-07	3.20144e-07	DAB2/AP2A2/HLA-DRA/HLA-DPA1/IFITM3/CD74/HLA-DMA/THBD/HLA-DRB5/HLA-DMB/CHMP1B/FNIP2/HLA-DQA2/HLA-DPB1/MFSD1/PSAP/C3AR1/AP1B1/HLA-DQA1/JMY/TLR7/RAB5C/MCOLN1/LRP1	24
CC	GO:0005765	lysosomal membrane	22/257	404/19594	2.02712e-08	9.29581e-07	7.22448e-07	DAB2/AP2A2/HLA-DRA/HLA-DPA1/IFITM3/CD74/HLA-DMA/HLA-DRB5/HLA-DMB/CHMP1B/FNIP2/HLA-DQA2/HLA-DPB1/MFSD1/PSAP/C3AR1/AP1B1/HLA-DQA1/TLR7/RAB5C/MCOLN1/LRP1	22
CC	GO:0098852	lytic vacuole membrane	22/257	404/19594	2.02712e-08	9.29581e-07	7.22448e-07	DAB2/AP2A2/HLA-DRA/HLA-DPA1/IFITM3/CD74/HLA-DMA/HLA-DRB5/HLA-DMB/CHMP1B/FNIP2/HLA-DQA2/HLA-DPB1/MFSD1/PSAP/C3AR1/AP1B1/HLA-DQA1/TLR7/RAB5C/MCOLN1/LRP1	22
CC	GO:0030669	clathrin-coated endocytic vesicle membrane	10/257	72/19594	3.32225e-08	1.33305e-06	1.03602e-06	AP2A2/HLA-DRA/HLA-DPA1/CD74/HLA-DRB5/HLA-DQA2/HLA-DPB1/HBEGF/HLA-DQA1/TFRC	10
CC	GO:0071556	integral component of lumenal side of endoplasmic reticulum membrane	7/257	29/19594	7.5082e-08	2.21285e-06	1.71977e-06	HLA-DRA/HLA-DPA1/CD74/HLA-DRB5/HLA-DQA2/HLA-DPB1/HLA-DQA1	7
CC	GO:0098553	lumenal side of endoplasmic reticulum membrane	7/257	29/19594	7.5082e-08	2.21285e-06	1.71977e-06	HLA-DRA/HLA-DPA1/CD74/HLA-DRB5/HLA-DQA2/HLA-DPB1/HLA-DQA1	7
CC	GO:0005775	vacuolar lumen	14/257	174/19594	7.58297e-08	2.21285e-06	1.71977e-06	CTSC/LGMN/FTL/CD74/NPC2/CREG1/HEXA/PSAP/FUCA1/MNDA/RNASET2/SDC3/IFI30/ASAH1	14
CC	GO:0030665	clathrin-coated vesicle membrane	11/257	111/19594	2.37663e-07	6.35749e-06	4.94089e-06	DAB2/AP2A2/HLA-DRA/HLA-DPA1/CD74/HLA-DRB5/HLA-DQA2/HLA-DPB1/HBEGF/HLA-DQA1/TFRC	11
CC	GO:0098576	lumenal side of membrane	7/257	35/19594	3.02476e-07	7.34007e-06	5.70453e-06	HLA-DRA/HLA-DPA1/CD74/HLA-DRB5/HLA-DQA2/HLA-DPB1/HLA-DQA1	7
CC	GO:0045334	clathrin-coated endocytic vesicle	10/257	91/19594	3.20128e-07	7.34007e-06	5.70453e-06	AP2A2/HLA-DRA/HLA-DPA1/CD74/HLA-DRB5/HLA-DQA2/HLA-DPB1/HBEGF/HLA-DQA1/TFRC	10
CC	GO:0043202	lysosomal lumen	10/257	97/19594	5.84758e-07	1.25138e-05	9.72545e-06	LGMN/CD74/NPC2/HEXA/PSAP/FUCA1/RNASET2/SDC3/IFI30/ASAH1	10
CC	GO:0005770	late endosome	16/257	283/19594	1.12028e-06	2.24757e-05	1.74676e-05	LGMN/HLA-DRA/SIGLEC1/IFITM3/CD74/TPT1/HLA-DMA/HLA-DRB5/HLA-DMB/CHMP1B/PSAP/MYO5A/SLC9A9/RASGEF1B/MCOLN1/OSBPL1A	16
CC	GO:0034774	secretory granule lumen	16/257	322/19594	5.91912e-06	0.000106793	8.29974e-05	SELENOP/F13A1/CTSC/FTL/CFD/IGF1/A2M/GAS6/NPC2/CREG1/CLU/FUCA1/MNDA/RNASET2/SERPING1/IDH1	16
CC	GO:0005766	primary lysosome	11/257	155/19594	6.53929e-06	0.000106793	8.29974e-05	CTSC/FTL/NPC2/CREG1/HEXA/PSAP/C3AR1/FUCA1/MNDA/RNASET2/RAB5C	11
CC	GO:0042582	azurophil granule	11/257	155/19594	6.53929e-06	0.000106793	8.29974e-05	CTSC/FTL/NPC2/CREG1/HEXA/PSAP/C3AR1/FUCA1/MNDA/RNASET2/RAB5C	11
CC	GO:0060205	cytoplasmic vesicle lumen	16/257	325/19594	6.6538e-06	0.000106793	8.29974e-05	SELENOP/F13A1/CTSC/FTL/CFD/IGF1/A2M/GAS6/NPC2/CREG1/CLU/FUCA1/MNDA/RNASET2/SERPING1/IDH1	16
CC	GO:0031983	vesicle lumen	16/257	327/19594	7.18785e-06	0.000109871	8.53895e-05	SELENOP/F13A1/CTSC/FTL/CFD/IGF1/A2M/GAS6/NPC2/CREG1/CLU/FUCA1/MNDA/RNASET2/SERPING1/IDH1	16
CC	GO:0030136	clathrin-coated vesicle	12/257	192/19594	9.18762e-06	0.000134056	0.000104185	DAB2/AP2A2/HLA-DRA/HLA-DPA1/CD74/HLA-DRB5/HLA-DQA2/HLA-DPB1/HBEGF/FCHO2/HLA-DQA1/TFRC	12
CC	GO:0012507	ER to Golgi transport vesicle membrane	7/257	62/19594	1.63641e-05	0.000228386	0.000177497	HLA-DRA/HLA-DPA1/CD74/HLA-DRB5/HLA-DQA2/HLA-DPB1/HLA-DQA1	7
CC	GO:0030662	coated vesicle membrane	11/257	176/19594	2.17199e-05	0.000290504	0.000225773	DAB2/AP2A2/HLA-DRA/HLA-DPA1/CD74/HLA-DRB5/HLA-DQA2/HLA-DPB1/HBEGF/HLA-DQA1/TFRC	11
CC	GO:0031093	platelet alpha granule lumen	7/257	67/19594	2.73695e-05	0.000351424	0.000273119	F13A1/CFD/IGF1/A2M/GAS6/CLU/SERPING1	7
CC	GO:0030134	COPII-coated ER to Golgi transport vesicle	8/257	94/19594	3.30608e-05	0.000408174	0.000317223	CTSC/HLA-DRA/HLA-DPA1/CD74/HLA-DRB5/HLA-DQA2/HLA-DPB1/HLA-DQA1	8
CC	GO:0005905	clathrin-coated pit	7/257	70/19594	3.64888e-05	0.000433811	0.000337148	DAB2/AP2A2/ITSN1/FCHO2/EPS15/LRP1/TFRC	7
CC	GO:0032588	trans-Golgi network membrane	8/257	100/19594	5.16601e-05	0.000592246	0.00046028	HLA-DRA/HLA-DPA1/CD74/HLA-DRB5/HLA-DQA2/HLA-DPB1/AP1B1/HLA-DQA1	8
CC	GO:0030135	coated vesicle	13/257	290/19594	0.000126428	0.00139942	0.0010876	CTSC/DAB2/AP2A2/HLA-DRA/HLA-DPA1/CD74/HLA-DRB5/HLA-DQA2/HLA-DPB1/HBEGF/FCHO2/HLA-DQA1/TFRC	13
CC	GO:0062023	collagen-containing extracellular matrix	16/257	429/19594	0.000184853	0.00195717	0.00152107	F13A1/C1QA/CTSC/C1QB/C1QC/A2M/FGL2/CLU/PSAP/COL2A1/SDC3/SERPINF1/SERPING1/HTRA1/LTBP2/MGP	16
CC	GO:0031091	platelet alpha granule	7/257	91/19594	0.000195108	0.00195717	0.00152107	F13A1/CFD/IGF1/A2M/GAS6/CLU/SERPING1	7
CC	GO:0035578	azurophil granule lumen	7/257	91/19594	0.000195108	0.00195717	0.00152107	CTSC/FTL/NPC2/CREG1/FUCA1/MNDA/RNASET2	7
CC	GO:0005667	transcription regulator complex	17/257	483/19594	0.000231473	0.0022516	0.00174989	MAF/NR4A2/CEBPD/NR4A3/CREG1/CREM/FOS/RB1/MAFB/FOXO3/RUNX1/HCLS1/IVNS1ABP/NR4A1/KLF4/TCF4/HIF1A	17
CC	GO:0030667	secretory granule membrane	13/257	312/19594	0.000258744	0.00244285	0.00189853	AP2A2/FCGR2A/ITPR2/LAIR1/PSAP/C3AR1/CYBB/C5AR1/TNFRSF1B/RAP2B/RAB5C/CD93/IQGAP2	13
CC	GO:0030176	integral component of endoplasmic reticulum membrane	9/257	164/19594	0.000323403	0.00296607	0.00230516	INSIG1/HLA-DRA/HLA-DPA1/CD74/HLA-DRB5/HLA-DQA2/HLA-DPB1/SGMS1/HLA-DQA1	9
CC	GO:0031227	intrinsic component of endoplasmic reticulum membrane	9/257	172/19594	0.000458399	0.00408739	0.00317662	INSIG1/HLA-DRA/HLA-DPA1/CD74/HLA-DRB5/HLA-DQA2/HLA-DPB1/SGMS1/HLA-DQA1	9
CC	GO:0098791	Golgi apparatus subcompartment	14/257	385/19594	0.000596069	0.0051713	0.00401902	MS4A6A/MS4A7/HLA-DRA/HLA-DPA1/CD74/HLA-DRB5/HLA-DQA2/HLA-DPB1/AP1B1/GOLIM4/SGMS1/MGAT4A/GAL3ST4/HLA-DQA1	14
CC	GO:0072562	blood microparticle	8/257	147/19594	0.000730137	0.00616774	0.00479342	F13A1/C1QB/C1QC/A2M/CLU/SERPING1/HSPA1B/TFRC	8
CC	GO:0101002	ficolin-1-rich granule	9/257	185/19594	0.000774328	0.00637331	0.00495319	CFD/AP2A2/CST3/FGL2/MNDA/IDH1/HSPA1B/ASAH1/CD93	9
CC	GO:0005788	endoplasmic reticulum lumen	12/257	311/19594	0.000872927	0.00700524	0.00544431	CTSC/IGFBP4/CST3/PDGFC/GAS6/CLU/RNASET2/COL2A1/MGAT4A/SERPING1/PTGS2/TSPAN33	12
CC	GO:0031902	late endosome membrane	8/257	152/19594	0.000908176	0.00711036	0.005526	HLA-DRA/IFITM3/HLA-DMA/HLA-DRB5/HLA-DMB/CHMP1B/SLC9A9/MCOLN1	8
CC	GO:1904813	ficolin-1-rich granule lumen	7/257	124/19594	0.00125982	0.00942589	0.00732558	CFD/CST3/FGL2/MNDA/IDH1/HSPA1B/ASAH1	7
CC	GO:0035579	specific granule membrane	6/257	91/19594	0.00126266	0.00942589	0.00732558	LAIR1/C3AR1/CYBB/TNFRSF1B/RAP2B/CD93	6
CC	GO:0005767	secondary lysosome	3/257	17/19594	0.00132357	0.00965608	0.00750448	FTL/NCOA4/NCF4	3
CC	GO:0070820	tertiary granule	8/257	164/19594	0.00147934	0.0105526	0.00820127	AP2A2/CST3/LAIR1/CYBB/IDH1/RAP2B/ASAH1/CD93	8
CC	GO:0005769	early endosome	13/257	389/19594	0.00197372	0.0137731	0.0107041	HLA-DRA/SIGLEC1/IFITM3/SNX6/NISCH/NRP1/MYO5A/ZFYVE16/RAB5C/RASGEF1B/EPS15/LRP1/TFRC	13
CC	GO:0045335	phagocytic vesicle	7/257	138/19594	0.00232435	0.0158344	0.0123062	MPEG1/CYBB/ABCA1/TLR7/NCF4/MCOLN1/SYK	7
CC	GO:0005802	trans-Golgi network	10/257	260/19594	0.00236777	0.0158344	0.0123062	MS4A6A/MS4A7/HLA-DRA/HLA-DPA1/CD74/HLA-DRB5/HLA-DQA2/HLA-DPB1/AP1B1/HLA-DQA1	10
CC	GO:0016234	inclusion body	5/257	74/19594	0.00288056	0.0188706	0.0146658	CLU/PRNP/RANBP2/HSPA1B/EPS15	5
CC	GO:0090575	RNA polymerase II transcription regulator complex	9/257	230/19594	0.00344514	0.0221178	0.0171894	MAF/CEBPD/CREM/FOS/RB1/MAFB/RUNX1/TCF4/HIF1A	9
CC	GO:0005581	collagen trimer	5/257	86/19594	0.0054877	0.0345402	0.0268438	C1QA/C1QB/C1QC/COLEC12/COL2A1	5
CC	GO:0036019	endolysosome	3/257	28/19594	0.00573407	0.0350738	0.0272585	LGMN/AP2A2/TLR7	3
CC	GO:0030658	transport vesicle membrane	8/257	205/19594	0.005791	0.0350738	0.0272585	HLA-DRA/HLA-DPA1/CD74/HLA-DRB5/HLA-DQA2/HLA-DPB1/CALM3/HLA-DQA1	8
CC	GO:0009897	external side of plasma membrane	13/257	455/19594	0.00732058	0.0435168	0.0338202	FOLR2/FCGRT/CD163/CD302/CD74/FCGR2B/CD209/THBD/CD163L1/CD83/ABCA1/PRNP/TFRC	13
CC	GO:0044754	autolysosome	2/257	11/19594	0.00871753	0.0508787	0.0395417	FTL/NCOA4	2
CC	GO:0032009	early phagosome	2/257	12/19594	0.0103711	0.0594488	0.0462022	TLR7/SYK	2
CC	GO:0030132	clathrin coat of coated pit	2/257	14/19594	0.0140553	0.0773976	0.0601516	AP2A2/EPS15	2
CC	GO:0043020	NADPH oxidase complex	2/257	14/19594	0.0140553	0.0773976	0.0601516	CYBB/NCF4	2
CC	GO:0042470	melanosome	5/257	109/19594	0.0144668	0.0773976	0.0601516	MYO5A/SERPINF1/RAB5C/TFRC/GNA13	5
CC	GO:0048770	pigment granule	5/257	109/19594	0.0144668	0.0773976	0.0601516	MYO5A/SERPINF1/RAB5C/TFRC/GNA13	5
CC	GO:0055037	recycling endosome	7/257	196/19594	0.0150592	0.0792458	0.061588	ITSN1/NISCH/MYO5A/TBC1D14/RAP2B/SLC9A9/TFRC	7
CC	GO:0070821	tertiary granule membrane	4/257	73/19594	0.0155312	0.0804115	0.0624939	LAIR1/CYBB/RAP2B/CD93	4
CC	GO:0005776	autophagosome	5/257	112/19594	0.0161006	0.0820361	0.0637566	FTL/CHMP1B/JMY/TBC1D14/NCOA4	5
CC	GO:0005884	actin filament	5/257	113/19594	0.0166713	0.083617	0.0649852	AIF1/RCSD1/HCLS1/MYO5A/FMN1	5
CC	GO:0030133	transport vesicle	11/257	402/19594	0.0175195	0.0865196	0.067241	SLC40A1/IGF1/HLA-DRA/HLA-DPA1/CD74/HLA-DRB5/HLA-DQA2/HLA-DPB1/GOLIM4/CALM3/HLA-DQA1	11
CC	GO:0042581	specific granule	6/257	160/19594	0.019119	0.0929879	0.072268	LAIR1/C3AR1/CYBB/TNFRSF1B/RAP2B/CD93	6
CC	GO:0010494	cytoplasmic stress granule	4/257	79/19594	0.0201835	0.0966998	0.0751528	PABPC4/PABPC1/EIF4E/NUFIP2	4
CC	GO:0043209	myelin sheath	3/257	45/19594	0.02111	0.0996516	0.0774469	PMP22/GLUL/CALM3	3
MF	GO:0023026	MHC class II protein complex binding	9/252	27/18410	5.52954e-11	2.98595e-08	2.56105e-08	HLA-DRA/HLA-DPA1/CD74/HLA-DMA/HLA-DRB5/HLA-DMB/HLA-DQA2/HLA-DPB1/HLA-DQA1	9
MF	GO:0023023	MHC protein complex binding	9/252	36/18410	9.9757e-10	2.69344e-07	2.31016e-07	HLA-DRA/HLA-DPA1/CD74/HLA-DMA/HLA-DRB5/HLA-DMB/HLA-DQA2/HLA-DPB1/HLA-DQA1	9
MF	GO:0038024	cargo receptor activity	10/252	79/18410	1.21558e-07	2.18804e-05	1.87669e-05	STAB1/FOLR2/MRC1/CD163/DAB2/COLEC12/CD163L1/ABCA1/LRP1/TFRC	10
MF	GO:0042605	peptide antigen binding	7/252	37/18410	6.00783e-07	8.04413e-05	6.89945e-05	HLA-DRA/HLA-DPA1/CD209/HLA-DRB5/SLC7A8/HLA-DPB1/HLA-DQA1	7
MF	GO:0033218	amide binding	20/252	402/18410	7.44827e-07	8.04413e-05	6.89945e-05	SLC40A1/PLTP/FOLR2/C1QA/HLA-DRA/CST3/HLA-DPA1/CD74/FCGR2B/CD209/HLA-DRB5/CLU/SLC7A8/HLA-DPB1/PSAP/CMKLR1/PRNP/HLA-DQA1/ITM2B/LRP1	20
MF	GO:0042277	peptide binding	17/252	322/18410	2.32942e-06	0.000209648	0.000179815	SLC40A1/C1QA/HLA-DRA/CST3/HLA-DPA1/CD74/FCGR2B/CD209/HLA-DRB5/CLU/SLC7A8/HLA-DPB1/CMKLR1/PRNP/HLA-DQA1/ITM2B/LRP1	17
MF	GO:0032395	MHC class II receptor activity	4/252	10/18410	6.74758e-06	0.000520528	0.000446457	HLA-DRA/HLA-DPA1/HLA-DQA2/HLA-DQA1	4
MF	GO:0019864	IgG binding	4/252	11/18410	1.04893e-05	0.00070803	0.000607277	FCGRT/FCGR2A/FCGR2B/FCGR2C	4
MF	GO:0001540	amyloid-beta binding	8/252	81/18410	1.4985e-05	0.000899099	0.000771157	C1QA/CST3/CD74/FCGR2B/CLU/PRNP/ITM2B/LRP1	8
MF	GO:0140375	immune receptor activity	10/252	148/18410	3.76677e-05	0.00203406	0.00174461	HLA-DRA/HLA-DPA1/CD74/FCGR2B/LILRB5/HLA-DQA2/C3AR1/C5AR1/CMKLR1/HLA-DQA1	10
MF	GO:0051087	chaperone binding	8/252	106/18410	0.000104766	0.00514305	0.00441119	CTSC/CLU/FNIP2/PRNP/DNAJA4/TFRC/DNAJB1/HES1	8
MF	GO:0019865	immunoglobulin binding	4/252	24/18410	0.000293596	0.0132118	0.0113318	FCGRT/FCGR2A/FCGR2B/FCGR2C	4
MF	GO:0005044	scavenger receptor activity	5/252	47/18410	0.000443114	0.0184063	0.015787	STAB1/CD163/COLEC12/CD163L1/LRP1	5
MF	GO:0004875	complement receptor activity	3/252	12/18410	0.000508852	0.0193949	0.016635	C3AR1/C5AR1/CMKLR1	3
MF	GO:0008009	chemokine activity	5/252	49/18410	0.000538748	0.0193949	0.016635	CCL18/CCL13/CXCL2/CCL3L1/CCL3	5
MF	GO:0035259	nuclear glucocorticoid receptor binding	3/252	13/18410	0.000654835	0.021016	0.0180254	NR4A2/NR4A3/NR4A1	3
MF	GO:0001228	DNA-binding transcription activator activity, RNA polymerase II-specific	16/252	462/18410	0.000661615	0.021016	0.0180254	MAF/NR4A2/CEBPD/NR4A3/FOSB/EGR1/MEF2C/FOS/MAFB/FOXO3/RUNX1/NR4A1/KLF4/NFIA/TCF4/HIF1A	16
MF	GO:0001216	DNA-binding transcription activator activity	16/252	466/18410	0.000725234	0.021757	0.018661	MAF/NR4A2/CEBPD/NR4A3/FOSB/EGR1/MEF2C/FOS/MAFB/FOXO3/RUNX1/NR4A1/KLF4/NFIA/TCF4/HIF1A	16
MF	GO:0140297	DNA-binding transcription factor binding	16/252	470/18410	0.000794008	0.0225666	0.0193553	NR4A2/NR4A3/MEF2C/TPT1/CREM/FOS/RB1/JMJD1C/HCLS1/CITED2/NR4A1/EIF4E/KLF4/NFIA/HIF1A/HES1	16
MF	GO:0032934	sterol binding	5/252	60/18410	0.00136594	0.0367992	0.0315627	INSIG1/GPR183/NPC2/ABCA1/OSBPL1A	5
MF	GO:0015248	sterol transporter activity	4/252	36/18410	0.00143108	0.0367992	0.0315627	PLTP/NPC2/ABCA1/OSBPL1A	4
MF	GO:0030169	low-density lipoprotein particle binding	3/252	18/18410	0.00177618	0.0435971	0.0373932	STAB1/PLTP/COLEC12	3
MF	GO:0003823	antigen binding	8/252	174/18410	0.00278213	0.0648872	0.0556538	HLA-DRA/HLA-DPA1/CD209/HLA-DRB5/SLC7A8/HLA-DPB1/TSPAN4/HLA-DQA1	8
MF	GO:0042379	chemokine receptor binding	5/252	71/18410	0.00288388	0.0648872	0.0556538	CCL18/CCL13/CXCL2/CCL3L1/CCL3	5
MF	GO:0061629	RNA polymerase II-specific DNA-binding transcription factor binding	12/252	348/18410	0.00317157	0.0668674	0.0573521	NR4A2/NR4A3/MEF2C/FOS/RB1/JMJD1C/HCLS1/CITED2/NR4A1/KLF4/HIF1A/HES1	12
MF	GO:0120020	cholesterol transfer activity	3/252	22/18410	0.00321954	0.0668674	0.0573521	PLTP/NPC2/ABCA1	3
MF	GO:0120015	sterol transfer activity	3/252	23/18410	0.00366538	0.0733075	0.0628758	PLTP/NPC2/ABCA1	3
MF	GO:0048020	CCR chemokine receptor binding	4/252	47/18410	0.00385369	0.0743212	0.0637452	CCL18/CCL13/CCL3L1/CCL3	4
MF	GO:0005096	GTPase activator activity	10/252	274/18410	0.00462721	0.0861617	0.0739009	RGS2/ADAP2/RGS1/ARHGAP18/NRP1/SMAP2/RANBP2/TBC1D14/ALDH1A1/IQGAP2	10
MF	GO:0051287	NAD binding	4/252	51/18410	0.00517455	0.088108	0.0755702	ME1/IDH1/ALDH1A1/CRYL1	4
MF	GO:0005543	phospholipid binding	14/252	467/18410	0.00520602	0.088108	0.0755702	PLTP/ADAP2/SNX6/GAS6/ITPR2/NISCH/PSAP/ABCA1/FCHO2/ZFYVE16/MTSS1/NCF4/OSBPL1A/IQGAP2	14
MF	GO:0038187	pattern recognition receptor activity	3/252	26/18410	0.00522121	0.088108	0.0755702	COLEC12/LY96/TLR7	3
KEGG	hsa05150	Staphylococcus aureus infection	18/158	96/8164	2.04726e-13	5.13862e-11	4.43932e-11	C1QA/C1QB/C1QC/CFD/HLA-DRA/HLA-DPA1/FCGR2A/FCGR2B/HLA-DMA/HLA-DRB5/HLA-DMB/HLA-DQA2/HLA-DPB1/C3AR1/C5AR1/HLA-DQA1/C2/FCGR2C	18
KEGG	hsa05140	Leishmaniasis	14/158	77/8164	1.70065e-10	2.13432e-08	1.84386e-08	HLA-DRA/HLA-DPA1/FCGR2A/HLA-DMA/HLA-DRB5/FOS/HLA-DMB/HLA-DQA2/HLA-DPB1/CYBB/HLA-DQA1/PTGS2/NCF4/FCGR2C	14
KEGG	hsa04145	Phagosome	18/158	152/8164	6.09509e-10	5.09956e-08	4.40557e-08	MRC1/HLA-DRA/HLA-DPA1/FCGR2A/FCGR2B/COLEC12/CD209/HLA-DMA/HLA-DRB5/HLA-DMB/HLA-DQA2/HLA-DPB1/CYBB/HLA-DQA1/RAB5C/NCF4/TFRC/FCGR2C	18
KEGG	hsa04610	Complement and coagulation cascades	13/158	85/8164	7.2264e-09	4.53457e-07	3.91747e-07	F13A1/C1QA/C1QB/C1QC/CFD/A2M/THBD/CLU/C3AR1/C5AR1/VSIG4/SERPING1/C2	13
KEGG	hsa04612	Antigen processing and presentation	12/158	78/8164	2.62074e-08	1.31561e-06	1.13657e-06	LGMN/HLA-DRA/HLA-DPA1/CD74/HLA-DMA/HLA-DRB5/HLA-DMB/HLA-DQA2/HLA-DPB1/HLA-DQA1/IFI30/HSPA1B	12
KEGG	hsa05152	Tuberculosis	17/158	180/8164	5.91702e-08	2.47529e-06	2.13843e-06	MRC1/HLA-DRA/HLA-DPA1/FCGR2A/CD74/FCGR2B/CD209/HLA-DMA/HLA-DRB5/HLA-DMB/HLA-DQA2/HLA-DPB1/CALM3/HLA-DQA1/RAB5C/SYK/FCGR2C	17
KEGG	hsa05310	Asthma	8/158	31/8164	8.90965e-08	3.19474e-06	2.75998e-06	HLA-DRA/HLA-DPA1/HLA-DMA/HLA-DRB5/HLA-DMB/HLA-DQA2/HLA-DPB1/HLA-DQA1	8
KEGG	hsa05323	Rheumatoid arthritis	12/158	93/8164	1.95746e-07	6.14153e-06	5.30574e-06	HLA-DRA/HLA-DPA1/CXCL2/HLA-DMA/HLA-DRB5/FOS/HLA-DMB/HLA-DQA2/HLA-DPB1/CCL3L1/HLA-DQA1/CCL3	12
KEGG	hsa05330	Allograft rejection	8/158	38/8164	4.92293e-07	1.37295e-05	1.18611e-05	HLA-DRA/HLA-DPA1/HLA-DMA/HLA-DRB5/HLA-DMB/HLA-DQA2/HLA-DPB1/HLA-DQA1	8
KEGG	hsa04216	Ferroptosis	8/158	41/8164	9.15595e-07	2.29814e-05	1.98539e-05	SLC40A1/FTL/SAT1/HMOX1/CYBB/PRNP/NCOA4/TFRC	8
KEGG	hsa05332	Graft-versus-host disease	8/158	42/8164	1.1126e-06	2.53876e-05	2.19327e-05	HLA-DRA/HLA-DPA1/HLA-DMA/HLA-DRB5/HLA-DMB/HLA-DQA2/HLA-DPB1/HLA-DQA1	8
KEGG	hsa04940	Type I diabetes mellitus	8/158	43/8164	1.34465e-06	2.81256e-05	2.42981e-05	HLA-DRA/HLA-DPA1/HLA-DMA/HLA-DRB5/HLA-DMB/HLA-DQA2/HLA-DPB1/HLA-DQA1	8
KEGG	hsa05416	Viral myocarditis	9/158	60/8164	1.92779e-06	3.62267e-05	3.12967e-05	HLA-DRA/HLA-DPA1/HLA-DMA/HLA-DRB5/HLA-DMB/HLA-DQA2/HLA-DPB1/HLA-DQA1/ABL2	9
KEGG	hsa05322	Systemic lupus erythematosus	13/158	136/8164	2.02061e-06	3.62267e-05	3.12967e-05	C1QA/C1QB/C1QC/HLA-DRA/HLA-DPA1/FCGR2A/HLA-DMA/HLA-DRB5/HLA-DMB/HLA-DQA2/HLA-DPB1/HLA-DQA1/C2	13
KEGG	hsa04672	Intestinal immune network for IgA production	8/158	49/8164	3.78965e-06	6.02114e-05	5.20174e-05	HLA-DRA/HLA-DPA1/HLA-DMA/HLA-DRB5/HLA-DMB/HLA-DQA2/HLA-DPB1/HLA-DQA1	8
KEGG	hsa05321	Inflammatory bowel disease	9/158	65/8164	3.83817e-06	6.02114e-05	5.20174e-05	MAF/HLA-DRA/HLA-DPA1/HLA-DMA/HLA-DRB5/HLA-DMB/HLA-DQA2/HLA-DPB1/HLA-DQA1	9
KEGG	hsa04659	Th17 cell differentiation	11/158	108/8164	6.89947e-06	9.72613e-05	8.40253e-05	HLA-DRA/HLA-DPA1/HLA-DMA/HLA-DRB5/FOS/HLA-DMB/HLA-DQA2/HLA-DPB1/RUNX1/HLA-DQA1/HIF1A	11
KEGG	hsa05320	Autoimmune thyroid disease	8/158	53/8164	6.97492e-06	9.72613e-05	8.40253e-05	HLA-DRA/HLA-DPA1/HLA-DMA/HLA-DRB5/HLA-DMB/HLA-DQA2/HLA-DPB1/HLA-DQA1	8
KEGG	hsa04658	Th1 and Th2 cell differentiation	10/158	92/8164	1.02347e-05	0.000135206	0.000116806	MAF/HLA-DRA/HLA-DPA1/HLA-DMA/HLA-DRB5/FOS/HLA-DMB/HLA-DQA2/HLA-DPB1/HLA-DQA1	10
KEGG	hsa04640	Hematopoietic cell lineage	10/158	99/8164	1.96908e-05	0.00024712	0.00021349	HLA-DRA/HLA-DPA1/HLA-DMA/HLA-DRB5/HLA-DMB/HLA-DQA2/HLA-DPB1/CSF1R/HLA-DQA1/TFRC	10
KEGG	hsa05171	Coronavirus disease - COVID-19	15/158	232/8164	4.01964e-05	0.000480443	0.000415061	F13A1/C1QA/C1QB/C1QC/CFD/FCGR2A/FOS/NRP1/C3AR1/CYBB/C5AR1/HBEGF/TLR7/C2/SYK	15
KEGG	hsa05145	Toxoplasmosis	10/158	112/8164	5.76742e-05	0.00065801	0.000568463	HLA-DRA/HLA-DPA1/HLA-DMA/HLA-DRB5/HLA-DMB/HLA-DQA2/HLA-DPB1/LY96/HLA-DQA1/HSPA1B	10
KEGG	hsa05133	Pertussis	8/158	76/8164	0.000101821	0.00111118	0.000959958	C1QA/C1QB/C1QC/FOS/LY96/CALM3/SERPING1/C2	8
KEGG	hsa04380	Osteoclast differentiation	10/158	128/8164	0.000177413	0.00185544	0.00160294	FOSB/FCGR2A/FCGR2B/FOS/LILRB5/CSF1R/LCP2/NCF4/SYK/FCGR2C	10
KEGG	hsa04514	Cell adhesion molecules	10/158	157/8164	0.000906701	0.00910328	0.00786444	HLA-DRA/HLA-DPA1/SIGLEC1/HLA-DMA/HLA-DRB5/HLA-DMB/HLA-DQA2/HLA-DPB1/SDC3/HLA-DQA1	10
KEGG	hsa04928	Parathyroid hormone synthesis, secretion and action	8/158	106/8164	0.000998409	0.00940185	0.00812238	NR4A2/EGR1/MEF2C/ITPR2/FOS/MAFB/HBEGF/GNA13	8
KEGG	hsa04142	Lysosome	9/158	132/8164	0.00101135	0.00940185	0.00812238	CTSC/LGMN/NPC2/HEXA/PSAP/FUCA1/AP1B1/ASAH1/MCOLN1	9
KEGG	hsa05166	Human T-cell leukemia virus 1 infection	12/158	222/8164	0.00121273	0.0108713	0.00939183	HLA-DRA/HLA-DPA1/EGR1/HLA-DMA/HLA-DRB5/FOS/NRP1/RB1/HLA-DMB/HLA-DQA2/HLA-DPB1/HLA-DQA1	12
KEGG	hsa04936	Alcoholic liver disease	9/158	142/8164	0.00169005	0.0145013	0.0125279	C1QA/C1QB/C1QC/CXCL2/LY96/C3AR1/FOXO3/C5AR1/C2	9
KEGG	hsa05164	Influenza A	10/158	171/8164	0.00173322	0.0145013	0.0125279	HLA-DRA/HLA-DPA1/HLA-DMA/HLA-DRB5/HLA-DMB/HLA-DQA2/HLA-DPB1/HLA-DQA1/TLR7/DNAJB1	10
KEGG	hsa05169	Epstein-Barr virus infection	11/158	202/8164	0.00182432	0.0147711	0.012761	HLA-DRA/HLA-DPA1/HLA-DMA/HLA-DRB5/RB1/HLA-DMB/HLA-DQA2/HLA-DPB1/HLA-DQA1/SYK/HES1	11
KEGG	hsa04061	Viral protein interaction with cytokine and cytokine receptor	7/158	100/8164	0.00316341	0.024813	0.0214363	CCL18/CCL13/CXCL2/CSF1R/CCL3L1/TNFRSF1B/CCL3	7
KEGG	hsa04144	Endocytosis	12/158	251/8164	0.00338926	0.0257789	0.0222707	FOLR2/DAB2/AP2A2/SNX6/WWP1/CHMP1B/SMAP2/HSPA1B/ZFYVE16/RAB5C/EPS15/TFRC	12
KEGG	hsa05142	Chagas disease	7/158	102/8164	0.00353431	0.0260916	0.0225408	C1QA/C1QB/C1QC/FOS/CFLAR/CCL3L1/CCL3	7
KEGG	hsa05417	Lipid and atherosclerosis	10/158	215/8164	0.00878437	0.0629965	0.0544235	CXCL2/FOS/LY96/CYBB/CCL3L1/ABCA1/CALM3/CCL3/HSPA1B/NCF4	10

## Sheet: cluster1
ONTOLOGY	ID	Description	GeneRatio	BgRatio	pvalue	p.adjust	qvalue	geneID	Count
BP	GO:0050900	leukocyte migration	37/341	384/18800	9.85059e-17	3.98358e-13	2.88467e-13	CD9/ANXA1/LGALS3/TREM1/S100A8/CXCL5/CD99/CCL7/HSD3B7/PLEC/CD81/ADAM8/MSN/WDR1/CCL2/SPI1/MMP9/MYO1G/ITGB2/CAMK1D/RHOA/FCER1G/SERPINE1/MIF/SLAMF8/CXCL16/PDGFB/MYH9/BSG/CSF1/TREM2/ITGB1/RAC2/NBL1/PPIA/CD47/TRPM4	37
BP	GO:0097529	myeloid leukocyte migration	27/341	229/18800	1.21939e-14	1.98174e-11	1.43506e-11	CD9/ANXA1/LGALS3/TREM1/S100A8/CXCL5/CD99/CCL7/CD81/ADAM8/WDR1/CCL2/SPI1/ITGB2/CAMK1D/FCER1G/SERPINE1/MIF/SLAMF8/PDGFB/BSG/CSF1/TREM2/RAC2/NBL1/PPIA/CD47	27
BP	GO:0007015	actin filament organization	37/341	450/18800	1.57356e-14	1.98174e-11	1.43506e-11	S100A10/RGCC/FLNA/TPM4/MYADM/PDLIM1/ACTG1/ACTN1/GSN/DIAPH1/DPYSL3/FERMT2/CAPG/DSTN/CCDC88A/RHOC/PLEC/PFN1/SPTAN1/LCP1/WDR1/ACTR3/MYO1E/ITGB5/MYO1G/TWF2/CORO1C/RHOA/ARPC5/VASP/ZYX/ARF1/ARPC2/PLS3/CFL1/RAC2/CD47	37
BP	GO:0042060	wound healing	36/341	429/18800	1.96018e-14	1.98174e-11	1.43506e-11	CD9/FN1/FLNA/ANXA1/APOE/ACTG1/CD44/ACTB/S100A8/ANXA5/FERMT2/CD151/CLIC1/MYOF/RHOC/PLEC/EMILIN2/CD109/VCL/ITGA5/RHOA/FCER1G/FERMT3/SERPINE1/ILK/TLN1/CLDN1/PDGFB/CSRP1/MYH9/SLC11A1/CD40/ITGB1/PPIA/PTPN6/SYT11	36
BP	GO:0007229	integrin-mediated signaling pathway	18/341	107/18800	7.75631e-13	6.27331e-10	4.54275e-10	FN1/FLNA/FGR/FERMT2/ITGAX/CD63/ITGB5/ITGB2/ITGAM/ITGA5/LIMS1/FERMT3/ILK/TLN1/ZYX/MYH9/ITGB1/CD47	18
BP	GO:0031589	cell-substrate adhesion	31/341	364/18800	9.52238e-13	6.41808e-10	4.64759e-10	S100A10/FN1/FLNA/MYADM/ACTG1/CD44/ACTN1/FERMT2/GBP1/ITGAX/CD63/ITGB5/MYO1G/ITGB2/ITGAM/CORO1C/VCL/ITGA5/LIMS1/RHOA/FERMT3/SERPINE1/ILK/ACTN4/PDGFB/ZYX/ARPC2/CSF1/ITGB1/RAC2/PARVB	31
BP	GO:0070527	platelet aggregation	15/341	69/18800	1.30222e-12	6.99678e-10	5.06665e-10	CD9/FN1/FLNA/ACTG1/ACTB/CLIC1/EMILIN2/VCL/FERMT3/ILK/TLN1/CSRP1/MYH9/PPIA/PTPN6	15
BP	GO:0030595	leukocyte chemotaxis	25/341	236/18800	1.38413e-12	6.99678e-10	5.06665e-10	ANXA1/LGALS3/TREM1/S100A8/CXCL5/CCL7/HSD3B7/PLEC/ADAM8/CCL2/SPI1/ITGB2/CAMK1D/FCER1G/SERPINE1/MIF/SLAMF8/CXCL16/PDGFB/BSG/CSF1/RAC2/NBL1/PPIA/TRPM4	25
BP	GO:0022604	regulation of cell morphogenesis	28/341	305/18800	2.06565e-12	9.28165e-10	6.72121e-10	S100A10/FN1/FLNA/ANXA1/MYADM/CD44/DIAPH1/FGR/FERMT2/GBP1/RHOC/CCL7/MSN/WDR1/CCL2/ITGB2/PLXNB2/CORO1C/LIMS1/RHOA/ILK/ACTN4/HEXB/MYH9/ARPC2/CFL1/RAC2/PARVB	28
BP	GO:0030168	platelet activation	19/341	130/18800	2.41478e-12	9.76538e-10	7.0715e-10	CD9/FN1/FLNA/APOE/ACTG1/ACTB/CLIC1/EMILIN2/VCL/FCER1G/FERMT3/ILK/TLN1/PDGFB/CSRP1/MYH9/CD40/PPIA/PTPN6	19
BP	GO:0034109	homotypic cell-cell adhesion	16/341	93/18800	1.03993e-11	3.82315e-09	2.76849e-09	CD9/FN1/FLNA/ACTG1/ACTB/CLIC1/CD99/EMILIN2/VCL/FERMT3/ILK/TLN1/CSRP1/MYH9/PPIA/PTPN6	16
BP	GO:0007599	hemostasis	23/341	227/18800	2.79666e-11	9.42475e-09	6.82484e-09	CD9/FN1/FLNA/APOE/ACTG1/ACTB/ANXA5/CLIC1/EMILIN2/VCL/FCER1G/FERMT3/SERPINE1/ILK/GPI/TLN1/PDGFB/CSRP1/ZNF385A/MYH9/CD40/PPIA/PTPN6	23
BP	GO:0050878	regulation of body fluid levels	29/341	382/18800	8.70069e-11	2.60469e-08	1.88616e-08	CD9/AQP1/FN1/FLNA/APOE/ACTG1/ACTB/CCND1/ANXA5/CLIC1/PLEC/KCNN4/EMILIN2/VCL/FCER1G/FERMT3/SERPINE1/ILK/GPI/TLN1/CLDN1/PDGFB/CSRP1/ZNF385A/HK2/MYH9/CD40/PPIA/PTPN6	29
BP	GO:0007163	establishment or maintenance of cell polarity	22/341	219/18800	9.01723e-11	2.60469e-08	1.88616e-08	AQP1/LMNA/PDLIM1/GSN/ACTB/CLIC4/RHOC/CAP1/RAP1B/TCIRG1/MSN/WDR1/ACTR3/RAB10/RHOA/MAP4/ILK/ARPC5/MYH9/ITGB1/RAC2/PARVB	22
BP	GO:0006096	glycolytic process	14/341	81/18800	1.94839e-10	5.25287e-08	3.80381e-08	FBP1/PFKP/PKM/LDHA/ENO1/GAPDH/PGK1/NUPR1/PGAM1/GPI/P2RX7/HK2/EIF6/TPI1	14
BP	GO:0006757	ATP generation from ADP	14/341	82/18800	2.31144e-10	5.84215e-08	4.23053e-08	FBP1/PFKP/PKM/LDHA/ENO1/GAPDH/PGK1/NUPR1/PGAM1/GPI/P2RX7/HK2/EIF6/TPI1	14
BP	GO:0007160	cell-matrix adhesion	22/341	235/18800	3.53124e-10	8.40019e-08	6.08291e-08	S100A10/FN1/ACTG1/CD44/ACTN1/FERMT2/ITGAX/CD63/ITGB5/ITGB2/ITGAM/CORO1C/VCL/ITGA5/LIMS1/RHOA/FERMT3/SERPINE1/ILK/ZYX/CSF1/ITGB1	22
BP	GO:0097530	granulocyte migration	18/341	154/18800	4.07331e-10	9.15137e-08	6.62687e-08	ANXA1/LGALS3/TREM1/S100A8/CXCL5/CD99/CCL7/ADAM8/WDR1/CCL2/ITGB2/CAMK1D/FCER1G/SLAMF8/BSG/CSF1/RAC2/PPIA	18
BP	GO:0071674	mononuclear cell migration	20/341	199/18800	6.52596e-10	1.33118e-07	9.63964e-08	ANXA1/LGALS3/CD99/CCL7/HSD3B7/PLEC/ADAM8/MSN/CCL2/SPI1/MYO1G/RHOA/SERPINE1/SLAMF8/CXCL16/PDGFB/CSF1/NBL1/CD47/TRPM4	20
BP	GO:0007596	blood coagulation	21/341	221/18800	6.8223e-10	1.33118e-07	9.63964e-08	CD9/FN1/FLNA/APOE/ACTG1/ACTB/ANXA5/CLIC1/EMILIN2/VCL/FCER1G/FERMT3/SERPINE1/ILK/TLN1/PDGFB/CSRP1/MYH9/CD40/PPIA/PTPN6	21
BP	GO:0034341	response to interferon-gamma	17/341	140/18800	6.91268e-10	1.33118e-07	9.63964e-08	VIM/ACTG1/GSN/GAPDH/GBP1/CCL7/CCL2/ACTR3/FLNB/KYNU/CLDN1/CXCL16/ZYX/SLC11A1/CD40/CD47/CD58	17
BP	GO:0060326	cell chemotaxis	25/341	315/18800	7.25507e-10	1.33361e-07	9.65723e-08	ANXA1/LGALS3/TREM1/S100A8/CXCL5/CCL7/HSD3B7/PLEC/ADAM8/CCL2/SPI1/ITGB2/CAMK1D/FCER1G/SERPINE1/MIF/SLAMF8/CXCL16/PDGFB/BSG/CSF1/RAC2/NBL1/PPIA/TRPM4	25
BP	GO:0006090	pyruvate metabolic process	15/341	106/18800	8.12453e-10	1.40487e-07	1.01732e-07	FBP1/PFKP/PKM/LDHA/ENO1/GAPDH/PGK1/NUPR1/VDAC1/PGAM1/GPI/P2RX7/HK2/EIF6/TPI1	15
BP	GO:0046031	ADP metabolic process	14/341	90/18800	8.3375e-10	1.40487e-07	1.01732e-07	FBP1/PFKP/PKM/LDHA/ENO1/GAPDH/PGK1/NUPR1/PGAM1/GPI/P2RX7/HK2/EIF6/TPI1	14
BP	GO:0050817	coagulation	21/341	226/18800	1.02804e-09	1.66296e-07	1.20421e-07	CD9/FN1/FLNA/APOE/ACTG1/ACTB/ANXA5/CLIC1/EMILIN2/VCL/FCER1G/FERMT3/SERPINE1/ILK/TLN1/PDGFB/CSRP1/MYH9/CD40/PPIA/PTPN6	21
BP	GO:0046034	ATP metabolic process	23/341	273/18800	1.11804e-09	1.73898e-07	1.25927e-07	FBP1/PFKP/PKM/LDHA/ENO1/TSPO/GAPDH/PGK1/NUPR1/BID/PGAM1/RHOA/GPI/NDUFAB1/P2RX7/HK2/EIF6/ATP6V1A/TREM2/VCP/TPI1/ATP5F1B/GHITM	23
BP	GO:1990266	neutrophil migration	16/341	128/18800	1.43585e-09	2.14997e-07	1.55688e-07	LGALS3/TREM1/S100A8/CXCL5/CD99/CCL7/ADAM8/WDR1/CCL2/ITGB2/CAMK1D/FCER1G/SLAMF8/BSG/RAC2/PPIA	16
BP	GO:0010638	positive regulation of organelle organization	31/341	487/18800	1.48861e-09	2.14997e-07	1.55688e-07	S100A10/RGCC/ANXA1/ANXA2/RALA/GSN/FERMT2/DSTN/CCDC88A/RHOC/BID/GRN/MSN/PFN1/VDAC1/LCP1/WDR1/NES/MMP9/RHOA/PDGFB/PFDN2/P2RX7/VASP/CLIP1/ARPC2/TREM2/PDCD5/SH3GLB1/CCT5/CD47	31
BP	GO:0008360	regulation of cell shape	17/341	151/18800	2.25403e-09	3.14321e-07	2.27612e-07	FN1/ANXA1/DIAPH1/FGR/FERMT2/RHOC/CCL7/MSN/WDR1/CCL2/ITGB2/PLXNB2/RHOA/HEXB/MYH9/RAC2/PARVB	17
BP	GO:0016052	carbohydrate catabolic process	17/341	152/18800	2.49657e-09	3.36538e-07	2.437e-07	FBP1/PFKP/PKM/LDHA/ENO1/GAPDH/PGK1/NUPR1/PGAM1/PGD/GPI/HEXB/P2RX7/HK2/EIF6/PPP1CB/TPI1	17
BP	GO:0006165	nucleoside diphosphate phosphorylation	14/341	99/18800	3.02594e-09	3.94739e-07	2.85846e-07	FBP1/PFKP/PKM/LDHA/ENO1/GAPDH/PGK1/NUPR1/PGAM1/GPI/P2RX7/HK2/EIF6/TPI1	14
BP	GO:0002685	regulation of leukocyte migration	20/341	218/18800	3.23349e-09	4.08632e-07	2.95907e-07	CD9/ANXA1/LGALS3/CD99/CCL7/CD81/ADAM8/MSN/CCL2/SPI1/CAMK1D/RHOA/SERPINE1/MIF/SLAMF8/CSF1/TREM2/RAC2/NBL1/CD47	20
BP	GO:0046939	nucleotide phosphorylation	14/341	100/18800	3.46152e-09	4.24193e-07	3.07175e-07	FBP1/PFKP/PKM/LDHA/ENO1/GAPDH/PGK1/NUPR1/PGAM1/GPI/P2RX7/HK2/EIF6/TPI1	14
BP	GO:0051017	actin filament bundle assembly	17/341	158/18800	4.53225e-09	5.39071e-07	3.90363e-07	S100A10/RGCC/FLNA/PDLIM1/ACTG1/ACTN1/DPYSL3/FERMT2/CCDC88A/RHOC/PFN1/LCP1/ITGB5/RHOA/ZYX/PLS3/CD47	17
BP	GO:0009135	purine nucleoside diphosphate metabolic process	14/341	103/18800	5.13276e-09	5.7658e-07	4.17524e-07	FBP1/PFKP/PKM/LDHA/ENO1/GAPDH/PGK1/NUPR1/PGAM1/GPI/P2RX7/HK2/EIF6/TPI1	14
BP	GO:0009179	purine ribonucleoside diphosphate metabolic process	14/341	103/18800	5.13276e-09	5.7658e-07	4.17524e-07	FBP1/PFKP/PKM/LDHA/ENO1/GAPDH/PGK1/NUPR1/PGAM1/GPI/P2RX7/HK2/EIF6/TPI1	14
BP	GO:0061572	actin filament bundle organization	17/341	162/18800	6.64225e-09	7.2598e-07	5.25711e-07	S100A10/RGCC/FLNA/PDLIM1/ACTG1/ACTN1/DPYSL3/FERMT2/CCDC88A/RHOC/PFN1/LCP1/ITGB5/RHOA/ZYX/PLS3/CD47	17
BP	GO:0034446	substrate adhesion-dependent cell spreading	14/341	109/18800	1.0843e-08	1.15392e-06	8.356e-07	S100A10/FN1/FLNA/MYADM/FERMT2/GBP1/CORO1C/LIMS1/RHOA/FERMT3/ILK/ACTN4/ARPC2/PARVB	14
BP	GO:0045730	respiratory burst	9/341	37/18800	1.52124e-08	1.56419e-06	1.13269e-06	GRN/PGAM1/CAMK1D/NCF1C/SLAMF8/SLC11A1/TREM2/NCF2/RAC2	9
BP	GO:0009185	ribonucleoside diphosphate metabolic process	14/341	112/18800	1.54717e-08	1.56419e-06	1.13269e-06	FBP1/PFKP/PKM/LDHA/ENO1/GAPDH/PGK1/NUPR1/PGAM1/GPI/P2RX7/HK2/EIF6/TPI1	14
BP	GO:0010810	regulation of cell-substrate adhesion	19/341	217/18800	1.72971e-08	1.70608e-06	1.23544e-06	S100A10/FN1/FLNA/MYADM/ACTG1/FERMT2/GBP1/CORO1C/VCL/ITGA5/LIMS1/RHOA/SERPINE1/ILK/ACTN4/PDGFB/ARPC2/CSF1/RAC2	19
BP	GO:0110053	regulation of actin filament organization	21/341	270/18800	2.45438e-08	2.34983e-06	1.7016e-06	S100A10/RGCC/FLNA/MYADM/ACTG1/GSN/FERMT2/CAPG/DSTN/CCDC88A/RHOC/PFN1/SPTAN1/WDR1/TWF2/RHOA/ARPC5/VASP/ARF1/ARPC2/CD47	21
BP	GO:0031032	actomyosin structure organization	18/341	199/18800	2.49858e-08	2.34983e-06	1.7016e-06	S100A10/RGCC/TNNT1/PDLIM1/ACTG1/FERMT2/CCDC88A/RHOC/PLEC/PFN1/WDR1/ITGB5/RHOA/CSRP1/ZYX/MYH9/ITGB1/CD47	18
BP	GO:1902903	regulation of supramolecular fiber organization	25/341	376/18800	2.61755e-08	2.40577e-06	1.74211e-06	S100A10/RGCC/FLNA/APOE/MYADM/ACTG1/GSN/FERMT2/CAPG/DSTN/CCDC88A/RHOC/PFN1/SPTAN1/WDR1/TWF2/RHOA/ARPC5/PFDN2/VASP/CLIP1/ARF1/ARPC2/TREM2/CD47	25
BP	GO:0010038	response to metal ion	24/341	351/18800	2.9491e-08	2.59265e-06	1.87744e-06	FBP1/AQP1/CRIP1/ACTG1/TSPO/S100A8/CCND1/CLIC4/TCIRG1/CALM1/MT2A/KCNMA1/MMP9/B2M/AKR1C3/GPI/CLDN1/NDRG1/P2RX7/MT1G/BSG/MT1X/SOD1/SYT11	24
BP	GO:0032535	regulation of cellular component size	24/341	351/18800	2.9491e-08	2.59265e-06	1.87744e-06	SPP1/AQP1/FN1/APOE/MYADM/GSN/CAPG/DSTN/RTN4/KCNN4/MSN/PFN1/SPTAN1/WDR1/KCNMA1/TWF2/DPYSL2/RHOA/SLC12A8/ARPC5/P2RX7/VASP/ARPC2/TRPV2	24
BP	GO:0032970	regulation of actin filament-based process	25/341	393/18800	6.19922e-08	5.33397e-06	3.86254e-06	S100A10/RGCC/FLNA/MYADM/ACTG1/GSN/FERMT2/CAPG/DSTN/CCDC88A/RHOC/PFN1/SPTAN1/WDR1/TWF2/RHOA/ARHGDIA/ARPC5/VASP/ARF1/MYH9/ARPC2/RAC2/CD47/TRPM4	25
BP	GO:0045862	positive regulation of proteolysis	24/341	369/18800	7.58355e-08	6.38914e-06	4.62663e-06	S100A10/FN1/APOE/ANXA2/ENO1/GSN/S100A8/EGLN3/NUPR1/CTSD/BID/ADAM8/GRN/LAPTM5/RHOA/PLK3/MYH9/PSMC1/TREM2/PDCD5/RAD23A/VCP/ADRM1/BCAP31	24
BP	GO:1900024	regulation of substrate adhesion-dependent cell spreading	10/341	58/18800	8.14424e-08	6.72149e-06	4.8673e-06	S100A10/FLNA/MYADM/FERMT2/GBP1/CORO1C/LIMS1/ILK/ACTN4/ARPC2	10
BP	GO:0071621	granulocyte chemotaxis	14/341	128/18800	8.62464e-08	6.97561e-06	5.05132e-06	ANXA1/LGALS3/TREM1/S100A8/CXCL5/CCL7/CCL2/ITGB2/CAMK1D/FCER1G/BSG/CSF1/RAC2/PPIA	14
BP	GO:0098754	detoxification	15/341	150/18800	9.90602e-08	7.59521e-06	5.49999e-06	TXN/APOE/GSTO1/MGST3/PRDX1/GLRX/MT2A/SELENOS/GPX3/SELENOW/TXNDC17/MT1G/MT1X/TXNRD1/SOD1	15
BP	GO:0010959	regulation of metal ion transport	25/341	403/18800	1.00542e-07	7.59521e-06	5.49999e-06	FLNA/GSTO1/LGALS3/TSPO/DIAPH1/GLRX/CALM1/KCNN4/YWHAH/VDAC1/CCL2/ATP2B4/CD63/AHNAK/RHOA/B2M/ACTN4/PDGFB/SLC31A2/P2RX7/TREM2/TRPV2/ITGB1/PTPN6/KCNAB2	25
BP	GO:0055094	response to lipoprotein particle	8/341	33/18800	1.00916e-07	7.59521e-06	5.49999e-06	CD9/APOE/CD81/LPL/ITGB2/FCER1G/TREM2/ITGB1	8
BP	GO:0007044	cell-substrate junction assembly	12/341	92/18800	1.03372e-07	7.59521e-06	5.49999e-06	S100A10/FN1/ACTG1/ACTN1/FERMT2/PLEC/CORO1C/VCL/ITGA5/LIMS1/RHOA/TLN1	12
BP	GO:0009132	nucleoside diphosphate metabolic process	14/341	130/18800	1.04941e-07	7.59521e-06	5.49999e-06	FBP1/PFKP/PKM/LDHA/ENO1/GAPDH/PGK1/NUPR1/PGAM1/GPI/P2RX7/HK2/EIF6/TPI1	14
BP	GO:0051495	positive regulation of cytoskeleton organization	17/341	195/18800	1.05176e-07	7.59521e-06	5.49999e-06	S100A10/RGCC/GSN/FERMT2/DSTN/CCDC88A/RHOC/PFN1/WDR1/NES/RHOA/PFDN2/P2RX7/VASP/CLIP1/ARPC2/CD47	17
BP	GO:0006091	generation of precursor metabolites and energy	28/341	494/18800	1.12193e-07	7.95979e-06	5.764e-06	FBP1/PFKP/PKM/TALDO1/LDHA/ENO1/GAPDH/PGK1/NUPR1/CAVIN3/BID/PLEC/PGAM1/TKT/SELENOS/PGD/RHOA/GPI/NDUFAB1/P2RX7/HK2/EIF6/PPP1CB/NCF2/VCP/TPI1/ATP5F1B/GHITM	28
BP	GO:0032956	regulation of actin cytoskeleton organization	23/341	352/18800	1.31293e-07	9.1543e-06	6.62899e-06	S100A10/RGCC/FLNA/MYADM/ACTG1/GSN/FERMT2/CAPG/DSTN/CCDC88A/RHOC/PFN1/SPTAN1/WDR1/TWF2/RHOA/ARHGDIA/ARPC5/VASP/ARF1/ARPC2/RAC2/CD47	23
BP	GO:0051235	maintenance of location	22/341	331/18800	1.84504e-07	1.26463e-05	9.1577e-06	TXN/FLNA/APOE/GSTO1/GSN/TSPO/DIAPH1/S100A8/CCDC88A/LPL/CALM1/FTH1/ERO1A/TWF2/SUN2/HEXB/SYNE1/P2RX7/HK2/TREM2/NBL1/PTPN6	22
BP	GO:0071402	cellular response to lipoprotein particle stimulus	8/341	36/18800	2.09757e-07	1.39205e-05	1.00804e-05	CD9/APOE/CD81/LPL/ITGB2/FCER1G/TREM2/ITGB1	8
BP	GO:0150115	cell-substrate junction organization	12/341	98/18800	2.09978e-07	1.39205e-05	1.00804e-05	S100A10/FN1/ACTG1/ACTN1/FERMT2/PLEC/CORO1C/VCL/ITGA5/LIMS1/RHOA/TLN1	12
BP	GO:0071346	cellular response to interferon-gamma	13/341	118/18800	2.29969e-07	1.49999e-05	1.08621e-05	VIM/ACTG1/GSN/GAPDH/GBP1/CCL7/CCL2/ACTR3/FLNB/CLDN1/ZYX/CD47/CD58	13
BP	GO:0006909	phagocytosis	21/341	310/18800	2.57113e-07	1.63225e-05	1.18198e-05	ANXA1/MARCO/GSN/FGR/CCL2/MYO1G/ITGB2/ITGAM/CORO1C/CAMK1D/FCER1G/P2RX7/MYH9/SLC11A1/TREM2/ITGB1/NCF2/RAC2/CD47/SOD1/SYT11	21
BP	GO:0002274	myeloid leukocyte activation	18/341	232/18800	2.58319e-07	1.63225e-05	1.18198e-05	FN1/ANXA1/FGR/GRN/SPI1/ITGB2/ITGAM/LILRB4/FCER1G/MIF/NDRG1/SLC11A1/MT1G/CSF1/TREM2/RAC2/PTPN6/SYT11	18
BP	GO:0098869	cellular oxidant detoxification	12/341	100/18800	2.6286e-07	1.6354e-05	1.18426e-05	TXN/APOE/GSTO1/MGST3/PRDX1/GLRX/SELENOS/GPX3/SELENOW/TXNDC17/TXNRD1/SOD1	12
BP	GO:0052547	regulation of peptidase activity	26/341	456/18800	2.88811e-07	1.76962e-05	1.28145e-05	CSTB/AQP1/FN1/ANXA2/CD44/GSN/S100A8/GAPDH/EGLN3/CTSD/BID/GRN/APLP2/MMP9/LAPTM5/CD109/PSMA3/RHOA/CTSB/SERPINE1/GPI/PDCD5/IFI6/VCP/ADRM1/BCAP31	26
BP	GO:0043254	regulation of protein-containing complex assembly	24/341	401/18800	3.50949e-07	2.11827e-05	1.53392e-05	TPPP3/APOE/MYADM/LGALS3/GSN/FERMT2/CAPG/RHOC/BID/RAP1B/MSN/PFN1/SPTAN1/LCP1/TWF2/RHOA/ARPC5/VASP/CLIP1/RIOK3/ARPC2/TREM2/SH3GLB1/VCP	24
BP	GO:0044089	positive regulation of cellular component biogenesis	27/341	494/18800	3.91428e-07	2.32785e-05	1.68569e-05	S100A10/RGCC/TPPP3/RALA/LGALS3/DPYSL3/FERMT2/CCDC88A/RHOC/BID/RAP1B/MSN/PFN1/LCP1/ACTR3/TWF2/LIMS1/RHOA/CLDN1/P2RX7/VASP/CLIP1/ARPC2/SH3GLB1/RAC2/VCP/CD47	27
BP	GO:0030593	neutrophil chemotaxis	12/341	106/18800	4.99695e-07	2.92865e-05	2.12075e-05	LGALS3/TREM1/S100A8/CXCL5/CCL7/CCL2/ITGB2/CAMK1D/FCER1G/BSG/RAC2/PPIA	12
BP	GO:0051651	maintenance of location in cell	17/341	219/18800	5.53482e-07	3.11033e-05	2.25231e-05	TXN/APOE/GSTO1/GSN/TSPO/DIAPH1/S100A8/CCDC88A/CALM1/FTH1/ERO1A/TWF2/SUN2/SYNE1/P2RX7/HK2/PTPN6	17
BP	GO:0030038	contractile actin filament bundle assembly	12/341	107/18800	5.53767e-07	3.11033e-05	2.25231e-05	S100A10/RGCC/PDLIM1/ACTG1/FERMT2/CCDC88A/RHOC/PFN1/ITGB5/RHOA/ZYX/CD47	12
BP	GO:0043149	stress fiber assembly	12/341	107/18800	5.53767e-07	3.11033e-05	2.25231e-05	S100A10/RGCC/PDLIM1/ACTG1/FERMT2/CCDC88A/RHOC/PFN1/ITGB5/RHOA/ZYX/CD47	12
BP	GO:0006898	receptor-mediated endocytosis	18/341	246/18800	6.13191e-07	3.36427e-05	2.4362e-05	CD9/APOE/ANXA2/MARCO/PDLIM7/APOC1/CAP1/CD81/CD63/ITGB2/ITGAM/LILRB4/B2M/FCER1G/SERPINE1/CXCL16/ARF1/ITGB1	18
BP	GO:0097581	lamellipodium organization	11/341	89/18800	6.15617e-07	3.36427e-05	2.4362e-05	CD44/CCDC88A/ACTR3/TWF2/CORO1C/VCL/ARPC5/ARPC2/ITGB1/RAC2/PARVB	11
BP	GO:0045785	positive regulation of cell adhesion	25/341	446/18800	6.73743e-07	3.58502e-05	2.59606e-05	S100A10/FN1/FLNA/ANXA1/MYADM/LGALS1/CD44/FERMT2/CD81/CD276/ADAM8/EMILIN2/CCL2/ITGB2/LILRB4/ITGA5/LIMS1/RHOA/B2M/ILK/PDGFB/ARPC2/CSF1/PTPN6/CD47	25
BP	GO:1903829	positive regulation of protein localization	25/341	446/18800	6.73743e-07	3.58502e-05	2.59606e-05	FLNA/LGALS3/FERMT2/CCDC88A/RTN4/CD81/ADAM8/KCNN4/MSN/ATP2B4/ITGB2/ITGAM/OAZ1/PLK3/P2RX7/TREM2/PDCD5/SH3GLB1/ITGB1/RAC2/PPIA/CCT5/TRPM4/SYT11/BCAP31	25
BP	GO:1902905	positive regulation of supramolecular fiber organization	15/341	176/18800	7.95202e-07	4.17636e-05	3.02427e-05	S100A10/RGCC/APOE/GSN/FERMT2/DSTN/CCDC88A/RHOC/PFN1/WDR1/RHOA/VASP/CLIP1/ARPC2/CD47	15
BP	GO:0019693	ribose phosphate metabolic process	23/341	394/18800	9.52662e-07	4.93919e-05	3.57666e-05	FBP1/PFKP/PKM/LDHA/ENO1/GAPDH/PGK1/NUPR1/UPP1/PGAM1/TKT/ACOT7/RHOA/GPI/P2RX7/HK2/EIF6/ATP6V1A/PAPSS1/TREM2/VCP/TPI1/ATP5F1B	23
BP	GO:0090066	regulation of anatomical structure size	26/341	487/18800	1.0055e-06	5.14712e-05	3.72724e-05	SPP1/AQP1/FN1/APOE/MYADM/GSN/CAPG/DSTN/RTN4/KCNN4/MSN/PFN1/SPTAN1/WDR1/KCNMA1/TWF2/DPYSL2/RHOA/SLC12A8/ARPC5/P2RX7/VASP/ARPC2/TRPV2/TRPM4/SOD1	26
BP	GO:0072593	reactive oxygen species metabolic process	17/341	231/18800	1.16494e-06	5.88877e-05	4.26429e-05	TSPO/PRDX1/ITGB2/ITGAM/ACP5/NCF1C/RHOA/AKR1C3/GPX3/PDGFB/P2RX7/HK2/EIF6/NCF2/IFI6/RAC2/SOD1	17
BP	GO:1990748	cellular detoxification	12/341	115/18800	1.21018e-06	6.04192e-05	4.37519e-05	TXN/APOE/GSTO1/MGST3/PRDX1/GLRX/SELENOS/GPX3/SELENOW/TXNDC17/TXNRD1/SOD1	12
BP	GO:0030316	osteoclast differentiation	11/341	96/18800	1.32789e-06	6.47103e-05	4.68593e-05	ANXA2/TCIRG1/CD81/LILRB4/MITF/CD109/SNX10/FAM20C/CSF1/TREM2/OSCAR	11
BP	GO:0071675	regulation of mononuclear cell migration	12/341	116/18800	1.32813e-06	6.47103e-05	4.68593e-05	LGALS3/CCL7/ADAM8/MSN/CCL2/SPI1/RHOA/SERPINE1/SLAMF8/CSF1/NBL1/CD47	12
BP	GO:0071404	cellular response to low-density lipoprotein particle stimulus	6/341	21/18800	1.46937e-06	7.07396e-05	5.12254e-05	CD9/CD81/LPL/ITGB2/FCER1G/ITGB1	6
BP	GO:0007159	leukocyte cell-cell adhesion	22/341	381/18800	1.97066e-06	9.37569e-05	6.78931e-05	ANXA1/LGALS3/LGALS1/CD44/S100A8/CD81/CD276/ADAM8/MSN/CCL2/ITGB2/LILRB4/LAPTM5/ITGA5/RHOA/GPNMB/B2M/FERMT3/ITGB1/RAC2/PTPN6/CD47	22
BP	GO:1904062	regulation of cation transmembrane transport	21/341	352/18800	2.02199e-06	9.50804e-05	6.88515e-05	FLNA/GSTO1/DIAPH1/TCIRG1/GLRX/CALM1/KCNN4/YWHAH/VDAC1/CCL2/SLC43A2/ATP2B4/CD63/MMP9/AHNAK/ACTN4/SLC31A2/TREM2/ITGB1/PTPN6/KCNAB2	21
BP	GO:0002697	regulation of immune effector process	21/341	353/18800	2.11484e-06	9.71867e-05	7.03767e-05	ANXA1/LGALS3/FGR/CD81/GRN/SPI1/ITGB2/ITGAM/LILRB4/LAPTM5/B2M/MIF/SLAMF8/GPI/P2RX7/TREM2/CD40/RAC2/PTPN6/CD47/TRPM4	21
BP	GO:0070997	neuron death	21/341	353/18800	2.11484e-06	9.71867e-05	7.03767e-05	APOE/GAPDH/CAPN2/EGLN3/NUPR1/BID/ADAM8/GRN/CTSZ/CCL2/NES/ITGB2/ITGAM/RHOA/GPNMB/GPI/CSF1/PSMC1/TREM2/RETREG1/SOD1	21
BP	GO:0034765	regulation of ion transmembrane transport	25/341	476/18800	2.1884e-06	9.94371e-05	7.20063e-05	FLNA/GSTO1/DIAPH1/CLIC1/CLIC4/TCIRG1/GLRX/CALM1/KCNN4/YWHAH/VDAC1/KCNMA1/CCL2/SLC43A2/ATP2B4/CD63/MMP9/AHNAK/ACTN4/SLC31A2/P2RX7/TREM2/ITGB1/PTPN6/KCNAB2	25
BP	GO:0009259	ribonucleotide metabolic process	22/341	384/18800	2.2401e-06	0.000100655	7.28885e-05	FBP1/PFKP/PKM/LDHA/ENO1/GAPDH/PGK1/NUPR1/UPP1/PGAM1/ACOT7/RHOA/GPI/P2RX7/HK2/EIF6/ATP6V1A/PAPSS1/TREM2/VCP/TPI1/ATP5F1B	22
BP	GO:0097237	cellular response to toxic substance	12/341	123/18800	2.47986e-06	0.000110204	7.98031e-05	TXN/APOE/GSTO1/MGST3/PRDX1/GLRX/SELENOS/GPX3/SELENOW/TXNDC17/TXNRD1/SOD1	12
BP	GO:0001894	tissue homeostasis	18/341	272/18800	2.59939e-06	0.000113512	8.21989e-05	SPP1/ACTG1/ACTB/PRDX1/TCIRG1/CTSK/LIPA/ADAM8/ACP5/VCL/SNX10/B2M/CLDN1/P2RX7/CSF1/LYZ/ITGB1/SOD1	18
BP	GO:0044319	wound healing, spreading of cells	7/341	35/18800	2.63852e-06	0.000113512	8.21989e-05	FLNA/CD44/FERMT2/CD151/RHOC/ITGA5/RHOA	7
BP	GO:0090505	epiboly involved in wound healing	7/341	35/18800	2.63852e-06	0.000113512	8.21989e-05	FLNA/CD44/FERMT2/CD151/RHOC/ITGA5/RHOA	7
BP	GO:0031334	positive regulation of protein-containing complex assembly	15/341	194/18800	2.7074e-06	0.00011525	8.34569e-05	TPPP3/LGALS3/FERMT2/RHOC/BID/RAP1B/MSN/PFN1/LCP1/RHOA/VASP/CLIP1/ARPC2/SH3GLB1/VCP	15
BP	GO:0009636	response to toxic substance	17/341	247/18800	2.91276e-06	0.0001227	8.8852e-05	TXN/APOE/GSTO1/MGST3/PRDX1/NUPR1/GLRX/MT2A/SELENOS/GPX3/CLDN1/SELENOW/TXNDC17/MT1G/MT1X/TXNRD1/SOD1	17
BP	GO:0030099	myeloid cell differentiation	22/341	391/18800	3.00437e-06	0.000125254	9.07017e-05	ANXA2/CLEC5A/ACTN1/TCIRG1/CD81/WDR1/SPI1/MMP9/LILRB4/MITF/CD109/SNX10/B2M/FAM20C/ZNF385A/EIF6/MYH9/MT1G/CSF1/TREM2/OSCAR/PTPN6	22
BP	GO:0090504	epiboly	7/341	36/18800	3.22477e-06	0.000133071	9.63621e-05	FLNA/CD44/FERMT2/CD151/RHOC/ITGA5/RHOA	7
BP	GO:0007162	negative regulation of cell adhesion	19/341	305/18800	3.33616e-06	0.000136277	9.86837e-05	CD9/RGCC/ANXA1/MYADM/LGALS3/GBP1/TGFBI/SPI1/PLXNB2/LILRB4/LAPTM5/CORO1C/RHOA/GPNMB/SERPINE1/ARHGDIA/ACTN4/PTPN6/ATP5F1B	19
BP	GO:0050727	regulation of inflammatory response	22/341	394/18800	3.39933e-06	0.000137469	9.95466e-05	ANXA1/APOE/LGALS1/S100A8/FGR/NUPR1/CD81/LPL/ADAM8/GRN/MMP9/SELENOS/ACP5/SERPINE1/SLAMF8/NEAT1/ZYX/TREM2/PSMB4/CD47/SOD1/SYT11	22
BP	GO:0051156	glucose 6-phosphate metabolic process	6/341	24/18800	3.48084e-06	0.0001381	0.000100004	TALDO1/PGAM1/TKT/PGD/GPI/HK2	6
BP	GO:0008347	glial cell migration	8/341	51/18800	3.48324e-06	0.0001381	0.000100004	CD9/TSPO/RTN4/CSPG4/CCL2/HEXB/CSF1/TREM2	8
BP	GO:0052548	regulation of endopeptidase activity	23/341	426/18800	3.56597e-06	0.000140008	0.000101385	CSTB/AQP1/ANXA2/CD44/GSN/S100A8/GAPDH/EGLN3/CTSD/BID/APLP2/MMP9/LAPTM5/CD109/PSMA3/RHOA/SERPINE1/GPI/PDCD5/IFI6/VCP/ADRM1/BCAP31	23
BP	GO:0009150	purine ribonucleotide metabolic process	21/341	366/18800	3.7315e-06	0.000145098	0.000105071	FBP1/PFKP/PKM/LDHA/ENO1/GAPDH/PGK1/NUPR1/PGAM1/ACOT7/RHOA/GPI/P2RX7/HK2/EIF6/ATP6V1A/PAPSS1/TREM2/VCP/TPI1/ATP5F1B	21
BP	GO:0031639	plasminogen activation	6/341	25/18800	4.51043e-06	0.000173716	0.000125795	S100A10/ANXA2/ENO1/PGK1/CTSZ/SERPINE1	6
BP	GO:1903578	regulation of ATP metabolic process	10/341	89/18800	4.82672e-06	0.000183568	0.000132929	FBP1/ENO1/TSPO/NUPR1/PGAM1/RHOA/P2RX7/EIF6/TREM2/VCP	10
BP	GO:1901214	regulation of neuron death	19/341	313/18800	4.85701e-06	0.000183568	0.000132929	APOE/CAPN2/EGLN3/NUPR1/ADAM8/GRN/CTSZ/CCL2/NES/ITGB2/ITGAM/RHOA/GPNMB/GPI/CSF1/PSMC1/TREM2/RETREG1/SOD1	19
BP	GO:0010755	regulation of plasminogen activation	5/341	15/18800	4.93067e-06	0.000184626	0.000133695	S100A10/ANXA2/ENO1/CTSZ/SERPINE1	5
BP	GO:0043281	regulation of cysteine-type endopeptidase activity involved in apoptotic process	15/341	204/18800	5.02604e-06	0.000186471	0.000135031	AQP1/CD44/GSN/S100A8/EGLN3/CTSD/BID/MMP9/LAPTM5/RHOA/GPI/PDCD5/IFI6/VCP/BCAP31	15
BP	GO:0008361	regulation of cell size	14/341	179/18800	5.09836e-06	0.000187434	0.000135729	SPP1/AQP1/FN1/APOE/RTN4/KCNN4/MSN/KCNMA1/TWF2/DPYSL2/RHOA/SLC12A8/P2RX7/TRPV2	14
BP	GO:0044403	biological process involved in symbiotic interaction	18/341	286/18800	5.24847e-06	0.000191215	0.000138466	FN1/ANPEP/APOE/TREM1/CLEC5A/LGALS1/GSN/GAPDH/CD81/IFI27/ITGB5/ITGA5/CTSB/CLDN1/BSG/ITGB1/CFL1/PPIA	18
BP	GO:0010954	positive regulation of protein processing	6/341	26/18800	5.77446e-06	0.000208499	0.000150983	S100A10/ANXA2/ENO1/GSN/ADAM8/MYH9	6
BP	GO:1905517	macrophage migration	8/341	55/18800	6.25348e-06	0.000223797	0.00016206	CD9/LGALS3/CD81/CCL2/MIF/SLAMF8/CSF1/TREM2	8
BP	GO:0042063	gliogenesis	18/341	291/18800	6.66946e-06	0.00023659	0.000171325	CD9/VIM/ANXA1/TSPO/S100A8/PLEC/RTN4/GRN/CSPG4/WDR1/CCL2/RHOA/ILK/NDRG1/HEXB/CSF1/TREM2/SOD1	18
BP	GO:0051014	actin filament severing	5/341	16/18800	7.06546e-06	0.000248458	0.000179919	GSN/CAPG/DSTN/MYH9/CFL1	5
BP	GO:0002573	myeloid leukocyte differentiation	15/341	210/18800	7.14922e-06	0.000248628	0.000180042	ANXA2/TCIRG1/CD81/SPI1/MMP9/LILRB4/MITF/CD109/SNX10/FAM20C/MYH9/MT1G/CSF1/TREM2/OSCAR	15
BP	GO:0045185	maintenance of protein location	10/341	93/18800	7.19325e-06	0.000248628	0.000180042	TXN/FLNA/GSN/TSPO/CCDC88A/TWF2/SUN2/SYNE1/HK2/NBL1	10
BP	GO:0046916	cellular transition metal ion homeostasis	11/341	115/18800	7.88885e-06	0.000269618	0.000195241	S100A8/FTH1/MT2A/ATP6V1G1/SLC31A2/ARF1/SLC11A1/ATP6V1A/MT1G/MT1X/SOD1	11
BP	GO:0070482	response to oxygen levels	19/341	324/18800	7.96878e-06	0.000269618	0.000195241	AQP1/RGCC/LMNA/ENO1/PDLIM1/PGK1/CAPN2/EGLN3/ADAM8/KCNMA1/ERO1A/ATP6V1G1/RHOA/ACTN4/NDRG1/PLK3/HK2/ATP6V1A/TREM2	19
BP	GO:0002237	response to molecule of bacterial origin	20/341	354/18800	8.00053e-06	0.000269618	0.000195241	VIM/TSPO/S100A8/CAPN2/CXCL5/CCL2/SPI1/SELENOS/ACP5/RHOA/HPGD/B2M/SERPINE1/MIF/CLDN1/P2RX7/MAPKAPK3/SLC11A1/TREM2/MTDH	20
BP	GO:0055076	transition metal ion homeostasis	12/341	139/18800	8.86886e-06	0.00029641	0.000214643	S100A8/FTH1/MT2A/ATP6V1G1/B2M/SLC31A2/ARF1/SLC11A1/ATP6V1A/MT1G/MT1X/SOD1	12
BP	GO:1903319	positive regulation of protein maturation	6/341	28/18800	9.16426e-06	0.000303773	0.000219974	S100A10/ANXA2/ENO1/GSN/ADAM8/MYH9	6
BP	GO:1900026	positive regulation of substrate adhesion-dependent cell spreading	7/341	42/18800	9.49263e-06	0.000312099	0.000226003	S100A10/FLNA/MYADM/FERMT2/LIMS1/ILK/ARPC2	7
BP	GO:0010769	regulation of cell morphogenesis involved in differentiation	10/341	96/18800	9.57193e-06	0.000312168	0.000226054	S100A10/FLNA/MYADM/FERMT2/GBP1/CORO1C/LIMS1/ILK/ACTN4/ARPC2	10
BP	GO:0009117	nucleotide metabolic process	24/341	487/18800	1.02566e-05	0.000329471	0.000238583	FBP1/PFKP/PKM/LDHA/ENO1/GAPDH/PGK1/NUPR1/UPP1/TYMP/PGAM1/ACOT7/RHOA/GPI/KYNU/P2RX7/HK2/EIF6/ATP6V1A/PAPSS1/TREM2/VCP/TPI1/ATP5F1B	24
BP	GO:0002687	positive regulation of leukocyte migration	12/341	141/18800	1.02654e-05	0.000329471	0.000238583	LGALS3/CD99/CCL7/ADAM8/SPI1/CAMK1D/RHOA/SERPINE1/CSF1/TREM2/RAC2/CD47	12
BP	GO:0000768	syncytium formation by plasma membrane fusion	8/341	59/18800	1.06938e-05	0.000337856	0.000244655	CD9/CAPN2/MYOF/CD81/CD109/MYH9/TREM2/ITGB1	8
BP	GO:0140253	cell-cell fusion	8/341	59/18800	1.06938e-05	0.000337856	0.000244655	CD9/CAPN2/MYOF/CD81/CD109/MYH9/TREM2/ITGB1	8
BP	GO:0071453	cellular response to oxygen levels	13/341	166/18800	1.09244e-05	0.000339832	0.000246086	AQP1/RGCC/LMNA/ENO1/PGK1/EGLN3/ADAM8/ERO1A/ATP6V1G1/NDRG1/PLK3/ATP6V1A/TREM2	13
BP	GO:1903034	regulation of response to wounding	13/341	166/18800	1.09244e-05	0.000339832	0.000246086	SPP1/CD9/FLNA/ANXA1/APOE/ACTG1/FERMT2/GRN/CD109/SERPINE1/CLDN1/PDGFB/ITGB1	13
BP	GO:0006163	purine nucleotide metabolic process	21/341	394/18800	1.15558e-05	0.000356731	0.000258323	FBP1/PFKP/PKM/LDHA/ENO1/GAPDH/PGK1/NUPR1/PGAM1/ACOT7/RHOA/GPI/P2RX7/HK2/EIF6/ATP6V1A/PAPSS1/TREM2/VCP/TPI1/ATP5F1B	21
BP	GO:0032496	response to lipopolysaccharide	19/341	333/18800	1.17437e-05	0.000359785	0.000260534	VIM/TSPO/S100A8/CAPN2/CXCL5/CCL2/SPI1/SELENOS/ACP5/RHOA/HPGD/SERPINE1/MIF/CLDN1/P2RX7/MAPKAPK3/SLC11A1/TREM2/MTDH	19
BP	GO:0050856	regulation of T cell receptor signaling pathway	7/341	44/18800	1.30706e-05	0.000397425	0.000287791	LGALS3/GBP1/CD81/KCNN4/LILRB4/LAPTM5/PTPN6	7
BP	GO:0006753	nucleoside phosphate metabolic process	24/341	495/18800	1.34215e-05	0.00040505	0.000293313	FBP1/PFKP/PKM/LDHA/ENO1/GAPDH/PGK1/NUPR1/UPP1/TYMP/PGAM1/ACOT7/RHOA/GPI/KYNU/P2RX7/HK2/EIF6/ATP6V1A/PAPSS1/TREM2/VCP/TPI1/ATP5F1B	24
BP	GO:0030865	cortical cytoskeleton organization	8/341	61/18800	1.37614e-05	0.000406211	0.000294154	CAVIN3/RHOC/PLEC/LCP1/WDR1/RHOA/TLN1/RAC2	8
BP	GO:0032233	positive regulation of actin filament bundle assembly	8/341	61/18800	1.37614e-05	0.000406211	0.000294154	S100A10/RGCC/FERMT2/CCDC88A/RHOC/PFN1/RHOA/CD47	8
BP	GO:0034113	heterotypic cell-cell adhesion	8/341	61/18800	1.37614e-05	0.000406211	0.000294154	MYADM/CD44/ITGAX/ITGB2/ITGA5/ITGB1/CD47/CD58	8
BP	GO:0010811	positive regulation of cell-substrate adhesion	11/341	122/18800	1.39014e-05	0.00040737	0.000294993	S100A10/FN1/FLNA/MYADM/FERMT2/ITGA5/LIMS1/ILK/PDGFB/ARPC2/CSF1	11
BP	GO:2001242	regulation of intrinsic apoptotic signaling pathway	13/341	171/18800	1.50318e-05	0.000437327	0.000316686	ENO1/CD44/S100A8/NUPR1/BID/MMP9/SELENOS/MIF/ZNF385A/TREM2/PPIA/SOD1/BCAP31	13
BP	GO:2001233	regulation of apoptotic signaling pathway	20/341	370/18800	1.52575e-05	0.000440724	0.000319146	LMNA/ENO1/LGALS3/CD44/S100A8/NUPR1/BID/TMBIM1/PEA15/MMP9/SELENOS/SERPINE1/MIF/ZNF385A/TREM2/IFI6/PPIA/SOD1/GHITM/BCAP31	20
BP	GO:0008154	actin polymerization or depolymerization	14/341	199/18800	1.71177e-05	0.000490951	0.000355517	MYADM/GSN/DIAPH1/CAPG/DSTN/PFN1/SPTAN1/WDR1/TWF2/RHOA/ARPC5/VASP/ARPC2/CFL1	14
BP	GO:0006949	syncytium formation	8/341	63/18800	1.75377e-05	0.00049596	0.000359144	CD9/CAPN2/MYOF/CD81/CD109/MYH9/TREM2/ITGB1	8
BP	GO:0048002	antigen processing and presentation of peptide antigen	8/341	63/18800	1.75377e-05	0.00049596	0.000359144	CTSD/B2M/FCER1G/HLA-C/MFSD6/TAPBP/SLC11A1/TREM2	8
BP	GO:0048771	tissue remodeling	13/341	174/18800	1.80997e-05	0.000508299	0.00036808	SPP1/FLNA/TCIRG1/CTSK/LIPA/ADAM8/TMBIM1/CSPG4/MITF/ACP5/SNX10/GPNMB/P2RX7	13
BP	GO:0002366	leukocyte activation involved in immune response	17/341	285/18800	1.92314e-05	0.000536356	0.000388397	ANXA1/LGALS3/LGALS1/FGR/CD81/GRN/LCP1/SPI1/ITGB2/ITGAM/FCER1G/SLC11A1/TREM2/CD40/RAC2/PTPN6/LFNG	17
BP	GO:0032507	maintenance of protein location in cell	8/341	64/18800	1.97302e-05	0.000546501	0.000395743	TXN/GSN/TSPO/CCDC88A/TWF2/SUN2/SYNE1/HK2	8
BP	GO:2000116	regulation of cysteine-type endopeptidase activity	15/341	229/18800	2.00832e-05	0.00054963	0.000398009	AQP1/CD44/GSN/S100A8/EGLN3/CTSD/BID/MMP9/LAPTM5/RHOA/GPI/PDCD5/IFI6/VCP/BCAP31	15
BP	GO:0001666	response to hypoxia	17/341	286/18800	2.01151e-05	0.00054963	0.000398009	AQP1/RGCC/LMNA/ENO1/PDLIM1/PGK1/CAPN2/EGLN3/ADAM8/KCNMA1/ERO1A/RHOA/ACTN4/NDRG1/PLK3/HK2/TREM2	17
BP	GO:2001234	negative regulation of apoptotic signaling pathway	15/341	230/18800	2.11371e-05	0.000573682	0.000415426	LMNA/ENO1/LGALS3/CD44/BID/TMBIM1/PEA15/MMP9/SELENOS/SERPINE1/MIF/ZNF385A/IFI6/PPIA/GHITM	15
BP	GO:0070613	regulation of protein processing	8/341	65/18800	2.21483e-05	0.000597119	0.000432398	S100A10/ANXA2/ENO1/GSN/ADAM8/CTSZ/SERPINE1/MYH9	8
BP	GO:0002263	cell activation involved in immune response	17/341	289/18800	2.29871e-05	0.00061095	0.000442413	ANXA1/LGALS3/LGALS1/FGR/CD81/GRN/LCP1/SPI1/ITGB2/ITGAM/FCER1G/SLC11A1/TREM2/CD40/RAC2/PTPN6/LFNG	17
BP	GO:0032231	regulation of actin filament bundle assembly	10/341	106/18800	2.30356e-05	0.00061095	0.000442413	S100A10/RGCC/FLNA/ACTG1/FERMT2/CCDC88A/RHOC/PFN1/RHOA/CD47	10
BP	GO:0060249	anatomical structure homeostasis	18/341	319/18800	2.31146e-05	0.00061095	0.000442413	SPP1/ACTG1/ACTB/PRDX1/TCIRG1/CTSK/LIPA/ADAM8/ACP5/VCL/SNX10/B2M/CLDN1/P2RX7/CSF1/LYZ/ITGB1/SOD1	18
BP	GO:0001667	ameboidal-type cell migration	23/341	480/18800	2.44762e-05	0.000642738	0.000465432	FN1/RGCC/ANXA1/APOE/PDLIM1/GLIPR2/CAP1/PLEC/RTN4/GRN/TNS1/PFN1/ATP2B4/MMP9/CORO1C/RHOA/ILK/GPI/PDGFB/MYH9/CD40/ITGB1/ATP5F1B	23
BP	GO:0033627	cell adhesion mediated by integrin	9/341	86/18800	2.57727e-05	0.000672417	0.000486924	ITGAX/ITGB5/ITGB2/ITGAM/ITGA5/FERMT3/SERPINE1/ITGB1/PTPN6	9
BP	GO:0072521	purine-containing compound metabolic process	21/341	416/18800	2.59474e-05	0.000672637	0.000487083	FBP1/PFKP/PKM/LDHA/ENO1/GAPDH/PGK1/NUPR1/PGAM1/ACOT7/RHOA/GPI/P2RX7/HK2/EIF6/ATP6V1A/PAPSS1/TREM2/VCP/TPI1/ATP5F1B	21
BP	GO:0072678	T cell migration	8/341	67/18800	2.77348e-05	0.000714391	0.000517319	CD99/PLEC/ADAM8/MSN/CCL2/MYO1G/RHOA/CXCL16	8
BP	GO:0001503	ossification	21/341	420/18800	2.9854e-05	0.000764112	0.000553324	SPP1/TPM4/CLEC5A/PDLIM7/FGR/FERMT2/CLIC1/SGMS2/TCIRG1/VCAN/CTSK/SORT1/MMP9/SNX10/RHOA/ILK/FAM20C/P2RX7/CSF1/ATP5F1B/TRPM4	21
BP	GO:0030220	platelet formation	5/341	21/18800	3.05476e-05	0.000772419	0.000559339	ACTN1/WDR1/ZNF385A/MYH9/PTPN6	5
BP	GO:0045766	positive regulation of angiogenesis	13/341	183/18800	3.08396e-05	0.000772419	0.000559339	AQP1/PKM/ITGAX/GRN/EMILIN2/ITGA5/SERPINE1/ENG/HK2/MTDH/CD40/ITGB1/MYDGF	13
BP	GO:1904018	positive regulation of vasculature development	13/341	183/18800	3.08396e-05	0.000772419	0.000559339	AQP1/PKM/ITGAX/GRN/EMILIN2/ITGA5/SERPINE1/ENG/HK2/MTDH/CD40/ITGB1/MYDGF	13
BP	GO:1903317	regulation of protein maturation	8/341	68/18800	3.09426e-05	0.000772419	0.000559339	S100A10/ANXA2/ENO1/GSN/ADAM8/CTSZ/SERPINE1/MYH9	8
BP	GO:0006002	fructose 6-phosphate metabolic process	4/341	11/18800	3.1734e-05	0.000787315	0.000570126	FBP1/PFKP/TALDO1/HK2	4
BP	GO:0008064	regulation of actin polymerization or depolymerization	12/341	158/18800	3.22456e-05	0.00079513	0.000575785	MYADM/GSN/CAPG/DSTN/PFN1/SPTAN1/WDR1/TWF2/RHOA/ARPC5/VASP/ARPC2	12
BP	GO:0022407	regulation of cell-cell adhesion	22/341	456/18800	3.31915e-05	0.000813493	0.000589083	CD9/RGCC/ANXA1/MYADM/LGALS3/LGALS1/CD44/CD81/CD276/ADAM8/EMILIN2/CCL2/SPI1/ITGB2/LILRB4/LAPTM5/RHOA/GPNMB/B2M/FERMT3/PTPN6/CD47	22
BP	GO:0043467	regulation of generation of precursor metabolites and energy	11/341	134/18800	3.35772e-05	0.000817989	0.000592338	FBP1/NUPR1/CAVIN3/PGAM1/SELENOS/RHOA/P2RX7/EIF6/PPP1CB/VCP/GHITM	11
BP	GO:0030832	regulation of actin filament length	12/341	159/18800	3.43196e-05	0.000828332	0.000599828	MYADM/GSN/CAPG/DSTN/PFN1/SPTAN1/WDR1/TWF2/RHOA/ARPC5/VASP/ARPC2	12
BP	GO:0031532	actin cytoskeleton reorganization	10/341	111/18800	3.44114e-05	0.000828332	0.000599828	FLNA/ANXA1/RALA/GSN/PLEC/PDLIM4/RHOA/ARHGDIA/MYH9/PARVB	10
BP	GO:0043410	positive regulation of MAPK cascade	23/341	491/18800	3.48203e-05	0.000833214	0.000603364	APOE/MARCO/CD44/FERMT2/GLIPR2/CAVIN3/CCL7/RAP1B/CD81/ADAM8/CSPG4/CCL2/SPI1/LAPTM5/GPNMB/MIF/PDGFB/P2RX7/TREM2/CD40/PPIA/MYDGF/SOD1	23
BP	GO:0036293	response to decreased oxygen levels	17/341	299/18800	3.53774e-05	0.000837656	0.00060658	AQP1/RGCC/LMNA/ENO1/PDLIM1/PGK1/CAPN2/EGLN3/ADAM8/KCNMA1/ERO1A/RHOA/ACTN4/NDRG1/PLK3/HK2/TREM2	17
BP	GO:0051496	positive regulation of stress fiber assembly	7/341	51/18800	3.54202e-05	0.000837656	0.00060658	S100A10/RGCC/FERMT2/CCDC88A/RHOC/RHOA/CD47	7
BP	GO:0070661	leukocyte proliferation	18/341	330/18800	3.61319e-05	0.00084952	0.000615171	ANXA1/LGALS3/CD151/TCIRG1/CD81/CD276/MSN/LILRB4/GPNMB/MIF/P2RX7/FCGR3A/SLC11A1/CSF1/TREM2/CD40/RAC2/PTPN6	18
BP	GO:0051402	neuron apoptotic process	15/341	241/18800	3.6392e-05	0.000850689	0.000616018	APOE/GAPDH/EGLN3/NUPR1/BID/ADAM8/GRN/CCL2/NES/ITGAM/RHOA/GPI/TREM2/RETREG1/SOD1	15
BP	GO:0002548	monocyte chemotaxis	8/341	70/18800	3.82943e-05	0.000890013	0.000644494	ANXA1/LGALS3/CCL7/CCL2/SERPINE1/SLAMF8/PDGFB/NBL1	8
BP	GO:0036344	platelet morphogenesis	5/341	22/18800	3.89469e-05	0.000900008	0.000651732	ACTN1/WDR1/ZNF385A/MYH9/PTPN6	5
BP	GO:0030032	lamellipodium assembly	8/341	71/18800	4.24845e-05	0.000965211	0.000698948	CCDC88A/ACTR3/TWF2/VCL/ARPC2/ITGB1/RAC2/PARVB	8
BP	GO:0043491	protein kinase B signaling	14/341	216/18800	4.24846e-05	0.000965211	0.000698948	TXN/FERMT2/CAVIN3/RTN4/ADAM8/CCL2/AKR1C3/ILK/ENG/PLK3/MTDH/CD40/ITGB1/MYDGF	14
BP	GO:0050866	negative regulation of cell activation	14/341	216/18800	4.24846e-05	0.000965211	0.000698948	CD9/ANXA1/APOE/LGALS3/FGR/GRN/SPI1/LILRB4/LAPTM5/GPNMB/PDGFB/TREM2/PTPN6/SYT11	14
BP	GO:0051492	regulation of stress fiber assembly	9/341	92/18800	4.42703e-05	0.00100016	0.000724257	S100A10/RGCC/ACTG1/FERMT2/CCDC88A/RHOC/PFN1/RHOA/CD47	9
BP	GO:0010043	response to zinc ion	7/341	53/18800	4.57173e-05	0.00102712	0.000743775	CRIP1/TSPO/S100A8/MT2A/P2RX7/MT1G/MT1X	7
BP	GO:0060284	regulation of cell development	23/341	500/18800	4.60443e-05	0.00102875	0.000744957	SPP1/S100A10/FN1/FLNA/MYADM/TSPO/FERMT2/GBP1/RTN4/GRN/YWHAH/PLXNB2/TWF2/CORO1C/VCL/LIMS1/B2M/SLAMF8/ILK/ACTN4/ARPC2/TREM2/TRPV2	23
BP	GO:0051639	actin filament network formation	4/341	12/18800	4.6921e-05	0.00103974	0.000752913	ACTN1/LCP1/ARPC5/PLS3	4
BP	GO:1903036	positive regulation of response to wounding	8/341	72/18800	4.70503e-05	0.00103974	0.000752913	FLNA/ANXA1/ACTG1/FERMT2/GRN/SERPINE1/CLDN1/ITGB1	8
BP	GO:0071248	cellular response to metal ion	13/341	191/18800	4.81432e-05	0.00104889	0.000759544	FBP1/AQP1/TSPO/CLIC4/MT2A/MMP9/B2M/AKR1C3/CLDN1/MT1G/MT1X/SOD1/SYT11	13
BP	GO:0051271	negative regulation of cellular component movement	19/341	369/18800	4.82076e-05	0.00104889	0.000759544	CD9/RGCC/APOE/ACTN1/DPYSL3/CLIC4/EMILIN2/CCL2/ATP2B4/MITF/CORO1C/VCL/RHOA/SERPINE1/MIF/SLAMF8/ENG/ABHD2/NBL1	19
BP	GO:0002275	myeloid cell activation involved in immune response	9/341	93/18800	4.82428e-05	0.00104889	0.000759544	FGR/GRN/SPI1/ITGB2/ITGAM/FCER1G/TREM2/RAC2/PTPN6	9
BP	GO:0045454	cell redox homeostasis	6/341	37/18800	4.92852e-05	0.00106016	0.0007677	TXN/PRDX1/ERO1A/SELENOS/SLC11A1/TXNRD1	6
BP	GO:0071276	cellular response to cadmium ion	6/341	37/18800	4.92852e-05	0.00106016	0.0007677	MT2A/MMP9/AKR1C3/MT1G/MT1X/SOD1	6
BP	GO:0002699	positive regulation of immune effector process	15/341	248/18800	5.05348e-05	0.00108128	0.000783001	ANXA1/FGR/CD81/SPI1/ITGB2/ITGAM/LAPTM5/B2M/MIF/GPI/P2RX7/TREM2/CD40/RAC2/PTPN6	15
BP	GO:0010952	positive regulation of peptidase activity	13/341	192/18800	5.08105e-05	0.00108146	0.000783129	FN1/GSN/S100A8/EGLN3/CTSD/BID/GRN/LAPTM5/RHOA/PDCD5/VCP/ADRM1/BCAP31	13
BP	GO:0150076	neuroinflammatory response	8/341	73/18800	5.20179e-05	0.00110136	0.000797541	NUPR1/GRN/MMP9/ITGB2/ITGAM/TREM2/ITGB1/SYT11	8
BP	GO:1904951	positive regulation of establishment of protein localization	17/341	309/18800	5.33658e-05	0.00112402	0.000813945	FLNA/CD81/ADAM8/KCNN4/ITGB2/ITGAM/OAZ1/PLK3/P2RX7/TREM2/PDCD5/SH3GLB1/RAC2/PPIA/CCT5/TRPM4/BCAP31	17
BP	GO:0070372	regulation of ERK1 and ERK2 cascade	17/341	311/18800	5.78066e-05	0.00121124	0.000877109	FN1/APOE/MARCO/CD44/FERMT2/GLIPR2/CAVIN3/GBP1/CCL7/RAP1B/CCL2/GPNMB/MIF/PDGFB/YWHAZ/TREM2/PTPN6	17
BP	GO:0001819	positive regulation of cytokine production	22/341	475/18800	6.08956e-05	0.00125953	0.000912079	RGCC/ANXA1/CLEC5A/FGR/GAPDH/CD81/LPL/CD276/ADAM8/ATP6AP2/LAPTM5/B2M/FCER1G/SERPINE1/MIF/P2RX7/RIOK3/SLC11A1/TREM2/CD40/SOD1/CD58	22
BP	GO:0007035	vacuolar acidification	5/341	24/18800	6.10156e-05	0.00125953	0.000912079	CLIC4/TCIRG1/GRN/ATP6AP2/SLC11A1	5
BP	GO:0071456	cellular response to hypoxia	11/341	143/18800	6.10457e-05	0.00125953	0.000912079	AQP1/RGCC/LMNA/ENO1/PGK1/EGLN3/ADAM8/ERO1A/NDRG1/PLK3/TREM2	11
BP	GO:0032103	positive regulation of response to external stimulus	21/341	442/18800	6.23653e-05	0.0012769	0.000924657	FLNA/LGALS1/S100A8/NUPR1/CCL7/CD81/LPL/ADAM8/GRN/EMILIN2/SPI1/CAMK1D/SERPINE1/MIF/PDGFB/NEAT1/RIOK3/CSF1/TREM2/RAC2/CD47	21
BP	GO:0072676	lymphocyte migration	10/341	119/18800	6.25191e-05	0.0012769	0.000924657	CD99/CCL7/HSD3B7/PLEC/ADAM8/MSN/CCL2/MYO1G/RHOA/CXCL16	10
BP	GO:0045765	regulation of angiogenesis	18/341	345/18800	6.42446e-05	0.00130555	0.000945403	AQP1/RGCC/PKM/PGK1/ITGAX/GRN/EMILIN2/RNH1/ATP2B4/ITGA5/GPNMB/SERPINE1/ENG/HK2/MTDH/CD40/ITGB1/MYDGF	18
BP	GO:0070486	leukocyte aggregation	4/341	13/18800	6.68071e-05	0.00135084	0.000978196	CD44/S100A8/MSN/RAC2	4
BP	GO:0050729	positive regulation of inflammatory response	11/341	145/18800	6.92615e-05	0.0013935	0.00100909	LGALS1/S100A8/NUPR1/CD81/LPL/ADAM8/GRN/SERPINE1/NEAT1/TREM2/CD47	11
BP	GO:0019058	viral life cycle	17/341	317/18800	7.31496e-05	0.00146402	0.00106015	ANPEP/APOE/CLEC5A/LGALS1/GSN/CD81/CCL2/IFI27/ITGB5/ITGA5/CTSB/CLDN1/BSG/RAD23A/ITGB1/VCP/PPIA	17
BP	GO:0046718	viral entry into host cell	11/341	146/18800	7.37129e-05	0.00146402	0.00106015	ANPEP/CLEC5A/LGALS1/GSN/CD81/ITGB5/ITGA5/CTSB/CLDN1/BSG/ITGB1	11
BP	GO:1905475	regulation of protein localization to membrane	12/341	172/18800	7.38524e-05	0.00146402	0.00106015	LGALS3/GSN/ACTB/GBP1/CD81/TMBIM1/ATP2B4/ITGB2/ITGAM/TREM2/PDCD5/ITGB1	12
BP	GO:0050860	negative regulation of T cell receptor signaling pathway	5/341	25/18800	7.51419e-05	0.00148231	0.0010734	LGALS3/GBP1/LILRB4/LAPTM5/PTPN6	5
BP	GO:0032720	negative regulation of tumor necrosis factor production	8/341	77/18800	7.64734e-05	0.00150125	0.00108712	TSPO/LILRB4/SELENOS/ACP5/GPNMB/TREM2/PTPN6/SYT11	8
BP	GO:2000377	regulation of reactive oxygen species metabolic process	11/341	147/18800	7.84071e-05	0.00153178	0.00110922	TSPO/ITGB2/ITGAM/ACP5/RHOA/AKR1C3/PDGFB/HK2/EIF6/RAC2/SOD1	11
BP	GO:0050764	regulation of phagocytosis	9/341	99/18800	7.89514e-05	0.001535	0.00111155	FGR/CCL2/CAMK1D/FCER1G/SLC11A1/TREM2/CD47/SOD1/SYT11	9
BP	GO:1901342	regulation of vasculature development	18/341	351/18800	8.00564e-05	0.00154903	0.00112172	AQP1/RGCC/PKM/PGK1/ITGAX/GRN/EMILIN2/RNH1/ATP2B4/ITGA5/GPNMB/SERPINE1/ENG/HK2/MTDH/CD40/ITGB1/MYDGF	18
BP	GO:0002011	morphogenesis of an epithelial sheet	7/341	58/18800	8.25247e-05	0.00158919	0.0011508	FLNA/CD44/FERMT2/CD151/RHOC/ITGA5/RHOA	7
BP	GO:0010821	regulation of mitochondrion organization	11/341	148/18800	8.33549e-05	0.00159757	0.00115686	LMNA/RALA/TSPO/BID/VAT1/VDAC1/MMP9/INF2/TREM2/PDCD5/GHITM	11
BP	GO:0002688	regulation of leukocyte chemotaxis	10/341	124/18800	8.85349e-05	0.00168858	0.00122277	CCL7/CCL2/SPI1/CAMK1D/SERPINE1/MIF/SLAMF8/CSF1/RAC2/NBL1	10
BP	GO:0042119	neutrophil activation	6/341	41/18800	8.96825e-05	0.00168858	0.00122277	ANXA1/GRN/SPI1/ITGB2/ITGAM/FCER1G	6
BP	GO:1905521	regulation of macrophage migration	6/341	41/18800	8.96825e-05	0.00168858	0.00122277	CD9/CD81/MIF/SLAMF8/CSF1/TREM2	6
BP	GO:0033622	integrin activation	5/341	26/18800	9.16579e-05	0.00168858	0.00122277	FN1/FERMT2/RAP1B/FERMT3/TLN1	5
BP	GO:1903556	negative regulation of tumor necrosis factor superfamily cytokine production	8/341	79/18800	9.18865e-05	0.00168858	0.00122277	TSPO/LILRB4/SELENOS/ACP5/GPNMB/TREM2/PTPN6/SYT11	8
BP	GO:0030042	actin filament depolymerization	7/341	59/18800	9.21942e-05	0.00168858	0.00122277	GSN/CAPG/DSTN/SPTAN1/WDR1/TWF2/CFL1	7
BP	GO:0046686	response to cadmium ion	7/341	59/18800	9.21942e-05	0.00168858	0.00122277	MT2A/MMP9/AKR1C3/GPI/MT1G/MT1X/SOD1	7
BP	GO:0042117	monocyte activation	4/341	14/18800	9.21952e-05	0.00168858	0.00122277	FN1/LILRB4/MT1G/CSF1	4
BP	GO:0071801	regulation of podosome assembly	4/341	14/18800	9.21952e-05	0.00168858	0.00122277	GSN/MSN/LCP1/RHOA	4
BP	GO:0110020	regulation of actomyosin structure organization	9/341	101/18800	9.22788e-05	0.00168858	0.00122277	S100A10/RGCC/ACTG1/FERMT2/CCDC88A/RHOC/PFN1/RHOA/CD47	9
BP	GO:0043280	positive regulation of cysteine-type endopeptidase activity involved in apoptotic process	10/341	125/18800	9.47115e-05	0.00172529	0.00124935	GSN/S100A8/EGLN3/CTSD/BID/LAPTM5/RHOA/PDCD5/VCP/BCAP31	10
BP	GO:0051222	positive regulation of protein transport	16/341	293/18800	9.62373e-05	0.00174522	0.00126378	FLNA/CD81/ADAM8/KCNN4/ITGB2/ITGAM/OAZ1/PLK3/P2RX7/TREM2/PDCD5/SH3GLB1/RAC2/PPIA/TRPM4/BCAP31	16
BP	GO:0052126	movement in host environment	12/341	177/18800	9.7194e-05	0.0017547	0.00127065	ANPEP/CLEC5A/LGALS1/GSN/CD81/ITGB5/ITGA5/CTSB/CLDN1/BSG/ITGB1/PPIA	12
BP	GO:0045216	cell-cell junction organization	13/341	205/18800	9.91237e-05	0.00177899	0.00128824	CD9/FLNA/ACTG1/ACTB/FERMT2/RHOC/PLEC/WDR1/VCL/LIMS1/RHOA/TLN1/CLDN1	13
BP	GO:0036294	cellular response to decreased oxygen levels	11/341	151/18800	9.98323e-05	0.00177899	0.00128824	AQP1/RGCC/LMNA/ENO1/PGK1/EGLN3/ADAM8/ERO1A/NDRG1/PLK3/TREM2	11
BP	GO:0002443	leukocyte mediated immunity	21/341	457/18800	9.98595e-05	0.00177899	0.00128824	TREM1/PRDX1/FGR/TUBB/TCIRG1/CD81/WDR1/SPI1/MYO1G/ITGB2/ITGAM/LILRB4/B2M/FCER1G/P2RX7/FCGR3A/TREM2/CD40/RAC2/PTPN6/TRPM4	21
BP	GO:0097193	intrinsic apoptotic signaling pathway	16/341	295/18800	0.000104161	0.00184749	0.00133784	CRIP1/ENO1/CD44/S100A8/NUPR1/BID/ERO1A/MMP9/SELENOS/MIF/ZNF385A/TREM2/IFI6/PPIA/SOD1/BCAP31	16
BP	GO:0043523	regulation of neuron apoptotic process	13/341	207/18800	0.000109298	0.00192358	0.00139294	APOE/EGLN3/NUPR1/ADAM8/GRN/CCL2/NES/ITGAM/RHOA/GPI/TREM2/RETREG1/SOD1	13
BP	GO:0022411	cellular component disassembly	21/341	460/18800	0.000109402	0.00192358	0.00139294	GSN/TSPO/CAPG/DSTN/CTSK/CALM1/ADAM8/VDAC1/SPTAN1/LCP1/WDR1/NES/MMP9/ITGAM/TWF2/PLK3/HK2/TREM2/CFL1/VCP/RETREG1	21
BP	GO:0051223	regulation of protein transport	22/341	495/18800	0.000110863	0.00194082	0.00140542	TXN/FLNA/APOE/TCIRG1/CD81/ADAM8/KCNN4/RAB11FIP1/LCP1/IFI27/ITGB2/ITGAM/OAZ1/PLK3/P2RX7/TREM2/PDCD5/SH3GLB1/RAC2/PPIA/TRPM4/BCAP31	22
BP	GO:0044409	entry into host	11/341	153/18800	0.000112299	0.00195748	0.00141749	ANPEP/CLEC5A/LGALS1/GSN/CD81/ITGB5/ITGA5/CTSB/CLDN1/BSG/ITGB1	11
BP	GO:0042554	superoxide anion generation	6/341	43/18800	0.000117948	0.00203838	0.00147607	ITGB2/ITGAM/ACP5/NCF1C/NCF2/SOD1	6
BP	GO:0045214	sarcomere organization	6/341	43/18800	0.000117948	0.00203838	0.00147607	TNNT1/ACTG1/PLEC/WDR1/CSRP1/ITGB1	6
BP	GO:0006098	pentose-phosphate shunt	4/341	15/18800	0.000123928	0.00212358	0.00153777	TALDO1/PGAM1/TKT/PGD	4
BP	GO:1902563	regulation of neutrophil activation	4/341	15/18800	0.000123928	0.00212358	0.00153777	GRN/SPI1/ITGB2/ITGAM	4
BP	GO:0032943	mononuclear cell proliferation	16/341	300/18800	0.000126519	0.00215883	0.0015633	ANXA1/LGALS3/CD151/CD81/CD276/MSN/LILRB4/GPNMB/MIF/P2RX7/FCGR3A/SLC11A1/CSF1/CD40/RAC2/PTPN6	16
BP	GO:0048041	focal adhesion assembly	8/341	83/18800	0.000130479	0.00221704	0.00160545	S100A10/ACTG1/ACTN1/FERMT2/CORO1C/VCL/LIMS1/RHOA	8
BP	GO:0120034	positive regulation of plasma membrane bounded cell projection assembly	9/341	106/18800	0.000134071	0.00226645	0.00164122	RALA/DPYSL3/CCDC88A/PFN1/ACTR3/TWF2/P2RX7/ARPC2/RAC2	9
BP	GO:0051452	intracellular pH reduction	6/341	44/18800	0.000134507	0.00226645	0.00164122	CLIC4/TCIRG1/GRN/ATP6AP2/SLAMF8/SLC11A1	6
BP	GO:0045453	bone resorption	7/341	63/18800	0.000140539	0.00233885	0.00169366	SPP1/TCIRG1/CTSK/ADAM8/ACP5/SNX10/P2RX7	7
BP	GO:0051893	regulation of focal adhesion assembly	7/341	63/18800	0.000140539	0.00233885	0.00169366	S100A10/ACTG1/FERMT2/CORO1C/VCL/LIMS1/RHOA	7
BP	GO:0090109	regulation of cell-substrate junction assembly	7/341	63/18800	0.000140539	0.00233885	0.00169366	S100A10/ACTG1/FERMT2/CORO1C/VCL/LIMS1/RHOA	7
BP	GO:1903364	positive regulation of cellular protein catabolic process	11/341	157/18800	0.000141251	0.00234106	0.00169526	APOE/NUPR1/CD81/MSN/LAPTM5/PLK3/PSMC1/TREM2/RAD23A/VCP/BCAP31	11
BP	GO:0070371	ERK1 and ERK2 cascade	17/341	335/18800	0.000142783	0.0023568	0.00170665	FN1/APOE/MARCO/CD44/FERMT2/GLIPR2/CAVIN3/GBP1/CCL7/RAP1B/CCL2/GPNMB/MIF/PDGFB/YWHAZ/TREM2/PTPN6	17
BP	GO:0019882	antigen processing and presentation	9/341	107/18800	0.000144087	0.00236865	0.00171523	CTSD/RAB10/B2M/FCER1G/HLA-C/MFSD6/TAPBP/SLC11A1/TREM2	9
BP	GO:0043270	positive regulation of ion transport	15/341	273/18800	0.000147956	0.0024224	0.00175416	FLNA/GSTO1/LGALS3/TSPO/GLRX/CALM1/KCNN4/CCL2/MIF/ACTN4/PDGFB/P2RX7/TREM2/TRPV2/ITGB1	15
BP	GO:0016485	protein processing	14/341	243/18800	0.000149716	0.00244133	0.00176787	S100A10/ANXA2/ENO1/GSN/PGK1/CAPN2/ADAM8/CTSZ/ATP6AP2/ERO1A/HM13/SERPINE1/P2RX7/MYH9	14
BP	GO:0007520	myoblast fusion	6/341	45/18800	0.000152856	0.00248253	0.0017977	CD9/CAPN2/MYOF/CD81/MYH9/ITGB1	6
BP	GO:0002474	antigen processing and presentation of peptide antigen via MHC class I	5/341	29/18800	0.000158251	0.00255559	0.00185061	B2M/FCER1G/HLA-C/MFSD6/TAPBP	5
BP	GO:0061041	regulation of wound healing	10/341	133/18800	0.000158619	0.00255559	0.00185061	CD9/ANXA1/APOE/ACTG1/FERMT2/CD109/SERPINE1/CLDN1/PDGFB/ITGB1	10
BP	GO:0017014	protein nitrosylation	4/341	16/18800	0.000162882	0.00258076	0.00186883	TXN/S100A8/GAPDH/ATP2B4	4
BP	GO:0018119	peptidyl-cysteine S-nitrosylation	4/341	16/18800	0.000162882	0.00258076	0.00186883	TXN/S100A8/GAPDH/ATP2B4	4
BP	GO:0023035	CD40 signaling pathway	4/341	16/18800	0.000162882	0.00258076	0.00186883	ITGA5/TREM2/CD40/ITGB1	4
BP	GO:0071706	tumor necrosis factor superfamily cytokine production	12/341	187/18800	0.000163371	0.00258076	0.00186883	TSPO/LPL/ADAM8/LILRB4/SELENOS/ACP5/GPNMB/MIF/TREM2/PTPN6/CD47/SYT11	12
BP	GO:1903555	regulation of tumor necrosis factor superfamily cytokine production	12/341	187/18800	0.000163371	0.00258076	0.00186883	TSPO/LPL/ADAM8/LILRB4/SELENOS/ACP5/GPNMB/MIF/TREM2/PTPN6/CD47/SYT11	12
BP	GO:1900542	regulation of purine nucleotide metabolic process	8/341	86/18800	0.000167467	0.00263516	0.00190822	FBP1/ENO1/NUPR1/PGAM1/P2RX7/EIF6/TREM2/VCP	8
BP	GO:0031346	positive regulation of cell projection organization	17/341	341/18800	0.000176367	0.00276446	0.00200185	FN1/FLNA/APOE/RALA/DPYSL3/CCDC88A/GRN/PFN1/ACTR3/PLXNB2/TWF2/CORO1C/CAMK1D/P2RX7/ARPC2/TRPV2/RAC2	17
BP	GO:0062012	regulation of small molecule metabolic process	17/341	342/18800	0.000182589	0.00285092	0.00206447	FBP1/FABP5/ANXA1/APOE/ENO1/NUPR1/APOC1/PGAM1/ATP2B4/SELENOS/AKR1C3/P2RX7/EIF6/TREM2/PPP1CB/VCP/SOD1	17
BP	GO:0038094	Fc-gamma receptor signaling pathway	5/341	30/18800	0.000187099	0.00291012	0.00210733	FGR/MYO1G/FCER1G/FCGR3A/CD47	5
BP	GO:0050854	regulation of antigen receptor-mediated signaling pathway	7/341	66/18800	0.000188853	0.00291497	0.00211085	LGALS3/GBP1/CD81/KCNN4/LILRB4/LAPTM5/PTPN6	7
BP	GO:0071677	positive regulation of mononuclear cell migration	7/341	66/18800	0.000188853	0.00291497	0.00211085	LGALS3/CCL7/ADAM8/SPI1/RHOA/SERPINE1/CD47	7
BP	GO:0061564	axon development	21/341	479/18800	0.000190938	0.00293594	0.00212603	SPP1/FN1/FLNA/APOE/S100A6/ACTB/TSPO/RTN4/GRN/APLP2/PLXNB2/TWF2/RAB10/DPYSL2/VCL/ALCAM/VASP/BSG/TRPV2/ITGB1/RAC2	21
BP	GO:0036230	granulocyte activation	6/341	47/18800	0.00019547	0.00298913	0.00216455	ANXA1/GRN/SPI1/ITGB2/ITGAM/FCER1G	6
BP	GO:0006140	regulation of nucleotide metabolic process	8/341	88/18800	0.000196614	0.00298913	0.00216455	FBP1/ENO1/NUPR1/PGAM1/P2RX7/EIF6/TREM2/VCP	8
BP	GO:0046849	bone remodeling	8/341	88/18800	0.000196614	0.00298913	0.00216455	SPP1/TCIRG1/CTSK/ADAM8/MITF/ACP5/SNX10/P2RX7	8
BP	GO:0051701	biological process involved in interaction with host	12/341	191/18800	0.000199009	0.0030142	0.0021827	ANPEP/CLEC5A/LGALS1/GSN/CD81/ITGB5/ITGA5/CTSB/CLDN1/BSG/ITGB1/PPIA	12
BP	GO:0070374	positive regulation of ERK1 and ERK2 cascade	13/341	220/18800	0.000200137	0.00301998	0.00218689	APOE/MARCO/CD44/FERMT2/GLIPR2/CAVIN3/CCL7/RAP1B/CCL2/GPNMB/MIF/PDGFB/TREM2	13
BP	GO:0071241	cellular response to inorganic substance	13/341	221/18800	0.000209239	0.00313682	0.00227149	FBP1/AQP1/TSPO/CLIC4/MT2A/MMP9/B2M/AKR1C3/CLDN1/MT1G/MT1X/SOD1/SYT11	13
BP	GO:0030336	negative regulation of cell migration	17/341	346/18800	0.000209431	0.00313682	0.00227149	RGCC/APOE/DPYSL3/CLIC4/EMILIN2/CCL2/ATP2B4/MITF/CORO1C/VCL/RHOA/SERPINE1/MIF/SLAMF8/ENG/ABHD2/NBL1	17
BP	GO:0031623	receptor internalization	9/341	113/18800	0.000218212	0.00324734	0.00235153	CD9/ANXA2/CD81/CD63/ITGB2/LILRB4/FCER1G/ARF1/ITGB1	9
BP	GO:0072659	protein localization to plasma membrane	15/341	283/18800	0.000218793	0.00324734	0.00235153	S100A10/FLNA/MYADM/LGALS3/ACTB/CCDC88A/GBP1/CD81/TMBIM1/ATP2B4/RAB10/SLC9A3R2/BSG/TREM2/ITGB1	15
BP	GO:0006884	cell volume homeostasis	5/341	31/18800	0.00021979	0.00324734	0.00235153	AQP1/KCNN4/KCNMA1/SLC12A8/P2RX7	5
BP	GO:0010761	fibroblast migration	6/341	48/18800	0.000220022	0.00324734	0.00235153	PDLIM1/PLEC/TNS1/CORO1C/ILK/ITGB1	6
BP	GO:0030833	regulation of actin filament polymerization	10/341	139/18800	0.000227595	0.00333965	0.00241837	MYADM/GSN/CAPG/PFN1/SPTAN1/TWF2/RHOA/ARPC5/VASP/ARPC2	10
BP	GO:0150116	regulation of cell-substrate junction organization	7/341	68/18800	0.000227928	0.00333965	0.00241837	S100A10/ACTG1/FERMT2/CORO1C/VCL/LIMS1/RHOA	7
BP	GO:0033157	regulation of intracellular protein transport	13/341	224/18800	0.000238706	0.00348494	0.00252358	TXN/FLNA/CD81/LCP1/IFI27/ITGB2/ITGAM/OAZ1/PLK3/PDCD5/SH3GLB1/RAC2/BCAP31	13
BP	GO:0034329	cell junction assembly	19/341	420/18800	0.000259368	0.00377297	0.00273216	CD9/S100A10/FN1/ACTG1/ACTN1/ACTB/FERMT2/RHOC/PLEC/RAP1B/WDR1/PLXNB2/CORO1C/VCL/ITGA5/LIMS1/RHOA/TLN1/CLDN1	19
BP	GO:0006740	NADPH regeneration	4/341	18/18800	0.000266112	0.00384342	0.00278317	TALDO1/PGAM1/TKT/PGD	4
BP	GO:0060263	regulation of respiratory burst	4/341	18/18800	0.000266112	0.00384342	0.00278317	GRN/CAMK1D/SLAMF8/RAC2	4
BP	GO:0042692	muscle cell differentiation	18/341	387/18800	0.000268694	0.00385712	0.00279309	CD9/LMNA/TNNT1/ACTG1/ACTN1/CAPN2/MYOF/PLEC/CD81/SORT1/WDR1/ACTN4/ENG/PDGFB/CSRP1/SYNE1/MYH9/ITGB1	18
BP	GO:0030041	actin filament polymerization	11/341	169/18800	0.000268968	0.00385712	0.00279309	MYADM/GSN/DIAPH1/CAPG/PFN1/SPTAN1/TWF2/RHOA/ARPC5/VASP/ARPC2	11
BP	GO:0032388	positive regulation of intracellular transport	12/341	198/18800	0.00027739	0.00396384	0.00287037	FLNA/ANXA2/CD81/MSN/ITGB2/ITGAM/OAZ1/PLK3/PDCD5/SH3GLB1/RAC2/BCAP31	12
BP	GO:0010632	regulation of epithelial cell migration	15/341	290/18800	0.000284354	0.00404903	0.00293207	RGCC/ANXA1/APOE/GLIPR2/RTN4/GRN/PFN1/ATP2B4/MMP9/CORO1C/RHOA/GPI/PDGFB/CD40/ATP5F1B	15
BP	GO:2001056	positive regulation of cysteine-type endopeptidase activity	10/341	143/18800	0.000286326	0.00406282	0.00294205	GSN/S100A8/EGLN3/CTSD/BID/LAPTM5/RHOA/PDCD5/VCP/BCAP31	10
BP	GO:0050858	negative regulation of antigen receptor-mediated signaling pathway	5/341	33/18800	0.000298026	0.00419161	0.00303531	LGALS3/GBP1/LILRB4/LAPTM5/PTPN6	5
BP	GO:0050766	positive regulation of phagocytosis	7/341	71/18800	0.000298512	0.00419161	0.00303531	CCL2/CAMK1D/FCER1G/SLC11A1/TREM2/CD47/SOD1	7
BP	GO:0051881	regulation of mitochondrial membrane potential	7/341	71/18800	0.000298512	0.00419161	0.00303531	TSPO/CLIC1/BID/P2RX7/IFI6/VCP/SOD1	7
BP	GO:0002683	negative regulation of immune system process	19/341	425/18800	0.000300739	0.00420826	0.00304737	ANXA1/LGALS3/FGR/GBP1/GRN/CCL2/SPI1/LILRB4/LAPTM5/SELENOS/GPNMB/MIF/SLAMF8/TREM2/PSMB4/NBL1/PTPN6/CD47/SYT11	19
BP	GO:0010498	proteasomal protein catabolic process	21/341	496/18800	0.000305217	0.00425619	0.00308208	APOE/NUPR1/PSMD7/PSMA7/PSMB6/IFI27/HM13/PSMB2/SELENOS/PSMA3/PSMB1/PSMD1/PLK3/PSMC1/TREM2/PSMB5/PSMB4/RAD23A/VCP/BCAP31/PSMD8	21
BP	GO:0010631	epithelial cell migration	17/341	358/18800	0.000311649	0.00432681	0.00313321	RGCC/ANXA1/APOE/GLIPR2/RTN4/GRN/PFN1/ATP2B4/MMP9/CORO1C/RHOA/GPI/PDGFB/MYH9/CD40/ITGB1/ATP5F1B	17
BP	GO:0005996	monosaccharide metabolic process	14/341	261/18800	0.00031242	0.00432681	0.00313321	FBP1/PFKP/FABP5/GSTO1/ENO1/GAPDH/PGK1/SELENOS/PGD/GPI/HK2/PPP1CB/SLC2A3/TPI1	14
BP	GO:0032271	regulation of protein polymerization	12/341	201/18800	0.00031825	0.0043925	0.00318078	TPPP3/MYADM/GSN/CAPG/PFN1/SPTAN1/TWF2/RHOA/ARPC5/VASP/CLIP1/ARPC2	12
BP	GO:0051897	positive regulation of protein kinase B signaling	9/341	119/18800	0.000321582	0.0044234	0.00320316	TXN/FERMT2/RTN4/ADAM8/AKR1C3/ENG/MTDH/ITGB1/MYDGF	9
BP	GO:0006801	superoxide metabolic process	7/341	72/18800	0.000325592	0.00446338	0.00323211	PRDX1/ITGB2/ITGAM/ACP5/NCF1C/NCF2/SOD1	7
BP	GO:0002283	neutrophil activation involved in immune response	4/341	19/18800	0.00033228	0.00452437	0.00327628	SPI1/ITGB2/ITGAM/FCER1G	4
BP	GO:0071800	podosome assembly	4/341	19/18800	0.00033228	0.00452437	0.00327628	GSN/MSN/LCP1/RHOA	4
BP	GO:0051051	negative regulation of transport	20/341	464/18800	0.000336607	0.00456792	0.00330781	FABP5/TXN/ANXA1/APOE/GSTO1/ANXA2/LGALS3/APOC1/RAP1B/CALM1/RAB11FIP1/VDAC1/SLC43A2/SPI1/PEA15/MMP9/OAZ1/SELENOS/CD47/SYT11	20
BP	GO:0032102	negative regulation of response to external stimulus	19/341	429/18800	0.000337872	0.00456974	0.00330913	SPP1/CD9/APOE/FGR/GRN/CCL2/SELENOS/CD109/ACP5/SERPINE1/MIF/SLAMF8/PDGFB/RIOK3/TREM2/PSMB4/NBL1/SOD1/SYT11	19
BP	GO:0090132	epithelium migration	17/341	361/18800	0.000343121	0.00460991	0.00333822	RGCC/ANXA1/APOE/GLIPR2/RTN4/GRN/PFN1/ATP2B4/MMP9/CORO1C/RHOA/GPI/PDGFB/MYH9/CD40/ITGB1/ATP5F1B	17
BP	GO:2000146	negative regulation of cell motility	17/341	361/18800	0.000343121	0.00460991	0.00333822	RGCC/APOE/DPYSL3/CLIC4/EMILIN2/CCL2/ATP2B4/MITF/CORO1C/VCL/RHOA/SERPINE1/MIF/SLAMF8/ENG/ABHD2/NBL1	17
BP	GO:1990000	amyloid fibril formation	5/341	34/18800	0.000344264	0.00460994	0.00333824	APOE/GSN/B2M/PFDN2/TREM2	5
BP	GO:0010950	positive regulation of endopeptidase activity	11/341	174/18800	0.000345536	0.00461171	0.00333952	GSN/S100A8/EGLN3/CTSD/BID/LAPTM5/RHOA/PDCD5/VCP/ADRM1/BCAP31	11
BP	GO:0045732	positive regulation of protein catabolic process	13/341	233/18800	0.000349343	0.00464718	0.00336521	APOE/NUPR1/CD81/ADAM8/MSN/OAZ1/LAPTM5/PLK3/PSMC1/TREM2/RAD23A/VCP/BCAP31	13
BP	GO:0046651	lymphocyte proliferation	15/341	296/18800	0.000353393	0.00468565	0.00339307	ANXA1/LGALS3/CD151/CD81/CD276/MSN/LILRB4/GPNMB/MIF/P2RX7/FCGR3A/SLC11A1/CD40/RAC2/PTPN6	15
BP	GO:0048675	axon extension	9/341	121/18800	0.000363927	0.00479618	0.00347311	FN1/APOE/RTN4/TWF2/DPYSL2/VCL/ALCAM/TRPV2/ITGB1	9
BP	GO:0042098	T cell proliferation	12/341	204/18800	0.000364102	0.00479618	0.00347311	ANXA1/LGALS3/CD151/CD81/CD276/MSN/LILRB4/GPNMB/P2RX7/SLC11A1/RAC2/PTPN6	12
BP	GO:1902743	regulation of lamellipodium organization	6/341	53/18800	0.000381508	0.00500915	0.00362733	CD44/ACTR3/TWF2/CORO1C/ARPC2/RAC2	6
BP	GO:0002703	regulation of leukocyte mediated immunity	13/341	236/18800	0.000394805	0.00513017	0.00371496	FGR/CD81/SPI1/ITGB2/ITGAM/LILRB4/B2M/P2RX7/TREM2/CD40/RAC2/PTPN6/TRPM4	13
BP	GO:0002446	neutrophil mediated immunity	5/341	35/18800	0.000395728	0.00513017	0.00371496	TREM1/WDR1/SPI1/ITGB2/ITGAM	5
BP	GO:0035633	maintenance of blood-brain barrier	5/341	35/18800	0.000395728	0.00513017	0.00371496	ACTG1/ACTB/VCL/CLDN1/ITGB1	5
BP	GO:0032386	regulation of intracellular transport	16/341	332/18800	0.0003958	0.00513017	0.00371496	TXN/FLNA/ANXA2/CD81/MSN/LCP1/IFI27/ITGB2/ITGAM/OAZ1/REEP5/PLK3/PDCD5/SH3GLB1/RAC2/BCAP31	16
BP	GO:0090130	tissue migration	17/341	366/18800	0.000401709	0.00519013	0.00375838	RGCC/ANXA1/APOE/GLIPR2/RTN4/GRN/PFN1/ATP2B4/MMP9/CORO1C/RHOA/GPI/PDGFB/MYH9/CD40/ITGB1/ATP5F1B	17
BP	GO:0001952	regulation of cell-matrix adhesion	9/341	123/18800	0.000410768	0.00529028	0.0038309	S100A10/ACTG1/FERMT2/CORO1C/VCL/LIMS1/RHOA/SERPINE1/CSF1	9
BP	GO:0030834	regulation of actin filament depolymerization	6/341	54/18800	0.000422732	0.00542707	0.00392996	GSN/CAPG/DSTN/SPTAN1/WDR1/TWF2	6
BP	GO:0050777	negative regulation of immune response	11/341	179/18800	0.000439662	0.00562656	0.00407442	ANXA1/LGALS3/FGR/GRN/SPI1/LILRB4/SELENOS/SLAMF8/TREM2/PSMB4/PTPN6	11
BP	GO:1902745	positive regulation of lamellipodium organization	5/341	36/18800	0.000452793	0.00575991	0.00417098	ACTR3/TWF2/CORO1C/ARPC2/RAC2	5
BP	GO:1901215	negative regulation of neuron death	12/341	209/18800	0.000452931	0.00575991	0.00417098	APOE/ADAM8/GRN/CCL2/NES/RHOA/GPNMB/GPI/CSF1/PSMC1/RETREG1/SOD1	12
BP	GO:0043470	regulation of carbohydrate catabolic process	6/341	55/18800	0.000467351	0.00592466	0.00429028	FBP1/NUPR1/PGAM1/P2RX7/EIF6/PPP1CB	6
BP	GO:0051453	regulation of intracellular pH	7/341	77/18800	0.000492055	0.00621834	0.00450295	CLIC4/TCIRG1/GRN/ATP6AP2/SLAMF8/SLC11A1/ATP5F1B	7
BP	GO:0090280	positive regulation of calcium ion import	4/341	21/18800	0.000498595	0.00626186	0.00453446	LGALS3/CCL2/PDGFB/TRPV2	4
BP	GO:0099515	actin filament-based transport	4/341	21/18800	0.000498595	0.00626186	0.00453446	MYO1E/MYO1G/SUN2/ACTN4	4
BP	GO:0032963	collagen metabolic process	8/341	101/18800	0.000504501	0.00629394	0.00455769	RGCC/VIM/CTSK/MMP9/CTSB/ENG/P2RX7/ITGB1	8
BP	GO:0032640	tumor necrosis factor production	11/341	182/18800	0.000505818	0.00629394	0.00455769	TSPO/LPL/LILRB4/SELENOS/ACP5/GPNMB/MIF/TREM2/PTPN6/CD47/SYT11	11
BP	GO:0032680	regulation of tumor necrosis factor production	11/341	182/18800	0.000505818	0.00629394	0.00455769	TSPO/LPL/LILRB4/SELENOS/ACP5/GPNMB/MIF/TREM2/PTPN6/CD47/SYT11	11
BP	GO:0001836	release of cytochrome c from mitochondria	6/341	56/18800	0.000515554	0.00635994	0.00460548	LMNA/BID/MMP9/PDCD5/IFI6/GHITM	6
BP	GO:0006739	NADP metabolic process	5/341	37/18800	0.000515841	0.00635994	0.00460548	TALDO1/PGAM1/TKT/PGD/KCNAB2	5
BP	GO:1903580	positive regulation of ATP metabolic process	5/341	37/18800	0.000515841	0.00635994	0.00460548	ENO1/NUPR1/P2RX7/TREM2/VCP	5
BP	GO:0055001	muscle cell development	11/341	183/18800	0.00052964	0.00651022	0.00471431	LMNA/TNNT1/ACTG1/ACTN1/MYOF/PLEC/WDR1/ACTN4/ENG/CSRP1/ITGB1	11
BP	GO:2001243	negative regulation of intrinsic apoptotic signaling pathway	8/341	102/18800	0.000538959	0.0066047	0.00478273	ENO1/CD44/BID/MMP9/SELENOS/MIF/ZNF385A/PPIA	8
BP	GO:1905952	regulation of lipid localization	10/341	155/18800	0.000543338	0.00663824	0.00480702	SPP1/APOE/ANXA2/TSPO/APOC1/LPL/DBI/MIF/P2RX7/TREM2	10
BP	GO:0050863	regulation of T cell activation	16/341	342/18800	0.00054676	0.00665993	0.00482272	ANXA1/LGALS3/LGALS1/CD81/CD276/ADAM8/CCL2/LILRB4/LAPTM5/RHOA/GPNMB/B2M/RAC2/PTPN6/CD47/SOD1	16
BP	GO:1903039	positive regulation of leukocyte cell-cell adhesion	13/341	245/18800	0.000562522	0.00683135	0.00494685	ANXA1/LGALS1/CD44/CD81/CD276/ADAM8/CCL2/ITGB2/LILRB4/RHOA/B2M/PTPN6/CD47	13
BP	GO:0007009	plasma membrane organization	10/341	156/18800	0.000571411	0.00688315	0.00498436	CD9/GSN/MYOF/PLEC/NDRG1/P2RX7/MYH9/SH3GLB1/SOD1/SYT11	10
BP	GO:0090316	positive regulation of intracellular protein transport	10/341	156/18800	0.000571411	0.00688315	0.00498436	FLNA/CD81/ITGB2/ITGAM/OAZ1/PLK3/PDCD5/SH3GLB1/RAC2/BCAP31	10
BP	GO:0010770	positive regulation of cell morphogenesis involved in differentiation	7/341	79/18800	0.000575114	0.00688315	0.00498436	S100A10/FLNA/MYADM/FERMT2/LIMS1/ILK/ARPC2	7
BP	GO:0048145	regulation of fibroblast proliferation	7/341	79/18800	0.000575114	0.00688315	0.00498436	AQP1/FN1/S100A6/NUPR1/FTH1/MIF/PDGFB	7
BP	GO:1905477	positive regulation of protein localization to membrane	8/341	103/18800	0.000575297	0.00688315	0.00498436	LGALS3/CD81/ATP2B4/ITGB2/ITGAM/TREM2/PDCD5/ITGB1	8
BP	GO:0001906	cell killing	11/341	185/18800	0.000580102	0.00692015	0.00501116	TREM1/PRDX1/GAPDH/TUBB/SPI1/ITGAM/B2M/P2RX7/FCGR3A/LYZ/PTPN6	11
BP	GO:1903037	regulation of leukocyte cell-cell adhesion	16/341	344/18800	0.000582248	0.0069205	0.00501141	ANXA1/LGALS3/LGALS1/CD44/CD81/CD276/ADAM8/CCL2/ITGB2/LILRB4/LAPTM5/RHOA/GPNMB/B2M/PTPN6/CD47	16
BP	GO:0048246	macrophage chemotaxis	5/341	38/18800	0.000585265	0.0069205	0.00501141	LGALS3/CCL2/MIF/SLAMF8/CSF1	5
BP	GO:1904037	positive regulation of epithelial cell apoptotic process	5/341	38/18800	0.000585265	0.0069205	0.00501141	RGCC/GSN/CCL2/AKR1C3/CD40	5
BP	GO:0032928	regulation of superoxide anion generation	4/341	22/18800	0.000600739	0.00708277	0.00512891	ITGB2/ITGAM/ACP5/SOD1	4
BP	GO:0002444	myeloid leukocyte mediated immunity	8/341	104/18800	0.000613591	0.00721326	0.00522341	TREM1/FGR/WDR1/SPI1/ITGB2/ITGAM/FCGR3A/RAC2	8
BP	GO:0090303	positive regulation of wound healing	6/341	58/18800	0.0006235	0.0073085	0.00529238	ANXA1/ACTG1/FERMT2/SERPINE1/CLDN1/ITGB1	6
BP	GO:0032060	bleb assembly	3/341	10/18800	0.000645715	0.00750366	0.0054337	EMP1/EMP3/P2RX7	3
BP	GO:0048102	autophagic cell death	3/341	10/18800	0.000645715	0.00750366	0.0054337	LAPTM5/TREM2/SH3GLB1	3
BP	GO:1904181	positive regulation of membrane depolarization	3/341	10/18800	0.000645715	0.00750366	0.0054337	TSPO/P2RX7/TRPM4	3
BP	GO:0001909	leukocyte mediated cytotoxicity	9/341	131/18800	0.000650539	0.00753805	0.0054586	TREM1/PRDX1/TUBB/SPI1/ITGAM/B2M/P2RX7/FCGR3A/PTPN6	9
BP	GO:0051604	protein maturation	15/341	314/18800	0.000653349	0.00754899	0.00546652	S100A10/ANXA2/ENO1/GSN/PGK1/CAPN2/ADAM8/CTSZ/ATP6AP2/ERO1A/HM13/SERPINE1/NDUFAB1/P2RX7/MYH9	15
BP	GO:0097242	amyloid-beta clearance	5/341	39/18800	0.000661467	0.00762101	0.00551867	APOE/MARCO/ITGB2/ITGAM/TREM2	5
BP	GO:0016032	viral process	18/341	418/18800	0.000668273	0.00766351	0.00554946	ANPEP/APOE/CLEC5A/LGALS1/GSN/CD81/CCL2/IFI27/ITGB5/ITGA5/CTSB/CLDN1/BSG/RAD23A/ITGB1/CFL1/VCP/PPIA	18
BP	GO:0048144	fibroblast proliferation	7/341	81/18800	0.000668947	0.00766351	0.00554946	AQP1/FN1/S100A6/NUPR1/FTH1/MIF/PDGFB	7
BP	GO:0051924	regulation of calcium ion transport	13/341	251/18800	0.00070499	0.00805361	0.00583194	GSTO1/LGALS3/TSPO/DIAPH1/CALM1/VDAC1/CCL2/AHNAK/RHOA/PDGFB/P2RX7/TRPV2/PTPN6	13
BP	GO:0002689	negative regulation of leukocyte chemotaxis	4/341	23/18800	0.000716889	0.00812072	0.00588054	CCL2/MIF/SLAMF8/NBL1	4
BP	GO:0046697	decidualization	4/341	23/18800	0.000716889	0.00812072	0.00588054	SPP1/TPPP3/CTSB/BSG	4
BP	GO:0072677	eosinophil migration	4/341	23/18800	0.000716889	0.00812072	0.00588054	LGALS3/CCL7/ADAM8/CCL2	4
BP	GO:0030048	actin filament-based movement	9/341	133/18800	0.0007256	0.00817498	0.00591983	FLNA/GSN/MYO1E/MYO1G/MYL6/SUN2/ACTN4/MYH9/TRPM4	9
BP	GO:0002696	positive regulation of leukocyte activation	18/341	421/18800	0.000725722	0.00817498	0.00591983	ANXA1/LGALS1/FGR/CD81/CD276/ADAM8/CCL2/ITGB2/ITGAM/LILRB4/RHOA/B2M/MIF/FCGR3A/TREM2/CD40/PTPN6/CD47	18
BP	GO:0072503	cellular divalent inorganic cation homeostasis	20/341	494/18800	0.000739863	0.00830062	0.00601081	APOE/GSTO1/DIAPH1/S100A8/CCL7/TCIRG1/CALM1/MT2A/ATP2B4/ERO1A/HEXB/P2RX7/SLC11A1/MT1G/MT1X/TRPV2/CD40/PTPN6/TRPM4/BCAP31	20
BP	GO:0030004	cellular monovalent inorganic cation homeostasis	8/341	107/18800	0.00074098	0.00830062	0.00601081	CLIC4/TCIRG1/GRN/KCNMA1/ATP6AP2/SLAMF8/SLC11A1/ATP5F1B	8
BP	GO:0006633	fatty acid biosynthetic process	10/341	162/18800	0.000766209	0.00855953	0.0061983	FABP5/ANXA1/APOC1/LPL/ACOT7/MIF/AKR1C3/NDUFAB1/EIF6/ABHD2	10
BP	GO:0030641	regulation of cellular pH	7/341	83/18800	0.000774521	0.00860484	0.0062311	CLIC4/TCIRG1/GRN/ATP6AP2/SLAMF8/SLC11A1/ATP5F1B	7
BP	GO:0048678	response to axon injury	7/341	83/18800	0.000774521	0.00860484	0.0062311	SPP1/FLNA/TSPO/DPYSL3/GRN/TREM2/SOD1	7
BP	GO:0006816	calcium ion transport	18/341	424/18800	0.000787363	0.00872355	0.00631707	GSTO1/ANXA2/LGALS3/TSPO/DIAPH1/CALM1/KCNN4/VDAC1/CCL2/ATP2B4/ERO1A/AHNAK/RHOA/PDGFB/P2RX7/TRPV2/PTPN6/TRPM4	18
BP	GO:0034767	positive regulation of ion transmembrane transport	10/341	163/18800	0.000803447	0.00887744	0.0064285	FLNA/GSTO1/GLRX/CALM1/KCNN4/CCL2/ACTN4/P2RX7/TREM2/ITGB1	10
BP	GO:0046688	response to copper ion	5/341	41/18800	0.000835854	0.00916042	0.00663342	AQP1/MT2A/MT1G/MT1X/SOD1	5
BP	GO:0072595	maintenance of protein localization in organelle	5/341	41/18800	0.000835854	0.00916042	0.00663342	TXN/TSPO/SUN2/SYNE1/HK2	5
BP	GO:0150077	regulation of neuroinflammatory response	5/341	41/18800	0.000835854	0.00916042	0.00663342	NUPR1/GRN/MMP9/TREM2/SYT11	5
BP	GO:0071294	cellular response to zinc ion	4/341	24/18800	0.000848064	0.00924412	0.00669404	TSPO/MT2A/MT1G/MT1X	4
BP	GO:2000353	positive regulation of endothelial cell apoptotic process	4/341	24/18800	0.000848064	0.00924412	0.00669404	RGCC/CCL2/AKR1C3/CD40	4
BP	GO:0031349	positive regulation of defense response	14/341	289/18800	0.000856773	0.00931395	0.0067446	LGALS1/S100A8/NUPR1/CD81/LPL/ADAM8/GRN/EMILIN2/SPI1/SERPINE1/NEAT1/RIOK3/TREM2/CD47	14
BP	GO:0050920	regulation of chemotaxis	12/341	225/18800	0.000869166	0.00937136	0.00678618	CCL7/CCL2/SPI1/CAMK1D/SERPINE1/MIF/SLAMF8/PDGFB/CSF1/TREM2/RAC2/NBL1	12
BP	GO:0006735	NADH regeneration	3/341	11/18800	0.000875958	0.00937136	0.00678618	PFKP/ENO1/HK2	3
BP	GO:0061621	canonical glycolysis	3/341	11/18800	0.000875958	0.00937136	0.00678618	PFKP/ENO1/HK2	3
BP	GO:0061718	glucose catabolic process to pyruvate	3/341	11/18800	0.000875958	0.00937136	0.00678618	PFKP/ENO1/HK2	3
BP	GO:0071803	positive regulation of podosome assembly	3/341	11/18800	0.000875958	0.00937136	0.00678618	MSN/LCP1/RHOA	3
BP	GO:2000644	regulation of receptor catabolic process	3/341	11/18800	0.000875958	0.00937136	0.00678618	APOE/ANXA2/LAPTM5	3
BP	GO:1901222	regulation of NIK/NF-kappaB signaling	8/341	110/18800	0.00088884	0.00948408	0.0068678	PRDX1/SPI1/LAPTM5/LIMS1/RHOA/ILK/ACTN4/TREM2	8
BP	GO:0008625	extrinsic apoptotic signaling pathway via death domain receptors	7/341	85/18800	0.000892848	0.00949544	0.00687603	LGALS3/BID/SORT1/TMBIM1/SPI1/PEA15/SERPINE1	7
BP	GO:0120032	regulation of plasma membrane bounded cell projection assembly	11/341	195/18800	0.000896545	0.00949544	0.00687603	RALA/DPYSL3/CCDC88A/PFN1/ACTR3/TWF2/CORO1C/MAP4/P2RX7/ARPC2/RAC2	11
BP	GO:0099024	plasma membrane invagination	9/341	137/18800	0.000896948	0.00949544	0.00687603	MARCO/GSN/ITGB2/ITGAM/RHOA/ARF1/MYH9/TREM2/RAC2	9
BP	GO:0022409	positive regulation of cell-cell adhesion	14/341	291/18800	0.00091567	0.00966832	0.00700122	ANXA1/LGALS1/CD44/CD81/CD276/ADAM8/EMILIN2/CCL2/ITGB2/LILRB4/RHOA/B2M/PTPN6/CD47	14
BP	GO:0007409	axonogenesis	18/341	430/18800	0.000924224	0.00973324	0.00704822	SPP1/FN1/APOE/S100A6/ACTB/RTN4/APLP2/PLXNB2/TWF2/RAB10/DPYSL2/VCL/ALCAM/VASP/BSG/TRPV2/ITGB1/RAC2	18
BP	GO:0031952	regulation of protein autophosphorylation	5/341	42/18800	0.000934882	0.00981991	0.00711098	CALM1/GPNMB/ENG/PDGFB/MVP	5
BP	GO:0010975	regulation of neuron projection development	18/341	431/18800	0.000948907	0.0099414	0.00719896	SPP1/FN1/VIM/SDC2/FLNA/APOE/DPYSL3/CCDC88A/RTN4/GRN/YWHAH/PLXNB2/TWF2/CAMK1D/RHOA/B2M/TRPV2/CFL1	18
BP	GO:0040013	negative regulation of locomotion	17/341	396/18800	0.000968169	0.010117	0.00732611	RGCC/APOE/DPYSL3/CLIC4/EMILIN2/CCL2/ATP2B4/MITF/CORO1C/VCL/RHOA/SERPINE1/MIF/SLAMF8/ENG/ABHD2/NBL1	17
BP	GO:0060491	regulation of cell projection assembly	11/341	197/18800	0.000974453	0.0101564	0.00735466	RALA/DPYSL3/CCDC88A/PFN1/ACTR3/TWF2/CORO1C/MAP4/P2RX7/ARPC2/RAC2	11
BP	GO:0006929	substrate-dependent cell migration	4/341	25/18800	0.000995287	0.010316	0.00747022	FN1/ADAM8/CSPG4/ATP5F1B	4
BP	GO:0031579	membrane raft organization	4/341	25/18800	0.000995287	0.010316	0.00747022	S100A10/ANXA2/MYADM/GSN	4
BP	GO:0002698	negative regulation of immune effector process	8/341	112/18800	0.000999919	0.010316	0.00747022	ANXA1/LGALS3/GRN/SPI1/LILRB4/SLAMF8/PTPN6/CD47	8
BP	GO:1903131	mononuclear cell differentiation	18/341	433/18800	0.000999968	0.010316	0.00747022	ANXA1/LGALS1/TCIRG1/ADAM8/SPI1/LILRB4/RHOA/B2M/FCER1G/SLAMF8/MYH9/MT1G/CSF1/TREM2/ITGB1/PTPN6/LFNG/SOD1	18
BP	GO:0071219	cellular response to molecule of bacterial origin	12/341	229/18800	0.00101252	0.0104189	0.00754475	VIM/TSPO/CAPN2/CXCL5/CCL2/SPI1/SELENOS/RHOA/SERPINE1/MIF/TREM2/MTDH	12
BP	GO:0001885	endothelial cell development	6/341	64/18800	0.00105466	0.0107703	0.00779919	MYADM/CLIC4/RAP1B/MSN/VCL/CLDN1	6
BP	GO:0031638	zymogen activation	6/341	64/18800	0.00105466	0.0107703	0.00779919	S100A10/ANXA2/ENO1/PGK1/CTSZ/SERPINE1	6
BP	GO:0048247	lymphocyte chemotaxis	6/341	64/18800	0.00105466	0.0107703	0.00779919	CCL7/HSD3B7/PLEC/ADAM8/CCL2/CXCL16	6
BP	GO:0050867	positive regulation of cell activation	18/341	436/18800	0.00108095	0.011011	0.00797352	ANXA1/LGALS1/FGR/CD81/CD276/ADAM8/CCL2/ITGB2/ITGAM/LILRB4/RHOA/B2M/MIF/FCGR3A/TREM2/CD40/PTPN6/CD47	18
BP	GO:1901879	regulation of protein depolymerization	7/341	88/18800	0.00109657	0.011142	0.0080684	GSN/CAPG/DSTN/SPTAN1/WDR1/NES/TWF2	7
BP	GO:0034763	negative regulation of transmembrane transport	9/341	141/18800	0.00109981	0.0111469	0.00807193	FABP5/GSTO1/CALM1/VDAC1/SLC43A2/PEA15/MMP9/OAZ1/SELENOS	9
BP	GO:0006006	glucose metabolic process	11/341	201/18800	0.00114711	0.0115972	0.00839803	FBP1/PFKP/FABP5/ENO1/GAPDH/PGK1/SELENOS/GPI/HK2/PPP1CB/TPI1	11
BP	GO:0043312	neutrophil degranulation	3/341	12/18800	0.0011523	0.0116207	0.00841504	SPI1/ITGB2/ITGAM	3
BP	GO:0021762	substantia nigra development	5/341	44/18800	0.00115877	0.0116361	0.00842617	ACTB/CALM1/YWHAH/YWHAQ/RHOA	5
BP	GO:0090382	phagosome maturation	4/341	26/18800	0.00115958	0.0116361	0.00842617	TCIRG1/SLAMF8/P2RX7/SYT11	4
BP	GO:0032944	regulation of mononuclear cell proliferation	12/341	233/18800	0.00117503	0.0117487	0.00850769	ANXA1/LGALS3/CD81/CD276/LILRB4/GPNMB/MIF/FCGR3A/CSF1/CD40/RAC2/PTPN6	12
BP	GO:0033674	positive regulation of kinase activity	19/341	476/18800	0.00117661	0.0117487	0.00850769	TXN/RGCC/FGR/CCND1/FERMT2/CCDC88A/CD81/CALM1/ADAM8/ATP2B4/RHOA/MIF/PDGFB/P2RX7/SLC11A1/CSF1/TREM2/CD40/PPIA	19
BP	GO:0021782	glial cell development	8/341	115/18800	0.00118709	0.0118242	0.00856234	VIM/S100A8/PLEC/GRN/ILK/NDRG1/TREM2/SOD1	8
BP	GO:0030010	establishment of cell polarity	9/341	143/18800	0.00121433	0.0120657	0.00873725	GSN/RAP1B/TCIRG1/MSN/RAB10/RHOA/MAP4/MYH9/ITGB1	9
BP	GO:0051047	positive regulation of secretion	14/341	300/18800	0.00122472	0.0121392	0.00879045	SPP1/AQP1/RGCC/S100A8/FGR/ADAM8/KCNN4/ITGB2/ITGAM/MIF/P2RX7/TREM2/PPIA/TRPM4	14
BP	GO:0006081	cellular aldehyde metabolic process	6/341	66/18800	0.00124004	0.0121953	0.00883111	TALDO1/TKT/AKR1C3/PDXK/ALDH3A2/TPI1	6
BP	GO:0030239	myofibril assembly	6/341	66/18800	0.00124004	0.0121953	0.00883111	TNNT1/ACTG1/PLEC/WDR1/CSRP1/ITGB1	6
BP	GO:0030837	negative regulation of actin filament polymerization	6/341	66/18800	0.00124004	0.0121953	0.00883111	MYADM/GSN/CAPG/PFN1/SPTAN1/TWF2	6
BP	GO:0002064	epithelial cell development	11/341	203/18800	0.00124245	0.0121953	0.00883111	VIM/MYADM/CLIC4/PLEC/RAP1B/MSN/MYO1E/FLNB/VCL/CLDN1/PDGFB	11
BP	GO:0002822	regulation of adaptive immune response based on somatic recombination of immune receptors built from immunoglobulin superfamily domains	10/341	173/18800	0.00126458	0.0123824	0.00896661	ANXA1/CD81/LILRB4/B2M/P2RX7/SLC11A1/TREM2/CD40/PTPN6/TRPM4	10
BP	GO:0010324	membrane invagination	9/341	144/18800	0.00127509	0.0124553	0.00901934	MARCO/GSN/ITGB2/ITGAM/RHOA/ARF1/MYH9/TREM2/RAC2	9
BP	GO:0002861	regulation of inflammatory response to antigenic stimulus	5/341	45/18800	0.00128451	0.0124569	0.00902056	FGR/CD81/SELENOS/TREM2/PSMB4	5
BP	GO:0006110	regulation of glycolytic process	5/341	45/18800	0.00128451	0.0124569	0.00902056	FBP1/NUPR1/PGAM1/P2RX7/EIF6	5
BP	GO:1902622	regulation of neutrophil migration	5/341	45/18800	0.00128451	0.0124569	0.00902056	CD99/ADAM8/CAMK1D/SLAMF8/RAC2	5
BP	GO:0051346	negative regulation of hydrolase activity	16/341	371/18800	0.00129144	0.0124942	0.00904753	CSTB/AQP1/ANXA1/ANXA2/LGALS3/CD44/GAPDH/APOC1/SORT1/APLP2/MMP9/CD109/CTSB/SERPINE1/GPI/IFI6	16
BP	GO:0010634	positive regulation of epithelial cell migration	10/341	174/18800	0.00132061	0.012746	0.00922987	ANXA1/GLIPR2/RTN4/GRN/PFN1/MMP9/GPI/PDGFB/CD40/ATP5F1B	10
BP	GO:1990778	protein localization to cell periphery	15/341	337/18800	0.00133069	0.0127693	0.00924675	S100A10/FLNA/MYADM/LGALS3/ACTB/CCDC88A/GBP1/CD81/TMBIM1/ATP2B4/RAB10/SLC9A3R2/BSG/TREM2/ITGB1	15
BP	GO:0043524	negative regulation of neuron apoptotic process	9/341	145/18800	0.00133829	0.0127693	0.00924675	APOE/ADAM8/GRN/CCL2/NES/RHOA/GPI/RETREG1/SOD1	9
BP	GO:0055002	striated muscle cell development	6/341	67/18800	0.00134158	0.0127693	0.00924675	TNNT1/ACTG1/PLEC/WDR1/CSRP1/ITGB1	6
BP	GO:1901224	positive regulation of NIK/NF-kappaB signaling	6/341	67/18800	0.00134158	0.0127693	0.00924675	LAPTM5/LIMS1/RHOA/ILK/ACTN4/TREM2	6
BP	GO:0033032	regulation of myeloid cell apoptotic process	4/341	27/18800	0.00134198	0.0127693	0.00924675	ANXA1/CLEC5A/SELENOS/MIF	4
BP	GO:0071280	cellular response to copper ion	4/341	27/18800	0.00134198	0.0127693	0.00924675	AQP1/MT2A/MT1G/MT1X	4
BP	GO:0043534	blood vessel endothelial cell migration	10/341	175/18800	0.00137866	0.0130569	0.00945503	RGCC/ANXA1/APOE/ATP2B4/RHOA/PDGFB/MYH9/CD40/ITGB1/ATP5F1B	10
BP	GO:0046890	regulation of lipid biosynthetic process	10/341	175/18800	0.00137866	0.0130569	0.00945503	FABP5/ANXA1/APOE/TSPO/CAPN2/APOC1/AKR1C3/PDGFB/EIF6/SOD1	10
BP	GO:0032368	regulation of lipid transport	8/341	118/18800	0.0014012	0.0131778	0.00954256	SPP1/APOE/ANXA2/TSPO/APOC1/DBI/MIF/P2RX7	8
BP	GO:0051261	protein depolymerization	8/341	118/18800	0.0014012	0.0131778	0.00954256	GSN/CAPG/DSTN/SPTAN1/WDR1/NES/TWF2/CFL1	8
BP	GO:1904019	epithelial cell apoptotic process	8/341	118/18800	0.0014012	0.0131778	0.00954256	RGCC/GSN/NUPR1/BID/CCL2/SERPINE1/AKR1C3/CD40	8
BP	GO:0035987	endodermal cell differentiation	5/341	46/18800	0.00142004	0.0132931	0.00962609	FN1/ITGB5/MMP9/ITGB2/ITGA5	5
BP	GO:0090199	regulation of release of cytochrome c from mitochondria	5/341	46/18800	0.00142004	0.0132931	0.00962609	LMNA/BID/MMP9/PDCD5/GHITM	5
BP	GO:0072665	protein localization to vacuole	6/341	68/18800	0.00144935	0.0135362	0.00980213	GBP1/RTN4/CD81/SORT1/LAPTM5/SH3GLB1	6
BP	GO:0010771	negative regulation of cell morphogenesis involved in differentiation	3/341	13/18800	0.00147795	0.0136555	0.0098885	GBP1/CORO1C/ACTN4	3
BP	GO:0061620	glycolytic process through glucose-6-phosphate	3/341	13/18800	0.00147795	0.0136555	0.0098885	PFKP/ENO1/HK2	3
BP	GO:1900025	negative regulation of substrate adhesion-dependent cell spreading	3/341	13/18800	0.00147795	0.0136555	0.0098885	GBP1/CORO1C/ACTN4	3
BP	GO:1905907	negative regulation of amyloid fibril formation	3/341	13/18800	0.00147795	0.0136555	0.0098885	APOE/PFDN2/TREM2	3
BP	GO:0051928	positive regulation of calcium ion transport	8/341	119/18800	0.00147901	0.0136555	0.0098885	GSTO1/LGALS3/TSPO/CALM1/CCL2/PDGFB/P2RX7/TRPV2	8
BP	GO:0030100	regulation of endocytosis	11/341	208/18800	0.00150963	0.0138749	0.0100473	APOE/ANXA2/LGALS3/CD151/APOC1/CD63/B2M/SERPINE1/ARF1/TREM2/SYT11	11
BP	GO:0071902	positive regulation of protein serine/threonine kinase activity	11/341	208/18800	0.00150963	0.0138749	0.0100473	RGCC/CCND1/FERMT2/CALM1/ADAM8/ATP2B4/RHOA/MIF/PDGFB/P2RX7/CD40	11
BP	GO:0006885	regulation of pH	7/341	93/18800	0.00151542	0.0138965	0.010063	CLIC4/TCIRG1/GRN/ATP6AP2/SLAMF8/SLC11A1/ATP5F1B	7
BP	GO:0010592	positive regulation of lamellipodium assembly	4/341	28/18800	0.00154348	0.0140266	0.0101572	ACTR3/TWF2/ARPC2/RAC2	4
BP	GO:0022011	myelination in peripheral nervous system	4/341	28/18800	0.00154348	0.0140266	0.0101572	PLEC/ILK/NDRG1/SOD1	4
BP	GO:0032292	peripheral nervous system axon ensheathment	4/341	28/18800	0.00154348	0.0140266	0.0101572	PLEC/ILK/NDRG1/SOD1	4
BP	GO:0032801	receptor catabolic process	4/341	28/18800	0.00154348	0.0140266	0.0101572	APOE/ANXA2/LAPTM5/SH3GLB1	4
BP	GO:0072655	establishment of protein localization to mitochondrion	8/341	120/18800	0.00156021	0.0140715	0.0101897	RALA/TSPO/BID/HK2/PDCD5/SH3GLB1/RAC2/BCAP31	8
BP	GO:0032370	positive regulation of lipid transport	6/341	69/18800	0.0015636	0.0140715	0.0101897	SPP1/APOE/ANXA2/DBI/MIF/P2RX7	6
BP	GO:0001649	osteoblast differentiation	12/341	241/18800	0.00156528	0.0140715	0.0101897	SPP1/TPM4/CLEC5A/PDLIM7/FERMT2/CLIC1/TCIRG1/VCAN/ILK/FAM20C/ATP5F1B/TRPM4	12
BP	GO:0001774	microglial cell activation	5/341	47/18800	0.00156582	0.0140715	0.0101897	GRN/ITGB2/ITGAM/TREM2/SYT11	5
BP	GO:0090279	regulation of calcium ion import	5/341	47/18800	0.00156582	0.0140715	0.0101897	LGALS3/VDAC1/CCL2/PDGFB/TRPV2	5
BP	GO:1904035	regulation of epithelial cell apoptotic process	7/341	94/18800	0.0016124	0.014426	0.0104465	RGCC/GSN/NUPR1/CCL2/SERPINE1/AKR1C3/CD40	7
BP	GO:1905954	positive regulation of lipid localization	7/341	94/18800	0.0016124	0.014426	0.0104465	SPP1/APOE/ANXA2/LPL/DBI/MIF/P2RX7	7
BP	GO:0007043	cell-cell junction assembly	9/341	149/18800	0.00161679	0.0144333	0.0104517	CD9/ACTG1/ACTB/RHOC/WDR1/VCL/RHOA/TLN1/CLDN1	9
BP	GO:0010543	regulation of platelet activation	5/341	48/18800	0.00172231	0.0152082	0.0110129	CD9/APOE/EMILIN2/FCER1G/PDGFB	5
BP	GO:0032527	protein exit from endoplasmic reticulum	5/341	48/18800	0.00172231	0.0152082	0.0110129	CD81/HM13/SELENOS/VCP/BCAP31	5
BP	GO:0048146	positive regulation of fibroblast proliferation	5/341	48/18800	0.00172231	0.0152082	0.0110129	AQP1/FN1/S100A6/MIF/PDGFB	5
BP	GO:0061028	establishment of endothelial barrier	5/341	48/18800	0.00172231	0.0152082	0.0110129	MYADM/RAP1B/MSN/VCL/CLDN1	5
BP	GO:0051258	protein polymerization	13/341	277/18800	0.0017224	0.0152082	0.0110129	TPPP3/MYADM/GSN/DIAPH1/CAPG/PFN1/SPTAN1/TWF2/RHOA/ARPC5/VASP/CLIP1/ARPC2	13
BP	GO:0014902	myotube differentiation	8/341	122/18800	0.00173319	0.0152702	0.0110578	CD9/CAPN2/MYOF/PLEC/CD81/SORT1/MYH9/ITGB1	8
BP	GO:0030970	retrograde protein transport, ER to cytosol	4/341	29/18800	0.00176512	0.015484	0.0112126	HM13/SELENOS/VCP/BCAP31	4
BP	GO:1903513	endoplasmic reticulum to cytosol transport	4/341	29/18800	0.00176512	0.015484	0.0112126	HM13/SELENOS/VCP/BCAP31	4
BP	GO:2000379	positive regulation of reactive oxygen species metabolic process	6/341	71/18800	0.00181251	0.0158654	0.0114887	TSPO/ITGB2/ITGAM/AKR1C3/PDGFB/SOD1	6
BP	GO:0001704	formation of primary germ layer	8/341	123/18800	0.00182519	0.0159418	0.0115441	FN1/ITGB5/MMP9/ITGB2/ITGA5/GPI/ITGB1/TXNRD1	8
BP	GO:0050728	negative regulation of inflammatory response	10/341	182/18800	0.00184572	0.0159685	0.0115634	APOE/FGR/GRN/SELENOS/ACP5/SLAMF8/TREM2/PSMB4/SOD1/SYT11	10
BP	GO:0001771	immunological synapse formation	3/341	14/18800	0.00185589	0.0159685	0.0115634	LGALS3/CD81/MSN	3
BP	GO:0033033	negative regulation of myeloid cell apoptotic process	3/341	14/18800	0.00185589	0.0159685	0.0115634	CLEC5A/SELENOS/MIF	3
BP	GO:0051764	actin crosslink formation	3/341	14/18800	0.00185589	0.0159685	0.0115634	FLNA/DPYSL3/LCP1	3
BP	GO:0061615	glycolytic process through fructose-6-phosphate	3/341	14/18800	0.00185589	0.0159685	0.0115634	PFKP/ENO1/HK2	3
BP	GO:1903729	regulation of plasma membrane organization	3/341	14/18800	0.00185589	0.0159685	0.0115634	GSN/MYH9/SH3GLB1	3
BP	GO:2001171	positive regulation of ATP biosynthetic process	3/341	14/18800	0.00185589	0.0159685	0.0115634	ENO1/TREM2/VCP	3
BP	GO:0018198	peptidyl-cysteine modification	5/341	49/18800	0.00188997	0.0161928	0.0117259	TXN/S100A8/GAPDH/ATP2B4/ZDHHC20	5
BP	GO:0043300	regulation of leukocyte degranulation	5/341	49/18800	0.00188997	0.0161928	0.0117259	FGR/SPI1/ITGB2/ITGAM/RAC2	5
BP	GO:0045807	positive regulation of endocytosis	7/341	97/18800	0.00193258	0.0165229	0.0119649	APOE/ANXA2/CD151/CD63/B2M/SERPINE1/TREM2	7
BP	GO:0051146	striated muscle cell differentiation	13/341	281/18800	0.00195423	0.0166728	0.0120734	CD9/LMNA/TNNT1/ACTG1/CAPN2/MYOF/PLEC/CD81/SORT1/WDR1/CSRP1/MYH9/ITGB1	13
BP	GO:0072330	monocarboxylic acid biosynthetic process	11/341	215/18800	0.00196108	0.016696	0.0120903	FABP5/ANXA1/APOC1/HSD3B7/LPL/ACOT7/MIF/AKR1C3/NDUFAB1/EIF6/ABHD2	11
BP	GO:0046394	carboxylic acid biosynthetic process	14/341	316/18800	0.00198966	0.0169038	0.0122407	FABP5/ANXA1/MGST3/APOC1/HSD3B7/LPL/ATP2B4/ACOT7/MIF/AKR1C3/KYNU/NDUFAB1/EIF6/ABHD2	14
BP	GO:0006734	NADH metabolic process	4/341	30/18800	0.00200789	0.0169165	0.0122499	PFKP/ENO1/HK2/VCP	4
BP	GO:0009310	amine catabolic process	4/341	30/18800	0.00200789	0.0169165	0.0122499	SLC44A1/ATP2B4/COMT/KYNU	4
BP	GO:1902230	negative regulation of intrinsic apoptotic signaling pathway in response to DNA damage	4/341	30/18800	0.00200789	0.0169165	0.0122499	CD44/BID/MIF/ZNF385A	4
BP	GO:1903579	negative regulation of ATP metabolic process	4/341	30/18800	0.00200789	0.0169165	0.0122499	FBP1/TSPO/NUPR1/RHOA	4
BP	GO:0070585	protein localization to mitochondrion	8/341	125/18800	0.00202072	0.0169892	0.0123026	RALA/TSPO/BID/HK2/PDCD5/SH3GLB1/RAC2/BCAP31	8
BP	GO:0006605	protein targeting	14/341	317/18800	0.00204832	0.0171126	0.0123919	TSPO/BID/SORT1/YWHAG/YWHAQ/ITGB2/ITGAM/LAPTM5/YWHAZ/PDCD5/SH3GLB1/RAC2/ZDHHC20/BCAP31	14
BP	GO:0034612	response to tumor necrosis factor	12/341	249/18800	0.00205668	0.0171126	0.0123919	GBP1/CCL7/CCL2/LAPTM5/LIMS1/ILK/ACTN4/CLDN1/CXCL16/TXNDC17/CD40/CD58	12
BP	GO:0042391	regulation of membrane potential	17/341	425/18800	0.00205794	0.0171126	0.0123919	FLNA/TSPO/CLIC1/BID/GLRX/CALM1/KCNN4/YWHAH/WDR1/KCNMA1/P2RX7/TREM2/IFI6/VCP/TRPM4/SOD1/KCNAB2	17
BP	GO:0002269	leukocyte activation involved in inflammatory response	5/341	50/18800	0.00206925	0.0171126	0.0123919	GRN/ITGB2/ITGAM/TREM2/SYT11	5
BP	GO:0006692	prostanoid metabolic process	5/341	50/18800	0.00206925	0.0171126	0.0123919	FABP5/ANXA1/HPGD/MIF/AKR1C3	5
BP	GO:0006693	prostaglandin metabolic process	5/341	50/18800	0.00206925	0.0171126	0.0123919	FABP5/ANXA1/HPGD/MIF/AKR1C3	5
BP	GO:0035088	establishment or maintenance of apical/basal cell polarity	5/341	50/18800	0.00206925	0.0171126	0.0123919	CLIC4/MSN/WDR1/RHOA/ILK	5
BP	GO:0061245	establishment or maintenance of bipolar cell polarity	5/341	50/18800	0.00206925	0.0171126	0.0123919	CLIC4/MSN/WDR1/RHOA/ILK	5
BP	GO:0016053	organic acid biosynthetic process	14/341	318/18800	0.00210841	0.0173663	0.0125756	FABP5/ANXA1/MGST3/APOC1/HSD3B7/LPL/ATP2B4/ACOT7/MIF/AKR1C3/KYNU/NDUFAB1/EIF6/ABHD2	14
BP	GO:0071222	cellular response to lipopolysaccharide	11/341	217/18800	0.00210852	0.0173663	0.0125756	VIM/TSPO/CAPN2/CXCL5/CCL2/SPI1/SELENOS/RHOA/SERPINE1/MIF/MTDH	11
BP	GO:0050852	T cell receptor signaling pathway	8/341	127/18800	0.00223239	0.0183491	0.0132873	LGALS3/GBP1/CD81/CD276/KCNN4/LILRB4/LAPTM5/PTPN6	8
BP	GO:0046470	phosphatidylcholine metabolic process	6/341	74/18800	0.00224077	0.0183806	0.0133102	FABP5/CAPN2/APOC1/DBI/SLC44A1/LPCAT2	6
BP	GO:0051896	regulation of protein kinase B signaling	10/341	187/18800	0.00225181	0.0184339	0.0133487	TXN/FERMT2/CAVIN3/RTN4/ADAM8/AKR1C3/ENG/MTDH/ITGB1/MYDGF	10
BP	GO:0043277	apoptotic cell clearance	5/341	51/18800	0.00226064	0.0184387	0.0133522	ANXA1/MARCO/CCL2/TREM2/RAC2	5
BP	GO:0002862	negative regulation of inflammatory response to antigenic stimulus	4/341	31/18800	0.0022728	0.0184387	0.0133522	FGR/SELENOS/TREM2/PSMB4	4
BP	GO:0014044	Schwann cell development	4/341	31/18800	0.0022728	0.0184387	0.0133522	PLEC/ILK/NDRG1/SOD1	4
BP	GO:0032148	activation of protein kinase B activity	4/341	31/18800	0.0022728	0.0184387	0.0133522	TXN/CCDC88A/PDGFB/PPIA	4
BP	GO:0002679	respiratory burst involved in defense response	3/341	15/18800	0.00228888	0.0184387	0.0133522	GRN/SLAMF8/TREM2	3
BP	GO:0010273	detoxification of copper ion	3/341	15/18800	0.00228888	0.0184387	0.0133522	MT2A/MT1G/MT1X	3
BP	GO:1902166	negative regulation of intrinsic apoptotic signaling pathway in response to DNA damage by p53 class mediator	3/341	15/18800	0.00228888	0.0184387	0.0133522	CD44/MIF/ZNF385A	3
BP	GO:1990169	stress response to copper ion	3/341	15/18800	0.00228888	0.0184387	0.0133522	MT2A/MT1G/MT1X	3
BP	GO:0002367	cytokine production involved in immune response	7/341	100/18800	0.00229993	0.0184909	0.01339	TREM1/CD81/LILRB4/LAPTM5/B2M/MIF/TRPM4	7
BP	GO:0055067	monovalent inorganic cation homeostasis	9/341	157/18800	0.00231285	0.0185578	0.0134385	CLIC4/TCIRG1/GRN/KCNMA1/ATP6AP2/SLAMF8/SLC12A8/SLC11A1/ATP5F1B	9
BP	GO:0006887	exocytosis	15/341	357/18800	0.00232811	0.0186363	0.0134953	ANXA1/RALA/FGR/RAP1B/RAB11FIP1/SPI1/MYO1G/ITGB2/ITGAM/RAB10/P2RX7/MYH9/TNFAIP2/RAC2/SYT11	15
BP	GO:0002819	regulation of adaptive immune response	10/341	188/18800	0.00234106	0.0186363	0.0134953	ANXA1/CD81/LILRB4/B2M/P2RX7/SLC11A1/TREM2/CD40/PTPN6/TRPM4	10
BP	GO:0031099	regeneration	10/341	188/18800	0.00234106	0.0186363	0.0134953	SPP1/CD9/FLNA/ANXA1/TSPO/CCND1/CD81/GRN/LCP1/CLDN1	10
BP	GO:0031345	negative regulation of cell projection organization	10/341	188/18800	0.00234106	0.0186363	0.0134953	SPP1/VIM/FLNA/APOE/DPYSL3/RTN4/YWHAH/RHOA/B2M/MAP4	10
BP	GO:0002437	inflammatory response to antigenic stimulus	6/341	75/18800	0.00239919	0.0190242	0.0137762	FGR/CD81/SELENOS/FCGR3A/TREM2/PSMB4	6
BP	GO:0010822	positive regulation of mitochondrion organization	6/341	75/18800	0.00239919	0.0190242	0.0137762	RALA/BID/VDAC1/MMP9/TREM2/PDCD5	6
BP	GO:0043122	regulation of I-kappaB kinase/NF-kappaB signaling	12/341	254/18800	0.00242339	0.019141	0.0138607	FLNA/LGALS1/GAPDH/S100A4/RHOC/LILRB4/RHOA/CXXC5/RIOK3/TREM2/MTDH/CD40	12
BP	GO:0070663	regulation of leukocyte proliferation	12/341	254/18800	0.00242339	0.019141	0.0138607	ANXA1/LGALS3/CD81/CD276/LILRB4/GPNMB/MIF/FCGR3A/CSF1/CD40/RAC2/PTPN6	12
BP	GO:0097191	extrinsic apoptotic signaling pathway	11/341	221/18800	0.00243044	0.0191549	0.0138708	LMNA/LGALS3/BID/SORT1/TMBIM1/IFI27/SPI1/PEA15/SERPINE1/P2RX7/IFI6	11
BP	GO:0042176	regulation of protein catabolic process	16/341	395/18800	0.00243463	0.0191549	0.0138708	FLNA/APOE/ANXA2/NUPR1/CD81/ADAM8/MSN/OAZ1/LAPTM5/PSMD1/PLK3/PSMC1/TREM2/RAD23A/VCP/BCAP31	16
BP	GO:0038093	Fc receptor signaling pathway	5/341	52/18800	0.00246459	0.0193155	0.0139871	FGR/MYO1G/FCER1G/FCGR3A/CD47	5
BP	GO:0050819	negative regulation of coagulation	5/341	52/18800	0.00246459	0.0193155	0.0139871	CD9/APOE/ANXA5/SERPINE1/PDGFB	5
BP	GO:0045860	positive regulation of protein kinase activity	16/341	396/18800	0.00249637	0.0194898	0.0141134	TXN/RGCC/CCND1/FERMT2/CCDC88A/CALM1/ADAM8/ATP2B4/RHOA/MIF/PDGFB/P2RX7/SLC11A1/CSF1/CD40/PPIA	16
BP	GO:0006979	response to oxidative stress	17/341	433/18800	0.00249647	0.0194898	0.0141134	AQP1/TXN/ANXA1/APOE/PDLIM1/PRDX1/CAPN2/ERO1A/MMP9/SELENOS/AKR1C3/GPX3/PLK3/TREM2/PSMB5/PPIA/SOD1	17
BP	GO:0001516	prostaglandin biosynthetic process	4/341	32/18800	0.00256082	0.019839	0.0143662	FABP5/ANXA1/MIF/AKR1C3	4
BP	GO:0033028	myeloid cell apoptotic process	4/341	32/18800	0.00256082	0.019839	0.0143662	ANXA1/CLEC5A/SELENOS/MIF	4
BP	GO:0046457	prostanoid biosynthetic process	4/341	32/18800	0.00256082	0.019839	0.0143662	FABP5/ANXA1/MIF/AKR1C3	4
BP	GO:1902624	positive regulation of neutrophil migration	4/341	32/18800	0.00256082	0.019839	0.0143662	CD99/ADAM8/CAMK1D/RAC2	4
BP	GO:0062014	negative regulation of small molecule metabolic process	7/341	102/18800	0.00257324	0.0198971	0.0144083	FBP1/APOE/NUPR1/APOC1/ATP2B4/AKR1C3/SOD1	7
BP	GO:0042476	odontogenesis	8/341	130/18800	0.00258211	0.0199061	0.0144148	AQP1/TCIRG1/SNX10/RHOA/SERPINE1/FAM20C/BSG/CSF1	8
BP	GO:0071216	cellular response to biotic stimulus	12/341	256/18800	0.00258425	0.0199061	0.0144148	VIM/TSPO/CAPN2/CXCL5/CCL2/SPI1/SELENOS/RHOA/SERPINE1/MIF/TREM2/MTDH	12
BP	GO:0050870	positive regulation of T cell activation	11/341	223/18800	0.00260571	0.0200332	0.0145069	ANXA1/LGALS1/CD81/CD276/ADAM8/CCL2/LILRB4/RHOA/B2M/PTPN6/CD47	11
BP	GO:0034381	plasma lipoprotein particle clearance	5/341	53/18800	0.00268158	0.0205774	0.0149009	APOE/ANXA2/APOC1/LIPA/TREM2	5
BP	GO:1903076	regulation of protein localization to plasma membrane	7/341	103/18800	0.00271892	0.0208245	0.0150798	LGALS3/ACTB/GBP1/TMBIM1/ATP2B4/TREM2/ITGB1	7
BP	GO:0001818	negative regulation of cytokine production	15/341	363/18800	0.00272684	0.0208456	0.0150952	FN1/RGCC/ANXA1/TSPO/ANXA4/GBP1/LILRB4/LAPTM5/SELENOS/ACP5/GPNMB/SLC11A1/TREM2/PTPN6/SYT11	15
BP	GO:1903362	regulation of cellular protein catabolic process	12/341	258/18800	0.00275371	0.0210098	0.0152141	APOE/ANXA2/NUPR1/CD81/MSN/LAPTM5/PLK3/PSMC1/TREM2/RAD23A/VCP/BCAP31	12
BP	GO:0006878	cellular copper ion homeostasis	3/341	16/18800	0.00277949	0.0210098	0.0152141	MT2A/SLC31A2/ARF1	3
BP	GO:0045838	positive regulation of membrane potential	3/341	16/18800	0.00277949	0.0210098	0.0152141	BID/GLRX/VCP	3
BP	GO:0046184	aldehyde biosynthetic process	3/341	16/18800	0.00277949	0.0210098	0.0152141	TKT/PDXK/TPI1	3
BP	GO:1905906	regulation of amyloid fibril formation	3/341	16/18800	0.00277949	0.0210098	0.0152141	APOE/PFDN2/TREM2	3
BP	GO:2001044	regulation of integrin-mediated signaling pathway	3/341	16/18800	0.00277949	0.0210098	0.0152141	FLNA/CD63/LIMS1	3
BP	GO:0002768	immune response-regulating cell surface receptor signaling pathway	14/341	328/18800	0.00279366	0.0210746	0.015261	LGALS3/FGR/GBP1/CD81/CD276/KCNN4/MYO1G/LILRB4/LAPTM5/FCER1G/FCGR3A/CD40/PTPN6/CD47	14
BP	GO:0042742	defense response to bacterium	15/341	364/18800	0.00279849	0.0210746	0.015261	AQP1/TREM1/S100A8/FGR/GRN/EMILIN2/ACP5/FCER1G/SERPINE1/SLAMF8/P2RX7/SLC11A1/TREM2/LYZ/SYT11	15
BP	GO:0002695	negative regulation of leukocyte activation	10/341	193/18800	0.00283087	0.0212788	0.0154089	ANXA1/LGALS3/FGR/GRN/SPI1/LILRB4/LAPTM5/GPNMB/PTPN6/SYT11	10
BP	GO:0001893	maternal placenta development	4/341	33/18800	0.00287293	0.021515	0.0155799	SPP1/TPPP3/CTSB/BSG	4
BP	GO:0002431	Fc receptor mediated stimulatory signaling pathway	4/341	33/18800	0.00287293	0.021515	0.0155799	FGR/MYO1G/FCER1G/CD47	4
BP	GO:0006968	cellular defense response	5/341	54/18800	0.00291207	0.0217277	0.0157339	CLEC5A/TCIRG1/LSP1/ITGB1/NCF2	5
BP	GO:0061900	glial cell activation	5/341	54/18800	0.00291207	0.0217277	0.0157339	GRN/ITGB2/ITGAM/TREM2/SYT11	5
BP	GO:0007422	peripheral nervous system development	6/341	78/18800	0.00292523	0.0217857	0.0157759	PLEC/ILK/CLDN1/NDRG1/ALDH3A2/SOD1	6
BP	GO:0045936	negative regulation of phosphate metabolic process	17/341	440/18800	0.00294177	0.0218686	0.0158359	FBP1/APOE/MYADM/LGALS3/NUPR1/APOC1/PLEC/CALM1/YWHAG/LILRB4/CD109/CORO1C/ENG/PDGFB/MVP/PPIA/PTPN6	17
BP	GO:0003158	endothelium development	8/341	133/18800	0.0029733	0.0220624	0.0159763	MYADM/CLIC4/RAP1B/ITGAX/MSN/VCL/RHOA/CLDN1	8
BP	GO:0010563	negative regulation of phosphorus metabolic process	17/341	441/18800	0.00301047	0.0222973	0.0161464	FBP1/APOE/MYADM/LGALS3/NUPR1/APOC1/PLEC/CALM1/YWHAG/LILRB4/CD109/CORO1C/ENG/PDGFB/MVP/PPIA/PTPN6	17
BP	GO:0050730	regulation of peptidyl-tyrosine phosphorylation	12/341	261/18800	0.00302474	0.0223621	0.0161933	CD44/CD81/CSPG4/ITGB2/LILRB4/ITGA5/MIF/PDGFB/TREM2/MVP/CD40/PTPN6	12
BP	GO:1903052	positive regulation of proteolysis involved in cellular protein catabolic process	8/341	134/18800	0.00311346	0.0229386	0.0166108	NUPR1/LAPTM5/PLK3/PSMC1/TREM2/RAD23A/VCP/BCAP31	8
BP	GO:0014068	positive regulation of phosphatidylinositol 3-kinase signaling	6/341	79/18800	0.00311839	0.0229386	0.0166108	FN1/FGR/PDGFB/TREM2/MYDGF/PTPN6	6
BP	GO:0010466	negative regulation of peptidase activity	12/341	262/18800	0.00311975	0.0229386	0.0166108	CSTB/AQP1/ANXA2/CD44/GAPDH/APLP2/MMP9/CD109/CTSB/SERPINE1/GPI/IFI6	12
BP	GO:0001706	endoderm formation	5/341	55/18800	0.00315654	0.0230833	0.0167155	FN1/ITGB5/MMP9/ITGB2/ITGA5	5
BP	GO:0045010	actin nucleation	5/341	55/18800	0.00315654	0.0230833	0.0167155	GSN/ACTR3/ARPC5/ARF1/ARPC2	5
BP	GO:0051653	spindle localization	5/341	55/18800	0.00315654	0.0230833	0.0167155	ACTR3/MAP4/MYH9/ITGB1/CFL1	5
BP	GO:0071356	cellular response to tumor necrosis factor	11/341	229/18800	0.00319365	0.0232391	0.0168284	GBP1/CCL7/CCL2/LAPTM5/LIMS1/ILK/ACTN4/CLDN1/TXNDC17/CD40/CD58	11
BP	GO:0042116	macrophage activation	7/341	106/18800	0.00319416	0.0232391	0.0168284	GRN/ITGB2/ITGAM/MIF/SLC11A1/TREM2/SYT11	7
BP	GO:0002335	mature B cell differentiation	4/341	34/18800	0.00321008	0.0232391	0.0168284	LGALS1/SPI1/SLAMF8/LFNG	4
BP	GO:0002495	antigen processing and presentation of peptide antigen via MHC class II	4/341	34/18800	0.00321008	0.0232391	0.0168284	CTSD/B2M/FCER1G/TREM2	4
BP	GO:0090322	regulation of superoxide metabolic process	4/341	34/18800	0.00321008	0.0232391	0.0168284	ITGB2/ITGAM/ACP5/SOD1	4
BP	GO:0003018	vascular process in circulatory system	12/341	263/18800	0.00321716	0.0232391	0.0168284	FABP5/APOE/FERMT2/PLEC/SLC44A1/SLC6A6/KCNMA1/ATP2B4/RHOA/SLC2A3/TRPM4/SOD1	12
BP	GO:0002764	immune response-regulating signaling pathway	18/341	482/18800	0.00321808	0.0232391	0.0168284	LGALS3/FGR/GBP1/RTN4/CD81/CD276/KCNN4/MYO1G/LILRB4/LAPTM5/FCER1G/RIOK3/MAPKAPK3/FCGR3A/TREM2/CD40/PTPN6/CD47	18
BP	GO:0050670	regulation of lymphocyte proliferation	11/341	230/18800	0.00330126	0.0237094	0.0171689	ANXA1/LGALS3/CD81/CD276/LILRB4/GPNMB/MIF/FCGR3A/CD40/RAC2/PTPN6	11
BP	GO:0001895	retina homeostasis	6/341	80/18800	0.00332091	0.0237094	0.0171689	ACTG1/ACTB/PRDX1/B2M/LYZ/SOD1	6
BP	GO:0019885	antigen processing and presentation of endogenous peptide antigen via MHC class I	3/341	17/18800	0.0033301	0.0237094	0.0171689	B2M/HLA-C/TAPBP	3
BP	GO:0033631	cell-cell adhesion mediated by integrin	3/341	17/18800	0.0033301	0.0237094	0.0171689	ITGA5/FERMT3/ITGB1	3
BP	GO:0045019	negative regulation of nitric oxide biosynthetic process	3/341	17/18800	0.0033301	0.0237094	0.0171689	TSPO/ATP2B4/ACP5	3
BP	GO:0060192	negative regulation of lipase activity	3/341	17/18800	0.0033301	0.0237094	0.0171689	ANXA1/APOC1/SORT1	3
BP	GO:1902165	regulation of intrinsic apoptotic signaling pathway in response to DNA damage by p53 class mediator	3/341	17/18800	0.0033301	0.0237094	0.0171689	CD44/MIF/ZNF385A	3
BP	GO:1904406	negative regulation of nitric oxide metabolic process	3/341	17/18800	0.0033301	0.0237094	0.0171689	TSPO/ATP2B4/ACP5	3
BP	GO:0008637	apoptotic mitochondrial changes	7/341	107/18800	0.00336588	0.023922	0.0173229	LMNA/BID/MMP9/HK2/PDCD5/IFI6/GHITM	7
BP	GO:0010977	negative regulation of neuron projection development	8/341	136/18800	0.00340918	0.0241471	0.0174859	SPP1/VIM/FLNA/APOE/DPYSL3/RTN4/RHOA/B2M	8
BP	GO:0031529	ruffle organization	5/341	56/18800	0.00341546	0.0241471	0.0174859	TCIRG1/PFN1/CSPG4/CORO1C/SNX10	5
BP	GO:0043113	receptor clustering	5/341	56/18800	0.00341546	0.0241471	0.0174859	FLNA/APOE/GSN/CD81/ITGB2	5
BP	GO:0019221	cytokine-mediated signaling pathway	18/341	486/18800	0.00350854	0.0247618	0.017931	CD44/CXCL5/CCL7/PLP2/CCL2/IFI27/SPI1/LILRB4/LAPTM5/LIMS1/FCER1G/ILK/ACTN4/PDGFB/TXNDC17/CSF1/TREM2/PTPN6	18
BP	GO:0022408	negative regulation of cell-cell adhesion	10/341	199/18800	0.00352325	0.0248051	0.0179623	CD9/RGCC/ANXA1/MYADM/LGALS3/SPI1/LILRB4/LAPTM5/GPNMB/PTPN6	10
BP	GO:0032272	negative regulation of protein polymerization	6/341	81/18800	0.00353307	0.0248051	0.0179623	MYADM/GSN/CAPG/PFN1/SPTAN1/TWF2	6
BP	GO:0046209	nitric oxide metabolic process	6/341	81/18800	0.00353307	0.0248051	0.0179623	TSPO/CYB5R3/ATP2B4/SELENOS/ACP5/CD47	6
BP	GO:0061387	regulation of extent of cell growth	7/341	108/18800	0.00354455	0.0248426	0.0179895	SPP1/FN1/APOE/RTN4/TWF2/DPYSL2/TRPV2	7
BP	GO:0098751	bone cell development	4/341	35/18800	0.00357322	0.0250002	0.0181036	ANXA2/FAM20C/ZNF385A/PTPN6	4
BP	GO:0006754	ATP biosynthetic process	5/341	57/18800	0.0036893	0.0256791	0.0185952	ENO1/ATP6V1A/TREM2/VCP/ATP5F1B	5
BP	GO:0007566	embryo implantation	5/341	57/18800	0.0036893	0.0256791	0.0185952	SPP1/TPPP3/MMP9/BSG/SOD1	5
BP	GO:0046456	icosanoid biosynthetic process	5/341	57/18800	0.0036893	0.0256791	0.0185952	FABP5/ANXA1/MGST3/MIF/AKR1C3	5
BP	GO:0002705	positive regulation of leukocyte mediated immunity	8/341	138/18800	0.00372623	0.0258472	0.0187169	CD81/SPI1/ITGB2/ITGAM/B2M/P2RX7/TREM2/CD40	8
BP	GO:0042552	myelination	8/341	138/18800	0.00372623	0.0258472	0.0187169	CD9/PLEC/ITGAX/TYMP/ILK/NDRG1/HEXB/SOD1	8
BP	GO:0019216	regulation of lipid metabolic process	14/341	339/18800	0.00374892	0.0258676	0.0187318	FABP5/ANXA1/APOE/TSPO/FGR/CAPN2/APOC1/CD81/AKR1C3/LACTB/PDGFB/EIF6/TREM2/SOD1	14
BP	GO:0009205	purine ribonucleoside triphosphate metabolic process	6/341	82/18800	0.00375513	0.0258676	0.0187318	ENO1/RHOA/ATP6V1A/TREM2/VCP/ATP5F1B	6
BP	GO:2001057	reactive nitrogen species metabolic process	6/341	82/18800	0.00375513	0.0258676	0.0187318	TSPO/CYB5R3/ATP2B4/SELENOS/ACP5/CD47	6
BP	GO:0045055	regulated exocytosis	11/341	234/18800	0.00376117	0.0258676	0.0187318	FGR/RAP1B/RAB11FIP1/SPI1/ITGB2/ITGAM/RAB10/P2RX7/MYH9/RAC2/SYT11	11
BP	GO:0060560	developmental growth involved in morphogenesis	11/341	234/18800	0.00376117	0.0258676	0.0187318	SPP1/FN1/APOE/RTN4/TWF2/DPYSL2/VCL/ALCAM/CSF1/TRPV2/ITGB1	11
BP	GO:0002285	lymphocyte activation involved in immune response	10/341	201/18800	0.00378177	0.0259275	0.0187751	ANXA1/LGALS3/LGALS1/CD81/LCP1/SPI1/FCER1G/SLC11A1/CD40/LFNG	10
BP	GO:1902904	negative regulation of supramolecular fiber organization	9/341	169/18800	0.00378269	0.0259275	0.0187751	APOE/MYADM/GSN/CAPG/PFN1/SPTAN1/TWF2/PFDN2/TREM2	9
BP	GO:0002693	positive regulation of cellular extravasation	3/341	18/18800	0.0039429	0.0267985	0.0194058	CD99/ADAM8/CD47	3
BP	GO:0043217	myelin maintenance	3/341	18/18800	0.0039429	0.0267985	0.0194058	PLEC/NDRG1/SOD1	3
BP	GO:0061687	detoxification of inorganic compound	3/341	18/18800	0.0039429	0.0267985	0.0194058	MT2A/MT1G/MT1X	3
BP	GO:0071318	cellular response to ATP	3/341	18/18800	0.0039429	0.0267985	0.0194058	P2RX7/TRPM4/SOD1	3
BP	GO:0150079	negative regulation of neuroinflammatory response	3/341	18/18800	0.0039429	0.0267985	0.0194058	GRN/TREM2/SYT11	3
BP	GO:0002504	antigen processing and presentation of peptide or polysaccharide antigen via MHC class II	4/341	36/18800	0.00396328	0.0268918	0.0194734	CTSD/B2M/FCER1G/TREM2	4
BP	GO:0033619	membrane protein proteolysis	5/341	58/18800	0.00397853	0.02695	0.0195156	APOE/ADAM8/HM13/P2RX7/MYH9	5
BP	GO:0000302	response to reactive oxygen species	10/341	203/18800	0.00405511	0.0273568	0.0198101	AQP1/TXN/ANXA1/APOE/PRDX1/CAPN2/MMP9/AKR1C3/PLK3/SOD1	10
BP	GO:0007272	ensheathment of neurons	8/341	140/18800	0.00406563	0.0273568	0.0198101	CD9/PLEC/ITGAX/TYMP/ILK/NDRG1/HEXB/SOD1	8
BP	GO:0008366	axon ensheathment	8/341	140/18800	0.00406563	0.0273568	0.0198101	CD9/PLEC/ITGAX/TYMP/ILK/NDRG1/HEXB/SOD1	8
BP	GO:0050921	positive regulation of chemotaxis	8/341	140/18800	0.00406563	0.0273568	0.0198101	CCL7/SPI1/CAMK1D/SERPINE1/PDGFB/CSF1/TREM2/RAC2	8
BP	GO:0017157	regulation of exocytosis	10/341	204/18800	0.00419751	0.0281972	0.0204187	ANXA1/RALA/FGR/RAP1B/SPI1/ITGB2/ITGAM/RAB10/RAC2/SYT11	10
BP	GO:0097006	regulation of plasma lipoprotein particle levels	6/341	84/18800	0.00423011	0.028282	0.0204801	APOE/ANXA2/APOC1/LIPA/LPL/TREM2	6
BP	GO:0038061	NIK/NF-kappaB signaling	8/341	141/18800	0.00424403	0.028282	0.0204801	PRDX1/SPI1/LAPTM5/LIMS1/RHOA/ILK/ACTN4/TREM2	8
BP	GO:0032635	interleukin-6 production	9/341	172/18800	0.0042451	0.028282	0.0204801	CAPN2/LPL/LILRB4/SELENOS/P2RX7/TREM2/PTPN6/CD47/SYT11	9
BP	GO:0032675	regulation of interleukin-6 production	9/341	172/18800	0.0042451	0.028282	0.0204801	CAPN2/LPL/LILRB4/SELENOS/P2RX7/TREM2/PTPN6/CD47/SYT11	9
BP	GO:1990138	neuron projection extension	9/341	172/18800	0.0042451	0.028282	0.0204801	FN1/APOE/RTN4/TWF2/DPYSL2/VCL/ALCAM/TRPV2/ITGB1	9
BP	GO:0002886	regulation of myeloid leukocyte mediated immunity	5/341	59/18800	0.00428361	0.0284449	0.0205981	FGR/SPI1/ITGB2/ITGAM/RAC2	5
BP	GO:2000351	regulation of endothelial cell apoptotic process	5/341	59/18800	0.00428361	0.0284449	0.0205981	RGCC/CCL2/SERPINE1/AKR1C3/CD40	5
BP	GO:0050808	synapse organization	16/341	419/18800	0.00431894	0.0286324	0.0207339	FLNA/APOE/TUBA1A/ACTG1/ACTN1/ACTB/TUBB/PFN1/PLXNB2/ITGAM/RHOA/ARF1/YWHAZ/TREM2/CFL1/VCP	16
BP	GO:0010927	cellular component assembly involved in morphogenesis	7/341	112/18800	0.00433235	0.0286743	0.0207642	CD9/TNNT1/ACTG1/PLEC/WDR1/CSRP1/ITGB1	7
BP	GO:0014037	Schwann cell differentiation	4/341	37/18800	0.00438115	0.0289499	0.0209638	PLEC/ILK/NDRG1/SOD1	4
BP	GO:1903532	positive regulation of secretion by cell	12/341	274/18800	0.00446019	0.0294242	0.0213072	SPP1/RGCC/FGR/ADAM8/KCNN4/ITGB2/ITGAM/MIF/P2RX7/TREM2/PPIA/TRPM4	12
BP	GO:0055072	iron ion homeostasis	6/341	85/18800	0.00448357	0.0294822	0.0213492	FTH1/ATP6V1G1/B2M/SLC11A1/ATP6V1A/SOD1	6
BP	GO:2000106	regulation of leukocyte apoptotic process	6/341	85/18800	0.00448357	0.0294822	0.0213492	ANXA1/LGALS3/ADAM8/SELENOS/MIF/P2RX7	6
BP	GO:0002526	acute inflammatory response	7/341	113/18800	0.00454848	0.0297025	0.0215087	FN1/TREM1/S100A8/NUPR1/ADAM8/SELENOS/FCGR3A	7
BP	GO:0000910	cytokinesis	9/341	174/18800	0.00457711	0.0297025	0.0215087	RHOC/PLEC/CALM1/ACTR3/RHOA/PLK3/ARF1/MYH9/SH3GLB1	9
BP	GO:0002483	antigen processing and presentation of endogenous peptide antigen	3/341	19/18800	0.00461989	0.0297025	0.0215087	B2M/HLA-C/TAPBP	3
BP	GO:0002523	leukocyte migration involved in inflammatory response	3/341	19/18800	0.00461989	0.0297025	0.0215087	S100A8/ADAM8/SLAMF8	3
BP	GO:0002888	positive regulation of myeloid leukocyte mediated immunity	3/341	19/18800	0.00461989	0.0297025	0.0215087	SPI1/ITGB2/ITGAM	3
BP	GO:0010544	negative regulation of platelet activation	3/341	19/18800	0.00461989	0.0297025	0.0215087	CD9/APOE/PDGFB	3
BP	GO:0030011	maintenance of cell polarity	3/341	19/18800	0.00461989	0.0297025	0.0215087	PDLIM1/WDR1/ARPC5	3
BP	GO:0030050	vesicle transport along actin filament	3/341	19/18800	0.00461989	0.0297025	0.0215087	MYO1E/MYO1G/ACTN4	3
BP	GO:0032930	positive regulation of superoxide anion generation	3/341	19/18800	0.00461989	0.0297025	0.0215087	ITGB2/ITGAM/SOD1	3
BP	GO:0048245	eosinophil chemotaxis	3/341	19/18800	0.00461989	0.0297025	0.0215087	LGALS3/CCL7/CCL2	3
BP	GO:0051900	regulation of mitochondrial depolarization	3/341	19/18800	0.00461989	0.0297025	0.0215087	TSPO/P2RX7/IFI6	3
BP	GO:0055070	copper ion homeostasis	3/341	19/18800	0.00461989	0.0297025	0.0215087	MT2A/SLC31A2/ARF1	3
BP	GO:0097501	stress response to metal ion	3/341	19/18800	0.00461989	0.0297025	0.0215087	MT2A/MT1G/MT1X	3
BP	GO:1901881	positive regulation of protein depolymerization	3/341	19/18800	0.00461989	0.0297025	0.0215087	DSTN/WDR1/NES	3
BP	GO:0046364	monosaccharide biosynthetic process	6/341	86/18800	0.00474806	0.030478	0.0220703	FBP1/PGK1/SELENOS/PGD/GPI/TPI1	6
BP	GO:0003014	renal system process	7/341	114/18800	0.00477266	0.0305874	0.0221495	AQP1/GSN/KCNMA1/MYO1E/RHOA/AKR1C3/PDGFB	7
BP	GO:0051592	response to calcium ion	8/341	144/18800	0.00481555	0.0306425	0.0221894	ACTG1/CCND1/CLIC4/CALM1/KCNMA1/AKR1C3/P2RX7/SYT11	8
BP	GO:0002369	T cell cytokine production	4/341	38/18800	0.00482772	0.0306425	0.0221894	CD81/LILRB4/B2M/TRPM4	4
BP	GO:0002478	antigen processing and presentation of exogenous peptide antigen	4/341	38/18800	0.00482772	0.0306425	0.0221894	CTSD/B2M/FCER1G/MFSD6	4
BP	GO:0002724	regulation of T cell cytokine production	4/341	38/18800	0.00482772	0.0306425	0.0221894	CD81/LILRB4/B2M/TRPM4	4
BP	GO:1902229	regulation of intrinsic apoptotic signaling pathway in response to DNA damage	4/341	38/18800	0.00482772	0.0306425	0.0221894	CD44/BID/MIF/ZNF385A	4
BP	GO:0006936	muscle contraction	14/341	349/18800	0.00483404	0.0306425	0.0221894	FLNA/TPM4/GSTO1/TNNT1/ENO1/GSN/MYOF/CALM1/KCNMA1/ATP2B4/MYL6/RHOA/TRPM4/SOD1	14
BP	GO:0019318	hexose metabolic process	11/341	242/18800	0.0048343	0.0306425	0.0221894	FBP1/PFKP/FABP5/ENO1/GAPDH/PGK1/SELENOS/GPI/HK2/PPP1CB/TPI1	11
BP	GO:0051055	negative regulation of lipid biosynthetic process	5/341	61/18800	0.0049432	0.0312348	0.0226184	APOE/APOC1/AKR1C3/PDGFB/SOD1	5
BP	GO:2001244	positive regulation of intrinsic apoptotic signaling pathway	5/341	61/18800	0.0049432	0.0312348	0.0226184	S100A8/NUPR1/BID/SOD1/BCAP31	5
BP	GO:0031333	negative regulation of protein-containing complex assembly	8/341	145/18800	0.0050186	0.0314495	0.0227739	MYADM/GSN/CAPG/PFN1/SPTAN1/TWF2/RIOK3/TREM2	8
BP	GO:0009144	purine nucleoside triphosphate metabolic process	6/341	87/18800	0.00502384	0.0314495	0.0227739	ENO1/RHOA/ATP6V1A/TREM2/VCP/ATP5F1B	6
BP	GO:0010232	vascular transport	6/341	87/18800	0.00502384	0.0314495	0.0227739	FABP5/APOE/SLC44A1/SLC6A6/ATP2B4/SLC2A3	6
BP	GO:0050829	defense response to Gram-negative bacterium	6/341	87/18800	0.00502384	0.0314495	0.0227739	AQP1/TREM1/SERPINE1/SLC11A1/TREM2/LYZ	6
BP	GO:0150104	transport across blood-brain barrier	6/341	87/18800	0.00502384	0.0314495	0.0227739	FABP5/APOE/SLC44A1/SLC6A6/ATP2B4/SLC2A3	6
BP	GO:1901216	positive regulation of neuron death	6/341	87/18800	0.00502384	0.0314495	0.0227739	CAPN2/NUPR1/GRN/ITGB2/ITGAM/RHOA	6
BP	GO:0043542	endothelial cell migration	12/341	279/18800	0.00513977	0.0321256	0.0232634	RGCC/ANXA1/APOE/GRN/ATP2B4/RHOA/GPI/PDGFB/MYH9/CD40/ITGB1/ATP5F1B	12
BP	GO:0044106	cellular amine metabolic process	7/341	116/18800	0.00524586	0.0326876	0.0236704	SLC44A1/ATP2B4/ITGB2/ITGAM/OAZ1/COMT/KYNU	7
BP	GO:1901800	positive regulation of proteasomal protein catabolic process	7/341	116/18800	0.00524586	0.0326876	0.0236704	NUPR1/PLK3/PSMC1/TREM2/RAD23A/VCP/BCAP31	7
BP	GO:0006882	cellular zinc ion homeostasis	4/341	39/18800	0.00530387	0.0329475	0.0238586	S100A8/MT2A/MT1G/MT1X	4
BP	GO:0032506	cytokinetic process	4/341	39/18800	0.00530387	0.0329475	0.0238586	PLEC/RHOA/ARF1/MYH9	4
BP	GO:0006007	glucose catabolic process	3/341	20/18800	0.00536292	0.0331615	0.0240136	PFKP/ENO1/HK2	3
BP	GO:1900424	regulation of defense response to bacterium	3/341	20/18800	0.00536292	0.0331615	0.0240136	GRN/EMILIN2/SYT11	3
BP	GO:1903978	regulation of microglial cell activation	3/341	20/18800	0.00536292	0.0331615	0.0240136	GRN/TREM2/SYT11	3
BP	GO:0009199	ribonucleoside triphosphate metabolic process	6/341	89/18800	0.00561042	0.034639	0.0250835	ENO1/RHOA/ATP6V1A/TREM2/VCP/ATP5F1B	6
BP	GO:0034764	positive regulation of transmembrane transport	10/341	213/18800	0.00566454	0.0348051	0.0252038	FLNA/GSTO1/GLRX/CALM1/KCNN4/CCL2/ACTN4/P2RX7/TREM2/ITGB1	10
BP	GO:0044706	multi-multicellular organism process	10/341	213/18800	0.00566454	0.0348051	0.0252038	SPP1/TPPP3/CAPN2/MMP9/ITGA5/HPGD/CTSB/HEXB/BSG/SOD1	10
BP	GO:1904064	positive regulation of cation transmembrane transport	8/341	148/18800	0.00566723	0.0348051	0.0252038	FLNA/GSTO1/GLRX/CALM1/KCNN4/CCL2/ACTN4/TREM2	8
BP	GO:2000401	regulation of lymphocyte migration	5/341	63/18800	0.00567175	0.0348051	0.0252038	CCL7/ADAM8/MSN/CCL2/RHOA	5
BP	GO:0030866	cortical actin cytoskeleton organization	4/341	40/18800	0.00581042	0.0355482	0.0257419	CAVIN3/PLEC/LCP1/TLN1	4
BP	GO:0044275	cellular carbohydrate catabolic process	4/341	40/18800	0.00581042	0.0355482	0.0257419	PGAM1/PGD/PPP1CB/TPI1	4
BP	GO:0010721	negative regulation of cell development	9/341	181/18800	0.00590085	0.0360469	0.026103	SPP1/TSPO/GBP1/RTN4/YWHAH/CORO1C/B2M/ACTN4/TREM2	9
BP	GO:0048857	neural nucleus development	5/341	64/18800	0.00606303	0.0369261	0.0267396	ACTB/CALM1/YWHAH/YWHAQ/RHOA	5
BP	GO:0080164	regulation of nitric oxide metabolic process	5/341	64/18800	0.00606303	0.0369261	0.0267396	TSPO/ATP2B4/SELENOS/ACP5/CD47	5
BP	GO:0043535	regulation of blood vessel endothelial cell migration	8/341	150/18800	0.00613388	0.0373014	0.0270114	RGCC/ANXA1/APOE/ATP2B4/RHOA/PDGFB/CD40/ATP5F1B	8
BP	GO:0044090	positive regulation of vacuole organization	3/341	21/18800	0.00617364	0.0373745	0.0270644	ANXA2/GRN/SH3GLB1	3
BP	GO:0051882	mitochondrial depolarization	3/341	21/18800	0.00617364	0.0373745	0.0270644	TSPO/P2RX7/IFI6	3
BP	GO:0150105	protein localization to cell-cell junction	3/341	21/18800	0.00617364	0.0373745	0.0270644	ACTG1/ACTB/VCL	3
BP	GO:0070509	calcium ion import	6/341	91/18800	0.00624553	0.0377533	0.0273386	LGALS3/VDAC1/CCL2/ATP2B4/PDGFB/TRPV2	6
BP	GO:0010951	negative regulation of endopeptidase activity	11/341	251/18800	0.00631768	0.0380893	0.027582	CSTB/AQP1/ANXA2/CD44/GAPDH/APLP2/MMP9/CD109/SERPINE1/GPI/IFI6	11
BP	GO:0010591	regulation of lamellipodium assembly	4/341	41/18800	0.00634821	0.0380893	0.027582	ACTR3/TWF2/ARPC2/RAC2	4
BP	GO:0033574	response to testosterone	4/341	41/18800	0.00634821	0.0380893	0.027582	SPP1/TSPO/MSN/GPI	4
BP	GO:0051693	actin filament capping	4/341	41/18800	0.00634821	0.0380893	0.027582	GSN/CAPG/SPTAN1/TWF2	4
BP	GO:0055069	zinc ion homeostasis	4/341	41/18800	0.00634821	0.0380893	0.027582	S100A8/MT2A/MT1G/MT1X	4
BP	GO:0072577	endothelial cell apoptotic process	5/341	65/18800	0.00647291	0.0387799	0.0280821	RGCC/CCL2/SERPINE1/AKR1C3/CD40	5
BP	GO:0007249	I-kappaB kinase/NF-kappaB signaling	12/341	288/18800	0.00656928	0.0392045	0.0283895	FLNA/LGALS1/GAPDH/S100A4/RHOC/LILRB4/RHOA/CXXC5/RIOK3/TREM2/MTDH/CD40	12
BP	GO:1903035	negative regulation of response to wounding	6/341	92/18800	0.00658199	0.0392045	0.0283895	SPP1/CD9/APOE/CD109/SERPINE1/PDGFB	6
BP	GO:0009308	amine metabolic process	7/341	121/18800	0.00658256	0.0392045	0.0283895	SLC44A1/ATP2B4/ITGB2/ITGAM/OAZ1/COMT/KYNU	7
BP	GO:1903008	organelle disassembly	7/341	121/18800	0.00658256	0.0392045	0.0283895	TSPO/CTSK/VDAC1/PLK3/HK2/VCP/RETREG1	7
BP	GO:0010001	glial cell differentiation	10/341	218/18800	0.00663715	0.0394715	0.0285829	VIM/S100A8/PLEC/GRN/WDR1/RHOA/ILK/NDRG1/TREM2/SOD1	10
BP	GO:0007565	female pregnancy	9/341	185/18800	0.00677968	0.04026	0.0291538	SPP1/TPPP3/CAPN2/MMP9/ITGA5/HPGD/CTSB/BSG/SOD1	9
BP	GO:0006879	cellular iron ion homeostasis	5/341	66/18800	0.00690184	0.0408015	0.029546	FTH1/ATP6V1G1/SLC11A1/ATP6V1A/SOD1	5
BP	GO:0010812	negative regulation of cell-substrate adhesion	5/341	66/18800	0.00690184	0.0408015	0.029546	GBP1/CORO1C/RHOA/SERPINE1/ACTN4	5
BP	GO:0030574	collagen catabolic process	4/341	42/18800	0.00691804	0.0408015	0.029546	CTSK/MMP9/CTSB/ITGB1	4
BP	GO:0034314	Arp2/3 complex-mediated actin nucleation	4/341	42/18800	0.00691804	0.0408015	0.029546	ACTR3/ARPC5/ARF1/ARPC2	4
BP	GO:0030516	regulation of axon extension	6/341	93/18800	0.00693141	0.0408015	0.029546	FN1/APOE/RTN4/TWF2/DPYSL2/TRPV2	6
BP	GO:0032273	positive regulation of protein polymerization	6/341	93/18800	0.00693141	0.0408015	0.029546	TPPP3/PFN1/RHOA/VASP/CLIP1/ARPC2	6
BP	GO:0010829	negative regulation of glucose transmembrane transport	3/341	22/18800	0.00705357	0.0414602	0.030023	FABP5/PEA15/SELENOS	3
BP	GO:0002449	lymphocyte mediated immunity	14/341	365/18800	0.00708669	0.0415944	0.0301202	PRDX1/TUBB/TCIRG1/CD81/MYO1G/LILRB4/B2M/FCER1G/P2RX7/FCGR3A/TREM2/CD40/PTPN6/TRPM4	14
BP	GO:0097553	calcium ion transmembrane import into cytosol	8/341	154/18800	0.00715414	0.0419295	0.0303628	GSTO1/DIAPH1/CALM1/ATP2B4/ERO1A/P2RX7/TRPV2/PTPN6	8
BP	GO:0051656	establishment of organelle localization	15/341	404/18800	0.00722537	0.0422857	0.0306207	FGR/TCIRG1/ACTR3/MYO1E/MYO1G/SUN2/MAP4/ACTN4/EIF6/MYH9/YWHAZ/ITGB1/CFL1/RAC2/SYT11	15
BP	GO:0001738	morphogenesis of a polarized epithelium	6/341	94/18800	0.00729407	0.0425645	0.0308226	ACTG1/ACTB/MSN/WDR1/RAB10/RHOA	6
BP	GO:0002690	positive regulation of leukocyte chemotaxis	6/341	94/18800	0.00729407	0.0425645	0.0308226	CCL7/SPI1/CAMK1D/SERPINE1/CSF1/RAC2	6
BP	GO:1904375	regulation of protein localization to cell periphery	7/341	124/18800	0.00749743	0.043448	0.0314624	LGALS3/ACTB/GBP1/TMBIM1/ATP2B4/TREM2/ITGB1	7
BP	GO:0007033	vacuole organization	9/341	188/18800	0.00750219	0.043448	0.0314624	ANXA2/NUPR1/TCIRG1/GRN/ATP6AP2/LAPTM5/HEXB/P2RX7/SH3GLB1	9
BP	GO:0043123	positive regulation of I-kappaB kinase/NF-kappaB signaling	9/341	188/18800	0.00750219	0.043448	0.0314624	FLNA/LGALS1/GAPDH/S100A4/RHOC/RHOA/CXXC5/MTDH/CD40	9
BP	GO:1902806	regulation of cell cycle G1/S phase transition	9/341	188/18800	0.00750219	0.043448	0.0314624	RGCC/ANXA1/CCND1/BID/CCL2/ATP2B4/GPNMB/PLK3/PTPN6	9
BP	GO:0010712	regulation of collagen metabolic process	4/341	43/18800	0.00752067	0.043448	0.0314624	RGCC/VIM/ENG/ITGB1	4
BP	GO:0014002	astrocyte development	4/341	43/18800	0.00752067	0.043448	0.0314624	VIM/S100A8/GRN/TREM2	4
BP	GO:0042771	intrinsic apoptotic signaling pathway in response to DNA damage by p53 class mediator	4/341	43/18800	0.00752067	0.043448	0.0314624	CD44/NUPR1/MIF/ZNF385A	4
BP	GO:1901379	regulation of potassium ion transmembrane transport	6/341	95/18800	0.00767024	0.0442489	0.0320424	FLNA/KCNN4/CD63/TREM2/ITGB1/KCNAB2	6
BP	GO:0009206	purine ribonucleoside triphosphate biosynthetic process	5/341	68/18800	0.00781857	0.0449978	0.0325847	ENO1/ATP6V1A/TREM2/VCP/ATP5F1B	5
BP	GO:0043244	regulation of protein-containing complex disassembly	7/341	125/18800	0.00782232	0.0449978	0.0325847	GSN/CAPG/DSTN/SPTAN1/WDR1/NES/TWF2	7
BP	GO:0002460	adaptive immune response based on somatic recombination of immune receptors built from immunoglobulin superfamily domains	14/341	370/18800	0.00794078	0.0455907	0.033014	ANXA1/TCIRG1/CD81/MYO1G/LILRB4/B2M/FCER1G/P2RX7/FCGR3A/SLC11A1/TREM2/CD40/PTPN6/TRPM4	14
BP	GO:0051457	maintenance of protein location in nucleus	3/341	23/18800	0.00800407	0.0455907	0.033014	TXN/SUN2/SYNE1	3
BP	GO:1900120	regulation of receptor binding	3/341	23/18800	0.00800407	0.0455907	0.033014	ANXA2/MMP9/B2M	3
BP	GO:1902254	negative regulation of intrinsic apoptotic signaling pathway by p53 class mediator	3/341	23/18800	0.00800407	0.0455907	0.033014	CD44/MIF/ZNF385A	3
BP	GO:2001169	regulation of ATP biosynthetic process	3/341	23/18800	0.00800407	0.0455907	0.033014	ENO1/TREM2/VCP	3
BP	GO:0007369	gastrulation	9/341	190/18800	0.00801557	0.0455907	0.033014	FN1/MYADM/ITGB5/MMP9/ITGB2/ITGA5/GPI/ITGB1/TXNRD1	9
BP	GO:0060401	cytosolic calcium ion transport	9/341	190/18800	0.00801557	0.0455907	0.033014	GSTO1/DIAPH1/CALM1/VDAC1/ATP2B4/ERO1A/P2RX7/TRPV2/PTPN6	9
BP	GO:1901654	response to ketone	9/341	190/18800	0.00801557	0.0455907	0.033014	SPP1/AQP1/TSPO/CCND1/MSN/AKR1C3/GPI/CLDN1/ABHD2	9
BP	GO:0051251	positive regulation of lymphocyte activation	14/341	371/18800	0.00812101	0.0460703	0.0333613	ANXA1/LGALS1/CD81/CD276/ADAM8/CCL2/LILRB4/RHOA/B2M/MIF/FCGR3A/CD40/PTPN6/CD47	14
BP	GO:0006509	membrane protein ectodomain proteolysis	4/341	44/18800	0.00815686	0.0460703	0.0333613	APOE/ADAM8/P2RX7/MYH9	4
BP	GO:0045981	positive regulation of nucleotide metabolic process	4/341	44/18800	0.00815686	0.0460703	0.0333613	ENO1/P2RX7/TREM2/VCP	4
BP	GO:0097178	ruffle assembly	4/341	44/18800	0.00815686	0.0460703	0.0333613	PFN1/CSPG4/CORO1C/SNX10	4
BP	GO:1900544	positive regulation of purine nucleotide metabolic process	4/341	44/18800	0.00815686	0.0460703	0.0333613	ENO1/P2RX7/TREM2/VCP	4
BP	GO:0031331	positive regulation of cellular catabolic process	16/341	449/18800	0.008204	0.046272	0.0335074	APOE/NUPR1/CD81/ADAM8/MSN/VDAC1/LAPTM5/PLK3/P2RX7/PSMC1/TREM2/SH3GLB1/MTDH/RAD23A/VCP/BCAP31	16
BP	GO:0046390	ribose phosphate biosynthetic process	9/341	191/18800	0.00828209	0.0465297	0.033694	ENO1/UPP1/TKT/ACOT7/ATP6V1A/PAPSS1/TREM2/VCP/ATP5F1B	9
BP	GO:0010720	positive regulation of cell development	12/341	297/18800	0.00829614	0.0465297	0.033694	S100A10/FN1/FLNA/MYADM/TSPO/FERMT2/PLXNB2/TWF2/LIMS1/ILK/ARPC2/TRPV2	12
BP	GO:0071900	regulation of protein serine/threonine kinase activity	14/341	372/18800	0.00830448	0.0465297	0.033694	RGCC/APOE/ACTB/CCND1/FERMT2/CALM1/ADAM8/ATP2B4/RHOA/MIF/PDGFB/P2RX7/CD40/PTPN6	14
BP	GO:0009145	purine nucleoside triphosphate biosynthetic process	5/341	69/18800	0.00830724	0.0465297	0.033694	ENO1/ATP6V1A/TREM2/VCP/ATP5F1B	5
BP	GO:0009988	cell-cell recognition	5/341	69/18800	0.00830724	0.0465297	0.033694	CD9/LGALS3/CD81/MSN/CCT5	5
BP	GO:2001237	negative regulation of extrinsic apoptotic signaling pathway	6/341	97/18800	0.00846422	0.0473434	0.0342833	LMNA/LGALS3/TMBIM1/PEA15/SERPINE1/IFI6	6
BP	GO:0018108	peptidyl-tyrosine phosphorylation	14/341	373/18800	0.00849121	0.0474288	0.0343451	CD44/FGR/MATK/CD81/CSPG4/ITGB2/LILRB4/ITGA5/MIF/PDGFB/TREM2/MVP/CD40/PTPN6	14
BP	GO:0048588	developmental cell growth	10/341	227/18800	0.0087096	0.0485816	0.0351798	SPP1/FN1/APOE/RTN4/TWF2/DPYSL2/VCL/ALCAM/TRPV2/ITGB1	10
BP	GO:0030835	negative regulation of actin filament depolymerization	4/341	45/18800	0.00882733	0.0490354	0.0355085	GSN/CAPG/SPTAN1/TWF2	4
BP	GO:0031295	T cell costimulation	4/341	45/18800	0.00882733	0.0490354	0.0355085	LGALS1/CD81/LILRB4/PTPN6	4
BP	GO:0045197	establishment or maintenance of epithelial cell apical/basal polarity	4/341	45/18800	0.00882733	0.0490354	0.0355085	MSN/WDR1/RHOA/ILK	4
BP	GO:0006911	phagocytosis, engulfment	7/341	128/18800	0.0088594	0.049146	0.0355885	MARCO/GSN/ITGB2/ITGAM/MYH9/TREM2/RAC2	7
BP	GO:0002718	regulation of cytokine production involved in immune response	6/341	98/18800	0.00888257	0.049207	0.0356327	CD81/LILRB4/LAPTM5/B2M/MIF/TRPM4	6
BP	GO:2000045	regulation of G1/S transition of mitotic cell cycle	8/341	160/18800	0.0089182	0.0492612	0.035672	RGCC/ANXA1/CCND1/BID/CCL2/GPNMB/PLK3/PTPN6	8
BP	GO:0002429	immune response-activating cell surface receptor signaling pathway	12/341	300/18800	0.00894459	0.0492612	0.035672	LGALS3/FGR/GBP1/CD81/CD276/KCNN4/MYO1G/LILRB4/LAPTM5/FCER1G/PTPN6/CD47	12
BP	GO:0002757	immune response-activating signal transduction	12/341	300/18800	0.00894459	0.0492612	0.035672	LGALS3/FGR/GBP1/CD81/CD276/KCNN4/MYO1G/LILRB4/LAPTM5/FCER1G/PTPN6/CD47	12
BP	GO:0031647	regulation of protein stability	12/341	300/18800	0.00894459	0.0492612	0.035672	FLNA/LMNA/GSN/GAPDH/RTN4/CD81/GRN/PFN1/DAD1/SH3GLB1/RAD23A/CCT5	12
BP	GO:0008037	cell recognition	10/341	228/18800	0.00896743	0.0492612	0.035672	CD9/LGALS3/RTN4/VCAN/CD81/MSN/YWHAZ/BSG/TREM2/CCT5	10
BP	GO:0001778	plasma membrane repair	3/341	24/18800	0.00902635	0.0492612	0.035672	MYOF/MYH9/SYT11	3
BP	GO:0002082	regulation of oxidative phosphorylation	3/341	24/18800	0.00902635	0.0492612	0.035672	NUPR1/RHOA/VCP	3
BP	GO:0003081	regulation of systemic arterial blood pressure by renin-angiotensin	3/341	24/18800	0.00902635	0.0492612	0.035672	CTSZ/ATP6AP2/RHOA	3
BP	GO:0030859	polarized epithelial cell differentiation	3/341	24/18800	0.00902635	0.0492612	0.035672	MSN/RAB10/RHOA	3
BP	GO:0060563	neuroepithelial cell differentiation	3/341	24/18800	0.00902635	0.0492612	0.035672	TUBB/SERPINE1/FAM20C	3
BP	GO:0071676	negative regulation of mononuclear cell migration	3/341	24/18800	0.00902635	0.0492612	0.035672	CCL2/SLAMF8/NBL1	3
BP	GO:0018212	peptidyl-tyrosine modification	14/341	376/18800	0.00907144	0.0494406	0.0358019	CD44/FGR/MATK/CD81/CSPG4/ITGB2/LILRB4/ITGA5/MIF/PDGFB/TREM2/MVP/CD40/PTPN6	14
BP	GO:0050818	regulation of coagulation	5/341	71/18800	0.00934729	0.0508754	0.0368409	CD9/APOE/ANXA5/SERPINE1/PDGFB	5
BP	GO:0010594	regulation of endothelial cell migration	10/341	230/18800	0.00950061	0.0516404	0.0373949	RGCC/ANXA1/APOE/GRN/ATP2B4/RHOA/GPI/PDGFB/CD40/ATP5F1B	10
BP	GO:0061462	protein localization to lysosome	4/341	46/18800	0.00953279	0.0517458	0.0374712	RTN4/CD81/SORT1/LAPTM5	4
BP	GO:0043393	regulation of protein binding	9/341	196/18800	0.00971709	0.0526755	0.0381444	APOE/ANXA2/ACTB/CTSZ/NES/MMP9/B2M/PDGFB/LFNG	9
BP	GO:0030330	DNA damage response, signal transduction by p53 class mediator	5/341	72/18800	0.0098995	0.0535925	0.0388084	CD44/MIF/NDRG1/PLK3/ZNF385A	5
BP	GO:0034219	carbohydrate transmembrane transport	7/341	131/18800	0.00999399	0.0540317	0.0391265	AQP1/FABP5/SORT1/PEA15/SELENOS/HK2/SLC2A3	7
BP	GO:0030705	cytoskeleton-dependent intracellular transport	9/341	197/18800	0.0100253	0.0541286	0.0391967	TUBA1A/TUBB/CCDC88A/MYO1E/MYO1G/SUN2/ACTN4/TUBA1B/SOD1	9
BP	GO:0031348	negative regulation of defense response	11/341	268/18800	0.0100747	0.0542137	0.0392583	APOE/FGR/GRN/SELENOS/ACP5/SLAMF8/RIOK3/TREM2/PSMB4/SOD1/SYT11	11
BP	GO:0030810	positive regulation of nucleotide biosynthetic process	3/341	25/18800	0.0101215	0.0542137	0.0392583	ENO1/TREM2/VCP	3
BP	GO:0032967	positive regulation of collagen biosynthetic process	3/341	25/18800	0.0101215	0.0542137	0.0392583	RGCC/VIM/ENG	3
BP	GO:0043302	positive regulation of leukocyte degranulation	3/341	25/18800	0.0101215	0.0542137	0.0392583	FGR/ITGB2/ITGAM	3
BP	GO:0045932	negative regulation of muscle contraction	3/341	25/18800	0.0101215	0.0542137	0.0392583	TNNT1/KCNMA1/SOD1	3
BP	GO:1900373	positive regulation of purine nucleotide biosynthetic process	3/341	25/18800	0.0101215	0.0542137	0.0392583	ENO1/TREM2/VCP	3
BP	GO:0006626	protein targeting to mitochondrion	6/341	101/18800	0.0102262	0.0545579	0.0395076	TSPO/BID/PDCD5/SH3GLB1/RAC2/BCAP31	6
BP	GO:0008630	intrinsic apoptotic signaling pathway in response to DNA damage	6/341	101/18800	0.0102262	0.0545579	0.0395076	CRIP1/CD44/NUPR1/BID/MIF/ZNF385A	6
BP	GO:0051702	biological process involved in interaction with symbiont	6/341	101/18800	0.0102262	0.0545579	0.0395076	FN1/APOE/TREM1/GAPDH/IFI27/CFL1	6
BP	GO:0003254	regulation of membrane depolarization	4/341	47/18800	0.0102739	0.0545962	0.0395352	TSPO/P2RX7/IFI6/TRPM4	4
BP	GO:0019884	antigen processing and presentation of exogenous antigen	4/341	47/18800	0.0102739	0.0545962	0.0395352	CTSD/B2M/FCER1G/MFSD6	4
BP	GO:0031294	lymphocyte costimulation	4/341	47/18800	0.0102739	0.0545962	0.0395352	LGALS1/CD81/LILRB4/PTPN6	4
BP	GO:0030098	lymphocyte differentiation	14/341	382/18800	0.0103256	0.054727	0.03963	ANXA1/LGALS1/TCIRG1/ADAM8/SPI1/LILRB4/RHOA/B2M/FCER1G/SLAMF8/ITGB1/PTPN6/LFNG/SOD1	14
BP	GO:0042326	negative regulation of phosphorylation	14/341	382/18800	0.0103256	0.054727	0.03963	FBP1/APOE/MYADM/NUPR1/PLEC/CALM1/YWHAG/LILRB4/CD109/CORO1C/ENG/MVP/PPIA/PTPN6	14
BP	GO:0045123	cellular extravasation	5/341	73/18800	0.0104737	0.0554393	0.0401458	CD99/ADAM8/CCL2/ITGB1/CD47	5
BP	GO:0030195	negative regulation of blood coagulation	4/341	48/18800	0.0110513	0.0582162	0.0421567	CD9/APOE/SERPINE1/PDGFB	4
BP	GO:0007040	lysosome organization	5/341	74/18800	0.0110703	0.0582162	0.0421567	GRN/ATP6AP2/LAPTM5/HEXB/P2RX7	5
BP	GO:0009201	ribonucleoside triphosphate biosynthetic process	5/341	74/18800	0.0110703	0.0582162	0.0421567	ENO1/ATP6V1A/TREM2/VCP/ATP5F1B	5
BP	GO:0045669	positive regulation of osteoblast differentiation	5/341	74/18800	0.0110703	0.0582162	0.0421567	PDLIM7/FERMT2/CLIC1/ILK/FAM20C	5
BP	GO:0080171	lytic vacuole organization	5/341	74/18800	0.0110703	0.0582162	0.0421567	GRN/ATP6AP2/LAPTM5/HEXB/P2RX7	5
BP	GO:0002253	activation of immune response	14/341	386/18800	0.0112346	0.0586118	0.0424431	RGCC/LGALS3/FGR/GBP1/CD81/CD276/KCNN4/MYO1G/LILRB4/LAPTM5/FCER1G/TREM2/PTPN6/CD47	14
BP	GO:0002407	dendritic cell chemotaxis	3/341	26/18800	0.0112904	0.0586118	0.0424431	SPI1/SLAMF8/TRPM4	3
BP	GO:0002433	immune response-regulating cell surface receptor signaling pathway involved in phagocytosis	3/341	26/18800	0.0112904	0.0586118	0.0424431	FGR/MYO1G/CD47	3
BP	GO:0010714	positive regulation of collagen metabolic process	3/341	26/18800	0.0112904	0.0586118	0.0424431	RGCC/VIM/ENG	3
BP	GO:0019883	antigen processing and presentation of endogenous antigen	3/341	26/18800	0.0112904	0.0586118	0.0424431	B2M/HLA-C/TAPBP	3
BP	GO:0031954	positive regulation of protein autophosphorylation	3/341	26/18800	0.0112904	0.0586118	0.0424431	CALM1/GPNMB/PDGFB	3
BP	GO:0038096	Fc-gamma receptor signaling pathway involved in phagocytosis	3/341	26/18800	0.0112904	0.0586118	0.0424431	FGR/MYO1G/CD47	3
BP	GO:0051016	barbed-end actin filament capping	3/341	26/18800	0.0112904	0.0586118	0.0424431	GSN/CAPG/TWF2	3
BP	GO:0051894	positive regulation of focal adhesion assembly	3/341	26/18800	0.0112904	0.0586118	0.0424431	S100A10/FERMT2/LIMS1	3
BP	GO:0090200	positive regulation of release of cytochrome c from mitochondria	3/341	26/18800	0.0112904	0.0586118	0.0424431	BID/MMP9/PDCD5	3
BP	GO:0009612	response to mechanical stimulus	9/341	201/18800	0.0113323	0.0586784	0.0424914	AQP1/ACTG1/GSN/PLEC/RHOA/GPI/ENG/P2RX7/CD40	9
BP	GO:1901888	regulation of cell junction assembly	9/341	201/18800	0.0113323	0.0586784	0.0424914	S100A10/ACTG1/FERMT2/RAP1B/CORO1C/VCL/LIMS1/RHOA/CLDN1	9
BP	GO:0002700	regulation of production of molecular mediator of immune response	8/341	167/18800	0.0113657	0.0587759	0.042562	CD81/LILRB4/LAPTM5/B2M/MIF/GPI/CD40/TRPM4	8
BP	GO:0022898	regulation of transmembrane transporter activity	11/341	273/18800	0.0114548	0.059161	0.0428409	GSTO1/ACTB/GLRX/CALM1/YWHAH/CCL2/MMP9/AHNAK/ACTN4/TREM2/ITGB1	11
BP	GO:0006809	nitric oxide biosynthetic process	5/341	75/18800	0.0116897	0.0602972	0.0436636	TSPO/CYB5R3/ATP2B4/ACP5/CD47	5
BP	GO:0014812	muscle cell migration	6/341	104/18800	0.0117084	0.0603167	0.0436777	S100A11/ANXA1/RHOA/SERPINE1/ARPC5/PDGFB	6
BP	GO:0055074	calcium ion homeostasis	16/341	468/18800	0.0118547	0.0608856	0.0440897	APOE/GSTO1/DIAPH1/CCL7/TCIRG1/CALM1/ATP2B4/ERO1A/SNX10/HEXB/P2RX7/TRPV2/CD40/PTPN6/TRPM4/BCAP31	16
BP	GO:0042304	regulation of fatty acid biosynthetic process	4/341	49/18800	0.0118657	0.0608856	0.0440897	FABP5/ANXA1/APOC1/EIF6	4
BP	GO:1900047	negative regulation of hemostasis	4/341	49/18800	0.0118657	0.0608856	0.0440897	CD9/APOE/SERPINE1/PDGFB	4
BP	GO:0098657	import into cell	10/341	238/18800	0.011879	0.0608856	0.0440897	ACTB/SLC6A6/SLC43A2/ATP2B4/SLC12A8/TREM2/TRPV2/ITGB1/SLC2A3/TRPM4	10
BP	GO:0045861	negative regulation of proteolysis	13/341	350/18800	0.01191	0.0609672	0.0441488	CSTB/AQP1/ANXA2/CD44/GAPDH/APLP2/CTSZ/MMP9/CD109/CTSB/SERPINE1/GPI/IFI6	13
BP	GO:0045667	regulation of osteoblast differentiation	7/341	136/18800	0.0121152	0.061939	0.0448525	PDLIM7/FERMT2/CLIC1/TCIRG1/ILK/FAM20C/TRPM4	7
BP	GO:0032984	protein-containing complex disassembly	10/341	239/18800	0.0122053	0.0623211	0.0451292	GSN/CAPG/DSTN/CALM1/SPTAN1/WDR1/NES/TWF2/CFL1/VCP	10
BP	GO:0006576	cellular biogenic amine metabolic process	6/341	105/18800	0.0122344	0.0623907	0.0451796	SLC44A1/ITGB2/ITGAM/OAZ1/COMT/KYNU	6
BP	GO:0043299	leukocyte degranulation	5/341	76/18800	0.0123322	0.0627312	0.0454262	FGR/SPI1/ITGB2/ITGAM/RAC2	5
BP	GO:0061045	negative regulation of wound healing	5/341	76/18800	0.0123322	0.0627312	0.0454262	CD9/APOE/CD109/SERPINE1/PDGFB	5
BP	GO:0070588	calcium ion transmembrane transport	12/341	314/18800	0.0125092	0.0633802	0.0458961	GSTO1/ANXA2/DIAPH1/CALM1/VDAC1/ATP2B4/ERO1A/AHNAK/P2RX7/TRPV2/PTPN6/TRPM4	12
BP	GO:0006706	steroid catabolic process	3/341	27/18800	0.012534	0.0633802	0.0458961	SPP1/APOE/YWHAH	3
BP	GO:0010758	regulation of macrophage chemotaxis	3/341	27/18800	0.012534	0.0633802	0.0458961	MIF/SLAMF8/CSF1	3
BP	GO:2000108	positive regulation of leukocyte apoptotic process	3/341	27/18800	0.012534	0.0633802	0.0458961	ANXA1/ADAM8/P2RX7	3
BP	GO:0006937	regulation of muscle contraction	8/341	170/18800	0.0125538	0.0633802	0.0458961	GSTO1/TNNT1/ENO1/CALM1/KCNMA1/RHOA/TRPM4/SOD1	8
BP	GO:0031214	biomineral tissue development	8/341	170/18800	0.0125538	0.0633802	0.0458961	SPP1/FGR/SGMS2/TCIRG1/SNX10/FAM20C/P2RX7/TRPM4	8
BP	GO:0034332	adherens junction organization	4/341	50/18800	0.0127175	0.0639673	0.0463212	ACTB/FERMT2/PLEC/VCL	4
BP	GO:0051293	establishment of spindle localization	4/341	50/18800	0.0127175	0.0639673	0.0463212	MAP4/MYH9/ITGB1/CFL1	4
BP	GO:1902041	regulation of extrinsic apoptotic signaling pathway via death domain receptors	4/341	50/18800	0.0127175	0.0639673	0.0463212	LGALS3/TMBIM1/PEA15/SERPINE1	4
BP	GO:0044703	multi-organism reproductive process	9/341	205/18800	0.012763	0.0641058	0.0464216	SPP1/TPPP3/CAPN2/MMP9/ITGA5/HPGD/CTSB/BSG/SOD1	9
BP	GO:0032414	positive regulation of ion transmembrane transporter activity	6/341	106/18800	0.0127768	0.0641058	0.0464216	GSTO1/GLRX/CALM1/CCL2/ACTN4/TREM2	6
BP	GO:0051099	positive regulation of binding	8/341	171/18800	0.0129694	0.0648148	0.046935	S100A10/TXN/APOE/ANXA2/CALM1/MMP9/B2M/LFNG	8
BP	GO:0060402	calcium ion transport into cytosol	8/341	171/18800	0.0129694	0.0648148	0.046935	GSTO1/DIAPH1/CALM1/ATP2B4/ERO1A/P2RX7/TRPV2/PTPN6	8
BP	GO:0006919	activation of cysteine-type endopeptidase activity involved in apoptotic process	5/341	77/18800	0.0129982	0.0648148	0.046935	S100A8/EGLN3/BID/LAPTM5/VCP	5
BP	GO:0043154	negative regulation of cysteine-type endopeptidase activity involved in apoptotic process	5/341	77/18800	0.0129982	0.0648148	0.046935	AQP1/CD44/MMP9/GPI/IFI6	5
BP	GO:0043297	apical junction assembly	5/341	77/18800	0.0129982	0.0648148	0.046935	RHOC/WDR1/VCL/RHOA/CLDN1	5
BP	GO:0110148	biomineralization	8/341	172/18800	0.0133949	0.0660416	0.0478234	SPP1/FGR/SGMS2/TCIRG1/SNX10/FAM20C/P2RX7/TRPM4	8
BP	GO:0002291	T cell activation via T cell receptor contact with antigen bound to MHC molecule on antigen presenting cell	2/341	10/18800	0.0134076	0.0660416	0.0478234	LGALS3/CD81	2
BP	GO:0014848	urinary tract smooth muscle contraction	2/341	10/18800	0.0134076	0.0660416	0.0478234	KCNMA1/ATP2B4	2
BP	GO:0018401	peptidyl-proline hydroxylation to 4-hydroxy-L-proline	2/341	10/18800	0.0134076	0.0660416	0.0478234	EGLN3/ERO1A	2
BP	GO:0030388	fructose 1,6-bisphosphate metabolic process	2/341	10/18800	0.0134076	0.0660416	0.0478234	FBP1/PFKP	2
BP	GO:0035747	natural killer cell chemotaxis	2/341	10/18800	0.0134076	0.0660416	0.0478234	CCL7/CCL2	2
BP	GO:0098974	postsynaptic actin cytoskeleton organization	2/341	10/18800	0.0134076	0.0660416	0.0478234	ACTG1/ACTB	2
BP	GO:0150172	regulation of phosphatidylcholine metabolic process	2/341	10/18800	0.0134076	0.0660416	0.0478234	CAPN2/APOC1	2
BP	GO:2000169	regulation of peptidyl-cysteine S-nitrosylation	2/341	10/18800	0.0134076	0.0660416	0.0478234	TXN/ATP2B4	2
BP	GO:2000425	regulation of apoptotic cell clearance	2/341	10/18800	0.0134076	0.0660416	0.0478234	CCL2/TREM2	2
BP	GO:0006119	oxidative phosphorylation	7/341	139/18800	0.0135339	0.066583	0.0482154	NUPR1/BID/RHOA/NDUFAB1/VCP/ATP5F1B/GHITM	7
BP	GO:0010823	negative regulation of mitochondrion organization	4/341	51/18800	0.0136075	0.0667014	0.0483011	LMNA/TSPO/VAT1/GHITM	4
BP	GO:0043124	negative regulation of I-kappaB kinase/NF-kappaB signaling	4/341	51/18800	0.0136075	0.0667014	0.0483011	LILRB4/RHOA/RIOK3/TREM2	4
BP	GO:0044088	regulation of vacuole organization	4/341	51/18800	0.0136075	0.0667014	0.0483011	ANXA2/NUPR1/GRN/SH3GLB1	4
BP	GO:0007492	endoderm development	5/341	78/18800	0.0136881	0.0669345	0.04847	FN1/ITGB5/MMP9/ITGB2/ITGA5	5
BP	GO:1903533	regulation of protein targeting	5/341	78/18800	0.0136881	0.0669345	0.04847	ITGB2/ITGAM/PDCD5/SH3GLB1/RAC2	5
BP	GO:0032703	negative regulation of interleukin-2 production	3/341	28/18800	0.0138529	0.067414	0.0488171	GBP1/LILRB4/LAPTM5	3
BP	GO:0042402	cellular biogenic amine catabolic process	3/341	28/18800	0.0138529	0.067414	0.0488171	SLC44A1/COMT/KYNU	3
BP	GO:0048873	homeostasis of number of cells within a tissue	3/341	28/18800	0.0138529	0.067414	0.0488171	LIPA/P2RX7/CSF1	3
BP	GO:0090025	regulation of monocyte chemotaxis	3/341	28/18800	0.0138529	0.067414	0.0488171	SERPINE1/SLAMF8/NBL1	3
BP	GO:1903305	regulation of regulated secretory pathway	7/341	140/18800	0.0140323	0.0682049	0.0493899	FGR/RAP1B/SPI1/ITGB2/ITGAM/RAC2/SYT11	7
BP	GO:0042129	regulation of T cell proliferation	8/341	174/18800	0.0142766	0.0693092	0.0501895	ANXA1/LGALS3/CD81/CD276/LILRB4/GPNMB/RAC2/PTPN6	8
BP	GO:0048872	homeostasis of number of cells	11/341	282/18800	0.0142976	0.0693281	0.0502032	ANXA1/PRDX1/TCIRG1/LIPA/SPI1/B2M/MIF/GPI/P2RX7/CSF1/SOD1	11
BP	GO:0006094	gluconeogenesis	5/341	79/18800	0.0144023	0.0695024	0.0503294	FBP1/PGK1/SELENOS/GPI/TPI1	5
BP	GO:0006970	response to osmotic stress	5/341	79/18800	0.0144023	0.0695024	0.0503294	AQP1/TSPO/KCNMA1/CLDN1/PLK3	5
BP	GO:0046323	glucose import	5/341	79/18800	0.0144023	0.0695024	0.0503294	SORT1/PEA15/SELENOS/HK2/SLC2A3	5
BP	GO:1901184	regulation of ERBB signaling pathway	5/341	79/18800	0.0144023	0.0695024	0.0503294	CCDC88A/RTN4/MMP9/MVP/IFI6	5
BP	GO:0071692	protein localization to extracellular region	13/341	359/18800	0.0144394	0.0695983	0.0503989	ANXA1/APOE/CAVIN1/TCIRG1/ADAM8/KCNN4/RAB11FIP1/RAB10/P2RX7/TREM2/NBL1/PPIA/TRPM4	13
BP	GO:0071887	leukocyte apoptotic process	6/341	109/18800	0.0145049	0.069649	0.0504356	ANXA1/LGALS3/ADAM8/SELENOS/MIF/P2RX7	6
BP	GO:0002686	negative regulation of leukocyte migration	4/341	52/18800	0.014536	0.069649	0.0504356	CCL2/MIF/SLAMF8/NBL1	4
BP	GO:0006636	unsaturated fatty acid biosynthetic process	4/341	52/18800	0.014536	0.069649	0.0504356	FABP5/ANXA1/MIF/AKR1C3	4
BP	GO:0031103	axon regeneration	4/341	52/18800	0.014536	0.069649	0.0504356	SPP1/FLNA/TSPO/GRN	4
BP	GO:0043525	positive regulation of neuron apoptotic process	4/341	52/18800	0.014536	0.069649	0.0504356	NUPR1/GRN/ITGAM/RHOA	4
BP	GO:0002706	regulation of lymphocyte mediated immunity	8/341	175/18800	0.0147329	0.0705089	0.0510583	CD81/LILRB4/B2M/P2RX7/TREM2/CD40/PTPN6/TRPM4	8
BP	GO:0030183	B cell differentiation	7/341	142/18800	0.0150681	0.0719983	0.0521368	LGALS1/TCIRG1/SPI1/SLAMF8/ITGB1/PTPN6/LFNG	7
BP	GO:0002824	positive regulation of adaptive immune response based on somatic recombination of immune receptors built from immunoglobulin superfamily domains	6/341	110/18800	0.0151154	0.0719983	0.0521368	CD81/B2M/P2RX7/SLC11A1/TREM2/CD40	6
BP	GO:0043266	regulation of potassium ion transport	6/341	110/18800	0.0151154	0.0719983	0.0521368	FLNA/KCNN4/CD63/TREM2/ITGB1/KCNAB2	6
BP	GO:0048259	regulation of receptor-mediated endocytosis	6/341	110/18800	0.0151154	0.0719983	0.0521368	ANXA2/APOC1/CD63/B2M/SERPINE1/ARF1	6
BP	GO:1902117	positive regulation of organelle assembly	5/341	80/18800	0.0151411	0.0720359	0.0521641	CCDC88A/MSN/LCP1/RHOA/SH3GLB1	5
BP	GO:0002313	mature B cell differentiation involved in immune response	3/341	29/18800	0.0152476	0.0721185	0.0522239	LGALS1/SPI1/LFNG	3
BP	GO:0006656	phosphatidylcholine biosynthetic process	3/341	29/18800	0.0152476	0.0721185	0.0522239	FABP5/CAPN2/SLC44A1	3
BP	GO:0019674	NAD metabolic process	3/341	29/18800	0.0152476	0.0721185	0.0522239	PFKP/ENO1/HK2	3
BP	GO:0048679	regulation of axon regeneration	3/341	29/18800	0.0152476	0.0721185	0.0522239	SPP1/FLNA/GRN	3
BP	GO:1902175	regulation of oxidative stress-induced intrinsic apoptotic signaling pathway	3/341	29/18800	0.0152476	0.0721185	0.0522239	TREM2/PPIA/SOD1	3
BP	GO:0002931	response to ischemia	4/341	53/18800	0.0155038	0.0729886	0.0528539	P2RX7/HK2/CSF1/TREM2	4
BP	GO:0010718	positive regulation of epithelial to mesenchymal transition	4/341	53/18800	0.0155038	0.0729886	0.0528539	RGCC/FERMT2/GLIPR2/ENG	4
BP	GO:0030838	positive regulation of actin filament polymerization	4/341	53/18800	0.0155038	0.0729886	0.0528539	PFN1/RHOA/VASP/ARPC2	4
BP	GO:0048260	positive regulation of receptor-mediated endocytosis	4/341	53/18800	0.0155038	0.0729886	0.0528539	ANXA2/CD63/B2M/SERPINE1	4
BP	GO:0032946	positive regulation of mononuclear cell proliferation	7/341	143/18800	0.0156059	0.0733841	0.0531404	ANXA1/CD81/CD276/MIF/FCGR3A/CSF1/CD40	7
BP	GO:0009141	nucleoside triphosphate metabolic process	6/341	111/18800	0.0157434	0.073859	0.0534842	ENO1/RHOA/ATP6V1A/TREM2/VCP/ATP5F1B	6
BP	GO:0014066	regulation of phosphatidylinositol 3-kinase signaling	6/341	111/18800	0.0157434	0.073859	0.0534842	FN1/FGR/PDGFB/TREM2/MYDGF/PTPN6	6
BP	GO:0001765	membrane raft assembly	2/341	11/18800	0.0161924	0.0743268	0.053823	S100A10/ANXA2	2
BP	GO:0002357	defense response to tumor cell	2/341	11/18800	0.0161924	0.0743268	0.053823	SPI1/LAPTM5	2
BP	GO:0007042	lysosomal lumen acidification	2/341	11/18800	0.0161924	0.0743268	0.053823	GRN/ATP6AP2	2
BP	GO:0010918	positive regulation of mitochondrial membrane potential	2/341	11/18800	0.0161924	0.0743268	0.053823	BID/VCP	2
BP	GO:0010986	positive regulation of lipoprotein particle clearance	2/341	11/18800	0.0161924	0.0743268	0.053823	ANXA2/TREM2	2
BP	GO:0033625	positive regulation of integrin activation	2/341	11/18800	0.0161924	0.0743268	0.053823	FERMT2/RAP1B	2
BP	GO:0034350	regulation of glial cell apoptotic process	2/341	11/18800	0.0161924	0.0743268	0.053823	CCL2/TREM2	2
BP	GO:0042989	sequestering of actin monomers	2/341	11/18800	0.0161924	0.0743268	0.053823	GSN/TWF2	2
BP	GO:0043471	regulation of cellular carbohydrate catabolic process	2/341	11/18800	0.0161924	0.0743268	0.053823	PGAM1/PPP1CB	2
BP	GO:0044557	relaxation of smooth muscle	2/341	11/18800	0.0161924	0.0743268	0.053823	KCNMA1/SOD1	2
BP	GO:0046689	response to mercury ion	2/341	11/18800	0.0161924	0.0743268	0.053823	AQP1/BSG	2
BP	GO:0046929	negative regulation of neurotransmitter secretion	2/341	11/18800	0.0161924	0.0743268	0.053823	RAP1B/SYT11	2
BP	GO:0060315	negative regulation of ryanodine-sensitive calcium-release channel activity	2/341	11/18800	0.0161924	0.0743268	0.053823	GSTO1/CALM1	2
BP	GO:0071394	cellular response to testosterone stimulus	2/341	11/18800	0.0161924	0.0743268	0.053823	SPP1/MSN	2
BP	GO:0090160	Golgi to lysosome transport	2/341	11/18800	0.0161924	0.0743268	0.053823	SORT1/LAPTM5	2
BP	GO:0098883	synapse pruning	2/341	11/18800	0.0161924	0.0743268	0.053823	ITGAM/TREM2	2
BP	GO:1903977	positive regulation of glial cell migration	2/341	11/18800	0.0161924	0.0743268	0.053823	CSF1/TREM2	2
BP	GO:2000392	regulation of lamellipodium morphogenesis	2/341	11/18800	0.0161924	0.0743268	0.053823	CD44/CORO1C	2
BP	GO:2000508	regulation of dendritic cell chemotaxis	2/341	11/18800	0.0161924	0.0743268	0.053823	SPI1/SLAMF8	2
BP	GO:0090257	regulation of muscle system process	10/341	250/18800	0.0162565	0.0745364	0.0539748	GSTO1/LMNA/TNNT1/ENO1/CALM1/KCNMA1/ATP2B4/RHOA/TRPM4/SOD1	10
BP	GO:0002456	T cell mediated immunity	6/341	112/18800	0.0163894	0.0750606	0.0543544	CD81/MYO1G/LILRB4/B2M/P2RX7/TRPM4	6
BP	GO:0014888	striated muscle adaptation	4/341	54/18800	0.0165111	0.0755327	0.0546962	LMNA/TNNT1/GSN/ATP2B4	4
BP	GO:0010876	lipid localization	15/341	446/18800	0.0166441	0.0759667	0.0550105	SPP1/FABP5/ANXA1/APOE/ANXA2/TSPO/APOC1/LPL/DBI/KCNN4/MIF/HEXB/P2RX7/ESYT2/TREM2	15
BP	GO:0019319	hexose biosynthetic process	5/341	82/18800	0.0166937	0.0759667	0.0550105	FBP1/PGK1/SELENOS/GPI/TPI1	5
BP	GO:0019886	antigen processing and presentation of exogenous peptide antigen via MHC class II	3/341	30/18800	0.0167187	0.0759667	0.0550105	CTSD/B2M/FCER1G	3
BP	GO:0033198	response to ATP	3/341	30/18800	0.0167187	0.0759667	0.0550105	P2RX7/TRPM4/SOD1	3
BP	GO:0034368	protein-lipid complex remodeling	3/341	30/18800	0.0167187	0.0759667	0.0550105	APOE/APOC1/LPL	3
BP	GO:0034369	plasma lipoprotein particle remodeling	3/341	30/18800	0.0167187	0.0759667	0.0550105	APOE/APOC1/LPL	3
BP	GO:1904659	glucose transmembrane transport	6/341	113/18800	0.0170533	0.0774003	0.0560486	FABP5/SORT1/PEA15/SELENOS/HK2/SLC2A3	6
BP	GO:0071560	cellular response to transforming growth factor beta stimulus	10/341	252/18800	0.017089	0.077475	0.0561028	FERMT2/SPI1/ITGB5/CD109/LIMS1/HPGD/CLDN1/ENG/ZYX/PDCD5	10
BP	GO:0032092	positive regulation of protein binding	5/341	83/18800	0.0175082	0.0792869	0.0574148	APOE/ANXA2/MMP9/B2M/LFNG	5
BP	GO:0001954	positive regulation of cell-matrix adhesion	4/341	55/18800	0.0175585	0.0792997	0.0574241	S100A10/FERMT2/LIMS1/CSF1	4
BP	GO:0042743	hydrogen peroxide metabolic process	4/341	55/18800	0.0175585	0.0792997	0.0574241	PRDX1/GPX3/RAC2/SOD1	4
BP	GO:0003012	muscle system process	15/341	449/18800	0.0175699	0.0792997	0.0574241	FLNA/TPM4/GSTO1/LMNA/TNNT1/ENO1/GSN/MYOF/CALM1/KCNMA1/ATP2B4/MYL6/RHOA/TRPM4/SOD1	15
BP	GO:0048545	response to steroid hormone	12/341	330/18800	0.017818	0.0803299	0.0581701	SPP1/AQP1/ANXA1/TSPO/CCND1/YWHAH/RHOA/AKR1C3/GPI/CLDN1/ENG/ABHD2	12
BP	GO:0034614	cellular response to reactive oxygen species	7/341	147/18800	0.0178939	0.0805825	0.058353	AQP1/TXN/ANXA1/PRDX1/MMP9/AKR1C3/SOD1	7
BP	GO:0045737	positive regulation of cyclin-dependent protein serine/threonine kinase activity	3/341	31/18800	0.0182665	0.0818046	0.059238	RGCC/CCND1/PDGFB	3
BP	GO:0070528	protein kinase C signaling	3/341	31/18800	0.0182665	0.0818046	0.059238	MYADM/PDGFB/CD40	3
BP	GO:0070633	transepithelial transport	3/341	31/18800	0.0182665	0.0818046	0.059238	AQP1/ACTG1/ACTB	3
BP	GO:0150117	positive regulation of cell-substrate junction organization	3/341	31/18800	0.0182665	0.0818046	0.059238	S100A10/FERMT2/LIMS1	3
BP	GO:1902042	negative regulation of extrinsic apoptotic signaling pathway via death domain receptors	3/341	31/18800	0.0182665	0.0818046	0.059238	TMBIM1/PEA15/SERPINE1	3
BP	GO:0051899	membrane depolarization	5/341	84/18800	0.0183486	0.0820816	0.0594385	TSPO/YWHAH/P2RX7/IFI6/TRPM4	5
BP	GO:0044843	cell cycle G1/S phase transition	10/341	255/18800	0.0183963	0.0822013	0.0595252	RGCC/ANXA1/CCND1/BID/CCL2/ATP2B4/GPNMB/PLK3/ITGB1/PTPN6	10
BP	GO:1903706	regulation of hemopoiesis	13/341	371/18800	0.0184292	0.0822013	0.0595252	ANXA1/ADAM8/SPI1/LILRB4/MITF/RHOA/B2M/SLAMF8/EIF6/CSF1/TREM2/PTPN6/SOD1	13
BP	GO:0002821	positive regulation of adaptive immune response	6/341	115/18800	0.0184363	0.0822013	0.0595252	CD81/B2M/P2RX7/SLC11A1/TREM2/CD40	6
BP	GO:0062197	cellular response to chemical stress	12/341	332/18800	0.0185851	0.0827732	0.0599394	AQP1/TXN/ANXA1/TSPO/PRDX1/PLEC/MMP9/SELENOS/AKR1C3/TREM2/PPIA/SOD1	12
BP	GO:0045806	negative regulation of endocytosis	4/341	56/18800	0.0186464	0.0829551	0.0600711	ANXA2/LGALS3/APOC1/SYT11	4
BP	GO:0006109	regulation of carbohydrate metabolic process	8/341	183/18800	0.0187729	0.0834259	0.060412	FBP1/NUPR1/PGAM1/SELENOS/PDGFB/P2RX7/EIF6/PPP1CB	8
BP	GO:0071805	potassium ion transmembrane transport	9/341	219/18800	0.018839	0.0836276	0.0605581	AQP1/FLNA/KCNN4/KCNMA1/CD63/SLC12A8/TREM2/ITGB1/KCNAB2	9
BP	GO:0002286	T cell activation involved in immune response	6/341	116/18800	0.0191558	0.0838254	0.0607013	ANXA1/LGALS3/CD81/LCP1/FCER1G/SLC11A1	6
BP	GO:0014745	negative regulation of muscle adaptation	2/341	12/18800	0.0192004	0.0838254	0.0607013	LMNA/ATP2B4	2
BP	GO:0031953	negative regulation of protein autophosphorylation	2/341	12/18800	0.0192004	0.0838254	0.0607013	ENG/MVP	2
BP	GO:0034333	adherens junction assembly	2/341	12/18800	0.0192004	0.0838254	0.0607013	ACTB/VCL	2
BP	GO:0034370	triglyceride-rich lipoprotein particle remodeling	2/341	12/18800	0.0192004	0.0838254	0.0607013	APOE/LPL	2
BP	GO:0034372	very-low-density lipoprotein particle remodeling	2/341	12/18800	0.0192004	0.0838254	0.0607013	APOE/LPL	2
BP	GO:0036295	cellular response to increased oxygen levels	2/341	12/18800	0.0192004	0.0838254	0.0607013	ATP6V1G1/ATP6V1A	2
BP	GO:0043248	proteasome assembly	2/341	12/18800	0.0192004	0.0838254	0.0607013	POMP/ADRM1	2
BP	GO:0046541	saliva secretion	2/341	12/18800	0.0192004	0.0838254	0.0607013	AQP1/KCNN4	2
BP	GO:0048680	positive regulation of axon regeneration	2/341	12/18800	0.0192004	0.0838254	0.0607013	FLNA/GRN	2
BP	GO:0061517	macrophage proliferation	2/341	12/18800	0.0192004	0.0838254	0.0607013	CSF1/TREM2	2
BP	GO:0099188	postsynaptic cytoskeleton organization	2/341	12/18800	0.0192004	0.0838254	0.0607013	ACTG1/ACTB	2
BP	GO:1903909	regulation of receptor clustering	2/341	12/18800	0.0192004	0.0838254	0.0607013	GSN/CD81	2
BP	GO:1905522	negative regulation of macrophage migration	2/341	12/18800	0.0192004	0.0838254	0.0607013	MIF/SLAMF8	2
BP	GO:0009142	nucleoside triphosphate biosynthetic process	5/341	85/18800	0.0192152	0.0838254	0.0607013	ENO1/ATP6V1A/TREM2/VCP/ATP5F1B	5
BP	GO:2000117	negative regulation of cysteine-type endopeptidase activity	5/341	85/18800	0.0192152	0.0838254	0.0607013	AQP1/CD44/MMP9/GPI/IFI6	5
BP	GO:0009260	ribonucleotide biosynthetic process	8/341	184/18800	0.0193284	0.0842287	0.0609933	ENO1/UPP1/ACOT7/ATP6V1A/PAPSS1/TREM2/VCP/ATP5F1B	8
BP	GO:0007584	response to nutrient	7/341	150/18800	0.019758	0.0853153	0.0617802	SPP1/TSPO/CCND1/LPL/AKR1C3/KYNU/DAD1	7
BP	GO:0010976	positive regulation of neuron projection development	7/341	150/18800	0.019758	0.0853153	0.0617802	FLNA/APOE/DPYSL3/GRN/PLXNB2/TWF2/CAMK1D	7
BP	GO:0031122	cytoplasmic microtubule organization	4/341	57/18800	0.0197753	0.0853153	0.0617802	CCDC88A/RHOA/PLK3/CLIP1	4
BP	GO:0070228	regulation of lymphocyte apoptotic process	4/341	57/18800	0.0197753	0.0853153	0.0617802	LGALS3/ADAM8/MIF/P2RX7	4
BP	GO:0098900	regulation of action potential	4/341	57/18800	0.0197753	0.0853153	0.0617802	FLNA/CALM1/TRPM4/KCNAB2	4
BP	GO:0071559	response to transforming growth factor beta	10/341	258/18800	0.0197758	0.0853153	0.0617802	FERMT2/SPI1/ITGB5/CD109/LIMS1/HPGD/CLDN1/ENG/ZYX/PDCD5	10
BP	GO:0006874	cellular calcium ion homeostasis	15/341	456/18800	0.0198835	0.0853153	0.0617802	APOE/GSTO1/DIAPH1/CCL7/TCIRG1/CALM1/ATP2B4/ERO1A/HEXB/P2RX7/TRPV2/CD40/PTPN6/TRPM4/BCAP31	15
BP	GO:0034367	protein-containing complex remodeling	3/341	32/18800	0.0198912	0.0853153	0.0617802	APOE/APOC1/LPL	3
BP	GO:0044788	modulation by host of viral process	3/341	32/18800	0.0198912	0.0853153	0.0617802	APOE/IFI27/CFL1	3
BP	GO:0070570	regulation of neuron projection regeneration	3/341	32/18800	0.0198912	0.0853153	0.0617802	SPP1/FLNA/GRN	3
BP	GO:1902253	regulation of intrinsic apoptotic signaling pathway by p53 class mediator	3/341	32/18800	0.0198912	0.0853153	0.0617802	CD44/MIF/ZNF385A	3
BP	GO:1903955	positive regulation of protein targeting to mitochondrion	3/341	32/18800	0.0198912	0.0853153	0.0617802	PDCD5/SH3GLB1/RAC2	3
BP	GO:0008645	hexose transmembrane transport	6/341	117/18800	0.0198942	0.0853153	0.0617802	FABP5/SORT1/PEA15/SELENOS/HK2/SLC2A3	6
BP	GO:0032411	positive regulation of transporter activity	6/341	117/18800	0.0198942	0.0853153	0.0617802	GSTO1/GLRX/CALM1/CCL2/ACTN4/TREM2	6
BP	GO:0045446	endothelial cell differentiation	6/341	117/18800	0.0198942	0.0853153	0.0617802	MYADM/CLIC4/RAP1B/MSN/VCL/CLDN1	6
BP	GO:0034103	regulation of tissue remodeling	5/341	86/18800	0.0201082	0.0861414	0.0623784	SPP1/ADAM8/TMBIM1/GPNMB/P2RX7	5
BP	GO:1903050	regulation of proteolysis involved in cellular protein catabolic process	9/341	223/18800	0.0209068	0.0894438	0.0647698	APOE/NUPR1/LAPTM5/PLK3/PSMC1/TREM2/RAD23A/VCP/BCAP31	9
BP	GO:0001912	positive regulation of leukocyte mediated cytotoxicity	4/341	58/18800	0.0209454	0.0894438	0.0647698	SPI1/ITGAM/B2M/P2RX7	4
BP	GO:0060135	maternal process involved in female pregnancy	4/341	58/18800	0.0209454	0.0894438	0.0647698	SPP1/TPPP3/CTSB/BSG	4
BP	GO:0015749	monosaccharide transmembrane transport	6/341	119/18800	0.0214287	0.0913145	0.0661245	FABP5/SORT1/PEA15/SELENOS/HK2/SLC2A3	6
BP	GO:0045471	response to ethanol	6/341	119/18800	0.0214287	0.0913145	0.0661245	S100A8/CCND1/RHOA/HPGD/CLDN1/SOD1	6
BP	GO:0140694	non-membrane-bounded organelle assembly	13/341	379/18800	0.0215184	0.0916002	0.0663314	FLNA/TNNT1/ACTG1/GSN/TUBB/PLEC/MSN/LCP1/WDR1/RHOA/CSRP1/EIF6/ITGB1	13
BP	GO:0036336	dendritic cell migration	3/341	33/18800	0.021593	0.0916287	0.066352	SPI1/SLAMF8/TRPM4	3
BP	GO:0061842	microtubule organizing center localization	3/341	33/18800	0.021593	0.0916287	0.066352	SUN2/ARPC5/DYNC1LI2	3
BP	GO:1903715	regulation of aerobic respiration	3/341	33/18800	0.021593	0.0916287	0.066352	NUPR1/RHOA/VCP	3
BP	GO:0098739	import across plasma membrane	8/341	188/18800	0.0216682	0.0918512	0.0665131	SLC6A6/SLC43A2/ATP2B4/SLC12A8/TRPV2/ITGB1/SLC2A3/TRPM4	8
BP	GO:0045834	positive regulation of lipid metabolic process	7/341	153/18800	0.0217538	0.0920214	0.0666364	ANXA1/APOE/FGR/CAPN2/APOC1/CD81/PDGFB	7
BP	GO:2001236	regulation of extrinsic apoptotic signaling pathway	7/341	153/18800	0.0217538	0.0920214	0.0666364	LMNA/LGALS3/BID/TMBIM1/PEA15/SERPINE1/IFI6	7
BP	GO:0000422	autophagy of mitochondrion	5/341	88/18800	0.0219748	0.0924334	0.0669347	TSPO/CTSK/VDAC1/HK2/RETREG1	5
BP	GO:0002709	regulation of T cell mediated immunity	5/341	88/18800	0.0219748	0.0924334	0.0669347	CD81/LILRB4/B2M/P2RX7/TRPM4	5
BP	GO:0061726	mitochondrion disassembly	5/341	88/18800	0.0219748	0.0924334	0.0669347	TSPO/CTSK/VDAC1/HK2/RETREG1	5
BP	GO:0000082	G1/S transition of mitotic cell cycle	9/341	225/18800	0.0219999	0.0924334	0.0669347	RGCC/ANXA1/CCND1/BID/CCL2/GPNMB/PLK3/ITGB1/PTPN6	9
BP	GO:0060348	bone development	9/341	225/18800	0.0219999	0.0924334	0.0669347	ANXA2/ACP5/SNX10/RHOA/ENG/FAM20C/ZNF385A/PLS3/PTPN6	9
BP	GO:0031102	neuron projection regeneration	4/341	59/18800	0.0221572	0.0924334	0.0669347	SPP1/FLNA/TSPO/GRN	4
BP	GO:0002702	positive regulation of production of molecular mediator of immune response	6/341	120/18800	0.0222251	0.0924334	0.0669347	CD81/LAPTM5/B2M/MIF/GPI/CD40	6
BP	GO:0030217	T cell differentiation	10/341	263/18800	0.0222413	0.0924334	0.0669347	ANXA1/TCIRG1/ADAM8/SPI1/LILRB4/RHOA/B2M/FCER1G/LFNG/SOD1	10
BP	GO:0032412	regulation of ion transmembrane transporter activity	10/341	263/18800	0.0222413	0.0924334	0.0669347	GSTO1/GLRX/CALM1/YWHAH/CCL2/MMP9/AHNAK/ACTN4/TREM2/ITGB1	10
BP	GO:0001933	negative regulation of protein phosphorylation	12/341	341/18800	0.0223466	0.0924334	0.0669347	APOE/MYADM/PLEC/CALM1/YWHAG/LILRB4/CD109/CORO1C/ENG/MVP/PPIA/PTPN6	12
BP	GO:0001768	establishment of T cell polarity	2/341	13/18800	0.0224226	0.0924334	0.0669347	GSN/MYH9	2
BP	GO:0003334	keratinocyte development	2/341	13/18800	0.0224226	0.0924334	0.0669347	PLEC/FLNB	2
BP	GO:0009176	pyrimidine deoxyribonucleoside monophosphate metabolic process	2/341	13/18800	0.0224226	0.0924334	0.0669347	UPP1/TYMP	2
BP	GO:0009415	response to water	2/341	13/18800	0.0224226	0.0924334	0.0669347	PLEC/ATP2B4	2
BP	GO:0030836	positive regulation of actin filament depolymerization	2/341	13/18800	0.0224226	0.0924334	0.0669347	DSTN/WDR1	2
BP	GO:0031392	regulation of prostaglandin biosynthetic process	2/341	13/18800	0.0224226	0.0924334	0.0669347	FABP5/ANXA1	2
BP	GO:0033700	phospholipid efflux	2/341	13/18800	0.0224226	0.0924334	0.0669347	APOE/APOC1	2
BP	GO:0036005	response to macrophage colony-stimulating factor	2/341	13/18800	0.0224226	0.0924334	0.0669347	CSF1/TREM2	2
BP	GO:0036006	cellular response to macrophage colony-stimulating factor stimulus	2/341	13/18800	0.0224226	0.0924334	0.0669347	CSF1/TREM2	2
BP	GO:0045820	negative regulation of glycolytic process	2/341	13/18800	0.0224226	0.0924334	0.0669347	FBP1/NUPR1	2
BP	GO:0051280	negative regulation of release of sequestered calcium ion into cytosol	2/341	13/18800	0.0224226	0.0924334	0.0669347	GSTO1/CALM1	2
BP	GO:0070572	positive regulation of neuron projection regeneration	2/341	13/18800	0.0224226	0.0924334	0.0669347	FLNA/GRN	2
BP	GO:0072683	T cell extravasation	2/341	13/18800	0.0224226	0.0924334	0.0669347	CD99/CCL2	2
BP	GO:0099010	modification of postsynaptic structure	2/341	13/18800	0.0224226	0.0924334	0.0669347	PFN1/RHOA	2
BP	GO:1900426	positive regulation of defense response to bacterium	2/341	13/18800	0.0224226	0.0924334	0.0669347	GRN/EMILIN2	2
BP	GO:0050678	regulation of epithelial cell proliferation	13/341	382/18800	0.0227713	0.0937752	0.0679064	RGCC/APOE/CCND1/NUPR1/RTN4/GRN/CCL2/CD109/B2M/CLDN1/PDGFB/NEAT1/MYDGF	13
BP	GO:0050731	positive regulation of peptidyl-tyrosine phosphorylation	8/341	190/18800	0.0229102	0.0941555	0.0681817	CD44/CD81/CSPG4/ITGA5/MIF/PDGFB/TREM2/CD40	8
BP	GO:0061136	regulation of proteasomal protein catabolic process	8/341	190/18800	0.0229102	0.0941555	0.0681817	APOE/NUPR1/PLK3/PSMC1/TREM2/RAD23A/VCP/BCAP31	8
BP	GO:0019932	second-messenger-mediated signaling	11/341	303/18800	0.0229727	0.0943103	0.0682938	AQP1/APOE/GSTO1/GBP1/CAP1/CALM1/ATP2B4/P2RX7/TREM2/TRPM4/BCAP31	11
BP	GO:0006690	icosanoid metabolic process	6/341	121/18800	0.0230412	0.0943103	0.0682938	FABP5/ANXA1/MGST3/HPGD/MIF/AKR1C3	6
BP	GO:0030282	bone mineralization	6/341	121/18800	0.0230412	0.0943103	0.0682938	FGR/SGMS2/SNX10/FAM20C/P2RX7/TRPM4	6
BP	GO:0051209	release of sequestered calcium ion into cytosol	6/341	121/18800	0.0230412	0.0943103	0.0682938	GSTO1/DIAPH1/CALM1/ERO1A/P2RX7/PTPN6	6
BP	GO:0010984	regulation of lipoprotein particle clearance	3/341	34/18800	0.023372	0.0950869	0.0688562	ANXA2/APOC1/TREM2	3
BP	GO:0016486	peptide hormone processing	3/341	34/18800	0.023372	0.0950869	0.0688562	CTSZ/ATP6AP2/ERO1A	3
BP	GO:0033006	regulation of mast cell activation involved in immune response	3/341	34/18800	0.023372	0.0950869	0.0688562	FGR/RAC2/PTPN6	3
BP	GO:0033238	regulation of cellular amine metabolic process	3/341	34/18800	0.023372	0.0950869	0.0688562	ATP2B4/ITGB2/ITGAM	3
BP	GO:0034383	low-density lipoprotein particle clearance	3/341	34/18800	0.023372	0.0950869	0.0688562	ANXA2/LIPA/TREM2	3
BP	GO:1901797	negative regulation of signal transduction by p53 class mediator	3/341	34/18800	0.023372	0.0950869	0.0688562	CD44/MIF/ZNF385A	3
BP	GO:1903078	positive regulation of protein localization to plasma membrane	4/341	60/18800	0.0234109	0.0951494	0.0689015	LGALS3/ATP2B4/TREM2/ITGB1	4
BP	GO:0051283	negative regulation of sequestering of calcium ion	6/341	122/18800	0.0238772	0.0967179	0.0700373	GSTO1/DIAPH1/CALM1/ERO1A/P2RX7/PTPN6	6
BP	GO:0008643	carbohydrate transport	7/341	156/18800	0.0238853	0.0967179	0.0700373	AQP1/FABP5/SORT1/PEA15/SELENOS/HK2/SLC2A3	7
BP	GO:0002028	regulation of sodium ion transport	5/341	90/18800	0.0239504	0.0967179	0.0700373	GLRX/YWHAH/ATP2B4/ACTN4/P2RX7	5
BP	GO:0030901	midbrain development	5/341	90/18800	0.0239504	0.0967179	0.0700373	ACTB/CALM1/YWHAH/YWHAQ/RHOA	5
BP	GO:0042475	odontogenesis of dentin-containing tooth	5/341	90/18800	0.0239504	0.0967179	0.0700373	TCIRG1/SERPINE1/FAM20C/BSG/CSF1	5
BP	GO:0060191	regulation of lipase activity	5/341	90/18800	0.0239504	0.0967179	0.0700373	ANXA1/RHOC/APOC1/SORT1/RHOA	5
BP	GO:0032409	regulation of transporter activity	11/341	305/18800	0.0239642	0.0967179	0.0700373	GSTO1/ACTB/GLRX/CALM1/YWHAH/CCL2/MMP9/AHNAK/ACTN4/TREM2/ITGB1	11
BP	GO:0031960	response to corticosteroid	7/341	157/18800	0.0246266	0.0992923	0.0719015	AQP1/ANXA1/CCND1/RHOA/AKR1C3/CLDN1/ENG	7
BP	GO:0043112	receptor metabolic process	4/341	61/18800	0.0247069	0.0994175	0.0719922	APOE/ANXA2/LAPTM5/SH3GLB1	4
BP	GO:0045428	regulation of nitric oxide biosynthetic process	4/341	61/18800	0.0247069	0.0994175	0.0719922	TSPO/ATP2B4/ACP5/CD47	4
CC	GO:0030055	cell-substrate junction	63/350	428/19594	2.52333e-39	1.07746e-36	7.25125e-37	CD9/VIM/FLNA/ANXA1/TPM4/PDLIM1/RALA/ACTG1/CD44/ACTN1/GSN/ACTB/PDLIM7/ANXA5/FERMT2/CAPN2/CD151/ADGRE5/CD99/CAP1/PLEC/CD81/MSN/TNS1/PFN1/CSPG4/YWHAG/LCP1/ACTR3/YWHAQ/ITGB5/ITGB2/RAB10/FLNB/CORO1C/VCL/ITGA5/LIMS1/AHNAK/RHOA/B2M/FERMT3/ILK/ARPC5/TLN1/ACTN4/ENG/SLC9A3R2/ALCAM/CSRP1/VASP/ZYX/ARF1/MYH9/YWHAZ/BSG/ARPC2/PPP1CB/ITGB1/CFL1/RAC2/PPIA/PARVB	63
CC	GO:0005925	focal adhesion	62/350	419/19594	7.86145e-39	1.67842e-36	1.12957e-36	CD9/VIM/FLNA/ANXA1/TPM4/PDLIM1/RALA/ACTG1/CD44/ACTN1/GSN/ACTB/PDLIM7/ANXA5/FERMT2/CAPN2/CD151/ADGRE5/CD99/CAP1/PLEC/CD81/MSN/TNS1/PFN1/CSPG4/YWHAG/LCP1/ACTR3/YWHAQ/ITGB5/ITGB2/RAB10/FLNB/CORO1C/VCL/ITGA5/LIMS1/AHNAK/RHOA/B2M/ILK/ARPC5/TLN1/ACTN4/ENG/SLC9A3R2/ALCAM/CSRP1/VASP/ZYX/ARF1/MYH9/YWHAZ/BSG/ARPC2/PPP1CB/ITGB1/CFL1/RAC2/PPIA/PARVB	62
CC	GO:0015629	actin cytoskeleton	48/350	499/19594	1.08269e-21	1.54103e-19	1.03711e-19	FLNA/ANXA1/TPM4/TNNT1/MYADM/PDLIM1/ACTG1/ACTN1/GSN/ACTB/DIAPH1/PDLIM7/DPYSL3/FGR/FERMT2/CAPG/CAPN2/DSTN/GBP1/CLIC4/CAP1/ADAM8/SPTAN1/LCP1/WDR1/ACTR3/MYO1E/LSP1/MYO1G/MYL6/TWF2/FLNB/CORO1C/PDLIM4/VCL/AHNAK/FERMT3/ILK/ARPC5/ACTN4/VASP/ZYX/MYH9/ARPC2/PLS3/CFL1/RAC2/PARVB	48
CC	GO:0034774	secretory granule lumen	39/350	322/19594	2.57395e-21	2.74769e-19	1.84918e-19	CSTB/FABP5/FN1/S100A11/PKM/ANXA2/ACTN1/GSN/S100A8/FGR/TUBB/CTSD/CYB5R3/CAP1/PSMD7/GRN/VAT1/SPTAN1/PGAM1/CTSZ/VCL/PSMB1/B2M/FERMT3/SERPINE1/MIF/GPI/ARPC5/ACTN4/PSMD1/PDGFB/HEXB/PDXK/MVP/LYZ/OSCAR/VCP/PPIA/PTPN6	39
CC	GO:0060205	cytoplasmic vesicle lumen	39/350	325/19594	3.60672e-21	3.08013e-19	2.07291e-19	CSTB/FABP5/FN1/S100A11/PKM/ANXA2/ACTN1/GSN/S100A8/FGR/TUBB/CTSD/CYB5R3/CAP1/PSMD7/GRN/VAT1/SPTAN1/PGAM1/CTSZ/VCL/PSMB1/B2M/FERMT3/SERPINE1/MIF/GPI/ARPC5/ACTN4/PSMD1/PDGFB/HEXB/PDXK/MVP/LYZ/OSCAR/VCP/PPIA/PTPN6	39
CC	GO:0031983	vesicle lumen	39/350	327/19594	4.50687e-21	3.20739e-19	2.15856e-19	CSTB/FABP5/FN1/S100A11/PKM/ANXA2/ACTN1/GSN/S100A8/FGR/TUBB/CTSD/CYB5R3/CAP1/PSMD7/GRN/VAT1/SPTAN1/PGAM1/CTSZ/VCL/PSMB1/B2M/FERMT3/SERPINE1/MIF/GPI/ARPC5/ACTN4/PSMD1/PDGFB/HEXB/PDXK/MVP/LYZ/OSCAR/VCP/PPIA/PTPN6	39
CC	GO:0101002	ficolin-1-rich granule	30/350	185/19594	2.79846e-20	1.70706e-18	1.14884e-18	CSTB/PKM/LGALS3/GSN/DIAPH1/CTSD/TCIRG1/ITGAX/PSMD7/ADAM8/FTH1/PGAM1/CTSZ/ATP6AP2/MMP9/ITGB2/VCL/PSMB1/RHOA/CTSB/FCER1G/MIF/GPI/ARPC5/SLC11A1/MVP/SLC2A3/VCP/PPIA/CD58	30
CC	GO:0070820	tertiary granule	26/350	164/19594	1.78063e-17	9.50411e-16	6.39621e-16	CSTB/LGALS3/CLEC5A/DIAPH1/CTSD/TCIRG1/ITGAX/ADAM8/FTH1/SPTAN1/CYSTM1/ATP6AP2/MMP9/ITGB2/ITGAM/RHOA/B2M/FCER1G/SLC11A1/LYZ/OSCAR/SLC2A3/PTPN6/CD47/CD58/KCNAB2	26
CC	GO:0031252	cell leading edge	37/350	416/19594	8.45999e-16	4.0138e-14	2.70126e-14	VIM/S100A11/MYADM/S100A6/CD44/ACTN1/GSN/ACTB/DIAPH1/PDLIM7/DPYSL3/FGR/FERMT2/CAPG/CCDC88A/CSPG4/LCP1/ATP6AP2/ACTR3/MYO1G/TWF2/CORO1C/PDLIM4/ITGA5/RHOA/ILK/ARPC5/TLN1/VASP/CLIP1/ARF1/MYH9/ARPC2/ITGB1/CFL1/RAC2/PARVB	37
CC	GO:0030667	secretory granule membrane	32/350	312/19594	1.49644e-15	6.38981e-14	4.30031e-14	CD9/FABP5/ANPEP/LGALS3/CLEC5A/CD44/DIAPH1/ADGRE5/RAP1B/TCIRG1/ITGAX/ADAM8/TMBIM1/APLP2/CYSTM1/ATP6AP2/CD63/ITGB2/ITGAM/RAB10/CD109/RHOA/FCER1G/HLA-C/LHFPL2/BRI3/SLC11A1/BSG/SLC2A3/CD47/CD58/KCNAB2	32
CC	GO:0005911	cell-cell junction	36/350	497/19594	1.07065e-12	4.15607e-11	2.79701e-11	S100A11/FLNA/ANXA1/ANXA2/MYADM/PDLIM1/ACTG1/ACTN1/ACTB/PDLIM7/CCND1/FERMT2/CLIC4/RAP1B/YWHAH/MSN/WDR1/ACTR3/MYO1E/RAB10/PDLIM4/VCL/ITGA5/LIMS1/AHNAK/RHOA/TLN1/CLDN1/NDRG1/P2RX7/VASP/ZYX/MYH9/MTDH/ITGB1/PTPN6	36
CC	GO:0000502	proteasome complex	14/350	59/19594	1.67223e-12	5.95036e-11	4.00456e-11	PSMD7/PSMA7/PSMB6/PSMB2/PSMA3/PSMB1/PSMD1/PSMC1/PSMB5/PSMB4/RAD23A/VCP/ADRM1/PSMD8	14
CC	GO:0030016	myofibril	24/350	228/19594	3.34247e-12	1.09787e-10	7.38863e-11	FLNA/TPM4/TNNT1/ENO1/PDLIM1/ACTG1/ACTN1/PDLIM7/FERMT2/PLEC/CALM1/ATP2B4/TWF2/FLNB/CORO1C/PDLIM4/VCL/AHNAK/ILK/ACTN4/CSRP1/SYNE1/ARF1/PARVB	24
CC	GO:1904813	ficolin-1-rich granule lumen	18/350	124/19594	8.16346e-12	2.28141e-10	1.53538e-10	CSTB/PKM/GSN/CTSD/PSMD7/FTH1/PGAM1/CTSZ/MMP9/VCL/PSMB1/CTSB/MIF/GPI/ARPC5/MVP/VCP/PPIA	18
CC	GO:0043292	contractile fiber	24/350	238/19594	8.41166e-12	2.28141e-10	1.53538e-10	FLNA/TPM4/TNNT1/ENO1/PDLIM1/ACTG1/ACTN1/PDLIM7/FERMT2/PLEC/CALM1/ATP2B4/TWF2/FLNB/CORO1C/PDLIM4/VCL/AHNAK/ILK/ACTN4/CSRP1/SYNE1/ARF1/PARVB	24
CC	GO:1905369	endopeptidase complex	15/350	79/19594	8.54862e-12	2.28141e-10	1.53538e-10	CAPN2/PSMD7/PSMA7/PSMB6/PSMB2/PSMA3/PSMB1/PSMD1/PSMC1/PSMB5/PSMB4/RAD23A/VCP/ADRM1/PSMD8	15
CC	GO:0030027	lamellipodium	22/350	202/19594	1.38646e-11	3.48246e-10	2.34367e-10	CD44/GSN/ACTB/DPYSL3/FERMT2/CAPG/CCDC88A/CSPG4/ACTR3/MYO1G/TWF2/CORO1C/PDLIM4/RHOA/ILK/ARPC5/VASP/ARPC2/ITGB1/CFL1/RAC2/PARVB	22
CC	GO:0032432	actin filament bundle	14/350	78/19594	9.47672e-11	2.24809e-09	1.51295e-09	FLNA/TPM4/PDLIM1/ACTN1/PDLIM7/FERMT2/LCP1/FLNB/PDLIM4/ILK/ACTN4/ZYX/MYH9/PLS3	14
CC	GO:0005938	cell cortex	25/350	310/19594	3.86202e-10	8.67937e-09	5.84117e-09	FLNA/CRIP2/TPM4/MYADM/ENO1/ACTN1/GSN/ACTB/FERMT2/CAPN2/DSTN/RHOC/CAP1/PFN1/SPTAN1/CTSZ/WDR1/MYO1E/FLNB/CORO1C/RHOA/ACTN4/MYH9/TNFAIP2/RAC2	25
CC	GO:0045335	phagocytic vesicle	17/350	138/19594	4.41143e-10	9.41841e-09	6.33853e-09	VIM/ACTG1/GSN/TCIRG1/ADAM8/RAB11FIP1/ITGB5/RAB10/FLNB/B2M/HLA-C/TAPBP/ZYX/SLC11A1/NCF2/RAC2/SYT11	17
CC	GO:0101003	ficolin-1-rich granule membrane	12/350	61/19594	6.94545e-10	1.41224e-08	9.5043e-09	LGALS3/DIAPH1/TCIRG1/ITGAX/ADAM8/ATP6AP2/ITGB2/RHOA/FCER1G/SLC11A1/SLC2A3/CD58	12
CC	GO:0030017	sarcomere	20/350	209/19594	1.20878e-09	2.34613e-08	1.57893e-08	FLNA/TPM4/TNNT1/ENO1/PDLIM1/ACTN1/PDLIM7/FERMT2/PLEC/CALM1/ATP2B4/FLNB/CORO1C/PDLIM4/ILK/ACTN4/CSRP1/SYNE1/ARF1/PARVB	20
CC	GO:1905368	peptidase complex	15/350	111/19594	1.28585e-09	2.38721e-08	1.60658e-08	CAPN2/PSMD7/PSMA7/PSMB6/PSMB2/PSMA3/PSMB1/PSMD1/PSMC1/PSMB5/PSMB4/RAD23A/VCP/ADRM1/PSMD8	15
CC	GO:0005775	vacuolar lumen	18/350	174/19594	2.37795e-09	4.23077e-08	2.84728e-08	FABP5/SDC2/ANXA2/TUBB/CTSD/CYB5R3/CAP1/VCAN/CTSK/LIPA/GRN/VAT1/CSPG4/CTSB/PSMD1/HEXB/LYZ/VCP	18
CC	GO:0001725	stress fiber	12/350	69/19594	3.09188e-09	4.95159e-08	3.33239e-08	TPM4/PDLIM1/ACTN1/PDLIM7/FERMT2/LCP1/FLNB/PDLIM4/ILK/ACTN4/ZYX/MYH9	12
CC	GO:0097517	contractile actin filament bundle	12/350	69/19594	3.09188e-09	4.95159e-08	3.33239e-08	TPM4/PDLIM1/ACTN1/PDLIM7/FERMT2/LCP1/FLNB/PDLIM4/ILK/ACTN4/ZYX/MYH9	12
CC	GO:0001726	ruffle	18/350	177/19594	3.13098e-09	4.95159e-08	3.33239e-08	S100A11/MYADM/S100A6/ACTN1/DIAPH1/PDLIM7/FGR/CAPG/CSPG4/LCP1/CORO1C/ITGA5/RHOA/TLN1/CLIP1/MYH9/ITGB1/CFL1	18
CC	GO:0042581	specific granule	17/350	160/19594	4.42316e-09	6.74532e-08	4.53956e-08	CLEC5A/CTSD/ADAM8/TMBIM1/SPTAN1/CTSZ/ITGB2/ITGAM/VCL/B2M/PDXK/LYZ/OSCAR/SLC2A3/PTPN6/CD47/KCNAB2	17
CC	GO:0070821	tertiary granule membrane	12/350	73/19594	6.04872e-09	8.90622e-08	5.99383e-08	CLEC5A/ITGAX/ADAM8/CYSTM1/ATP6AP2/ITGB2/ITGAM/FCER1G/SLC11A1/SLC2A3/CD47/KCNAB2	12
CC	GO:0042641	actomyosin	12/350	77/19594	1.13405e-08	1.61413e-07	1.0863e-07	TPM4/PDLIM1/ACTN1/PDLIM7/FERMT2/LCP1/FLNB/PDLIM4/ILK/ACTN4/ZYX/MYH9	12
CC	GO:0005884	actin filament	14/350	113/19594	1.44477e-08	1.99005e-07	1.33929e-07	ANXA1/TPM4/PDLIM1/ACTG1/ACTN1/ACTB/DIAPH1/PDLIM7/DPYSL3/LCP1/TWF2/PDLIM4/PLS3/RAC2	14
CC	GO:0005839	proteasome core complex	7/350	20/19594	3.46898e-08	4.62893e-07	3.11524e-07	PSMA7/PSMB6/PSMB2/PSMA3/PSMB1/PSMB5/PSMB4	7
CC	GO:0030863	cortical cytoskeleton	13/350	107/19594	6.03484e-08	7.80871e-07	5.25522e-07	TPM4/MYADM/ACTN1/GSN/ACTB/CAPN2/DSTN/CAP1/SPTAN1/WDR1/MYO1E/ACTN4/MYH9	13
CC	GO:0062023	collagen-containing extracellular matrix	26/350	429/19594	6.61907e-08	8.31277e-07	5.59444e-07	CSTB/S100A10/FN1/SDC2/ANXA1/APOE/PKM/ANXA2/S100A6/LGALS3/LGALS1/S100A8/ANXA5/ANXA4/CTSD/S100A4/CD151/VCAN/CSPG4/TGFBI/EMILIN2/CTSZ/MMP9/CTSB/SERPINE1/PDGFB	26
CC	GO:0005912	adherens junction	16/350	172/19594	8.36574e-08	1.02062e-06	6.86871e-07	S100A11/ANXA1/ANXA2/PDLIM1/ACTB/PDLIM7/FERMT2/MSN/MYO1E/RAB10/PDLIM4/VCL/TLN1/NDRG1/ZYX/MYH9	16
CC	GO:0030864	cortical actin cytoskeleton	11/350	79/19594	1.54333e-07	1.83056e-06	1.23196e-06	MYADM/ACTN1/GSN/CAPN2/DSTN/CAP1/SPTAN1/WDR1/MYO1E/ACTN4/MYH9	11
CC	GO:0030139	endocytic vesicle	22/350	342/19594	2.52895e-07	2.91854e-06	1.96416e-06	CD9/VIM/APOE/RALA/ACTG1/MARCO/GSN/TCIRG1/ADAM8/RAB11FIP1/MYO1E/ITGB5/RAB10/FLNB/B2M/HLA-C/TAPBP/ZYX/SLC11A1/NCF2/RAC2/SYT11	22
CC	GO:1904724	tertiary granule lumen	9/350	55/19594	5.15167e-07	5.78885e-06	3.89586e-06	CSTB/CTSD/FTH1/SPTAN1/MMP9/B2M/LYZ/OSCAR/PTPN6	9
CC	GO:0042470	melanosome	12/350	109/19594	5.79792e-07	6.18928e-06	4.16535e-06	ANXA2/PRDX1/CAPG/CTSD/CALU/CD63/CTSB/GPNMB/YWHAZ/BSG/TRPV2/ITGB1	12
CC	GO:0048770	pigment granule	12/350	109/19594	5.79792e-07	6.18928e-06	4.16535e-06	ANXA2/PRDX1/CAPG/CTSD/CALU/CD63/CTSB/GPNMB/YWHAZ/BSG/TRPV2/ITGB1	12
CC	GO:0002102	podosome	7/350	29/19594	6.08122e-07	6.25088e-06	4.20681e-06	TPM4/GSN/ADAM8/LCP1/WDR1/VCL/FERMT3	7
CC	GO:0031256	leading edge membrane	15/350	175/19594	6.14841e-07	6.25088e-06	4.20681e-06	CD44/DIAPH1/FGR/FERMT2/CSPG4/LCP1/ATP6AP2/MYO1G/CORO1C/ITGA5/RHOA/TLN1/VASP/ITGB1/CFL1	15
CC	GO:0035578	azurophil granule lumen	11/350	91/19594	6.67784e-07	6.63125e-06	4.46279e-06	FABP5/ANXA2/TUBB/CYB5R3/CAP1/GRN/VAT1/PSMD1/HEXB/LYZ/VCP	11
CC	GO:0019774	proteasome core complex, beta-subunit complex	5/350	11/19594	7.47543e-07	7.20403e-06	4.84827e-06	PSMB6/PSMB2/PSMB1/PSMB5/PSMB4	5
CC	GO:0005766	primary lysosome	14/350	155/19594	7.76078e-07	7.20403e-06	4.84827e-06	FABP5/ANXA2/TUBB/CYB5R3/CAP1/RAP1B/GRN/VAT1/CD63/PSMD1/HEXB/BRI3/LYZ/VCP	14
CC	GO:0042582	azurophil granule	14/350	155/19594	7.76078e-07	7.20403e-06	4.84827e-06	FABP5/ANXA2/TUBB/CYB5R3/CAP1/RAP1B/GRN/VAT1/CD63/PSMD1/HEXB/BRI3/LYZ/VCP	14
CC	GO:0035580	specific granule lumen	9/350	62/19594	1.47262e-06	1.33789e-05	9.00392e-06	CTSD/SPTAN1/CTSZ/VCL/B2M/PDXK/LYZ/OSCAR/PTPN6	9
CC	GO:0045121	membrane raft	20/350	326/19594	1.86219e-06	1.65658e-05	1.11487e-05	S100A10/CAVIN1/ANXA2/MYADM/TUBB/PGK1/CAPN2/CTSD/CAVIN3/MYOF/VDAC1/KCNMA1/ATP2B4/ITGB2/ITGAM/CORO1C/AHNAK/BSG/TREM2/ITGB1	20
CC	GO:0098857	membrane microdomain	20/350	327/19594	1.95165e-06	1.70073e-05	1.14458e-05	S100A10/CAVIN1/ANXA2/MYADM/TUBB/PGK1/CAPN2/CTSD/CAVIN3/MYOF/VDAC1/KCNMA1/ATP2B4/ITGB2/ITGAM/CORO1C/AHNAK/BSG/TREM2/ITGB1	20
CC	GO:0031091	platelet alpha granule	10/350	91/19594	5.18359e-06	4.42679e-05	2.9792e-05	CD9/FN1/ACTN1/APLP2/CD109/FERMT3/SERPINE1/ACTN4/PDGFB/LHFPL2	10
CC	GO:0031674	I band	12/350	139/19594	7.64049e-06	6.39704e-05	4.30517e-05	FLNA/PDLIM1/ACTN1/PDLIM7/FERMT2/PLEC/ATP2B4/FLNB/PDLIM4/ACTN4/CSRP1/PARVB	12
CC	GO:0098636	protein complex involved in cell adhesion	7/350	43/19594	1.01278e-05	8.31651e-05	5.59696e-05	LGALS1/ITGAX/ITGB5/ITGB2/ITGAM/ITGA5/ITGB1	7
CC	GO:0031253	cell projection membrane	19/350	339/19594	1.22986e-05	9.9085e-05	6.66836e-05	AQP1/CD44/DIAPH1/FGR/FERMT2/MSN/CSPG4/SLC6A6/LCP1/ATP6AP2/CORO1C/ITGA5/RHOA/GPI/TLN1/VASP/ARPC2/ITGB1/CFL1	19
CC	GO:0005903	brush border	10/350	102/19594	1.44444e-05	0.000114218	7.68677e-05	AQP1/FLNA/ACTN1/CLIC1/PLEC/ACTR3/MYO1E/MYL6/FLNB/MYH9	10
CC	GO:0008305	integrin complex	6/350	31/19594	1.57115e-05	0.000121978	8.20906e-05	ITGAX/ITGB5/ITGB2/ITGAM/ITGA5/ITGB1	6
CC	GO:0005838	proteasome regulatory particle	5/350	19/19594	1.67232e-05	0.000127515	8.58167e-05	PSMD7/PSMD1/PSMC1/ADRM1/PSMD8	5
CC	GO:0030018	Z disc	11/350	127/19594	1.77261e-05	0.00013279	8.93669e-05	FLNA/PDLIM1/ACTN1/PDLIM7/PLEC/ATP2B4/FLNB/PDLIM4/ACTN4/CSRP1/PARVB	11
CC	GO:0045177	apical part of cell	21/350	424/19594	2.76981e-05	0.00020194	0.000135904	AQP1/FN1/ANXA1/ACTG1/CD44/SLC16A3/CLIC4/TCIRG1/CTSK/MSN/CSPG4/SLC6A6/KCNMA1/ATP6AP2/ATP6V1G1/SNX10/CTSB/CLDN1/SLC9A3R2/ATP6V1A/MTDH	21
CC	GO:0098862	cluster of actin-based cell projections	12/350	158/19594	2.79027e-05	0.00020194	0.000135904	AQP1/FLNA/ACTN1/CLIC1/RHOC/PLEC/ACTR3/MYO1E/MYL6/TWF2/FLNB/MYH9	12
CC	GO:0031258	lamellipodium membrane	5/350	22/19594	3.62396e-05	0.000257905	0.000173568	CD44/FERMT2/CSPG4/VASP/CFL1	5
CC	GO:0022624	proteasome accessory complex	5/350	23/19594	4.5631e-05	0.000319417	0.000214966	PSMD7/PSMD1/PSMC1/ADRM1/PSMD8	5
CC	GO:0005788	endoplasmic reticulum lumen	17/350	311/19594	4.81974e-05	0.00033194	0.000223394	SPP1/FN1/SDC2/APOE/LGALS1/VCAN/DBI/APLP2/CTSZ/CALU/PRSS23/ERO1A/B2M/FAM20C/PDGFB/CSF1/MYDGF	17
CC	GO:0016323	basolateral plasma membrane	14/350	226/19594	5.92506e-05	0.000400251	0.000269367	AQP1/ANXA1/ANXA2/CD44/SLC16A3/CD81/SLC43A3/MSN/SLC6A6/ATP2B4/HPGD/CLDN1/PDGFB/BSG	14
CC	GO:0032587	ruffle membrane	9/350	97/19594	5.99908e-05	0.000400251	0.000269367	DIAPH1/FGR/LCP1/CORO1C/ITGA5/RHOA/TLN1/ITGB1/CFL1	9
CC	GO:0072562	blood microparticle	11/350	147/19594	6.86732e-05	0.000445684	0.000299943	FN1/APOE/ACTG1/GSN/ACTB/ANXA5/CLIC1/MSN/PFN1/ENG/YWHAZ	11
CC	GO:0030670	phagocytic vesicle membrane	8/350	77/19594	6.88879e-05	0.000445684	0.000299943	TCIRG1/RAB11FIP1/RAB10/B2M/HLA-C/TAPBP/SLC11A1/RAC2	8
CC	GO:0016471	vacuolar proton-transporting V-type ATPase complex	5/350	25/19594	6.99648e-05	0.000445895	0.000300085	TCIRG1/ATP6AP2/ATP6V1G1/ATP6V1F/ATP6V1A	5
CC	GO:0009897	external side of plasma membrane	21/350	455/19594	7.64309e-05	0.000479941	0.000322997	CD9/ANPEP/ANXA1/ANXA5/CAPN2/ITGAX/CTSK/CD276/ATP6AP2/ITGB2/ITGAM/ITGA5/CTSB/B2M/FCER1G/ENG/ALCAM/P2RX7/FCGR3A/CD40/ITGB1	21
CC	GO:0016324	apical plasma membrane	18/350	358/19594	8.53849e-05	0.000528396	0.000355608	AQP1/FN1/ANXA1/CD44/SLC16A3/TCIRG1/CTSK/MSN/CSPG4/SLC6A6/KCNMA1/ATP6AP2/ATP6V1G1/CTSB/CLDN1/SLC9A3R2/ATP6V1A/MTDH	18
CC	GO:0033176	proton-transporting V-type ATPase complex	5/350	27/19594	0.000103237	0.000629748	0.000423817	TCIRG1/ATP6AP2/ATP6V1G1/ATP6V1F/ATP6V1A	5
CC	GO:0031941	filamentous actin	5/350	29/19594	0.000147478	0.000886945	0.000596909	PDLIM1/ACTG1/PDLIM7/DPYSL3/PDLIM4	5
CC	GO:0005635	nuclear envelope	21/350	479/19594	0.000156258	0.000926699	0.000623663	AQP1/LMNA/MGST3/ENO1/S100A6/CCND1/GAPDH/TUBB/ANXA4/SLC16A3/CLIC1/MYOF/RTN4/SORT1/IFI27/SUN2/SYNE1/P2RX7/MTDH/MVP/RAC2	21
CC	GO:0009925	basal plasma membrane	14/350	251/19594	0.000179958	0.00105263	0.000708414	AQP1/ANXA1/ANXA2/CD44/SLC16A3/CD81/SLC43A3/MSN/SLC6A6/ATP2B4/HPGD/CLDN1/PDGFB/BSG	14
CC	GO:0044853	plasma membrane raft	9/350	113/19594	0.000195288	0.00112686	0.000758372	CAVIN1/CAVIN3/MYOF/KCNMA1/ATP2B4/ITGB2/ITGAM/CORO1C/TREM2	9
CC	GO:0031092	platelet alpha granule membrane	4/350	17/19594	0.00019813	0.00112802	0.00075915	CD9/APLP2/CD109/LHFPL2	4
CC	GO:0035579	specific granule membrane	8/350	91/19594	0.000224154	0.00125939	0.000847562	CLEC5A/ADAM8/TMBIM1/ITGB2/ITGAM/SLC2A3/CD47/KCNAB2	8
CC	GO:0031143	pseudopodium	4/350	18/19594	0.000251166	0.00139283	0.000937364	ACTN1/CAPN2/MSN/ACTN4	4
CC	GO:0016469	proton-transporting two-sector ATPase complex	6/350	50/19594	0.000254923	0.00139554	0.000939189	TCIRG1/ATP6AP2/ATP6V1G1/ATP6V1F/ATP6V1A/ATP5F1B	6
CC	GO:0031968	organelle outer membrane	13/350	232/19594	0.000290813	0.00157186	0.00105785	ENO1/TSPO/CYB5R3/BID/PLEC/SLC44A1/VAT1/VDAC1/IFI27/SYNE1/HK2/SH3GLB1/RAC2	13
CC	GO:0019867	outer membrane	13/350	234/19594	0.000315907	0.00168615	0.00113477	ENO1/TSPO/CYB5R3/BID/PLEC/SLC44A1/VAT1/VDAC1/IFI27/SYNE1/HK2/SH3GLB1/RAC2	13
CC	GO:0043202	lysosomal lumen	8/350	97/19594	0.000347519	0.00181452	0.00122116	SDC2/CTSD/VCAN/CTSK/LIPA/CSPG4/CTSB/HEXB	8
CC	GO:0031965	nuclear membrane	15/350	300/19594	0.000348455	0.00181452	0.00122116	AQP1/LMNA/ENO1/CCND1/GAPDH/ANXA4/SLC16A3/CLIC1/MYOF/SORT1/IFI27/SUN2/SYNE1/P2RX7/MTDH	15
CC	GO:0045178	basal part of cell	14/350	269/19594	0.000365116	0.00187715	0.00126331	AQP1/ANXA1/ANXA2/CD44/SLC16A3/CD81/SLC43A3/MSN/SLC6A6/ATP2B4/HPGD/CLDN1/PDGFB/BSG	14
CC	GO:0031904	endosome lumen	5/350	35/19594	0.000369276	0.00187715	0.00126331	CTSK/CD63/PDLIM4/CTSB/B2M	5
CC	GO:0033178	proton-transporting two-sector ATPase complex, catalytic domain	4/350	20/19594	0.000386611	0.00189751	0.00127701	ATP6V1G1/ATP6V1F/ATP6V1A/ATP5F1B	4
CC	GO:0034361	very-low-density lipoprotein particle	4/350	20/19594	0.000386611	0.00189751	0.00127701	APOE/APOC1/LPL/SELENOS	4
CC	GO:0034385	triglyceride-rich plasma lipoprotein particle	4/350	20/19594	0.000386611	0.00189751	0.00127701	APOE/APOC1/LPL/SELENOS	4
CC	GO:0005811	lipid droplet	8/350	100/19594	0.000427283	0.00207329	0.00139531	ANXA2/GAPDH/CYB5R3/HSD3B7/RAP1B/VCP/LPCAT2/BCAP31	8
CC	GO:0098858	actin-based cell projection	12/350	217/19594	0.000555113	0.0026633	0.00179238	CD44/CLIC4/RHOC/MSN/SLC6A6/LCP1/MYO1E/MYO1G/TWF2/VASP/ATP6V1A/ITGB1	12
CC	GO:0042383	sarcolemma	9/350	131/19594	0.000584597	0.00277359	0.00186661	AQP1/ANXA1/PLEC/ATP2B4/CORO1C/VCL/AHNAK/BSG/ITGB1	9
CC	GO:0032994	protein-lipid complex	5/350	39/19594	0.000617792	0.00289887	0.00195092	APOE/APOC1/LPL/DBI/SELENOS	5
CC	GO:0030666	endocytic vesicle membrane	11/350	194/19594	0.000761057	0.0035323	0.00237721	CD9/APOE/MARCO/TCIRG1/RAB11FIP1/RAB10/B2M/HLA-C/TAPBP/SLC11A1/RAC2	11
CC	GO:0000221	vacuolar proton-transporting V-type ATPase, V1 domain	3/350	11/19594	0.000838169	0.00384837	0.00258993	ATP6V1G1/ATP6V1F/ATP6V1A	3
CC	GO:0031227	intrinsic component of endoplasmic reticulum membrane	10/350	172/19594	0.00108205	0.00486976	0.00327732	SGMS2/RTN4/HM13/SELENOS/B2M/HLA-C/TAPBP/ESYT2/RETREG1/BCAP31	10
CC	GO:0001772	immunological synapse	5/350	44/19594	0.00108344	0.00486976	0.00327732	LGALS3/CD81/ARHGDIA/ALCAM/MYH9	5
CC	GO:0033180	proton-transporting V-type ATPase, V1 domain	3/350	12/19594	0.00110282	0.00490524	0.00330119	ATP6V1G1/ATP6V1F/ATP6V1A	3
CC	GO:0005902	microvillus	7/350	90/19594	0.00114754	0.00505153	0.00339965	CD44/CLIC4/MSN/SLC6A6/MYO1E/MYO1G/ATP6V1A	7
CC	GO:0005741	mitochondrial outer membrane	11/350	205/19594	0.00119316	0.00519877	0.00349874	TSPO/CYB5R3/BID/PLEC/SLC44A1/VAT1/VDAC1/IFI27/HK2/SH3GLB1/RAC2	11
CC	GO:0031093	platelet alpha granule lumen	6/350	67/19594	0.0012421	0.00535734	0.00360546	FN1/ACTN1/FERMT3/SERPINE1/ACTN4/PDGFB	6
CC	GO:0005774	vacuolar membrane	18/350	449/19594	0.00127261	0.00543405	0.00365708	ANPEP/ANXA2/CTSD/RAP1B/TCIRG1/SORT1/GRN/TMBIM1/ATP6AP2/CD63/ATP6V1G1/LAPTM5/AHNAK/ATP6V1F/BRI3/ATP6V1A/SH3GLB1/SYT11	18
CC	GO:0042627	chylomicron	3/350	13/19594	0.00141477	0.00598124	0.00402534	APOE/APOC1/LPL	3
CC	GO:0001891	phagocytic cup	4/350	28/19594	0.00145989	0.0061115	0.004113	ANXA1/LCP1/MYO1G/SYT11	4
CC	GO:0071556	integral component of lumenal side of endoplasmic reticulum membrane	4/350	29/19594	0.00166987	0.00685612	0.00461413	HM13/HLA-C/TAPBP/BCAP31	4
CC	GO:0098553	lumenal side of endoplasmic reticulum membrane	4/350	29/19594	0.00166987	0.00685612	0.00461413	HM13/HLA-C/TAPBP/BCAP31	4
CC	GO:0005765	lysosomal membrane	16/350	404/19594	0.00262642	0.01058	0.00712028	ANPEP/ANXA2/CTSD/RAP1B/TCIRG1/SORT1/GRN/TMBIM1/ATP6AP2/CD63/ATP6V1G1/LAPTM5/AHNAK/BRI3/ATP6V1A/SYT11	16
CC	GO:0098852	lytic vacuole membrane	16/350	404/19594	0.00262642	0.01058	0.00712028	ANPEP/ANXA2/CTSD/RAP1B/TCIRG1/SORT1/GRN/TMBIM1/ATP6AP2/CD63/ATP6V1G1/LAPTM5/AHNAK/BRI3/ATP6V1A/SYT11	16
CC	GO:0043034	costamere	3/350	16/19594	0.00266226	0.0106242	0.00715	PLEC/VCL/AHNAK	3
CC	GO:0030176	integral component of endoplasmic reticulum membrane	9/350	164/19594	0.00280724	0.011099	0.00746957	SGMS2/RTN4/HM13/SELENOS/B2M/HLA-C/TAPBP/RETREG1/BCAP31	9
CC	GO:0055037	recycling endosome	10/350	196/19594	0.0028419	0.011133	0.00749241	TUBA1A/RAB11FIP1/RAB10/PDLIM4/B2M/HLA-C/NDRG1/SLC31A2/ITGB1/SYT11	10
CC	GO:0032154	cleavage furrow	5/350	55/19594	0.00295837	0.0114839	0.00772857	RALA/RHOC/RHOA/MYH9/ITGB1	5
CC	GO:0031300	intrinsic component of organelle membrane	16/350	412/19594	0.00318244	0.012163	0.00818561	SGMS2/BID/RTN4/HM13/SELENOS/SUN2/B2M/HLA-C/P2RX7/TAPBP/ESYT2/LFNG/RETREG1/ZDHHC20/GHITM/BCAP31	16
CC	GO:0005767	secondary lysosome	3/350	17/19594	0.00319029	0.012163	0.00818561	ADAM8/FTH1/NCF2	3
CC	GO:0098576	lumenal side of membrane	4/350	35/19594	0.00338468	0.0127899	0.00860752	HM13/HLA-C/TAPBP/BCAP31	4
CC	GO:0005901	caveola	6/350	82/19594	0.00348816	0.0130653	0.00879286	CAVIN1/CAVIN3/MYOF/KCNMA1/ATP2B4/CORO1C	6
CC	GO:0034358	plasma lipoprotein particle	4/350	36/19594	0.00375493	0.013822	0.00930215	APOE/APOC1/LPL/SELENOS	4
CC	GO:1990777	lipoprotein particle	4/350	36/19594	0.00375493	0.013822	0.00930215	APOE/APOC1/LPL/SELENOS	4
CC	GO:0031301	integral component of organelle membrane	15/350	382/19594	0.0038194	0.0139392	0.00938098	SGMS2/BID/RTN4/HM13/SELENOS/SUN2/B2M/HLA-C/P2RX7/TAPBP/LFNG/RETREG1/ZDHHC20/GHITM/BCAP31	15
CC	GO:0055038	recycling endosome membrane	6/350	96/19594	0.00750996	0.0271759	0.0182892	RAB10/PDLIM4/B2M/HLA-C/NDRG1/SYT11	6
CC	GO:0071782	endoplasmic reticulum tubular network	3/350	23/19594	0.00767717	0.0275475	0.0185393	RTN4/RAB10/REEP5	3
CC	GO:0098562	cytoplasmic side of membrane	9/350	193/19594	0.00805121	0.0286489	0.0192805	S100A6/FGR/FERMT2/LILRB4/HM13/RHOA/MYH9/ESYT2/KCNAB2	9
CC	GO:0031234	extrinsic component of cytoplasmic side of plasma membrane	6/350	99/19594	0.00868519	0.0306494	0.0206268	S100A6/FGR/FERMT2/RHOA/ESYT2/KCNAB2	6
CC	GO:0044291	cell-cell contact zone	5/350	71/19594	0.00879044	0.0307665	0.0207057	ACTN1/YWHAH/VCL/AHNAK/ITGB1	5
CC	GO:0032153	cell division site	5/350	73/19594	0.00985391	0.0339324	0.0228363	RALA/RHOC/RHOA/MYH9/ITGB1	5
CC	GO:0035861	site of double-strand break	5/350	73/19594	0.00985391	0.0339324	0.0228363	LMNA/ACTR3/ARPC5/ARPC2/VCP	5
CC	GO:0009898	cytoplasmic side of plasma membrane	8/350	169/19594	0.0111714	0.0381615	0.0256824	S100A6/FGR/FERMT2/LILRB4/RHOA/MYH9/ESYT2/KCNAB2	8
CC	GO:0014704	intercalated disc	4/350	49/19594	0.0112722	0.0382003	0.0257086	ACTN1/YWHAH/VCL/ITGB1	4
CC	GO:0030175	filopodium	6/350	105/19594	0.0114213	0.0384006	0.0258434	MSN/LCP1/MYO1G/TWF2/VASP/ITGB1	6
CC	GO:0019897	extrinsic component of plasma membrane	8/350	170/19594	0.011547	0.0385201	0.0259238	S100A10/ANXA1/S100A6/FGR/FERMT2/RHOA/ESYT2/KCNAB2	8
CC	GO:0000220	vacuolar proton-transporting V-type ATPase, V0 domain	2/350	10/19594	0.0130229	0.0421272	0.0283513	TCIRG1/ATP6AP2	2
CC	GO:0005652	nuclear lamina	2/350	10/19594	0.0130229	0.0421272	0.0283513	LMNA/EIF6	2
CC	GO:0005916	fascia adherens	2/350	10/19594	0.0130229	0.0421272	0.0283513	ACTN1/VCL	2
CC	GO:0031313	extrinsic component of endosome membrane	2/350	10/19594	0.0130229	0.0421272	0.0283513	ANXA1/SNX10	2
CC	GO:0034992	microtubule organizing center attachment site	2/350	11/19594	0.0157306	0.0490291	0.0329963	SUN2/SYNE1	2
CC	GO:0034993	meiotic nuclear membrane microtubule tethering complex	2/350	11/19594	0.0157306	0.0490291	0.0329963	SUN2/SYNE1	2
CC	GO:0106083	nuclear membrane protein complex	2/350	11/19594	0.0157306	0.0490291	0.0329963	SUN2/SYNE1	2
CC	GO:0106094	nuclear membrane microtubule tethering complex	2/350	11/19594	0.0157306	0.0490291	0.0329963	SUN2/SYNE1	2
CC	GO:1904090	peptidase inhibitor complex	2/350	11/19594	0.0157306	0.0490291	0.0329963	CTSB/SERPINE1	2
CC	GO:0043296	apical junction complex	7/350	148/19594	0.0171815	0.0531631	0.0357785	ACTG1/ACTB/CCND1/RHOA/CLDN1/VASP/MTDH	7
CC	GO:0016459	myosin complex	4/350	56/19594	0.0177392	0.0544939	0.0366741	MYO1E/MYO1G/MYL6/MYH9	4
CC	GO:0033179	proton-transporting V-type ATPase, V0 domain	2/350	12/19594	0.0186562	0.0564979	0.0380227	TCIRG1/ATP6AP2	2
CC	GO:0034362	low-density lipoprotein particle	2/350	12/19594	0.0186562	0.0564979	0.0380227	APOE/SELENOS	2
CC	GO:0001931	uropod	2/350	13/19594	0.021791	0.0650683	0.0437906	MSN/MYH9	2
CC	GO:0031254	cell trailing edge	2/350	13/19594	0.021791	0.0650683	0.0437906	MSN/MYH9	2
CC	GO:0140534	endoplasmic reticulum protein-containing complex	6/350	125/19594	0.0248502	0.0736879	0.0495915	HM13/SELENOS/B2M/TAPBP/DAD1/VCP	6
CC	GO:0043020	NADPH oxidase complex	2/350	14/19594	0.0251267	0.0737606	0.0496405	NCF1C/NCF2	2
CC	GO:0005874	microtubule	14/350	435/19594	0.0252203	0.0737606	0.0496405	TPPP3/TUBA1A/TUBB/TUBB6/CALM1/DPYSL2/SELENOS/MAP4/NDRG1/CLIP1/TUBA1B/CCT5/DYNC1LI2/KCNAB2	14
CC	GO:0016328	lateral plasma membrane	4/350	64/19594	0.0274916	0.0798565	0.053743	ANXA1/SLC16A3/CORO1C/CLDN1	4
CC	GO:0090734	site of DNA damage	5/350	97/19594	0.0300219	0.0866171	0.0582928	LMNA/ACTR3/ARPC5/ARPC2/VCP	5
CC	GO:0005793	endoplasmic reticulum-Golgi intermediate compartment	6/350	131/19594	0.0303441	0.0869593	0.0585231	FN1/ANPEP/CTSZ/TAPBP/MYDGF/BCAP31	6
CC	GO:0031594	neuromuscular junction	4/350	67/19594	0.0318295	0.0906081	0.0609787	TUBA1A/P2RX7/MYH9/ITGB1	4
MF	GO:0003779	actin binding	44/347	439/18410	9.08859e-20	5.45316e-17	4.35296e-17	FLNA/TPM4/PDLIM1/ACTN1/GSN/DIAPH1/PDLIM7/FERMT2/CAPG/DSTN/S100A4/CCDC88A/GBP1/CAP1/PLEC/YWHAH/MSN/TNS1/PFN1/SPTAN1/LCP1/WDR1/KCNMA1/ACTR3/MYO1E/LSP1/MYO1G/TWF2/FLNB/CORO1C/PDLIM4/VCL/ARPC5/TLN1/ACTN4/SYNE1/VASP/INF2/MYH9/ARPC2/PLS3/ITGB1/CFL1/PARVB	44
MF	GO:0045296	cadherin binding	34/347	333/18410	1.00751e-15	3.02252e-13	2.41271e-13	PFKP/S100A11/FLNA/ANXA1/PKM/ANXA2/LDHA/ENO1/PDLIM1/LRRFIP1/PRDX1/TAGLN2/CAPG/CLIC1/PLEC/RTN4/PSMB6/PFN1/SPTAN1/TWF2/RAB10/FLNB/VCL/AHNAK/TLN1/NDRG1/SLC9A3R2/VASP/MYH9/ESYT2/YWHAZ/BSG/SH3GLB1/ITGB1	34
MF	GO:0005178	integrin binding	21/347	156/18410	1.78331e-12	3.56663e-10	2.84705e-10	SPP1/CD9/FN1/ACTN1/FERMT2/CD151/ITGAX/CD81/TGFBI/LCP1/ITGB5/ITGB2/ITGAM/ITGA5/GPNMB/FERMT3/TLN1/ACTN4/MYH9/ITGB1/PPIA	21
MF	GO:0051015	actin filament binding	24/347	214/18410	2.56181e-12	3.84271e-10	3.06743e-10	FLNA/TPM4/ACTN1/GSN/FERMT2/CAPG/DSTN/SPTAN1/LCP1/WDR1/ACTR3/MYO1E/MYO1G/TWF2/FLNB/CORO1C/ARPC5/TLN1/ACTN4/SYNE1/MYH9/ARPC2/PLS3/CFL1	24
MF	GO:0005200	structural constituent of cytoskeleton	14/347	104/18410	9.46179e-09	1.13541e-06	9.0634e-07	VIM/TUBA1A/ACTG1/ACTB/TUBB/TUBB6/PLEC/MSN/SPTAN1/ACTR3/ARPC5/TLN1/ARPC2/TUBA1B	14
MF	GO:0016209	antioxidant activity	12/347	85/18410	6.37091e-08	6.37091e-06	5.08555e-06	TXN/APOE/GSTO1/MGST3/PRDX1/GLRX/SELENOS/GPX3/SELENOW/TXNDC17/TXNRD1/SOD1	12
MF	GO:0047134	protein-disulfide reductase (NAD(P)) activity	5/347	11/18410	9.72886e-07	8.33902e-05	6.65659e-05	TXN/PGK1/GLRX/TXNDC17/TXNRD1	5
MF	GO:0042288	MHC class I protein binding	6/347	22/18410	2.48287e-06	0.000157627	0.000125825	TUBB/PILRA/TAPBP/VCP/ATP5F1B/BCAP31	6
MF	GO:0004859	phospholipase inhibitor activity	5/347	13/18410	2.62712e-06	0.000157627	0.000125825	ANXA1/ANXA2/ANXA5/ANXA4/APOC1	5
MF	GO:0016668	oxidoreductase activity, acting on a sulfur group of donors, NAD(P) as acceptor	5/347	13/18410	2.62712e-06	0.000157627	0.000125825	TXN/PGK1/GLRX/TXNDC17/TXNRD1	5
MF	GO:0004298	threonine-type endopeptidase activity	5/347	14/18410	4.02355e-06	0.000219466	0.000175188	PSMB6/PSMB2/PSMB1/PSMB5/PSMB4	5
MF	GO:0048306	calcium-dependent protein binding	10/347	87/18410	5.49301e-06	0.000274651	0.000219239	S100A10/S100A11/ANXA1/ANXA2/S100A6/S100A8/ANXA4/S100A4/CALM1/ATP2B4	10
MF	GO:0048029	monosaccharide binding	9/347	71/18410	7.2085e-06	0.0003327	0.000265576	FBP1/PFKP/TALDO1/EGLN3/GPI/ENG/HK2/BSG/SLC2A3	9
MF	GO:0016667	oxidoreductase activity, acting on a sulfur group of donors	8/347	57/18410	1.08585e-05	0.000429439	0.000342798	TXN/GSTO1/PGK1/GLRX/SQOR/ERO1A/TXNDC17/TXNRD1	8
MF	GO:0055102	lipase inhibitor activity	5/347	17/18410	1.18699e-05	0.000429439	0.000342798	ANXA1/ANXA2/ANXA5/ANXA4/APOC1	5
MF	GO:0015036	disulfide oxidoreductase activity	7/347	42/18410	1.21674e-05	0.000429439	0.000342798	TXN/GSTO1/PGK1/GLRX/ERO1A/TXNDC17/TXNRD1	7
MF	GO:0042287	MHC protein binding	7/347	42/18410	1.21674e-05	0.000429439	0.000342798	TUBB/CD81/PILRA/TAPBP/VCP/ATP5F1B/BCAP31	7
MF	GO:0098641	cadherin binding involved in cell-cell adhesion	5/347	18/18410	1.6182e-05	0.0005394	0.000430574	S100A11/ANXA1/ANXA2/PDLIM1/RAB10	5
MF	GO:0098631	cell adhesion mediator activity	8/347	64/18410	2.59387e-05	0.000819117	0.000653856	S100A11/ANXA1/ANXA2/PDLIM1/RAB10/BSG/ITGB1/CD47	8
MF	GO:0044325	transmembrane transporter binding	11/347	127/18410	2.88742e-05	0.000866226	0.000691461	S100A10/FLNA/ACTN1/TSPO/DIAPH1/CALM1/YWHAH/VDAC1/ACTN4/YWHAZ/KCNAB2	11
MF	GO:0005518	collagen binding	8/347	68/18410	4.05785e-05	0.00115939	0.000925475	FN1/CD44/CTSK/TGFBI/MMP9/CTSB/PDGFB/ITGB1	8
MF	GO:0043394	proteoglycan binding	6/347	36/18410	5.18811e-05	0.00136345	0.00108836	FN1/APOE/CTSK/LPL/CTSB/GPNMB	6
MF	GO:0002020	protease binding	11/347	136/18410	5.4384e-05	0.00136345	0.00108836	CSTB/FN1/ANXA2/SELENOS/SERPINE1/MIF/RIOK3/RAD23A/ITGB1/VCP/ADRM1	11
MF	GO:0031625	ubiquitin protein ligase binding	17/347	298/18410	5.45378e-05	0.00136345	0.00108836	RALA/ACTG1/TUBB/BID/RTN4/HM13/LAPTM5/PSMA3/VCL/GPI/PSMD1/YWHAZ/CD40/TUBA1B/VCP/TPI1/SYT11	17
MF	GO:0015035	protein-disulfide reductase activity	6/347	37/18410	6.09481e-05	0.00146276	0.00116764	TXN/PGK1/GLRX/ERO1A/TXNDC17/TXNRD1	6
MF	GO:0098632	cell-cell adhesion mediator activity	7/347	54/18410	6.58054e-05	0.00151859	0.0012122	S100A11/ANXA1/ANXA2/PDLIM1/RAB10/BSG/CD47	7
MF	GO:0070003	threonine-type peptidase activity	5/347	24/18410	7.31442e-05	0.00162543	0.00129749	PSMB6/PSMB2/PSMB1/PSMB5/PSMB4	5
MF	GO:0005543	phospholipid binding	22/347	467/18410	8.30505e-05	0.00177965	0.0014206	ANXA1/APOE/ANXA2/GSN/ANXA5/FERMT2/CAPG/ANXA4/CCDC88A/MYOF/APOC1/PFN1/VDAC1/MYO1E/MYO1G/TWF2/SNX10/NCF1C/TLN1/ESYT2/TREM2/SYT11	22
MF	GO:0043495	protein-membrane adaptor activity	5/347	25/18410	9.00257e-05	0.00181679	0.00145025	LPL/SUN2/SLC9A3R2/SYNE1/MYH9	5
MF	GO:0001618	virus receptor activity	8/347	76/18410	9.08397e-05	0.00181679	0.00145025	ANPEP/CLEC5A/CD81/ITGB5/ITGA5/CLDN1/BSG/ITGB1	8
MF	GO:0140272	exogenous protein binding	8/347	77/18410	9.97322e-05	0.0019303	0.00154085	ANPEP/CLEC5A/CD81/ITGB5/ITGA5/CLDN1/BSG/ITGB1	8
MF	GO:0044548	S100 protein binding	4/347	14/18410	0.000106927	0.00200487	0.00160038	S100A11/ANXA2/S100A6/AHNAK	4
MF	GO:0044389	ubiquitin-like protein ligase binding	17/347	317/18410	0.000116187	0.00211249	0.00168628	RALA/ACTG1/TUBB/BID/RTN4/HM13/LAPTM5/PSMA3/VCL/GPI/PSMD1/YWHAZ/CD40/TUBA1B/VCP/TPI1/SYT11	17
MF	GO:0042625	ATPase-coupled ion transmembrane transporter activity	4/347	15/18410	0.000143648	0.00239414	0.00191111	ATP6V1G1/ATP6V1F/ATP6V1A/ATP5F1B	4
MF	GO:0044769	ATPase activity, coupled to transmembrane movement of ions, rotational mechanism	4/347	15/18410	0.000143648	0.00239414	0.00191111	ATP6V1G1/ATP6V1F/ATP6V1A/ATP5F1B	4
MF	GO:0046961	proton-transporting ATPase activity, rotational mechanism	4/347	15/18410	0.000143648	0.00239414	0.00191111	ATP6V1G1/ATP6V1F/ATP6V1A/ATP5F1B	4
MF	GO:0009678	pyrophosphate hydrolysis-driven proton transmembrane transporter activity	4/347	18/18410	0.000307936	0.00499355	0.00398608	ATP6V1G1/ATP6V1F/ATP6V1A/ATP5F1B	4
MF	GO:0005544	calcium-dependent phospholipid binding	6/347	54/18410	0.00051749	0.00789289	0.00630047	ANXA1/ANXA2/ANXA5/ANXA4/ESYT2/SYT11	6
MF	GO:0005539	glycosaminoglycan binding	13/347	234/18410	0.00052195	0.00789289	0.00630047	FN1/APOE/CD44/DPYSL3/CCL7/VCAN/LPL/APLP2/GPNMB/ENG/TREM2/PDCD5/PPIA	13
MF	GO:0003725	double-stranded RNA binding	7/347	75/18410	0.000526193	0.00789289	0.00630047	VIM/ACTN1/LRRFIP1/MSN/DDX60L/MTDH/TUBA1B	7
MF	GO:0016176	superoxide-generating NADPH oxidase activator activity	3/347	10/18410	0.000721973	0.0105655	0.00843383	NCF1C/PDGFB/NCF2	3
MF	GO:0003925	G protein activity	5/347	40/18410	0.000884637	0.0126377	0.010088	RALA/RAP1B/RAB10/RHOA/MRAS	5
MF	GO:0004857	enzyme inhibitor activity	17/347	390/18410	0.00124122	0.0173193	0.0138251	CSTB/ANXA1/ANXA2/LGALS3/GAPDH/ANXA5/ANXA4/APOC1/YWHAG/APLP2/RNH1/ATP2B4/LILRB4/OAZ1/CD109/SERPINE1/PPP1R14B	17
MF	GO:0019829	ATPase-coupled cation transmembrane transporter activity	5/347	44/18410	0.00137305	0.0187234	0.0149459	ATP2B4/ATP6V1G1/ATP6V1F/ATP6V1A/ATP5F1B	5
MF	GO:0099186	structural constituent of postsynapse	3/347	13/18410	0.00164987	0.0219983	0.0175601	ACTG1/ACTN1/ACTB	3
MF	GO:0030246	carbohydrate binding	13/347	270/18410	0.00192285	0.0250806	0.0200205	FBP1/PFKP/TALDO1/LGALS3/CLEC5A/LGALS1/EGLN3/VCAN/GPI/ENG/HK2/BSG/SLC2A3	13
MF	GO:0005126	cytokine receptor binding	13/347	272/18410	0.00205145	0.0261887	0.020905	FERMT2/CXCL5/CCDC88A/CCL7/BID/TMBIM1/CCL2/NES/ITGA5/MIF/ENG/CXCL16/CSF1	13
MF	GO:0035091	phosphatidylinositol binding	13/347	273/18410	0.00211836	0.0264795	0.0211372	ANXA2/GSN/FERMT2/CAPG/CCDC88A/PFN1/MYO1E/MYO1G/TWF2/SNX10/NCF1C/TLN1/ESYT2	13
MF	GO:0019003	GDP binding	6/347	73/18410	0.00253046	0.0306292	0.0244496	RALA/GBP1/RAP1B/RAB10/RHOA/MRAS	6
MF	GO:0051371	muscle alpha-actinin binding	3/347	15/18410	0.00255243	0.0306292	0.0244496	PDLIM1/PDLIM7/PDLIM4	3
MF	GO:0000146	microfilament motor activity	4/347	31/18410	0.00261097	0.0307173	0.0245199	MYO1E/MYO1G/MYL6/MYH9	4
MF	GO:0005521	lamin binding	3/347	16/18410	0.00309791	0.0357451	0.0285334	IFI27/SUN2/SYNE1	3
MF	GO:0070064	proline-rich region binding	3/347	17/18410	0.00370966	0.0405468	0.0323663	CCND1/PFN1/RABAC1	3
MF	GO:0005080	protein kinase C binding	5/347	55/18410	0.00371679	0.0405468	0.0323663	FLNA/CCDC88A/CAVIN3/YWHAG/TWF2	5
MF	GO:0050840	extracellular matrix binding	5/347	55/18410	0.00371679	0.0405468	0.0323663	SPP1/LGALS3/LGALS1/TGFBI/ITGB1	5
MF	GO:0001540	amyloid-beta binding	6/347	81/18410	0.00425707	0.0454043	0.0362438	APOE/MARCO/ITGB2/ITGAM/PFDN2/TREM2	6
MF	GO:0034185	apolipoprotein binding	3/347	18/18410	0.00439	0.0454043	0.0362438	LPL/LILRB4/TREM2	3
MF	GO:0005546	phosphatidylinositol-4,5-bisphosphate binding	6/347	82/18410	0.00452202	0.0454043	0.0362438	ANXA2/GSN/CAPG/PFN1/MYO1G/TWF2	6
MF	GO:0042056	chemoattractant activity	4/347	36/18410	0.00454043	0.0454043	0.0362438	LGALS3/GPNMB/MIF/PDGFB	4
MF	GO:0042805	actinin binding	4/347	36/18410	0.00454043	0.0454043	0.0362438	PDLIM1/PDLIM7/PDLIM4/CSRP1	4
MF	GO:1901681	sulfur compound binding	12/347	267/18410	0.00491062	0.0483012	0.0385562	FN1/APOE/DPYSL3/CCL7/LPL/DBI/APLP2/TKT/ACOT7/GPNMB/PDCD5/PPIA	12
MF	GO:0098918	structural constituent of synapse	3/347	19/18410	0.00514107	0.0497523	0.0397146	ACTG1/ACTN1/ACTB	3
MF	GO:0050997	quaternary ammonium group binding	4/347	39/18410	0.00606625	0.0577738	0.0461177	APOC1/VDAC1/TKT/ESYT2	4
MF	GO:1990381	ubiquitin-specific protease binding	3/347	21/18410	0.00686294	0.0643401	0.0513592	SELENOS/RAD23A/VCP	3
MF	GO:0019903	protein phosphatase binding	8/347	148/18410	0.00708048	0.0645299	0.0515107	LGALS3/KCNN4/ATP2B4/LILRB4/PDLIM4/MVP/VCP/SOD1	8
MF	GO:0042626	ATPase-coupled transmembrane transporter activity	6/347	90/18410	0.00709829	0.0645299	0.0515107	ATP2B4/ATP6V1G1/ATP6V1F/TAPBP/ATP6V1A/ATP5F1B	6
MF	GO:0008307	structural constituent of muscle	4/347	42/18410	0.00789949	0.0707417	0.0564692	TPM4/PLEC/MYL6/CSRP1	4
MF	GO:0019865	immunoglobulin binding	3/347	24/18410	0.0100186	0.0883993	0.0705644	LGALS3/FCER1G/FCGR3A	3
MF	GO:0042379	chemokine receptor binding	5/347	71/18410	0.0109075	0.094848	0.075712	CXCL5/CCL7/CCL2/NES/CXCL16	5
MF	GO:0019902	phosphatase binding	9/347	193/18410	0.0111593	0.0948873	0.0757433	LGALS3/KCNN4/ATP2B4/LILRB4/PDLIM4/SLC9A3R2/MVP/VCP/SOD1	9
MF	GO:0005227	calcium activated cation channel activity	3/347	25/18410	0.0112283	0.0948873	0.0757433	KCNN4/KCNMA1/TRPM4	3
MF	GO:0003924	GTPase activity	13/347	336/18410	0.0116755	0.0972955	0.0776657	RALA/TUBA1A/TUBB/GBP1/TUBB6/RHOC/RAP1B/RAB10/RHOA/ARF1/MRAS/TUBA1B/RAC2	13
KEGG	hsa04510	Focal adhesion	25/217	201/8164	8.95966e-11	9.42725e-09	7.71821e-09	SPP1/FN1/FLNA/ACTG1/ACTN1/ACTB/DIAPH1/CCND1/CAPN2/RAP1B/ITGB5/FLNB/VCL/ITGA5/RHOA/ILK/TLN1/ACTN4/PDGFB/VASP/ZYX/PPP1CB/ITGB1/RAC2/PARVB	25
KEGG	hsa04810	Regulation of actin cytoskeleton	26/217	218/8164	9.47715e-11	9.42725e-09	7.71821e-09	FN1/ACTG1/ACTN1/GSN/ACTB/DIAPH1/ITGAX/MSN/PFN1/ACTR3/ITGB5/ITGB2/ITGAM/VCL/ITGA5/RHOA/ARPC5/ACTN4/PDGFB/MYH9/ARPC2/MRAS/PPP1CB/ITGB1/CFL1/RAC2	26
KEGG	hsa03050	Proteasome	13/217	46/8164	1.08359e-10	9.42725e-09	7.71821e-09	PSMD7/PSMA7/PSMB6/POMP/PSMB2/PSMA3/PSMB1/PSMD1/PSMC1/PSMB5/PSMB4/ADRM1/PSMD8	13
KEGG	hsa04145	Phagosome	20/217	152/8164	2.82393e-09	1.84261e-07	1.50857e-07	TUBA1A/ACTG1/MARCO/ACTB/TUBB/TUBB6/TCIRG1/ITGB5/ITGB2/ITGAM/ATP6V1G1/ITGA5/ATP6V1F/HLA-C/FCGR3A/ATP6V1A/ITGB1/TUBA1B/NCF2/DYNC1LI2	20
KEGG	hsa04670	Leukocyte transendothelial migration	17/217	114/8164	6.70861e-09	3.50189e-07	2.86705e-07	ACTG1/ACTN1/ACTB/CD99/RAP1B/MSN/MMP9/ITGB2/ITGAM/VCL/RHOA/ACTN4/CLDN1/VASP/ITGB1/NCF2/RAC2	17
KEGG	hsa00010	Glycolysis / Gluconeogenesis	12/217	67/8164	1.51774e-07	6.60217e-06	5.40529e-06	FBP1/PFKP/PKM/LDHA/ENO1/GAPDH/PGK1/PGAM1/GPI/HK2/ALDH3A2/TPI1	12
KEGG	hsa05012	Parkinson disease	22/217	266/8164	2.03091e-06	7.38159e-05	6.0434e-05	TXN/TUBA1A/TUBB/TUBB6/PSMD7/CALM1/PSMA7/PSMB6/VDAC1/PSMB2/PSMA3/PSMB1/PSMD1/NDUFAB1/PSMC1/PSMB5/PSMB4/TUBA1B/ADRM1/ATP5F1B/SOD1/PSMD8	22
KEGG	hsa04530	Tight junction	17/217	169/8164	2.26256e-06	7.38159e-05	6.0434e-05	TUBA1A/ACTG1/ACTN1/ACTB/CCND1/MSN/ACTR3/MYL6/RHOA/ARPC5/ACTN4/CLDN1/VASP/MYH9/ARPC2/ITGB1/TUBA1B	17
KEGG	hsa05132	Salmonella infection	21/217	249/8164	2.5731e-06	7.462e-05	6.10924e-05	S100A10/TXN/FLNA/ANXA2/RALA/TUBA1A/ACTG1/ACTB/GAPDH/TUBB/TUBB6/PFN1/ACTR3/FLNB/AHNAK/RHOA/ARPC5/ARF1/ARPC2/TUBA1B/DYNC1LI2	21
KEGG	hsa05020	Prion disease	22/217	273/8164	3.12318e-06	7.48131e-05	6.12505e-05	TUBA1A/TUBB/TUBB6/PSMD7/PSMA7/PSMB6/VDAC1/PSMB2/PSMA3/PSMB1/PSMD1/NDUFAB1/PSMC1/PSMB5/PSMB4/TUBA1B/NCF2/RAC2/ADRM1/ATP5F1B/SOD1/PSMD8	22
KEGG	hsa05010	Alzheimer disease	27/217	384/8164	3.15304e-06	7.48131e-05	6.12505e-05	APOE/TUBA1A/GAPDH/TUBB/CAPN2/TUBB6/BID/RTN4/PSMD7/LPL/CALM1/PSMA7/PSMB6/VDAC1/PSMB2/PSMA3/PSMB1/PSMD1/NDUFAB1/CSF1/PSMC1/PSMB5/PSMB4/TUBA1B/ADRM1/ATP5F1B/PSMD8	27
KEGG	hsa05014	Amyotrophic lateral sclerosis	26/217	364/8164	3.6543e-06	7.94811e-05	6.50723e-05	TUBA1A/ACTG1/ACTB/TUBB/TUBB6/BID/PSMD7/PSMA7/PSMB6/PFN1/VDAC1/PSMB2/PSMA3/PSMB1/GPX3/PSMD1/NDUFAB1/PSMC1/PSMB5/PSMB4/TUBA1B/VCP/ADRM1/ATP5F1B/SOD1/PSMD8	26
KEGG	hsa05130	Pathogenic Escherichia coli infection	18/217	197/8164	4.51755e-06	9.06986e-05	7.42561e-05	TUBA1A/ACTG1/ACTB/GAPDH/TUBB/TUBB6/ACTR3/MYO1E/MYO1G/RHOA/ARPC5/CLDN1/ARF1/MYH9/ARPC2/ITGB1/TUBA1B/PTPN6	18
KEGG	hsa05100	Bacterial invasion of epithelial cells	11/217	77/8164	5.19779e-06	9.69017e-05	7.93348e-05	FN1/ACTG1/ACTB/ACTR3/VCL/ITGA5/RHOA/ILK/ARPC5/ARPC2/ITGB1	11
KEGG	hsa05205	Proteoglycans in cancer	18/217	205/8164	7.9108e-06	0.000136316	0.000111603	FN1/SDC2/FLNA/ACTG1/CD44/ACTB/CCND1/MSN/CD63/ITGB5/MMP9/FLNB/ITGA5/RHOA/MRAS/PPP1CB/ITGB1/PTPN6	18
KEGG	hsa05131	Shigellosis	20/217	247/8164	8.35651e-06	0.000136316	0.000111603	ACTG1/CD44/ACTN1/ACTB/DIAPH1/CAPN2/PFN1/VDAC1/ACTR3/VCL/ITGA5/RHOA/ILK/ARPC5/TLN1/ACTN4/ARF1/HK2/ARPC2/ITGB1	20
KEGG	hsa01200	Carbon metabolism	13/217	115/8164	1.02961e-05	0.000158075	0.000129418	FBP1/PFKP/PKM/TALDO1/ENO1/GAPDH/PGK1/PGAM1/TKT/PGD/GPI/HK2/TPI1	13
KEGG	hsa05110	Vibrio cholerae infection	8/217	50/8164	4.49335e-05	0.000651535	0.000533421	ACTG1/ACTB/TCIRG1/ERO1A/ATP6V1G1/ATP6V1F/ARF1/ATP6V1A	8
KEGG	hsa05016	Huntington disease	21/217	306/8164	6.01484e-05	0.000826249	0.000676461	TUBA1A/TUBB/TUBB6/PSMD7/PSMA7/PSMB6/VDAC1/PSMB2/PSMA3/PSMB1/GPX3/PSMD1/NDUFAB1/PSMC1/PSMB5/PSMB4/TUBA1B/ADRM1/ATP5F1B/SOD1/PSMD8	21
KEGG	hsa05418	Fluid shear stress and atherosclerosis	13/217	139/8164	7.81889e-05	0.00102037	0.000835387	TXN/SDC2/GSTO1/MGST3/ACTG1/ACTB/CALM1/CCL2/MMP9/RHOA/PDGFB/NCF2/RAC2	13
KEGG	hsa05017	Spinocerebellar ataxia	13/217	143/8164	0.000104693	0.00130118	0.0010653	PSMD7/PSMA7/PSMB6/VDAC1/PSMB2/PSMA3/PSMB1/PSMD1/PSMC1/PSMB5/PSMB4/ADRM1/PSMD8	13
KEGG	hsa00030	Pentose phosphate pathway	6/217	30/8164	0.000114512	0.00135852	0.00111224	FBP1/PFKP/TALDO1/TKT/PGD/GPI	6
KEGG	hsa04015	Rap1 signaling pathway	16/217	210/8164	0.000141674	0.00160769	0.00131624	RALA/ACTG1/ACTB/RAP1B/CALM1/PFN1/ITGB2/ITGAM/RHOA/TLN1/PDGFB/VASP/CSF1/MRAS/ITGB1/RAC2	16
KEGG	hsa01230	Biosynthesis of amino acids	9/217	75/8164	0.000153632	0.00167075	0.00136787	PFKP/PKM/TALDO1/ENO1/GAPDH/PGK1/PGAM1/TKT/TPI1	9
KEGG	hsa05323	Rheumatoid arthritis	10/217	93/8164	0.000168273	0.00171117	0.00140096	CXCL5/TCIRG1/CTSK/CCL2/ITGB2/ATP6V1G1/ACP5/ATP6V1F/ATP6V1A/CSF1	10
KEGG	hsa05416	Viral myocarditis	8/217	60/8164	0.000170462	0.00171117	0.00140096	ACTG1/ACTB/CCND1/BID/ITGB2/HLA-C/CD40/RAC2	8
KEGG	hsa04142	Lysosome	12/217	132/8164	0.000193252	0.0018681	0.00152944	CTSD/TCIRG1/CTSK/LIPA/SORT1/CTSZ/CD63/LAPTM5/ACP5/CTSB/HEXB/SLC11A1	12
KEGG	hsa04210	Apoptosis	12/217	136/8164	0.000255854	0.00238492	0.00195257	LMNA/TUBA1A/ACTG1/ACTB/CAPN2/CTSD/BID/CTSK/SPTAN1/CTSZ/CTSB/TUBA1B	12
KEGG	hsa05022	Pathways of neurodegeneration - multiple diseases	26/217	476/8164	0.000349543	0.00314589	0.00257558	TUBA1A/TUBB/CAPN2/TUBB6/BID/PSMD7/CALM1/PSMA7/PSMB6/VDAC1/PSMB2/PSMA3/PSMB1/GPX3/PSMD1/NDUFAB1/CSF1/PSMC1/PSMB5/PSMB4/TUBA1B/VCP/ADRM1/ATP5F1B/SOD1/PSMD8	26
KEGG	hsa04979	Cholesterol metabolism	7/217	51/8164	0.000364295	0.00316937	0.00259481	APOE/TSPO/APOC1/LIPA/LPL/SORT1/VDAC1	7
KEGG	hsa04520	Adherens junction	8/217	71/8164	0.000551877	0.00464645	0.00380411	ACTG1/ACTN1/ACTB/VCL/RHOA/ACTN4/RAC2/PTPN6	8
KEGG	hsa05133	Pertussis	8/217	76/8164	0.00087315	0.00712163	0.00583057	CXCL5/CALM1/ITGB2/ITGAM/ITGA5/RHOA/ITGB1/CFL1	8
KEGG	hsa04514	Cell adhesion molecules	12/217	157/8164	0.000941489	0.00731916	0.00599229	SDC2/CD99/VCAN/CD276/ITGB2/ITGAM/HLA-C/CLDN1/ALCAM/CD40/ITGB1/CD58	12
KEGG	hsa05169	Epstein-Barr virus infection	14/217	202/8164	0.000953453	0.00731916	0.00599229	VIM/CD44/CCND1/BID/PSMD7/B2M/HLA-C/PSMD1/TAPBP/PSMC1/CD40/ADRM1/CD58/PSMD8	14
KEGG	hsa05135	Yersinia infection	11/217	137/8164	0.00102137	0.00761652	0.00623575	FN1/ACTG1/ACTB/CCL2/ACTR3/ITGA5/RHOA/ARPC5/ARPC2/ITGB1/RAC2	11
KEGG	hsa04611	Platelet activation	10/217	124/8164	0.00166302	0.0120569	0.00987114	ACTG1/ACTB/RAP1B/RHOA/FCER1G/FERMT3/TLN1/VASP/PPP1CB/ITGB1	10
KEGG	hsa04380	Osteoclast differentiation	10/217	128/8164	0.00210886	0.014876	0.0121792	CTSK/SPI1/LILRB4/MITF/ACP5/FCGR3A/CSF1/TREM2/OSCAR/NCF2	10
KEGG	hsa05152	Tuberculosis	12/217	180/8164	0.00301227	0.0206895	0.0169388	CTSD/BID/TCIRG1/ITGAX/CALM1/LSP1/ITGB2/ITGAM/RHOA/FCER1G/PLK3/FCGR3A	12
KEGG	hsa04666	Fc gamma R-mediated phagocytosis	8/217	97/8164	0.00416222	0.0278548	0.0228051	GSN/ACTR3/ARPC5/VASP/FCGR3A/ARPC2/CFL1/RAC2	8
KEGG	hsa04966	Collecting duct acid secretion	4/217	27/8164	0.00527073	0.0343915	0.0281568	TCIRG1/ATP6V1G1/ATP6V1F/ATP6V1A	4
KEGG	hsa05203	Viral carcinogenesis	12/217	204/8164	0.00812106	0.0516975	0.0423254	PKM/ACTN1/GSN/CCND1/YWHAH/YWHAG/YWHAQ/RHOA/HLA-C/ACTN4/YWHAZ/PSMC1	12
KEGG	hsa04066	HIF-1 signaling pathway	8/217	109/8164	0.00835294	0.0519076	0.0424974	PFKP/LDHA/ENO1/GAPDH/PGK1/EGLN3/SERPINE1/HK2	8
KEGG	hsa04512	ECM-receptor interaction	7/217	88/8164	0.00874147	0.0530587	0.0434398	SPP1/FN1/CD44/ITGB5/ITGA5/ITGB1/CD47	7
KEGG	hsa04390	Hippo signaling pathway	10/217	157/8164	0.00895536	0.0531216	0.0434914	ACTG1/ACTB/CCND1/YWHAH/YWHAG/YWHAQ/ITGB2/SERPINE1/YWHAZ/PPP1CB	10
KEGG	hsa05410	Hypertrophic cardiomyopathy	7/217	90/8164	0.00984182	0.0570826	0.0467343	TPM4/LMNA/ACTG1/ACTB/ITGB5/ITGA5/ITGB1	7
KEGG	hsa05144	Malaria	5/217	50/8164	0.0101599	0.0576464	0.0471959	SDC2/CD81/CCL2/ITGB2/CD40	5
KEGG	hsa05230	Central carbon metabolism in cancer	6/217	70/8164	0.0104863	0.0582323	0.0476756	PFKP/PKM/LDHA/SLC16A3/PGAM1/HK2	6
KEGG	hsa00051	Fructose and mannose metabolism	4/217	33/8164	0.0108576	0.0590382	0.0483354	FBP1/PFKP/HK2/TPI1	4
KEGG	hsa05414	Dilated cardiomyopathy	7/217	96/8164	0.0137491	0.073235	0.0599585	TPM4/LMNA/ACTG1/ACTB/ITGB5/ITGA5/ITGB1	7
KEGG	hsa05140	Leishmaniasis	6/217	77/8164	0.0162852	0.0833417	0.068233	ITGB2/ITGAM/FCGR3A/ITGB1/NCF2/PTPN6	6
KEGG	hsa05412	Arrhythmogenic right ventricular cardiomyopathy	6/217	77/8164	0.0162852	0.0833417	0.068233	LMNA/ACTG1/ACTB/ITGB5/ITGA5/ITGB1	6
KEGG	hsa00480	Glutathione metabolism	5/217	57/8164	0.0173033	0.086849	0.0711045	ANPEP/GSTO1/MGST3/PGD/GPX3	5
KEGG	hsa05146	Amoebiasis	7/217	102/8164	0.0186608	0.0918959	0.0752364	FN1/ACTN1/PRDX1/ITGB2/ITGAM/VCL/ACTN4	7

## Sheet: cluster2
ONTOLOGY	ID	Description	GeneRatio	BgRatio	pvalue	p.adjust	qvalue	geneID	Count
BP	GO:0008380	RNA splicing	90/890	438/18800	3.48982e-33	1.70757e-29	1.37389e-29	SRSF7/FUS/SRSF2/DDX5/RBM39/HSPA8/RBM8A/SRSF3/NCL/RBM25/SNRPD2/SAP18/HNRNPA1/PNN/HNRNPA2B1/LUC7L3/RBM38/SON/CIRBP/SRSF11/SFPQ/SRSF5/SF1/SNRPB/POLR2A/PRPF38B/C9orf78/SNRPB2/SRSF10/IK/HNRNPA3/SNRPG/PRMT1/HNRNPM/LUC7L/HNRNPC/DDX39B/PDCD7/MFAP1/RBM22/BUD31/JMJD6/SRPK1/ZNF830/PIK3R1/SRRM1/MAGOH/TRA2B/SF3B1/CDK12/REST/RBMX/PRPF4B/BCAS2/PPIG/HNRNPH1/UBL5/CLK1/FXR1/RBM5/TGS1/IVNS1ABP/CCNL1/SNW1/LSM7/PSIP1…	90
BP	GO:0000377	RNA splicing, via transesterification reactions with bulged adenosine as nucleophile	72/890	321/18800	3.45943e-29	5.64233e-26	4.53975e-26	SRSF7/SRSF2/DDX5/RBM39/HSPA8/RBM8A/SRSF3/NCL/RBM25/SNRPD2/SAP18/HNRNPA1/PNN/HNRNPA2B1/LUC7L3/SON/CIRBP/SFPQ/SRSF5/SF1/SNRPB/C9orf78/SNRPB2/SRSF10/IK/HNRNPA3/SNRPG/HNRNPM/LUC7L/HNRNPC/DDX39B/MFAP1/RBM22/BUD31/JMJD6/SRPK1/SRRM1/MAGOH/TRA2B/SF3B1/REST/RBMX/PRPF4B/BCAS2/HNRNPH1/UBL5/FXR1/RBM5/TGS1/SNW1/LSM7/PSIP1/YTHDC1/SRRM2/CDK13/SNRNP70/SYF2/HNRNPF/CWF19L2/EIF4A3/HTATSF1/SNRPF/PRPF38A/SF3A1/RBM23/…	72
BP	GO:0000398	mRNA splicing, via spliceosome	72/890	321/18800	3.45943e-29	5.64233e-26	4.53975e-26	SRSF7/SRSF2/DDX5/RBM39/HSPA8/RBM8A/SRSF3/NCL/RBM25/SNRPD2/SAP18/HNRNPA1/PNN/HNRNPA2B1/LUC7L3/SON/CIRBP/SFPQ/SRSF5/SF1/SNRPB/C9orf78/SNRPB2/SRSF10/IK/HNRNPA3/SNRPG/HNRNPM/LUC7L/HNRNPC/DDX39B/MFAP1/RBM22/BUD31/JMJD6/SRPK1/SRRM1/MAGOH/TRA2B/SF3B1/REST/RBMX/PRPF4B/BCAS2/HNRNPH1/UBL5/FXR1/RBM5/TGS1/SNW1/LSM7/PSIP1/YTHDC1/SRRM2/CDK13/SNRNP70/SYF2/HNRNPF/CWF19L2/EIF4A3/HTATSF1/SNRPF/PRPF38A/SF3A1/RBM23/…	72
BP	GO:0000375	RNA splicing, via transesterification reactions	72/890	325/18800	7.92533e-29	9.69466e-26	7.80019e-26	SRSF7/SRSF2/DDX5/RBM39/HSPA8/RBM8A/SRSF3/NCL/RBM25/SNRPD2/SAP18/HNRNPA1/PNN/HNRNPA2B1/LUC7L3/SON/CIRBP/SFPQ/SRSF5/SF1/SNRPB/C9orf78/SNRPB2/SRSF10/IK/HNRNPA3/SNRPG/HNRNPM/LUC7L/HNRNPC/DDX39B/MFAP1/RBM22/BUD31/JMJD6/SRPK1/SRRM1/MAGOH/TRA2B/SF3B1/REST/RBMX/PRPF4B/BCAS2/HNRNPH1/UBL5/FXR1/RBM5/TGS1/SNW1/LSM7/PSIP1/YTHDC1/SRRM2/CDK13/SNRNP70/SYF2/HNRNPF/CWF19L2/EIF4A3/HTATSF1/SNRPF/PRPF38A/SF3A1/RBM23/…	72
BP	GO:0006397	mRNA processing	89/890	500/18800	6.03068e-28	5.90163e-25	4.74837e-25	SRSF7/CNOT6L/SRSF2/DDX5/RBM39/HSPA8/RBM8A/SRSF3/NCL/RBM25/SNRPD2/SAP18/HNRNPA1/PNN/HNRNPA2B1/LUC7L3/RBM38/SON/CIRBP/SRSF11/SFPQ/SRSF5/DHX36/SF1/SNRPB/SRRT/PRPF38B/C9orf78/SNRPB2/SRSF10/IK/HNRNPA3/HNRNPA0/SNRPG/HNRNPM/LUC7L/RBBP6/FIP1L1/HNRNPC/DDX39B/MFAP1/RBM22/BUD31/JMJD6/SRPK1/ZNF830/PAF1/SRRM1/MAGOH/PCF11/TRA2B/SF3B1/CDK12/REST/RBMX/PRPF4B/BCAS2/HNRNPH1/UBL5/FXR1/RBM5/TGS1/SNW1/LSM7/PSIP1/YTHD…	89
BP	GO:0043484	regulation of RNA splicing	44/890	154/18800	9.31252e-23	7.59436e-20	6.11032e-20	SRSF7/FUS/SRSF2/DDX5/RBM39/HSPA8/RBM8A/SRSF3/NCL/RBM25/SAP18/HNRNPA1/HNRNPA2B1/RBM38/SON/CIRBP/SRSF5/SF1/POLR2A/SRSF10/RBM22/JMJD6/SRPK1/PIK3R1/SRRM1/MAGOH/TRA2B/CDK12/REST/RBMX/HNRNPH1/CLK1/FXR1/RBM5/CCNL1/SNW1/YTHDC1/SNRNP70/HNRNPF/AKAP17A/HSPA1A/RBM23/SRSF4/RNPS1	44
BP	GO:1903311	regulation of mRNA metabolic process	57/890	294/18800	4.73217e-20	3.30779e-17	2.6614e-17	SRSF7/CNOT6L/FUS/ZC3H12D/SRSF2/DDX5/BTG2/RBM39/HSPA8/NPM1/RBM8A/ZFP36L2/SRSF3/ZC3HAV1/NCL/RBM25/SAP18/HNRNPA1/HNRNPA2B1/HNRNPAB/SON/TENT5C/CIRBP/TOB1/TUT4/DHX36/SF1/SRSF10/SERBP1/HNRNPA0/TNRC6B/PRKCA/HNRNPM/HNRNPC/TRAF5/JMJD6/SRPK1/PAF1/SRRM1/MAGOH/TRA2B/REST/RBMX/FXR1/RBM5/AGO2/SNW1/YTHDC1/HNRNPD/SNRNP70/EIF4A3/CNOT2/RBM23/SLTM/ZC3H12A/SRSF4/RNPS1	57
BP	GO:0048024	regulation of mRNA splicing, via spliceosome	31/890	103/18800	3.88098e-17	2.37371e-14	1.90985e-14	SRSF7/SRSF2/DDX5/RBM39/HSPA8/RBM8A/SRSF3/NCL/RBM25/SAP18/HNRNPA1/HNRNPA2B1/SON/CIRBP/SF1/SRSF10/JMJD6/SRPK1/SRRM1/MAGOH/TRA2B/REST/RBMX/FXR1/RBM5/SNW1/YTHDC1/SNRNP70/RBM23/SRSF4/RNPS1	31
BP	GO:0050684	regulation of mRNA processing	34/890	139/18800	1.27222e-15	6.91664e-13	5.56504e-13	SRSF7/SRSF2/DDX5/RBM39/HSPA8/RBM8A/SRSF3/NCL/RBM25/SAP18/HNRNPA1/HNRNPA2B1/SON/CIRBP/DHX36/SF1/SRSF10/JMJD6/SRPK1/PAF1/SRRM1/MAGOH/TRA2B/REST/RBMX/FXR1/RBM5/SNW1/YTHDC1/SNRNP70/RBM23/SLTM/SRSF4/RNPS1	34
BP	GO:0006401	RNA catabolic process	44/890	280/18800	2.12053e-12	1.03757e-09	8.34818e-10	ISG20/CNOT6L/FUS/ZC3H12D/DDX5/BTG2/NPM1/RBM8A/ZFP36L2/ZC3HAV1/TRIR/DEDD2/HNRNPAB/TENT5C/CIRBP/TOB1/TUT4/DHX36/SERBP1/GSPT1/HNRNPA0/TNRC6B/PRKCA/HNRNPM/HNRNPC/TRAF5/MAGOH/FXR1/ATM/UPF2/AGO2/LSM7/SMG6/PNRC2/HNRNPD/EIF4A3/EXOSC6/TNFRSF1B/HSPA1A/CNOT2/ZC3H18/XRN1/ZC3H12A/RNPS1	44
BP	GO:0051052	regulation of DNA metabolic process	60/890	472/18800	2.84288e-12	1.26457e-09	1.01745e-09	GZMA/IL7R/HSP90AB1/HSP90AA1/TSPYL2/PTPRC/TERF2IP/FUS/GATA3/SUB1/NPM1/EPC1/KPNA2/TNF/HNRNPA1/HNRNPA2B1/SMCHD1/CD28/PTGES3/DHX36/TCP1/CCT3/HMGB1/USP1/CCT2/PPP1R10/DBF4/RBBP6/ATRX/KMT2A/HNRNPC/SMC3/ZNF830/YY1/CCT4/XRCC5/MEAF6/UBE2N/TERF1/MPHOSPH8/MECP2/ATM/SMG6/PCNA/HNRNPD/CGAS/RNF168/RGCC/POLE3/CCT6A/LPIN1/TTF1/EXOSC6/INO80D/SMARCA5/ID3/CCT5/SETD2/GNL3/XRN1	60
BP	GO:0033044	regulation of chromosome organization	37/890	212/18800	5.1234e-12	1.97295e-09	1.58741e-09	TERF2IP/PTTG1/HNRNPA1/HNRNPA2B1/SFPQ/RESF1/DHX36/TCP1/BUB3/CCT3/CCT2/IK/PPP1R10/ATRX/HNRNPC/SMC5/YY1/CCT4/XRCC5/TERF1/ATF7IP/MPHOSPH8/ATM/SMG6/HNRNPD/CUL3/TPR/CTCF/CCT6A/SMC4/INO80D/ZNF207/SMARCA5/CCT5/RAD21/GNL3/XRN1	37
BP	GO:0006402	mRNA catabolic process	39/890	233/18800	5.24183e-12	1.97295e-09	1.58741e-09	CNOT6L/FUS/ZC3H12D/DDX5/BTG2/NPM1/RBM8A/ZFP36L2/ZC3HAV1/HNRNPAB/TENT5C/CIRBP/TOB1/TUT4/DHX36/SERBP1/GSPT1/HNRNPA0/TNRC6B/PRKCA/HNRNPM/HNRNPC/TRAF5/MAGOH/FXR1/ATM/UPF2/AGO2/LSM7/SMG6/PNRC2/HNRNPD/EIF4A3/EXOSC6/HSPA1A/CNOT2/XRN1/ZC3H12A/RNPS1	39
BP	GO:2001252	positive regulation of chromosome organization	23/890	89/18800	1.53215e-11	5.35485e-09	4.30844e-09	HNRNPA1/HNRNPA2B1/SFPQ/RESF1/DHX36/TCP1/CCT3/CCT2/PPP1R10/ATRX/SMC5/CCT4/XRCC5/ATF7IP/MPHOSPH8/ATM/HNRNPD/TPR/CCT6A/SMC4/CCT5/RAD21/GNL3	23
BP	GO:0007159	leukocyte cell-cell adhesion	51/890	381/18800	1.90721e-11	6.22132e-09	5.00559e-09	CCL5/IL7R/ETS1/CD3E/LAG3/RUNX3/CORO1A/FYN/LCK/RAC2/RHOH/SKAP1/IFNG/CD27/TIGIT/ITGA4/PTPRC/HSPD1/GATA3/EZR/TNFSF14/PTPN22/CD6/SLAMF1/PRDX2/TNF/RASGRP1/ITGAL/RASAL3/RIPOR2/SEMA4D/SOCS1/CD28/IRF1/DOCK8/HLA-A/HSPH1/NCK2/CBLB/HMGB1/ITGB7/SELENOK/PAG1/STK10/NFAT5/ITGB1/XBP1/ZBTB1/CCDC88B/ZC3H12A/SMAD7	51
BP	GO:0030098	lymphocyte differentiation	51/890	382/18800	2.10356e-11	6.43294e-09	5.17586e-09	CD3D/CD2/IL7R/CD3E/CD3G/ITM2A/LAG3/RUNX3/RORA/BATF/BCL11B/ID2/LCK/RHOH/IFNG/CD27/IKZF3/ITGA4/PTPRC/GATA3/IKZF1/PTPN22/SLAMF1/ITK/PRDX2/ZFP36L2/RASGRP1/TCF7/SOCS1/STAT3/GPS2/CD28/IRF1/PTGER4/SOD1/PRDM1/HMGB1/JMJD6/YY1/BCL2/ATM/ITGB1/KLF6/XBP1/XRCC6/GON4L/ZBTB1/RELB/GPR183/ZC3H12A/SMAD7	51
BP	GO:0006457	protein folding	36/890	212/18800	2.2581e-11	6.49934e-09	5.22928e-09	HSP90AB1/DNAJA1/HSP90AA1/HSPE1/HSPD1/CHORDC1/HSPA8/CLU/DNAJB1/AHSA1/NKTR/DNAJB6/PDCL3/DNAJC1/PTGES3/ERO1B/TCP1/CCT3/HSPH1/DNAJA2/CCT2/NUDC/HSPA2/CCT4/HSPA4/PPIG/CDC37/HSPA5/AIP/DNAJC21/SNRNP70/DNAJB14/CCT6A/FKBP5/HSPA1A/CCT5	36
BP	GO:0061077	chaperone-mediated protein folding	20/890	70/18800	4.43119e-11	1.20455e-08	9.69161e-09	HSPE1/CHORDC1/HSPA8/CLU/DNAJB1/DNAJB6/PDCL3/PTGES3/TCP1/CCT3/HSPH1/CCT2/HSPA2/CCT4/HSPA5/DNAJB14/CCT6A/FKBP5/HSPA1A/CCT5	20
BP	GO:0050863	regulation of T cell activation	47/890	342/18800	4.78617e-11	1.23256e-08	9.91705e-09	CCL5/CD2/IL7R/CD3E/LAG3/RUNX3/CORO1A/FYN/LCK/RAC2/RHOH/IFNG/CD27/TIGIT/PTPRC/HSPD1/GATA3/TNFSF14/PTPN22/CD6/SIT1/SLAMF1/PRDX2/RASGRP1/RASAL3/RIPOR2/TCF7/SOCS1/CD28/IRF1/DOCK8/SOD1/HLA-A/HSPH1/PRDM1/NCK2/CBLB/HMGB1/SELENOK/PAG1/CGAS/XBP1/ZBTB1/TNFRSF1B/CCDC88B/ZC3H12A/SMAD7	47
BP	GO:0000723	telomere maintenance	27/890	132/18800	9.50664e-11	2.3258e-08	1.87131e-08	HSP90AB1/HSP90AA1/TERF2IP/HNRNPA1/HNRNPA2B1/PTGES3/DHX36/TCP1/CCT3/CCT2/PPP1R10/ATRX/HNRNPC/SMC5/CCT4/XRCC5/TERF1/ATM/SMG6/PCNA/HNRNPD/XRCC6/CCT6A/RPA3/CCT5/GNL3/XRN1	27
BP	GO:1903131	mononuclear cell differentiation	53/890	433/18800	2.25477e-10	5.25361e-08	4.22698e-08	CD3D/CD2/IL7R/CD3E/CD3G/ITM2A/LAG3/RUNX3/RORA/BATF/BCL11B/ID2/LCK/RHOH/IFNG/CD27/IKZF3/ITGA4/PTPRC/GATA3/IKZF1/PTPN22/SLAMF1/ITK/PRDX2/ZFP36L2/RASGRP1/TCF7/SOCS1/STAT3/GPS2/JUN/CD28/IRF1/PTGER4/SOD1/PRDM1/HMGB1/JMJD6/YY1/BCL2/ATM/ITGB1/KLF6/HLA-B/XBP1/XRCC6/GON4L/ZBTB1/RELB/GPR183/ZC3H12A/SMAD7	53
BP	GO:0000956	nuclear-transcribed mRNA catabolic process	25/890	121/18800	3.75301e-10	8.34703e-08	6.71591e-08	CNOT6L/DDX5/BTG2/RBM8A/ZFP36L2/HNRNPAB/TOB1/TUT4/DHX36/GSPT1/TNRC6B/MAGOH/ATM/UPF2/AGO2/LSM7/SMG6/PNRC2/HNRNPD/EIF4A3/EXOSC6/CNOT2/XRN1/ZC3H12A/RNPS1	25
BP	GO:0034655	nucleobase-containing compound catabolic process	50/890	405/18800	5.46558e-10	1.16274e-07	9.35527e-08	ISG20/CNOT6L/FUS/PDE4D/ZC3H12D/DDX5/BTG2/APOBEC3G/NPM1/RBM8A/ZFP36L2/HINT1/ZC3HAV1/TRIR/DEDD2/HNRNPAB/TENT5C/CIRBP/TOB1/TUT4/DHX36/SERBP1/GSPT1/HNRNPA0/TNRC6B/PRKCA/HNRNPM/HNRNPC/TRAF5/MAGOH/FXR1/ATM/UPF2/AGO2/LSM7/SMG6/PNRC2/HNRNPD/PDE4B/EIF4A3/EXOSC6/TNFRSF1B/APOBEC3C/HSPA1A/CNOT2/ZC3H18/XRN1/ZC3H12A/RNPS1/TDG	50
BP	GO:0032204	regulation of telomere maintenance	20/890	80/18800	6.17315e-10	1.25855e-07	1.01261e-07	TERF2IP/HNRNPA1/HNRNPA2B1/DHX36/TCP1/CCT3/CCT2/PPP1R10/ATRX/HNRNPC/CCT4/XRCC5/TERF1/ATM/SMG6/HNRNPD/CCT6A/CCT5/GNL3/XRN1	20
BP	GO:0030217	T cell differentiation	38/890	263/18800	8.25711e-10	1.61608e-07	1.30028e-07	CD3D/CD2/IL7R/CD3E/CD3G/LAG3/RUNX3/RORA/BATF/BCL11B/LCK/RHOH/IFNG/CD27/PTPRC/GATA3/PTPN22/ITK/PRDX2/ZFP36L2/RASGRP1/TCF7/SOCS1/STAT3/CD28/IRF1/PTGER4/SOD1/PRDM1/HMGB1/JMJD6/BCL2/XBP1/ZBTB1/RELB/GPR183/ZC3H12A/SMAD7	38
BP	GO:0050821	protein stabilization	31/890	191/18800	1.74214e-09	3.27858e-07	2.6379e-07	HSP90AB1/STK4/HSP90AA1/HSPD1/CLU/NOP53/PDCL3/PTGES3/CAMLG/AAK1/TCP1/CCT3/CCT2/PIK3R1/CCT4/CCNH/ATF7IP/CDC37/PIM1/MDM4/CCT6A/PFN1/TNIP2/ZNF207/HSPA1A/FBXW7/NAA15/CCT5/RAB21/SMAD7/GAPDH	31
BP	GO:0035966	response to topologically incorrect protein	28/890	160/18800	1.87103e-09	3.39072e-07	2.72813e-07	HSP90AB1/DNAJA1/COMP/HSP90AA1/HSPE1/HSPD1/OPTN/HSPA8/CLU/DNAJB1/RACK1/HERPUD1/HSPH1/NCK2/SERPINH1/PPP1R15A/PIK3R1/HSPA2/HSPA4/HSPA5/DERL1/CUL3/XBP1/BCL2L11/DNAJB14/HSPA1A/UFD1/DDIT3	28
BP	GO:1903037	regulation of leukocyte cell-cell adhesion	44/890	344/18800	1.99942e-09	3.49398e-07	2.81121e-07	CCL5/IL7R/ETS1/CD3E/LAG3/RUNX3/CORO1A/FYN/LCK/RHOH/SKAP1/IFNG/CD27/TIGIT/ITGA4/PTPRC/HSPD1/GATA3/TNFSF14/PTPN22/CD6/SLAMF1/PRDX2/TNF/RASGRP1/RASAL3/RIPOR2/SOCS1/CD28/IRF1/DOCK8/HLA-A/HSPH1/NCK2/CBLB/HMGB1/SELENOK/PAG1/NFAT5/XBP1/ZBTB1/CCDC88B/ZC3H12A/SMAD7	44
BP	GO:0006338	chromatin remodeling	37/890	266/18800	3.99206e-09	6.73557e-07	5.41935e-07	TSPYL2/GATA3/NPM1/BRD2/NASP/CHD3/ANP32E/CHD2/NAP1L4/SET/SPTY2D1/BPTF/TOP1/HMGB2/KDM5B/KAT6B/SMARCC1/MIER1/ATRX/HNRNPC/YY1/CHD6/NAP1L1/CBX3/ANP32B/CHD1/SMARCD1/KDM5A/POLE3/DR1/ZBTB1/INO80D/SMARCA5/RBBP4/KAT2B/SETD2/HP1BP3	37
BP	GO:0046700	heterocycle catabolic process	51/890	443/18800	4.17727e-09	6.81312e-07	5.48175e-07	ISG20/CNOT6L/FUS/PDE4D/ZC3H12D/DDX5/BTG2/APOBEC3G/NPM1/RBM8A/ZFP36L2/HINT1/ZC3HAV1/TRIR/DEDD2/HNRNPAB/TENT5C/CIRBP/TOB1/TUT4/DHX36/SERBP1/GSPT1/HNRNPA0/TNRC6B/PRKCA/HMOX2/HNRNPM/HNRNPC/TRAF5/MAGOH/FXR1/ATM/UPF2/AGO2/LSM7/SMG6/PNRC2/HNRNPD/PDE4B/EIF4A3/EXOSC6/TNFRSF1B/APOBEC3C/HSPA1A/CNOT2/ZC3H18/XRN1/ZC3H12A/RNPS1/TDG	51
BP	GO:1903039	positive regulation of leukocyte cell-cell adhesion	35/890	245/18800	5.19222e-09	8.00941e-07	6.44427e-07	CCL5/IL7R/ETS1/CD3E/RUNX3/CORO1A/FYN/LCK/RHOH/SKAP1/IFNG/CD27/ITGA4/PTPRC/HSPD1/GATA3/TNFSF14/PTPN22/CD6/SLAMF1/TNF/RASGRP1/RASAL3/SOCS1/CD28/DOCK8/HLA-A/HSPH1/NCK2/HMGB1/SELENOK/NFAT5/XBP1/ZBTB1/CCDC88B	35
BP	GO:0010833	telomere maintenance via telomere lengthening	19/890	81/18800	5.23812e-09	8.00941e-07	6.44427e-07	HSP90AB1/HSP90AA1/TERF2IP/HNRNPA1/HNRNPA2B1/PTGES3/DHX36/TCP1/CCT3/CCT2/HNRNPC/CCT4/XRCC5/TERF1/ATM/SMG6/CCT6A/CCT5/XRN1	19
BP	GO:1903320	regulation of protein modification by small protein conjugation or removal	35/890	246/18800	5.78514e-09	8.57778e-07	6.90157e-07	BIRC3/UBE2S/HSP90AB1/FYN/DNAJA1/HSP90AA1/UBB/TNFAIP3/PTPN22/NOP53/DDX3X/ISG15/GPS2/HERPUD1/RASSF5/MYCBP2/CAMLG/BUB3/SKP1/CBLB/TOPORS/UBE2N/IVNS1ABP/HSPA5/TANK/DERL1/PHF23/CUL3/HSPA1A/FBXW7/SIAH2/GNL3/ZC3H12A/SMAD7/OGT	35
BP	GO:0046631	alpha-beta T cell activation	27/890	158/18800	6.2055e-09	8.93044e-07	7.18531e-07	NKG7/CD3E/RUNX3/RORA/BATF/BCL11B/IFNG/PTPRC/GATA3/PTPN22/ITK/RASAL3/SOCS1/STAT3/CD28/IRF1/PTGER4/HLA-A/HSPH1/PRDM1/CBLB/HMGB1/BCL2/RELB/GPR183/ZC3H12A/SMAD7	27
BP	GO:0044270	cellular nitrogen compound catabolic process	51/890	449/18800	6.58792e-09	9.20991e-07	7.41017e-07	ISG20/CNOT6L/FUS/PDE4D/ZC3H12D/DDX5/BTG2/APOBEC3G/NPM1/RBM8A/ZFP36L2/HINT1/ZC3HAV1/TRIR/DEDD2/HNRNPAB/TENT5C/CIRBP/TOB1/TUT4/DHX36/SERBP1/GSPT1/HNRNPA0/TNRC6B/PRKCA/HMOX2/HNRNPM/HNRNPC/TRAF5/MAGOH/FXR1/ATM/UPF2/AGO2/LSM7/SMG6/PNRC2/HNRNPD/PDE4B/EIF4A3/EXOSC6/TNFRSF1B/APOBEC3C/HSPA1A/CNOT2/ZC3H18/XRN1/ZC3H12A/RNPS1/TDG	51
BP	GO:1903706	regulation of hemopoiesis	45/890	371/18800	7.00209e-09	9.51701e-07	7.65726e-07	CD2/IL7R/ETS1/LAG3/RUNX3/ID2/RHOH/IFNG/CD27/IKZF3/PTPRC/GATA3/PRDX2/ZFP36L2/TNF/RASGRP1/TCF7/SOCS1/CASP8/ISG15/STAT3/CD28/IRF1/FOS/SOD1/HMGB2/PRDM1/HMGB1/PRMT1/PRKCA/PAF1/PIK3R1/CIB1/TOB2/KLF13/BRD1/HLA-B/PITHD1/XBP1/XRCC6/ZBTB1/HSPA1A/FBXW7/ZC3H12A/SMAD7	45
BP	GO:0016570	histone modification	54/890	494/18800	9.05968e-09	1.19808e-06	9.6396e-07	PBXIP1/HOPX/ASXL1/GATA3/TAF7/ARID4B/EPC1/CHD3/NSD3/SFPQ/SET/KMT2E/SKP1/USP16/PRDM2/KDM5B/KMT2B/KAT6B/PRMT1/PRKCA/KANSL1/MIER1/ATRX/KMT2A/JMJD6/PAF1/MEAF6/UBE2N/REST/EED/MECP2/ATM/FBL/SNW1/WDR82/GTF2B/BRD1/ARID5A/RNF168/NSD1/CTCF/KDM5A/POLE3/DR1/MTF2/NCOA1/KDM2A/BRMS1/SMARCA5/RBBP4/KAT2B/PAXBP1/SETD2/OGT	54
BP	GO:0032206	positive regulation of telomere maintenance	15/890	52/18800	1.03554e-08	1.31761e-06	1.06013e-06	HNRNPA1/HNRNPA2B1/DHX36/TCP1/CCT3/CCT2/PPP1R10/ATRX/CCT4/XRCC5/ATM/HNRNPD/CCT6A/CCT5/GNL3	15
BP	GO:0031647	regulation of protein stability	39/890	300/18800	1.05344e-08	1.31761e-06	1.06013e-06	HSP90AB1/STK4/HSP90AA1/HSPD1/HSPA8/CCDC88C/CLU/NOP53/PDCL3/PTGES3/CAMLG/AAK1/TCP1/CCT3/CCT2/TOMM7/MYLIP/PIK3R1/CCT4/BCL2/CCNH/ATF7IP/CDC37/DERL1/PIM1/MDM4/CUL3/RNF139/CCT6A/PFN1/TNIP2/ZNF207/HSPA1A/FBXW7/NAA15/CCT5/RAB21/SMAD7/GAPDH	39
BP	GO:0032200	telomere organization	27/890	162/18800	1.08206e-08	1.31761e-06	1.06013e-06	HSP90AB1/HSP90AA1/TERF2IP/HNRNPA1/HNRNPA2B1/PTGES3/DHX36/TCP1/CCT3/CCT2/PPP1R10/ATRX/HNRNPC/SMC5/CCT4/XRCC5/TERF1/ATM/SMG6/PCNA/HNRNPD/XRCC6/CCT6A/RPA3/CCT5/GNL3/XRN1	27
BP	GO:0022407	regulation of cell-cell adhesion	51/890	456/18800	1.1065e-08	1.31761e-06	1.06013e-06	CCL5/IL7R/ETS1/CD3E/LAG3/RUNX3/CORO1A/FYN/LCK/RHOH/SKAP1/IFNG/CD27/TIGIT/ITGA4/PTPRC/HSPD1/GATA3/TNFSF14/PTPN22/CD6/SLAMF1/PRDX2/TNF/RASGRP1/AKNA/RASAL3/RIPOR2/SOCS1/CD28/IRF1/DOCK8/MBP/JAK1/HLA-A/HSPH1/NCK2/CBLB/HMGB1/PRKCA/SELENOK/CITED2/PAG1/FXYD5/NFAT5/RGCC/XBP1/ZBTB1/CCDC88B/ZC3H12A/SMAD7	51
BP	GO:0061013	regulation of mRNA catabolic process	28/890	173/18800	1.13099e-08	1.31761e-06	1.06013e-06	CNOT6L/FUS/ZC3H12D/BTG2/NPM1/RBM8A/ZFP36L2/ZC3HAV1/HNRNPAB/TENT5C/CIRBP/TOB1/TUT4/DHX36/SERBP1/HNRNPA0/TNRC6B/PRKCA/HNRNPM/HNRNPC/TRAF5/MAGOH/FXR1/AGO2/HNRNPD/EIF4A3/CNOT2/ZC3H12A	28
BP	GO:0006403	RNA localization	30/890	196/18800	1.29481e-08	1.47337e-06	1.18545e-06	SRSF7/NPM1/SRSF3/G3BP2/HNRNPA1/RAN/HNRNPA2B1/HNRNPAB/MRPL18/DHX36/TCP1/CCT3/NOP58/CCT2/HNRNPA3/DDX39B/YY1/CCT4/NXT1/TERF1/ATM/UPF2/FBL/SMG6/YTHDC1/TPR/CCT6A/DDX39A/CCT5/SETD2	30
BP	GO:0022409	positive regulation of cell-cell adhesion	38/890	291/18800	1.43801e-08	1.59913e-06	1.28664e-06	CCL5/IL7R/ETS1/CD3E/RUNX3/CORO1A/FYN/LCK/RHOH/SKAP1/IFNG/CD27/ITGA4/PTPRC/HSPD1/GATA3/TNFSF14/PTPN22/CD6/SLAMF1/TNF/RASGRP1/RASAL3/SOCS1/CD28/DOCK8/JAK1/HLA-A/HSPH1/NCK2/HMGB1/SELENOK/CITED2/NFAT5/XBP1/ZBTB1/CCDC88B/SMAD7	38
BP	GO:0007004	telomere maintenance via telomerase	17/890	69/18800	1.51322e-08	1.64538e-06	1.32385e-06	HSP90AB1/HSP90AA1/TERF2IP/HNRNPA1/PTGES3/TCP1/CCT3/CCT2/HNRNPC/CCT4/XRCC5/TERF1/ATM/SMG6/CCT6A/CCT5/XRN1	17
BP	GO:0022613	ribonucleoprotein complex biogenesis	50/890	448/18800	1.65384e-08	1.75918e-06	1.41541e-06	HSP90AB1/ISG20/HSP90AA1/NPM1/EIF5/SNRPD2/RAN/NOP53/LUC7L3/DDX3X/NOP56/SRSF5/PTGES3/SF1/SNRPB/KRR1/NOP58/SRSF10/SNRPG/LUC7L/DDX39B/DDX21/SRPK1/XRCC5/SF3B1/RBM5/TGS1/LYAR/ATM/FBL/WDR74/SBDS/BUD23/PSIP1/YTHDC1/GTF3A/BRIX1/DCAF13/RSL1D1/EIF4A3/SNRPF/POP5/EXOSC6/SF3A1/NGDN/KAT2B/ZRSR2/SNU13/PA2G4/WBP11	50
BP	GO:0097193	intrinsic apoptotic signaling pathway	38/890	295/18800	2.08851e-08	2.17428e-06	1.74939e-06	DNAJA1/LCK/UBB/DDIT4/DDX5/TNF/CLU/HINT1/PMAIP1/RACK1/DDX3X/HERPUD1/SFPQ/SLC9A3R1/CYLD/SOD1/NCK2/TOPORS/ARL6IP5/PPP1R15A/SELENOK/PIK3R1/BCL2/CDKN2D/BBC3/ATM/IVNS1ABP/SNW1/URI1/CUL3/XBP1/BCL2L11/ITPR1/TNFRSF1B/HSPA1A/FBXW7/DDIT3/TPT1	38
BP	GO:0019439	aromatic compound catabolic process	51/890	466/18800	2.26738e-08	2.31131e-06	1.85965e-06	ISG20/CNOT6L/FUS/PDE4D/ZC3H12D/DDX5/BTG2/APOBEC3G/NPM1/RBM8A/ZFP36L2/HINT1/ZC3HAV1/TRIR/DEDD2/HNRNPAB/TENT5C/CIRBP/TOB1/TUT4/DHX36/SERBP1/GSPT1/HNRNPA0/TNRC6B/PRKCA/HMOX2/HNRNPM/HNRNPC/TRAF5/MAGOH/FXR1/ATM/UPF2/AGO2/LSM7/SMG6/PNRC2/HNRNPD/PDE4B/EIF4A3/EXOSC6/TNFRSF1B/APOBEC3C/HSPA1A/CNOT2/ZC3H18/XRN1/ZC3H12A/RNPS1/TDG	51
BP	GO:0031396	regulation of protein ubiquitination	31/890	213/18800	2.49901e-08	2.49544e-06	2.0078e-06	BIRC3/UBE2S/HSP90AB1/FYN/DNAJA1/HSP90AA1/UBB/TNFAIP3/PTPN22/DDX3X/ISG15/GPS2/HERPUD1/RASSF5/MYCBP2/CAMLG/BUB3/SKP1/CBLB/TOPORS/UBE2N/IVNS1ABP/HSPA5/DERL1/PHF23/CUL3/HSPA1A/FBXW7/SIAH2/SMAD7/OGT	31
BP	GO:0051054	positive regulation of DNA metabolic process	35/890	263/18800	3.29659e-08	3.22604e-06	2.59563e-06	HSP90AB1/HSP90AA1/PTPRC/FUS/EPC1/TNF/HNRNPA1/HNRNPA2B1/SMCHD1/CD28/PTGES3/DHX36/TCP1/CCT3/HMGB1/CCT2/PPP1R10/DBF4/ATRX/CCT4/XRCC5/MEAF6/UBE2N/MECP2/ATM/PCNA/HNRNPD/RNF168/RGCC/CCT6A/LPIN1/EXOSC6/SMARCA5/CCT5/GNL3	35
BP	GO:0072594	establishment of protein localization to organelle	48/890	431/18800	3.43125e-08	3.28447e-06	2.64264e-06	GZMB/HSP90AB1/DNAJA1/RAC2/STK4/IFNG/HSP90AA1/HSPD1/TNFAIP3/HSPA8/KPNA2/CLU/RAN/STAT3/HERPUD1/RAB8B/TCP1/CCT3/CBLB/CCT2/TOMM7/PPP1R10/GCC2/RBM22/ZFAND2A/PIK3R1/CCT4/BBC3/NXT1/HSPA4/UBL5/TERF1/ARIH2/HSPA5/ZFAND2B/AIP/SPCS1/TPR/RN7SL2/HIKESHI/CCT6A/FBXW7/RPAIN/DDIT3/CCT5/ZC3H12A/SRP72/STAM	48
BP	GO:0006986	response to unfolded protein	24/890	139/18800	3.49055e-08	3.28447e-06	2.64264e-06	HSP90AB1/DNAJA1/COMP/HSP90AA1/HSPE1/HSPD1/OPTN/HSPA8/DNAJB1/RACK1/HERPUD1/HSPH1/NCK2/SERPINH1/PPP1R15A/PIK3R1/HSPA2/HSPA4/HSPA5/DERL1/XBP1/BCL2L11/HSPA1A/DDIT3	24
BP	GO:2000278	regulation of DNA biosynthetic process	22/890	119/18800	3.61917e-08	3.34124e-06	2.68832e-06	HSP90AB1/HSP90AA1/TNF/HNRNPA1/HNRNPA2B1/PTGES3/TCP1/CCT3/CCT2/HNRNPC/CCT4/XRCC5/MEAF6/TERF1/ATM/SMG6/PCNA/HNRNPD/RGCC/CCT6A/CCT5/XRN1	22
BP	GO:0045785	positive regulation of cell adhesion	49/890	446/18800	3.79882e-08	3.44216e-06	2.76951e-06	CCL5/IL7R/ETS1/TNFRSF18/CD3E/RUNX3/CORO1A/SPOCK2/FYN/LCK/STK4/RHOH/SKAP1/IFNG/CD27/ITGA4/PTPRC/HSPD1/GATA3/TNFSF14/PTPN22/CD6/SLAMF1/TNF/RASGRP1/RASAL3/SOCS1/CD28/DOCK8/JAK1/HLA-A/HSPH1/NCK2/HMGB1/APBB1IP/PRKCA/UTRN/MAP4K4/SELENOK/CITED2/CIB1/IBSP/ATM/NFAT5/ITGB1BP1/XBP1/ZBTB1/CCDC88B/SMAD7	49
BP	GO:0001819	positive regulation of cytokine production	51/890	475/18800	4.22798e-08	3.76137e-06	3.02635e-06	LTB/CD2/CD3E/RORA/BATF/IFNG/HSP90AA1/TIGIT/PTPRC/HSPD1/PDE4D/GATA3/PTPN22/CD6/SLAMF1/ITK/TNF/CLU/RASGRP1/LUM/CASP8/DDX3X/ISG15/STAT3/CD28/IRF1/MBP/PTGER4/SOD1/HLA-A/DHX36/HMGB2/HMGB1/BTN3A2/GPSM3/DDX21/SELENOK/PIK3R1/HLA-F/IRF3/CGAS/PDE4B/ARID5A/RGCC/XBP1/ZBTB20/HSPA1A/DDIT3/CCDC88B/SETD2/GAPDH	51
BP	GO:1904814	regulation of protein localization to chromosome, telomeric region	8/890	14/18800	5.69449e-08	4.9447e-06	3.97844e-06	TCP1/CCT3/CCT2/CCT4/TERF1/CCT6A/CCT5/GNL3	8
BP	GO:0006278	RNA-templated DNA biosynthetic process	17/890	75/18800	5.76023e-08	4.9447e-06	3.97844e-06	HSP90AB1/HSP90AA1/TERF2IP/HNRNPA1/PTGES3/TCP1/CCT3/CCT2/HNRNPC/CCT4/XRCC5/TERF1/ATM/SMG6/CCT6A/CCT5/XRN1	17
BP	GO:0070198	protein localization to chromosome, telomeric region	11/890	30/18800	6.00526e-08	5.06616e-06	4.07617e-06	TERF2IP/TCP1/CCT3/CCT2/ATRX/CCT4/XRCC5/TERF1/CCT6A/CCT5/GNL3	11
BP	GO:0033120	positive regulation of RNA splicing	12/890	37/18800	7.28317e-08	6.04009e-06	4.85978e-06	HSPA8/NCL/CIRBP/SRSF5/POLR2A/RBM22/PIK3R1/TRA2B/RBMX/SNW1/SNRNP70/HSPA1A	12
BP	GO:0000380	alternative mRNA splicing, via spliceosome	17/890	77/18800	8.70992e-08	7.10294e-06	5.71493e-06	SRSF2/DDX5/RBM8A/RBM25/SAP18/HNRNPA1/SFPQ/HNRNPM/MAGOH/TRA2B/REST/RBMX/FXR1/RBM5/YTHDC1/CDK13/RNPS1	17
BP	GO:0010638	positive regulation of organelle organization	51/890	487/18800	9.40057e-08	7.54049e-06	6.06698e-06	GZMB/EVL/CNOT6L/DCN/TNF/PMAIP1/GPR65/CDKN1B/G3BP2/HNRNPA1/HNRNPA2B1/CD28/SFPQ/CDC42EP3/RESF1/ATG2A/DHX36/TCP1/CCT3/CCN2/NCK2/CCT2/PPP1R10/ATRX/SMC5/CCT4/BBC3/PPP1R35/XRCC5/TNFSF10/ATF7IP/MPHOSPH8/MECP2/ATM/PIP4K2A/ITGB1BP1/HNRNPD/CUL3/TPR/BIN1/RGCC/BCL2L11/CCT6A/PFN1/SMC4/AKAP9/HSPA1A/CNOT2/CCT5/RAD21/GNL3	51
BP	GO:0009615	response to virus	44/890	392/18800	1.02306e-07	8.07396e-06	6.4962e-06	CCL5/CXCR4/BIRC3/ISG20/IFNG/HSP90AA1/IFITM2/CCL4/DDIT4/PTPRC/TNFAIP3/GATA3/PTPN22/STMN1/APOBEC3G/ODC1/IFITM1/TNF/CLU/ZC3HAV1/PMAIP1/NOP53/DDX3X/ISG15/IRF1/DHX36/LYST/RNF125/DDX21/SELENOK/BCL2/IRF3/TRIM52/IVNS1ABP/URI1/CGAS/TRIM8/APOBEC3C/UFD1/ILF3/CCT5/SETD2/ZC3H12A/TPT1	44
BP	GO:1904356	regulation of telomere maintenance via telomere lengthening	15/890	61/18800	1.09334e-07	8.49158e-06	6.83221e-06	HNRNPA1/HNRNPA2B1/DHX36/TCP1/CCT3/CCT2/HNRNPC/CCT4/XRCC5/TERF1/ATM/SMG6/CCT6A/CCT5/XRN1	15
BP	GO:0050852	T cell receptor signaling pathway	22/890	127/18800	1.21422e-07	9.28307e-06	7.46903e-06	FYN/LCK/SKAP1/PTPRC/CD247/PDE4D/GATA3/EZR/PTPN22/ITK/SH2D1A/CD28/HLA-A/CBLB/ELF1/BTN3A2/UBE2N/PDE4B/DGKZ/FYB1/ZC3H12A/BTN2A1	22
BP	GO:0032479	regulation of type I interferon production	19/890	98/18800	1.39937e-07	1.03744e-05	8.34712e-06	HSP90AA1/HSPD1/PTPN22/REL/DDX3X/ISG15/IRF1/CYLD/DHX36/HMGB2/RNF125/YY1/IRF3/CGAS/ZBTB20/RELB/UFD1/SETD2/GAPDH	19
BP	GO:0032606	type I interferon production	19/890	98/18800	1.39937e-07	1.03744e-05	8.34712e-06	HSP90AA1/HSPD1/PTPN22/REL/DDX3X/ISG15/IRF1/CYLD/DHX36/HMGB2/RNF125/YY1/IRF3/CGAS/ZBTB20/RELB/UFD1/SETD2/GAPDH	19
BP	GO:0070203	regulation of establishment of protein localization to telomere	7/890	11/18800	1.45376e-07	1.06087e-05	8.53566e-06	TCP1/CCT3/CCT2/CCT4/TERF1/CCT6A/CCT5	7
BP	GO:1901361	organic cyclic compound catabolic process	51/890	494/18800	1.47434e-07	1.06087e-05	8.53566e-06	ISG20/CNOT6L/FUS/PDE4D/ZC3H12D/DDX5/BTG2/APOBEC3G/NPM1/RBM8A/ZFP36L2/HINT1/ZC3HAV1/TRIR/DEDD2/HNRNPAB/TENT5C/CIRBP/TOB1/TUT4/DHX36/SERBP1/GSPT1/HNRNPA0/TNRC6B/PRKCA/HMOX2/HNRNPM/HNRNPC/TRAF5/MAGOH/FXR1/ATM/UPF2/AGO2/LSM7/SMG6/PNRC2/HNRNPD/PDE4B/EIF4A3/EXOSC6/TNFRSF1B/APOBEC3C/HSPA1A/CNOT2/ZC3H18/XRN1/ZC3H12A/RNPS1/TDG	51
BP	GO:0045936	negative regulation of phosphate metabolic process	47/890	440/18800	1.67836e-07	1.19017e-05	9.57597e-06	DNAJA1/IFNG/SAMSN1/DDIT4/PTPRC/TERF2IP/TNFAIP3/PDE4D/TAF7/PTPN22/CHORDC1/NPM1/PDCD4/TNF/GADD45A/SEMA4D/CDKN1B/SOCS1/RACK1/DYNLL1/STAT3/JUN/HEXIM1/GADD45B/DUSP16/CALM1/NCK2/CBLB/GGNBP2/PIK3IP1/PPP1R15A/CDKN1C/CDKN2D/PPP1R35/CIB1/PIP4K2A/ITGB1BP1/URI1/PPP2R5A/NCOR1/LPIN1/PPP1R11/KAT2B/ANKLE2/YWHAB/ZC3H12A/SMAD7	47
BP	GO:0010563	negative regulation of phosphorus metabolic process	47/890	441/18800	1.79521e-07	1.25485e-05	1.00964e-05	DNAJA1/IFNG/SAMSN1/DDIT4/PTPRC/TERF2IP/TNFAIP3/PDE4D/TAF7/PTPN22/CHORDC1/NPM1/PDCD4/TNF/GADD45A/SEMA4D/CDKN1B/SOCS1/RACK1/DYNLL1/STAT3/JUN/HEXIM1/GADD45B/DUSP16/CALM1/NCK2/CBLB/GGNBP2/PIK3IP1/PPP1R15A/CDKN1C/CDKN2D/PPP1R35/CIB1/PIP4K2A/ITGB1BP1/URI1/PPP2R5A/NCOR1/LPIN1/PPP1R11/KAT2B/ANKLE2/YWHAB/ZC3H12A/SMAD7	47
BP	GO:0048872	homeostasis of number of cells	35/890	282/18800	1.89123e-07	1.30335e-05	1.04866e-05	IL7R/ETS1/CORO1A/ID2/TNFAIP3/ASXL1/GATA3/TNFSF14/IKZF1/SIT1/PRDX2/PMAIP1/OCIAD2/ISG15/STAT3/TSC22D3/SOD1/KLF2/KMT2E/CAMLG/HMGB2/FAS/HMGB1/PLA2G2A/PRMT1/JMJD6/BCL2/CITED2/LYAR/KLF13/BRD1/PDE4B/BCL2L11/GPR183/HSPA1A	35
BP	GO:0016032	viral process	45/890	418/18800	2.46086e-07	1.65358e-05	1.33045e-05	CCL5/CXCR4/HSP90AB1/TNFRSF4/ISG20/IFITM2/CCL4/HSPA8/APOBEC3G/SLAMF1/IFITM1/KPNA2/TNF/ZC3HAV1/LY6E/RAN/DDX3X/ISG15/JUN/CD28/HEXIM1/RESF1/ITGB7/PRMT1/EIF3F/SRPK1/EIF3G/DDX6/BCL2/REST/MPHOSPH8/CHD1/SNW1/ITGB1/GTF2B/SPCS1/TRIM8/SLC1A5/CCNK/HTATSF1/APOBEC3C/HSPA1A/ILF3/LDLR/ZC3H12A	45
BP	GO:0050870	positive regulation of T cell activation	30/890	223/18800	2.46702e-07	1.65358e-05	1.33045e-05	CCL5/IL7R/CD3E/RUNX3/CORO1A/FYN/LCK/RHOH/IFNG/CD27/PTPRC/HSPD1/GATA3/TNFSF14/PTPN22/CD6/SLAMF1/RASGRP1/RASAL3/SOCS1/CD28/DOCK8/HLA-A/HSPH1/NCK2/HMGB1/SELENOK/XBP1/ZBTB1/CCDC88B	30
BP	GO:0002831	regulation of response to biotic stimulus	40/890	351/18800	2.60731e-07	1.72399e-05	1.3871e-05	CCL5/LAG3/BIRC3/HSP90AB1/FYN/HSP90AA1/HSPD1/TNFAIP3/OPTN/CD96/PTPN22/APOBEC3G/PRDX2/SH2D1A/RASGRP1/SOCS1/CASP8/NOP53/ISG15/IRF1/SFPQ/HEXIM1/HLA-A/HMGB2/HMGB1/PRKCA/RNF125/SIGIRR/SELENOK/HLA-F/XRCC5/IRF3/CDC37/LYAR/CGAS/HLA-B/SERPINB9/XRCC6/UFD1/ZC3H12A	40
BP	GO:0006417	regulation of translation	48/890	463/18800	3.03617e-07	1.9808e-05	1.59372e-05	CCL5/GZMB/CNOT6L/ZC3H12D/EIF1/BTG2/NPM1/RBM8A/ZFP36L2/EIF5/TNF/NCL/RACK1/EIF4A2/DDX3X/CIRBP/CD28/TOB1/TUT4/DNAJC1/DHX36/USP16/NCK2/BZW1/GSPT1/TNRC6B/MKNK2/PPP1R15A/HBS1L/DDX6/TRMT10C/EIF3K/MAGOH/FXR1/AGO2/PURA/HNRNPD/TPR/RNF139/EIF4A3/CNOT2/EEF2/ILF3/NGDN/XRN1/PA2G4/ZC3H12A/GAPDH	48
BP	GO:0070202	regulation of establishment of protein localization to chromosome	7/890	12/18800	3.34596e-07	2.1262e-05	1.71072e-05	TCP1/CCT3/CCT2/CCT4/TERF1/CCT6A/CCT5	7
BP	GO:1904816	positive regulation of protein localization to chromosome, telomeric region	7/890	12/18800	3.34596e-07	2.1262e-05	1.71072e-05	TCP1/CCT3/CCT2/CCT4/CCT6A/CCT5/GNL3	7
BP	GO:1903313	positive regulation of mRNA metabolic process	21/890	124/18800	3.47215e-07	2.1781e-05	1.75247e-05	CNOT6L/ZC3H12D/BTG2/HSPA8/ZFP36L2/ZC3HAV1/NCL/CIRBP/TOB1/TUT4/DHX36/TNRC6B/PAF1/TRA2B/RBMX/AGO2/SNW1/HNRNPD/SNRNP70/CNOT2/ZC3H12A	21
BP	GO:0045862	positive regulation of proteolysis	41/890	369/18800	3.65457e-07	2.26352e-05	1.8212e-05	FYN/RNF19A/LCK/IFNG/HSPE1/HSPD1/TNF/CLU/CYFIP2/PMAIP1/RACK1/CASP8/NOP53/DDX3X/STAT3/HERPUD1/MBP/CCN2/FAS/HMGB1/CYCS/PSME1/ARL6IP5/ZFAND2A/BBC3/REST/TNFSF10/ANP32B/ARIH2/ARIH1/TANK/BCL2L11/RNF139/CSNK1D/PSME2/TNFRSF1B/HSPA1A/FBXW7/ZC3H12A/SMAD7/OGT	41
BP	GO:0002683	negative regulation of immune system process	45/890	425/18800	3.94395e-07	2.41222e-05	1.94084e-05	IL7R/CST7/LAG3/RUNX3/FYN/ID2/TIGIT/SAMSN1/TBC1D10C/PTPRC/TNFAIP3/CD96/EZR/PTPN22/SLAMF1/PRDX2/SH2D1A/PDCD1/TNF/RIPOR2/SOCS1/ISG15/GPS2/IRF1/TSC22D3/COL3A1/PTGER4/HLA-A/CBLB/HMGB1/ELF1/PIK3R1/HLA-F/PAG1/TOB2/LPXN/LYAR/ATM/HLA-B/SERPINB9/DGKZ/FBXW7/LDLR/ZC3H12A/SMAD7	45
BP	GO:0045619	regulation of lymphocyte differentiation	26/890	181/18800	4.29491e-07	2.59445e-05	2.08746e-05	CD2/IL7R/LAG3/RUNX3/ID2/RHOH/IFNG/CD27/IKZF3/PTPRC/GATA3/PRDX2/ZFP36L2/RASGRP1/TCF7/SOCS1/CD28/IRF1/SOD1/PRDM1/HMGB1/XBP1/XRCC6/ZBTB1/ZC3H12A/SMAD7	26
BP	GO:2000116	regulation of cysteine-type endopeptidase activity	30/890	229/18800	4.41177e-07	2.63253e-05	2.1181e-05	CST7/BIRC3/FYN/LCK/CD27/HSPE1/HSPD1/TNFSF14/TNF/CYFIP2/PMAIP1/RACK1/CASP8/DDX3X/DNAJB6/TNFAIP8/CCN2/FAS/HMGB1/CYCS/ARL6IP5/CDKN2D/BBC3/REST/TNFSF10/ANP32B/PSMB9/SERPINB9/BCL2L11/SIAH2	30
BP	GO:0043487	regulation of RNA stability	25/890	170/18800	4.54508e-07	2.67941e-05	2.15581e-05	CNOT6L/FUS/ZC3H12D/BTG2/NPM1/ZFP36L2/TENT5C/CIRBP/TOB1/TUT4/DHX36/SERBP1/HNRNPA0/TNRC6B/PRKCA/HNRNPM/HNRNPC/TRAF5/FXR1/AGO2/HNRNPD/TNFRSF1B/CNOT2/ZC3H18/ZC3H12A	25
BP	GO:0071897	DNA biosynthetic process	27/890	194/18800	4.93315e-07	2.87356e-05	2.31203e-05	HSP90AB1/HSP90AA1/TERF2IP/TNF/HNRNPA1/HNRNPA2B1/PTGES3/TCP1/CCT3/CCN2/CCT2/HNRNPC/CCT4/CDKN2D/XRCC5/MEAF6/TERF1/ATM/SMG6/PCNA/HNRNPD/RGCC/POLE3/CCT6A/ZBTB1/CCT5/XRN1	27
BP	GO:0051131	chaperone-mediated protein complex assembly	9/890	23/18800	5.1429e-07	2.9605e-05	2.38197e-05	HSP90AB1/HOPX/HSP90AA1/HSPD1/CLU/PTGES3/CCT2/HSPA4/HSPA1A	9
BP	GO:0000381	regulation of alternative mRNA splicing, via spliceosome	14/890	60/18800	5.81368e-07	3.30771e-05	2.66134e-05	SRSF2/DDX5/RBM8A/RBM25/SAP18/HNRNPA1/MAGOH/TRA2B/REST/RBMX/FXR1/RBM5/YTHDC1/RNPS1	14
BP	GO:1902105	regulation of leukocyte differentiation	34/890	283/18800	6.07962e-07	3.41926e-05	2.75109e-05	CD2/IL7R/LAG3/RUNX3/ID2/RHOH/IFNG/CD27/IKZF3/PTPRC/GATA3/PRDX2/ZFP36L2/TNF/RASGRP1/TCF7/SOCS1/CASP8/CD28/IRF1/FOS/SOD1/PRDM1/HMGB1/PRKCA/PIK3R1/TOB2/HLA-B/XBP1/XRCC6/ZBTB1/FBXW7/ZC3H12A/SMAD7	34
BP	GO:1904358	positive regulation of telomere maintenance via telomere lengthening	11/890	37/18800	6.92933e-07	3.85287e-05	3.09997e-05	HNRNPA1/HNRNPA2B1/DHX36/TCP1/CCT3/CCT2/CCT4/XRCC5/ATM/CCT6A/CCT5	11
BP	GO:0042026	protein refolding	9/890	24/18800	7.88345e-07	4.31679e-05	3.47323e-05	DNAJA1/HSP90AA1/HSPD1/HSPA8/DNAJA2/HSPA2/HSPA5/SNRNP70/HSPA1A	9
BP	GO:0032210	regulation of telomere maintenance via telomerase	13/890	53/18800	7.94014e-07	4.31679e-05	3.47323e-05	HNRNPA1/TCP1/CCT3/CCT2/HNRNPC/CCT4/XRCC5/TERF1/ATM/SMG6/CCT6A/CCT5/XRN1	13
BP	GO:0006479	protein methylation	27/890	199/18800	8.22741e-07	4.37573e-05	3.52065e-05	BTG1/GATA3/ARID4B/BTG2/NSD3/KMT2E/SNRPB/PRDM2/GSPT1/KMT2B/PRMT1/KANSL1/CSKMT/ATRX/KMT2A/PAF1/EED/MECP2/FBL/SNW1/WDR82/NSD1/CTCF/MTF2/PAXBP1/SETD2/OGT	27
BP	GO:0008213	protein alkylation	27/890	199/18800	8.22741e-07	4.37573e-05	3.52065e-05	BTG1/GATA3/ARID4B/BTG2/NSD3/KMT2E/SNRPB/PRDM2/GSPT1/KMT2B/PRMT1/KANSL1/CSKMT/ATRX/KMT2A/PAF1/EED/MECP2/FBL/SNW1/WDR82/NSD1/CTCF/MTF2/PAXBP1/SETD2/OGT	27
BP	GO:0022618	ribonucleoprotein complex assembly	27/890	200/18800	9.09194e-07	4.78354e-05	3.84877e-05	HSP90AB1/HSP90AA1/EIF5/SNRPD2/NOP53/LUC7L3/SRSF5/PTGES3/SF1/SNRPB/SRSF10/SNRPG/LUC7L/DDX39B/SRPK1/XRCC5/SF3B1/RBM5/TGS1/ATM/PSIP1/YTHDC1/BRIX1/SNRPF/SF3A1/ZRSR2/SNU13	27
BP	GO:0071824	protein-DNA complex subunit organization	30/890	237/18800	9.23421e-07	4.8067e-05	3.86741e-05	TSPYL2/TAF7/NPM1/BRD2/NASP/ANP32E/CHD2/NAP1L4/SET/CENPC/SPTY2D1/HMGB2/HMGB1/BDP1/KAT6B/SMARCC1/ATRX/NAP1L1/CAND1/TERF1/ATF7IP/ANP32B/CHD1/SMARCD1/GTF2B/POLE3/DR1/SMARCA5/SETD2/HP1BP3	30
BP	GO:1904029	regulation of cyclin-dependent protein kinase activity	18/890	101/18800	1.09514e-06	5.60282e-05	4.50796e-05	HSP90AB1/CCND2/SERTAD1/TNFAIP3/GADD45A/CCND3/CDKN1B/CKS2/HEXIM1/CDKN1C/CDKN2D/CCNH/CDC37/CKS1B/CCNL1/RGCC/CCNK/KAT2B	18
BP	GO:0051251	positive regulation of lymphocyte activation	40/890	371/18800	1.09927e-06	5.60282e-05	4.50796e-05	CCL5/TRBC2/TRBC1/IL7R/CD3E/RUNX3/CORO1A/FYN/TNFRSF4/LCK/RHOH/IFNG/CD27/PTPRC/HSPD1/GATA3/TNFSF14/PTPN22/CD6/SLAMF1/RASGRP1/RASAL3/SOCS1/CD28/DOCK8/HLA-A/HSPH1/NCK2/HMGB1/SH3KBP1/SELENOK/HLA-F/BCL2/XBP1/XRCC6/ZBTB1/GPR183/EXOSC6/TNIP2/CCDC88B	40
BP	GO:2000573	positive regulation of DNA biosynthetic process	15/890	73/18800	1.32483e-06	6.65824e-05	5.35713e-05	HSP90AB1/HSP90AA1/TNF/HNRNPA1/PTGES3/TCP1/CCT3/CCT2/CCT4/XRCC5/ATM/PCNA/RGCC/CCT6A/CCT5	15
BP	GO:1990173	protein localization to nucleoplasm	7/890	14/18800	1.33355e-06	6.65824e-05	5.35713e-05	NOP53/TCP1/CCT3/CCT2/CCT4/CCT6A/CCT5	7
BP	GO:0034502	protein localization to chromosome	17/890	93/18800	1.50207e-06	7.42386e-05	5.97314e-05	TERF2IP/TCP1/BUB3/CCT3/CCT2/IK/ATRX/SMC5/CCT4/XRCC5/TERF1/CTCF/CCT6A/CCT5/RAD21/SETD2/GNL3	17
BP	GO:0043488	regulation of mRNA stability	23/890	158/18800	1.55587e-06	7.61287e-05	6.12521e-05	CNOT6L/FUS/ZC3H12D/BTG2/NPM1/ZFP36L2/TENT5C/CIRBP/TOB1/TUT4/DHX36/SERBP1/HNRNPA0/TNRC6B/PRKCA/HNRNPM/HNRNPC/TRAF5/FXR1/AGO2/HNRNPD/CNOT2/ZC3H12A	23
BP	GO:0045088	regulation of innate immune response	29/890	231/18800	1.65566e-06	8.02094e-05	6.45354e-05	CCL5/LAG3/BIRC3/HSP90AB1/FYN/HSP90AA1/TNFAIP3/CD96/PTPN22/SH2D1A/RASGRP1/SOCS1/CASP8/ISG15/IRF1/SFPQ/HEXIM1/HLA-A/HMGB2/HMGB1/HLA-F/XRCC5/IRF3/CDC37/LYAR/CGAS/HLA-B/SERPINB9/XRCC6	29
BP	GO:0031331	positive regulation of cellular catabolic process	45/890	449/18800	1.79716e-06	8.58139e-05	6.90447e-05	RNF19A/IFNG/HSP90AA1/CNOT6L/TNFAIP3/OPTN/ZC3H12D/EZR/BTG2/DCN/ZFP36L2/TNF/CLU/ZC3HAV1/RACK1/NOP53/HERPUD1/TOB1/TUT4/ATG2A/DHX36/HMGB1/TNRC6B/ZFAND2A/FOXO1/ATM/ARIH2/AGO2/ARIH1/PIP4K2A/HNRNPD/TRIM8/BCL2L11/ABHD5/RNF139/ZBTB20/CSNK1D/TNFRSF1B/HSPA1A/FBXW7/CNOT2/ZC3H18/LDLR/ZC3H12A/SMAD7	45
BP	GO:2001242	regulation of intrinsic apoptotic signaling pathway	24/890	171/18800	1.80642e-06	8.58139e-05	6.90447e-05	DNAJA1/LCK/UBB/CLU/PMAIP1/RACK1/DDX3X/HERPUD1/SFPQ/SLC9A3R1/CYLD/SOD1/NCK2/BCL2/CDKN2D/BBC3/IVNS1ABP/URI1/XBP1/BCL2L11/HSPA1A/FBXW7/DDIT3/TPT1	24
BP	GO:0002696	positive regulation of leukocyte activation	43/890	421/18800	1.85948e-06	8.7485e-05	7.03893e-05	CCL5/TRBC2/CD2/TRBC1/IL7R/CD3E/RUNX3/CORO1A/FYN/TNFRSF4/LCK/RHOH/IFNG/CD27/PTPRC/HSPD1/GATA3/TNFSF14/PTPN22/CD6/JUND/SLAMF1/TNF/RASGRP1/RASAL3/SOCS1/CD28/DOCK8/HLA-A/HSPH1/NCK2/HMGB1/SH3KBP1/SELENOK/HLA-F/BCL2/XBP1/XRCC6/ZBTB1/GPR183/EXOSC6/TNIP2/CCDC88B	43
BP	GO:0045071	negative regulation of viral genome replication	13/890	57/18800	1.93821e-06	8.94084e-05	7.19368e-05	CCL5/ISG20/IFITM2/APOBEC3G/IFITM1/TNF/ZC3HAV1/ISG15/RESF1/SRPK1/MPHOSPH8/APOBEC3C/ILF3	13
BP	GO:0050867	positive regulation of cell activation	44/890	436/18800	1.94747e-06	8.94084e-05	7.19368e-05	CCL5/TRBC2/CD2/TRBC1/IL7R/CD3E/RUNX3/CORO1A/FYN/TNFRSF4/LCK/RHOH/IFNG/CD27/PTPRC/HSPD1/GATA3/TNFSF14/PTPN22/CD6/JUND/SLAMF1/TNF/RASGRP1/RASAL3/SOCS1/CD28/DOCK8/HLA-A/CCN2/HSPH1/NCK2/HMGB1/SH3KBP1/SELENOK/HLA-F/BCL2/XBP1/XRCC6/ZBTB1/GPR183/EXOSC6/TNIP2/CCDC88B	44
BP	GO:0071826	ribonucleoprotein complex subunit organization	27/890	208/18800	1.96793e-06	8.94084e-05	7.19368e-05	HSP90AB1/HSP90AA1/EIF5/SNRPD2/NOP53/LUC7L3/SRSF5/PTGES3/SF1/SNRPB/SRSF10/SNRPG/LUC7L/DDX39B/SRPK1/XRCC5/SF3B1/RBM5/TGS1/ATM/PSIP1/YTHDC1/BRIX1/SNRPF/SF3A1/ZRSR2/SNU13	27
BP	GO:1904851	positive regulation of establishment of protein localization to telomere	6/890	10/18800	1.97345e-06	8.94084e-05	7.19368e-05	TCP1/CCT3/CCT2/CCT4/CCT6A/CCT5	6
BP	GO:0006458	'de novo' protein folding	11/890	41/18800	2.15191e-06	9.6599e-05	7.77222e-05	HSPE1/HSPD1/HSPA8/DNAJB1/PTGES3/HSPH1/CCT2/HSPA2/HSPA5/DNAJB14/HSPA1A	11
BP	GO:0042326	negative regulation of phosphorylation	40/890	382/18800	2.29277e-06	0.000101986	8.20569e-05	DNAJA1/IFNG/SAMSN1/DDIT4/PTPRC/TERF2IP/TNFAIP3/PDE4D/TAF7/PTPN22/CHORDC1/NPM1/PDCD4/GADD45A/SEMA4D/CDKN1B/SOCS1/RACK1/DYNLL1/STAT3/JUN/HEXIM1/GADD45B/DUSP16/CALM1/NCK2/CBLB/GGNBP2/PIK3IP1/CDKN1C/CDKN2D/CIB1/PIP4K2A/ITGB1BP1/PPP2R5A/NCOR1/KAT2B/ANKLE2/ZC3H12A/SMAD7	40
BP	GO:0032481	positive regulation of type I interferon production	13/890	58/18800	2.39087e-06	0.000105392	8.4797e-05	HSP90AA1/HSPD1/PTPN22/DDX3X/ISG15/IRF1/DHX36/HMGB2/IRF3/CGAS/ZBTB20/SETD2/GAPDH	13
BP	GO:0010950	positive regulation of endopeptidase activity	24/890	174/18800	2.47074e-06	0.00010794	8.68474e-05	FYN/LCK/HSPE1/HSPD1/TNF/CYFIP2/PMAIP1/RACK1/CASP8/DDX3X/STAT3/MBP/CCN2/FAS/HMGB1/CYCS/PSME1/ARL6IP5/BBC3/REST/TNFSF10/ANP32B/BCL2L11/PSME2	24
BP	GO:0045580	regulation of T cell differentiation	22/890	151/18800	2.57328e-06	0.000111425	8.96514e-05	CD2/IL7R/LAG3/RUNX3/RHOH/IFNG/CD27/PTPRC/GATA3/PRDX2/RASGRP1/TCF7/SOCS1/CD28/IRF1/SOD1/PRDM1/HMGB1/XBP1/ZBTB1/ZC3H12A/SMAD7	22
BP	GO:1903322	positive regulation of protein modification by small protein conjugation or removal	21/890	140/18800	2.69124e-06	0.000115511	9.29386e-05	BIRC3/UBE2S/UBB/PTPN22/NOP53/DDX3X/RASSF5/MYCBP2/SKP1/CBLB/TOPORS/UBE2N/HSPA5/TANK/DERL1/PHF23/CUL3/FBXW7/GNL3/ZC3H12A/SMAD7	21
BP	GO:0045069	regulation of viral genome replication	16/890	87/18800	2.79696e-06	0.000119005	9.57495e-05	CCL5/ISG20/IFITM2/APOBEC3G/IFITM1/TNF/ZC3HAV1/DDX3X/ISG15/CD28/RESF1/SRPK1/BCL2/MPHOSPH8/APOBEC3C/ILF3	16
BP	GO:0040029	regulation of gene expression, epigenetic	21/890	141/18800	3.02373e-06	0.000127544	0.00010262	EIF1/ARID4B/EPC1/SMCHD1/KLF2/RESF1/CDKN1C/LRIF1/CBX3/ARID1B/ATF7IP/MPHOSPH8/MECP2/SMARCD1/YTHDC1/TPR/CTCF/POLE3/CGGBP1/KAT2B/TDG	21
BP	GO:0000079	regulation of cyclin-dependent protein serine/threonine kinase activity	17/890	98/18800	3.18779e-06	0.000133315	0.000107264	CCND2/SERTAD1/TNFAIP3/GADD45A/CCND3/CDKN1B/CKS2/HEXIM1/CDKN1C/CDKN2D/CCNH/CDC37/CKS1B/CCNL1/RGCC/CCNK/KAT2B	17
BP	GO:0000245	spliceosomal complex assembly	15/890	79/18800	3.7673e-06	0.000156215	0.000125689	SNRPD2/LUC7L3/SRSF5/SF1/SRSF10/SNRPG/LUC7L/DDX39B/SRPK1/SF3B1/RBM5/PSIP1/YTHDC1/SF3A1/ZRSR2	15
BP	GO:1904869	regulation of protein localization to Cajal body	6/890	11/18800	4.16715e-06	0.000169915	0.000136712	TCP1/CCT3/CCT2/CCT4/CCT6A/CCT5	6
BP	GO:1904871	positive regulation of protein localization to Cajal body	6/890	11/18800	4.16715e-06	0.000169915	0.000136712	TCP1/CCT3/CCT2/CCT4/CCT6A/CCT5	6
BP	GO:0043281	regulation of cysteine-type endopeptidase activity involved in apoptotic process	26/890	204/18800	4.26788e-06	0.000172584	0.000138859	BIRC3/LCK/CD27/HSPE1/HSPD1/TNFSF14/TNF/PMAIP1/RACK1/CASP8/DDX3X/DNAJB6/TNFAIP8/CCN2/FAS/HMGB1/CYCS/ARL6IP5/CDKN2D/BBC3/REST/TNFSF10/ANP32B/SERPINB9/BCL2L11/SIAH2	26
BP	GO:0010952	positive regulation of peptidase activity	25/890	192/18800	4.42007e-06	0.000177274	0.000142632	FYN/LCK/HSPE1/HSPD1/TNF/CYFIP2/PMAIP1/RACK1/CASP8/DDX3X/STAT3/MBP/CCN2/FAS/HMGB1/CYCS/PSME1/ARL6IP5/BBC3/REST/TNFSF10/ANP32B/TANK/BCL2L11/PSME2	25
BP	GO:0046632	alpha-beta T cell differentiation	18/890	111/18800	4.47457e-06	0.000178001	0.000143217	RUNX3/RORA/BATF/BCL11B/IFNG/GATA3/ITK/SOCS1/STAT3/IRF1/PTGER4/PRDM1/HMGB1/BCL2/RELB/GPR183/ZC3H12A/SMAD7	18
BP	GO:0046651	lymphocyte proliferation	33/890	296/18800	4.63223e-06	0.000182786	0.000147068	CCL5/IL7R/CD3E/CORO1A/FYN/TNFRSF4/RAC2/IKZF3/PTPRC/HSPD1/TNFSF14/PTPN22/CD6/SLAMF1/PRDX2/RASGRP1/RASAL3/CCND3/CD28/IRF1/DOCK8/HLA-A/NCK2/CBLB/HMGB1/SELENOK/BCL2/ATM/PURA/GPR183/TNFRSF1B/IMPDH2/CCDC88B	33
BP	GO:0019079	viral genome replication	20/890	134/18800	4.9998e-06	0.000195712	0.000157467	CCL5/ISG20/IFITM2/HSPA8/APOBEC3G/IFITM1/TNF/ZC3HAV1/DDX3X/ISG15/CD28/RESF1/SRPK1/BCL2/MPHOSPH8/CCNK/HTATSF1/APOBEC3C/ILF3/ZC3H12A	20
BP	GO:0048525	negative regulation of viral process	16/890	91/18800	5.15126e-06	0.000200041	0.00016095	CCL5/ISG20/IFITM2/APOBEC3G/IFITM1/TNF/ZC3HAV1/LY6E/ISG15/HEXIM1/RESF1/SRPK1/MPHOSPH8/TRIM8/APOBEC3C/ILF3	16
BP	GO:0042176	regulation of protein catabolic process	40/890	395/18800	5.2131e-06	0.000200848	0.0001616	HSP90AB1/FYN/RNF19A/IFNG/HSP90AA1/UBB/TNFAIP3/EZR/ODC1/TNF/CLU/CDKN1B/RACK1/NOP53/HERPUD1/MYCBP2/PDCL3/CAMLG/EEF1A1/CBLB/PSME1/SMARCC1/MYLIP/ZFAND2A/FOXO1/ARIH2/ARIH1/MDM4/PITHD1/SNRNP70/RNF139/CSNK1D/PSME2/TNFRSF1B/HSPA1A/FBXW7/LDLR/SMAD7/GABARAPL2/OGT	40
BP	GO:0016571	histone methylation	22/890	158/18800	5.49101e-06	0.000209902	0.000168885	GATA3/ARID4B/NSD3/KMT2E/PRDM2/KMT2B/PRMT1/KANSL1/ATRX/KMT2A/PAF1/EED/MECP2/FBL/SNW1/WDR82/NSD1/CTCF/MTF2/PAXBP1/SETD2/OGT	22
BP	GO:0051084	'de novo' post-translational protein folding	10/890	37/18800	5.82715e-06	0.000221025	0.000177834	HSPE1/HSPA8/DNAJB1/PTGES3/HSPH1/CCT2/HSPA2/HSPA5/DNAJB14/HSPA1A	10
BP	GO:0032943	mononuclear cell proliferation	33/890	300/18800	6.17673e-06	0.000232483	0.000187052	CCL5/IL7R/CD3E/CORO1A/FYN/TNFRSF4/RAC2/IKZF3/PTPRC/HSPD1/TNFSF14/PTPN22/CD6/SLAMF1/PRDX2/RASGRP1/RASAL3/CCND3/CD28/IRF1/DOCK8/HLA-A/NCK2/CBLB/HMGB1/SELENOK/BCL2/ATM/PURA/GPR183/TNFRSF1B/IMPDH2/CCDC88B	33
BP	GO:0070200	establishment of protein localization to telomere	7/890	17/18800	6.66703e-06	0.000249021	0.000200359	TCP1/CCT3/CCT2/CCT4/TERF1/CCT6A/CCT5	7
BP	GO:0070661	leukocyte proliferation	35/890	330/18800	7.35077e-06	0.00027248	0.000219233	CCL5/IL7R/CD3E/CORO1A/FYN/TNFRSF4/RAC2/IKZF3/PTPRC/HSPD1/TNFAIP3/TNFSF14/PTPN22/CD6/SLAMF1/PRDX2/CLU/RASGRP1/RASAL3/CCND3/CD28/IRF1/DOCK8/HLA-A/NCK2/CBLB/HMGB1/SELENOK/BCL2/ATM/PURA/GPR183/TNFRSF1B/IMPDH2/CCDC88B	35
BP	GO:0019058	viral life cycle	34/890	317/18800	7.77594e-06	0.000286073	0.00023017	CCL5/CXCR4/HSP90AB1/TNFRSF4/ISG20/IFITM2/HSPA8/APOBEC3G/SLAMF1/IFITM1/KPNA2/TNF/ZC3HAV1/LY6E/DDX3X/ISG15/CD28/RESF1/ITGB7/SRPK1/DDX6/BCL2/MPHOSPH8/ITGB1/SPCS1/TRIM8/SLC1A5/CCNK/HTATSF1/APOBEC3C/HSPA1A/ILF3/LDLR/ZC3H12A	34
BP	GO:1903312	negative regulation of mRNA metabolic process	16/890	94/18800	7.94723e-06	0.000287813	0.00023157	SRSF7/FUS/SAP18/HNRNPA2B1/HNRNPAB/TENT5C/CIRBP/TOB1/SRSF10/HNRNPA0/HNRNPC/TRAF5/RBMX/HNRNPD/SRSF4/RNPS1	16
BP	GO:1903405	protein localization to nuclear body	6/890	12/18800	7.9997e-06	0.000287813	0.00023157	TCP1/CCT3/CCT2/CCT4/CCT6A/CCT5	6
BP	GO:1904867	protein localization to Cajal body	6/890	12/18800	7.9997e-06	0.000287813	0.00023157	TCP1/CCT3/CCT2/CCT4/CCT6A/CCT5	6
BP	GO:1900182	positive regulation of protein localization to nucleus	15/890	84/18800	8.29836e-06	0.000296379	0.000238462	HSP90AB1/FYN/IFNG/RAN/TCP1/CCT3/CCT2/RBM22/PIK3R1/CCT4/TPR/TRIM8/CCT6A/CCT5/ZC3H12A	15
BP	GO:0046634	regulation of alpha-beta T cell activation	17/890	105/18800	8.37536e-06	0.000296961	0.000238931	CD3E/RUNX3/IFNG/PTPRC/GATA3/PTPN22/RASAL3/SOCS1/CD28/IRF1/HLA-A/HSPH1/PRDM1/CBLB/HMGB1/ZC3H12A/SMAD7	17
BP	GO:0051972	regulation of telomerase activity	11/890	47/18800	9.14324e-06	0.000321855	0.00025896	HSP90AB1/HSP90AA1/HNRNPA2B1/PTGES3/TCP1/CCT2/CCT4/XRCC5/TERF1/SMG6/HNRNPD	11
BP	GO:0032609	interferon-gamma production	18/890	117/18800	9.56274e-06	0.00032951	0.00026512	CD2/CD3E/HSPD1/PDE4D/GATA3/CD96/PTPN22/SLAMF1/TNF/RASGRP1/ISG15/HLA-A/HMGB1/BTN3A2/PDE4B/ARID5A/DDIT3/ZC3H12A	18
BP	GO:0032649	regulation of interferon-gamma production	18/890	117/18800	9.56274e-06	0.00032951	0.00026512	CD2/CD3E/HSPD1/PDE4D/GATA3/CD96/PTPN22/SLAMF1/TNF/RASGRP1/ISG15/HLA-A/HMGB1/BTN3A2/PDE4B/ARID5A/DDIT3/ZC3H12A	18
BP	GO:0035967	cellular response to topologically incorrect protein	18/890	117/18800	9.56274e-06	0.00032951	0.00026512	HSPD1/OPTN/HSPA8/RACK1/HERPUD1/NCK2/PPP1R15A/PIK3R1/HSPA2/HSPA5/DERL1/CUL3/XBP1/BCL2L11/DNAJB14/HSPA1A/UFD1/DDIT3	18
BP	GO:0002228	natural killer cell mediated immunity	14/890	75/18800	9.70461e-06	0.000332061	0.000267172	NKG7/GZMB/LAG3/CORO1A/TUBB4B/CD96/SH2D1A/RASGRP1/RAB27A/HLA-A/LYST/HLA-F/HLA-B/SERPINB9	14
BP	GO:0050685	positive regulation of mRNA processing	9/890	32/18800	1.20117e-05	0.000405333	0.000326125	HSPA8/NCL/CIRBP/DHX36/PAF1/TRA2B/RBMX/SNW1/SNRNP70	9
BP	GO:0051085	chaperone cofactor-dependent protein refolding	9/890	32/18800	1.20117e-05	0.000405333	0.000326125	HSPE1/HSPA8/DNAJB1/PTGES3/HSPH1/HSPA2/HSPA5/DNAJB14/HSPA1A	9
BP	GO:0042098	T cell proliferation	25/890	204/18800	1.29692e-05	0.000434647	0.000349711	CCL5/CD3E/CORO1A/FYN/TNFRSF4/RAC2/PTPRC/TNFSF14/PTPN22/CD6/SLAMF1/PRDX2/RASGRP1/RASAL3/CCND3/CD28/IRF1/DOCK8/HLA-A/NCK2/CBLB/HMGB1/SELENOK/TNFRSF1B/CCDC88B	25
BP	GO:2001056	positive regulation of cysteine-type endopeptidase activity	20/890	143/18800	1.35474e-05	0.000450935	0.000362817	FYN/LCK/HSPE1/HSPD1/TNF/CYFIP2/PMAIP1/RACK1/CASP8/DDX3X/CCN2/FAS/HMGB1/CYCS/ARL6IP5/BBC3/REST/TNFSF10/ANP32B/BCL2L11	20
BP	GO:0052548	regulation of endopeptidase activity	41/890	426/18800	1.37005e-05	0.000452948	0.000364436	CST7/SPOCK2/BIRC3/FYN/LCK/CD27/HSPE1/HSPD1/TNFSF14/PTTG1/TNF/CYFIP2/PMAIP1/RACK1/CASP8/DDX3X/STAT3/DNAJB6/MBP/TNFAIP8/CCN2/PSMB8/FAS/HMGB1/CYCS/PSME1/ARL6IP5/SERPINH1/CDKN2D/BBC3/REST/TNFSF10/ANP32B/PSMB9/BIN1/SERPINB9/BCL2L11/PSME2/COL6A3/SIAH2/GAPDH	41
BP	GO:0050851	antigen receptor-mediated signaling pathway	28/890	244/18800	1.40316e-05	0.000460644	0.000370628	TRBC2/TRBC1/FYN/LCK/SKAP1/PTPRC/CD247/PDE4D/GATA3/EZR/PTPN22/ITK/SH2D1A/GPS2/CD28/PRKCH/HLA-A/CBLB/ELF1/BTN3A2/BCL2/UBE2N/LPXN/PDE4B/DGKZ/FYB1/ZC3H12A/BTN2A1	28
BP	GO:0031497	chromatin assembly	25/890	205/18800	1.41215e-05	0.000460644	0.000370628	TSPYL2/NPM1/BRD2/NASP/SMCHD1/NAP1L4/SET/RESF1/SPTY2D1/HMGB2/KAT6B/ATRX/CDKN1C/NAP1L1/CBX3/ATF7IP/ANP32B/MPHOSPH8/MECP2/TPR/CTCF/POLE3/SMARCA5/RBBP4/HP1BP3	25
BP	GO:2001251	negative regulation of chromosome organization	15/890	89/18800	1.715e-05	0.00055573	0.000447133	TERF2IP/PTTG1/HNRNPA1/BUB3/IK/ATRX/HNRNPC/TERF1/ATM/SMG6/TPR/ZNF207/SMARCA5/RAD21/XRN1	15
BP	GO:0031060	regulation of histone methylation	14/890	79/18800	1.80643e-05	0.000580058	0.000466707	GATA3/NSD3/KMT2E/KANSL1/ATRX/KMT2A/PAF1/MECP2/SNW1/NSD1/CTCF/MTF2/PAXBP1/OGT	14
BP	GO:2001235	positive regulation of apoptotic signaling pathway	19/890	134/18800	1.81379e-05	0.000580058	0.000466707	LCK/STK4/UBB/PTPRC/TNF/PMAIP1/RACK1/DEDD2/SFPQ/SLC9A3R1/CYLD/SOD1/FAS/NCK2/BBC3/TNFSF10/BCL2L11/FBXW7/DDIT3	19
BP	GO:0034728	nucleosome organization	21/890	159/18800	2.02911e-05	0.000640543	0.000515373	TSPYL2/NPM1/BRD2/NASP/ANP32E/CHD2/NAP1L4/SET/SPTY2D1/HMGB2/KAT6B/SMARCC1/ATRX/NAP1L1/ANP32B/CHD1/SMARCD1/POLE3/SMARCA5/SETD2/HP1BP3	21
BP	GO:0050792	regulation of viral process	21/890	159/18800	2.02911e-05	0.000640543	0.000515373	CCL5/CXCR4/ISG20/IFITM2/APOBEC3G/IFITM1/KPNA2/TNF/ZC3HAV1/LY6E/DDX3X/ISG15/CD28/HEXIM1/RESF1/SRPK1/BCL2/MPHOSPH8/TRIM8/APOBEC3C/ILF3	21
BP	GO:0032212	positive regulation of telomere maintenance via telomerase	9/890	34/18800	2.06247e-05	0.000644061	0.000518203	HNRNPA1/TCP1/CCT3/CCT2/CCT4/XRCC5/ATM/CCT6A/CCT5	9
BP	GO:0051607	defense response to virus	31/890	290/18800	2.06658e-05	0.000644061	0.000518203	BIRC3/ISG20/IFNG/HSP90AA1/IFITM2/DDIT4/PTPRC/TNFAIP3/PTPN22/APOBEC3G/IFITM1/ZC3HAV1/PMAIP1/NOP53/ISG15/IRF1/DHX36/LYST/RNF125/DDX21/SELENOK/BCL2/IRF3/TRIM52/CGAS/TRIM8/APOBEC3C/UFD1/ILF3/SETD2/ZC3H12A	31
BP	GO:0140546	defense response to symbiont	31/890	291/18800	2.21092e-05	0.000684685	0.000550888	BIRC3/ISG20/IFNG/HSP90AA1/IFITM2/DDIT4/PTPRC/TNFAIP3/PTPN22/APOBEC3G/IFITM1/ZC3HAV1/PMAIP1/NOP53/ISG15/IRF1/DHX36/LYST/RNF125/DDX21/SELENOK/BCL2/IRF3/TRIM52/CGAS/TRIM8/APOBEC3C/UFD1/ILF3/SETD2/ZC3H12A	31
BP	GO:0032872	regulation of stress-activated MAPK cascade	24/890	198/18800	2.30599e-05	0.000709636	0.000570963	DNAJA1/CD27/EZR/PTPN22/SLAMF1/PDCD4/TNF/RASGRP1/GADD45A/GPS2/CYLD/GADD45B/DUSP16/CCN2/FAS/HMGB1/PRMT1/ARL6IP5/MAP2K2/MAP4K4/TRAF5/FOXO1/NCOR1/ZC3H12A	24
BP	GO:0048025	negative regulation of mRNA splicing, via spliceosome	7/890	20/18800	2.3452e-05	0.000717191	0.000577042	SRSF7/SAP18/HNRNPA2B1/SRSF10/RBMX/SRSF4/RNPS1	7
BP	GO:2001244	positive regulation of intrinsic apoptotic signaling pathway	12/890	61/18800	2.40055e-05	0.000729559	0.000586993	LCK/UBB/PMAIP1/RACK1/SFPQ/SLC9A3R1/SOD1/NCK2/BBC3/BCL2L11/FBXW7/DDIT3	12
BP	GO:0043280	positive regulation of cysteine-type endopeptidase activity involved in apoptotic process	18/890	125/18800	2.41805e-05	0.000730339	0.000587621	LCK/HSPE1/HSPD1/TNF/PMAIP1/RACK1/CASP8/DDX3X/CCN2/FAS/HMGB1/CYCS/ARL6IP5/BBC3/REST/TNFSF10/ANP32B/BCL2L11	18
BP	GO:0035196	production of miRNAs involved in gene silencing by miRNA	11/890	52/18800	2.55346e-05	0.000766508	0.000616722	DDX5/TNF/HNRNPA2B1/DDX3X/STAT3/TUT4/SRRT/MAP2K2/AGO2/NCOR1/ZC3H12A	11
BP	GO:0034504	protein localization to nucleus	31/890	294/18800	2.70074e-05	0.000805777	0.000648317	HSP90AB1/FYN/STK4/IFNG/KPNA2/RAN/NOP53/STAT3/DNAJB6/RASSF5/TCP1/CCT3/SKP1/CBLB/CCT2/PPP1R10/TOPORS/RBM22/COL1A1/PAF1/PIK3R1/CCT4/NXT1/TPR/TRIM8/HIKESHI/CCT6A/RPAIN/OSBPL8/CCT5/ZC3H12A	31
BP	GO:0042267	natural killer cell mediated cytotoxicity	13/890	72/18800	2.90965e-05	0.000862842	0.000694231	NKG7/GZMB/LAG3/CORO1A/TUBB4B/SH2D1A/RASGRP1/RAB27A/HLA-A/LYST/HLA-F/HLA-B/SERPINB9	13
BP	GO:0002285	lymphocyte activation involved in immune response	24/890	201/18800	2.95786e-05	0.000866636	0.000697284	NKG7/ITM2A/CORO1A/RORA/BATF/IFNG/PTPRC/HSPD1/GATA3/ITGAL/RAB27A/STAT3/CD28/PTGER4/HMGB1/APBB1IP/HLA-F/RNF168/XBP1/RELB/GPR183/EXOSC6/ZC3H12A/SMAD7	24
BP	GO:0070302	regulation of stress-activated protein kinase signaling cascade	24/890	201/18800	2.95786e-05	0.000866636	0.000697284	DNAJA1/CD27/EZR/PTPN22/SLAMF1/PDCD4/TNF/RASGRP1/GADD45A/GPS2/CYLD/GADD45B/DUSP16/CCN2/FAS/HMGB1/PRMT1/ARL6IP5/MAP2K2/MAP4K4/TRAF5/FOXO1/NCOR1/ZC3H12A	24
BP	GO:1903900	regulation of viral life cycle	19/890	139/18800	3.06305e-05	0.000890525	0.000716505	CCL5/ISG20/IFITM2/APOBEC3G/IFITM1/KPNA2/TNF/ZC3HAV1/LY6E/DDX3X/ISG15/CD28/RESF1/SRPK1/BCL2/MPHOSPH8/TRIM8/APOBEC3C/ILF3	19
BP	GO:0052547	regulation of peptidase activity	42/890	456/18800	3.0758e-05	0.000890525	0.000716505	CST7/SPOCK2/BIRC3/FYN/LCK/CD27/HSPE1/HSPD1/TNFSF14/PTTG1/TNF/CYFIP2/PMAIP1/RACK1/CASP8/DDX3X/STAT3/DNAJB6/MBP/TNFAIP8/CCN2/PSMB8/FAS/HMGB1/CYCS/PSME1/ARL6IP5/SERPINH1/CDKN2D/BBC3/REST/TNFSF10/ANP32B/TANK/PSMB9/BIN1/SERPINB9/BCL2L11/PSME2/COL6A3/SIAH2/GAPDH	42
BP	GO:0070059	intrinsic apoptotic signaling pathway in response to endoplasmic reticulum stress	12/890	63/18800	3.37061e-05	0.000965559	0.000776876	PMAIP1/HERPUD1/NCK2/PPP1R15A/SELENOK/BCL2/BBC3/XBP1/BCL2L11/ITPR1/HSPA1A/DDIT3	12
BP	GO:0032069	regulation of nuclease activity	7/890	21/18800	3.37442e-05	0.000965559	0.000776876	GZMA/NPM1/HMGB2/HMGB1/TERF1/PCNA/HSPA1A	7
BP	GO:0065004	protein-DNA complex assembly	24/890	203/18800	3.48022e-05	0.00099004	0.000796573	TSPYL2/TAF7/NPM1/BRD2/NASP/NAP1L4/SET/CENPC/SPTY2D1/HMGB2/HMGB1/BDP1/KAT6B/ATRX/NAP1L1/CAND1/TERF1/ATF7IP/ANP32B/GTF2B/POLE3/DR1/SMARCA5/HP1BP3	24
BP	GO:2001233	regulation of apoptotic signaling pathway	36/890	370/18800	3.60049e-05	0.00101834	0.000819339	DNAJA1/LCK/STK4/UBB/PTPRC/TNFAIP3/PRDX2/COL2A1/TNF/CLU/PMAIP1/RACK1/DEDD2/DDX3X/HERPUD1/SFPQ/SLC9A3R1/CYLD/SOD1/HMGB2/FAS/NCK2/BCL2/CDKN2D/BBC3/TNFSF10/IVNS1ABP/URI1/SLC25A6/XBP1/BCL2L11/HSPA1A/FBXW7/SIAH2/DDIT3/TPT1	36
BP	GO:0048538	thymus development	10/890	45/18800	3.78278e-05	0.00106374	0.000855874	BCL11B/ASXL1/GATA3/PRDX2/SOD1/BCL2/CITED2/ATM/BCL2L11/ZBTB1	10
BP	GO:1904874	positive regulation of telomerase RNA localization to Cajal body	6/890	15/18800	3.83279e-05	0.00107165	0.000862234	TCP1/CCT3/CCT2/CCT4/CCT6A/CCT5	6
BP	GO:0002253	activation of immune response	37/890	386/18800	3.88608e-05	0.00107841	0.000867673	TRBC2/TRBC1/FYN/LCK/SKAP1/HSP90AA1/PTPRC/CD247/PDE4D/GATA3/EZR/PTPN22/ITK/SH2D1A/CLU/GPS2/CD28/SFPQ/PRKCH/HEXIM1/HLA-A/CBLB/HMGB1/ELF1/BTN3A2/BCL2/XRCC5/UBE2N/LPXN/CGAS/PDE4B/RGCC/DGKZ/FYB1/XRCC6/ZC3H12A/BTN2A1	37
BP	GO:1903362	regulation of cellular protein catabolic process	28/890	258/18800	3.90105e-05	0.00107841	0.000867673	HSP90AB1/RNF19A/HSP90AA1/UBB/TNFAIP3/EZR/CLU/RACK1/NOP53/HERPUD1/PDCL3/CAMLG/PSME1/SMARCC1/MYLIP/ZFAND2A/ARIH2/ARIH1/PITHD1/RNF139/CSNK1D/PSME2/HSPA1A/FBXW7/LDLR/SMAD7/GABARAPL2/OGT	28
BP	GO:0045786	negative regulation of cell cycle	37/890	387/18800	4.10684e-05	0.00112892	0.000908313	RUNX3/BTG1/TSPYL2/TNFAIP3/GATA3/BTG2/NPM1/ZFP36L2/PDCD4/PTTG1/TNF/CDKN1B/CDK2AP2/NOP53/SLC9A3R1/HEXIM1/BUB3/IK/PPP1R10/WEE1/ATRX/DDX39B/ZNF830/CDKN1C/RNF167/BCL2/CDKN2D/TERF1/ATM/RBL2/TPR/RGCC/SYF2/ZNF207/SMARCA5/RAD21/KAT2B	37
BP	GO:0035303	regulation of dephosphorylation	18/890	130/18800	4.13215e-05	0.00112953	0.000908806	HSP90AB1/IFNG/PTPRC/TNF/PPP1R2/SEMA4D/CALM1/PPP1R12A/PPP1R15A/PPP1R35/SMG6/URI1/PPP2R5A/LPIN1/PPP1R11/ANKLE2/PPP1R7/YWHAB	18
BP	GO:0002274	myeloid leukocyte activation	26/890	232/18800	4.22977e-05	0.00114979	0.000925107	CCL5/CD2/CST7/RORA/BATF/RAC2/RHOH/IFNG/PTPRC/HSPD1/JUND/SLAMF1/TNF/CLU/RASGRP1/JUN/VAMP2/KMT2E/HMGB1/PLA2G2A/JMJD6/ATM/RELB/TNIP2/LDLR/ZC3H12A	26
BP	GO:0009266	response to temperature stimulus	22/890	180/18800	4.38991e-05	0.00118673	0.000954828	CXCR4/HSP90AB1/DNAJA1/HSP90AA1/HSPD1/CHORDC1/DNAJB1/CASP8/CIRBP/DNAJB6/FOS/SOD1/DHX36/UCP2/DNAJA2/HSPA2/FOXO1/ATM/PSIP1/TPR/HIKESHI/HSPA1A	22
BP	GO:0044089	positive regulation of cellular component biogenesis	44/890	494/18800	4.48484e-05	0.00120573	0.000970117	RAC2/SKAP1/IFNG/HSP90AA1/EVL/CNOT6L/TNF/CLU/RIPOR2/SEMA4D/GPR65/CDKN1B/RACK1/G3BP2/DDX3X/ISG15/CDC42EP3/RESF1/ATG2A/CCN2/NCK2/PRKCA/AKIRIN1/MAP4K4/PIK3R1/PPP1R35/CAND1/TERF1/ATF7IP/MPHOSPH8/MECP2/ATM/PIP4K2A/ITGB1BP1/MMP3/TPR/BIN1/RGCC/BCL2L11/PFN1/AKAP9/HSPA1A/CNOT2/STAM	44
BP	GO:0043414	macromolecule methylation	33/890	331/18800	4.66331e-05	0.00124686	0.00100321	BTG1/GATA3/ARID4B/BTG2/NSD3/FOS/KMT2E/SNRPB/PRDM2/GSPT1/KMT2B/PRMT1/KANSL1/CSKMT/ATRX/KMT2A/PAF1/TRMT10C/EED/ATF7IP/MPHOSPH8/MECP2/TGS1/FBL/SNW1/BUD23/WDR82/NSD1/CTCF/MTF2/PAXBP1/SETD2/OGT	33
BP	GO:0070918	primary sncRNA processing	11/890	56/18800	5.29472e-05	0.00140799	0.00113285	DDX5/TNF/HNRNPA2B1/DDX3X/STAT3/TUT4/SRRT/MAP2K2/AGO2/NCOR1/ZC3H12A	11
BP	GO:0034620	cellular response to unfolded protein	15/890	98/18800	5.52365e-05	0.00145365	0.00116959	HSPD1/OPTN/HSPA8/RACK1/HERPUD1/NCK2/PPP1R15A/PIK3R1/HSPA2/HSPA5/DERL1/XBP1/BCL2L11/HSPA1A/DDIT3	15
BP	GO:0009791	post-embryonic development	14/890	87/18800	5.5275e-05	0.00145365	0.00116959	BCL11B/C12orf57/ARID5B/GATA3/PRDM1/KDM5B/CSRNP1/ATRX/BCL2/MECP2/ATM/AGO2/BCL2L11/ITPR1	14
BP	GO:0031398	positive regulation of protein ubiquitination	17/890	121/18800	5.55553e-05	0.00145365	0.00116959	BIRC3/UBE2S/UBB/PTPN22/DDX3X/RASSF5/MYCBP2/SKP1/CBLB/TOPORS/UBE2N/HSPA5/DERL1/PHF23/CUL3/FBXW7/SMAD7	17
BP	GO:0032729	positive regulation of interferon-gamma production	13/890	77/18800	6.06038e-05	0.00157731	0.00126908	CD2/CD3E/HSPD1/PDE4D/PTPN22/SLAMF1/TNF/RASGRP1/ISG15/HLA-A/BTN3A2/PDE4B/ARID5A	13
BP	GO:0002449	lymphocyte mediated immunity	35/890	365/18800	6.19052e-05	0.00160266	0.00128948	NKG7/TRBC2/TRBC1/IL7R/GZMB/GZMM/LAG3/CORO1A/TUBB4B/BATF/CD27/PTPRC/HSPD1/GATA3/CD96/SLAMF1/SH2D1A/TNF/CLU/RASGRP1/RAB27A/CD28/HLA-A/HMGB1/BTN3A2/LYST/HLA-F/HLA-B/ARID5A/RNF168/SERPINB9/ZBTB1/EXOSC6/TNFRSF1B/SMAD7	35
BP	GO:0042113	B cell activation	33/890	336/18800	6.25994e-05	0.0016121	0.00129707	TRBC2/TRBC1/IL7R/ITM2A/BATF/TNFRSF4/ID2/CD27/IKZF3/ITGA4/SAMSN1/TBC1D10C/PTPRC/HSPD1/TNFAIP3/ZFP36L2/RASGRP1/CASP8/GPS2/CD28/SH3KBP1/YY1/BCL2/ATM/ITGB1/KLF6/RNF168/XBP1/GON4L/GPR183/EXOSC6/TNIP2/AKAP17A	33
BP	GO:0048026	positive regulation of mRNA splicing, via spliceosome	7/890	23/18800	6.5469e-05	0.00167717	0.00134943	HSPA8/NCL/CIRBP/TRA2B/RBMX/SNW1/SNRNP70	7
BP	GO:0033077	T cell differentiation in thymus	13/890	78/18800	6.96184e-05	0.00177418	0.00142748	CD3D/IL7R/CD3E/CD3G/BCL11B/PTPRC/GATA3/ZFP36L2/RASGRP1/CD28/SOD1/JMJD6/BCL2	13
BP	GO:0002262	myeloid cell homeostasis	20/890	160/18800	7.00747e-05	0.00177656	0.00142939	ETS1/ID2/GATA3/IKZF1/ISG15/STAT3/SOD1/KLF2/KMT2E/HMGB2/HMGB1/PRMT1/JMJD6/CITED2/LYAR/KLF13/BRD1/PDE4B/BCL2L11/HSPA1A	20
BP	GO:0002456	T cell mediated immunity	16/890	112/18800	7.43812e-05	0.00187602	0.00150942	IL7R/GZMM/PTPRC/HSPD1/GATA3/SLAMF1/RAB27A/HLA-A/HMGB1/BTN3A2/HLA-F/HLA-B/ARID5A/ZBTB1/TNFRSF1B/SMAD7	16
BP	GO:1901652	response to peptide	43/890	491/18800	8.03831e-05	0.002017	0.00162285	BTG1/FYN/ITGA4/LEPROTL1/TNFAIP3/PTPN22/AREG/BTG2/JUND/TNF/TBC1D4/CCND3/CDKN1B/SOCS1/STAT4/STAT3/APRT/PDE3B/COL3A1/VAMP2/SRSF5/KLF2/JAK1/RAB8B/CCN2/UCP2/SMARCC1/NUDC/COL1A1/PIK3R1/FOXO1/LPIN2/PIP4K2A/MMP3/SYAP1/XBP1/BCL2L11/LPIN1/OSBPL8/MAX/KAT2B/SRSF4/OGT	43
BP	GO:0045058	T cell selection	10/890	49/18800	8.20742e-05	0.00204892	0.00164854	CD3D/CD3E/CD3G/BATF/BCL11B/PTPRC/GATA3/STAT3/CD28/BCL2	10
BP	GO:0000184	nuclear-transcribed mRNA catabolic process, nonsense-mediated decay	9/890	40/18800	8.328e-05	0.00206004	0.00165748	RBM8A/HNRNPAB/GSPT1/MAGOH/UPF2/SMG6/PNRC2/EIF4A3/RNPS1	9
BP	GO:0001933	negative regulation of protein phosphorylation	33/890	341/18800	8.33614e-05	0.00206004	0.00165748	DNAJA1/IFNG/SAMSN1/DDIT4/PTPRC/TERF2IP/TNFAIP3/PDE4D/TAF7/PTPN22/CHORDC1/NPM1/PDCD4/GADD45A/SEMA4D/CDKN1B/SOCS1/RACK1/JUN/HEXIM1/GADD45B/DUSP16/CALM1/NCK2/CBLB/GGNBP2/CDKN1C/CDKN2D/CIB1/ITGB1BP1/KAT2B/ZC3H12A/SMAD7	33
BP	GO:0002819	regulation of adaptive immune response	22/890	188/18800	8.48086e-05	0.00207649	0.00167072	IL7R/CD48/SKAP1/SAMSN1/PTPRC/HSPD1/TNFAIP3/GATA3/SLAMF1/TNF/CD28/IRF1/HLA-A/HMGB1/HLA-F/HLA-B/ARID5A/ZBTB1/EXOSC6/TNFRSF1B/ZC3H12A/SMAD7	22
BP	GO:0002706	regulation of lymphocyte mediated immunity	21/890	175/18800	8.48761e-05	0.00207649	0.00167072	IL7R/LAG3/PTPRC/HSPD1/GATA3/CD96/SLAMF1/SH2D1A/TNF/RASGRP1/CD28/HLA-A/HMGB1/HLA-F/HLA-B/ARID5A/SERPINB9/ZBTB1/EXOSC6/TNFRSF1B/SMAD7	21
BP	GO:0051348	negative regulation of transferase activity	28/890	270/18800	8.70937e-05	0.00212015	0.00170584	DNAJA1/IFNG/PTPRC/TNFAIP3/TAF7/PTPN22/CHORDC1/NPM1/PDCD4/GADD45A/CDKN1B/RACK1/EIF4A2/HEXIM1/GADD45B/DUSP16/BUB3/CBLB/GGNBP2/PIK3IP1/CDKN1C/CDKN2D/TERF1/PIP4K2A/ITGB1BP1/PPP2R5A/KAT2B/SMAD7	28
BP	GO:2000737	negative regulation of stem cell differentiation	7/890	24/18800	8.86679e-05	0.00214778	0.00172808	LBH/ZFP36L2/STAT3/N4BP2L2/CDK12/REST/CDK13	7
BP	GO:0007346	regulation of mitotic cell cycle	42/890	478/18800	9.00928e-05	0.00217155	0.0017472	BTG1/ID2/CCND2/BTG2/ZFP36L2/TNF/CCND3/CDKN1B/CDK2AP2/NOP53/DDX3X/CKS2/CD28/SLC9A3R1/CYLD/KMT2E/BUB3/PIM3/IK/PPP1R10/PRKCA/PSME1/WEE1/ZNF830/CDKN1C/HSPA2/BCL2/CDKN2D/CCNH/MECP2/ATM/RBL2/CKS1B/CUL3/TPR/CDK13/RGCC/SYF2/PSME2/RPA3/ZNF207/RAD21	42
BP	GO:0071900	regulation of protein serine/threonine kinase activity	35/890	372/18800	9.06475e-05	0.00217421	0.00174934	HSP90AB1/DNAJA1/STK4/IFNG/PTPRC/CCND2/SERTAD1/TNFAIP3/PTPN22/CHORDC1/PDCD4/TNF/RASGRP1/GADD45A/CCND3/CDKN1B/DDX3X/CKS2/HEXIM1/DUSP16/CALM1/DBF4/MAP2K2/CDKN1C/CDKN2D/CIB1/CDK12/CCNH/CDC37/CKS1B/CCNL1/SYAP1/RGCC/CCNK/KAT2B	35
BP	GO:0031056	regulation of histone modification	21/890	176/18800	9.21729e-05	0.00220001	0.0017701	GATA3/TAF7/NSD3/SET/KMT2E/KANSL1/ATRX/KMT2A/PAF1/UBE2N/MECP2/ATM/SNW1/ARID5A/NSD1/CTCF/KDM5A/DR1/MTF2/PAXBP1/OGT	21
BP	GO:0071353	cellular response to interleukin-4	8/890	32/18800	9.3178e-05	0.0022132	0.00178071	CORO1A/HSP90AB1/IL2RG/GATA3/TCF7/HSPA5/XBP1/IMPDH2	8
BP	GO:0006473	protein acetylation	24/890	216/18800	9.42063e-05	0.00222682	0.00179167	PBXIP1/TERF2IP/GATA3/TAF7/EPC1/DDX3X/SET/KAT6B/KANSL1/KMT2A/SMC5/MEAF6/FOXO1/MECP2/GTF2B/BRD1/ARID5A/CTCF/POLE3/DR1/NCOA1/NAA15/KAT2B/OGT	24
BP	GO:0031062	positive regulation of histone methylation	10/890	50/18800	9.8288e-05	0.00229909	0.00184981	NSD3/KMT2E/KANSL1/KMT2A/PAF1/MECP2/SNW1/MTF2/PAXBP1/OGT	10
BP	GO:0071103	DNA conformation change	15/890	103/18800	9.90678e-05	0.00229909	0.00184981	CHD3/CHD2/HNRNPA2B1/DDX3X/DHX36/TOP1/HMGB2/HMGB1/ATRX/CHD6/XRCC5/CHD1/PURA/XRCC6/ASCC3	15
BP	GO:0002562	somatic diversification of immune receptors via germline recombination within a single locus	12/890	70/18800	9.91431e-05	0.00229909	0.00184981	BATF/BCL11B/PTPRC/HSPD1/TCF7/CD28/HMGB2/HMGB1/YY1/ATM/RNF168/EXOSC6	12
BP	GO:0016444	somatic cell DNA recombination	12/890	70/18800	9.91431e-05	0.00229909	0.00184981	BATF/BCL11B/PTPRC/HSPD1/TCF7/CD28/HMGB2/HMGB1/YY1/ATM/RNF168/EXOSC6	12
BP	GO:0061614	miRNA transcription	11/890	60/18800	0.000102529	0.00236638	0.00190396	ETS1/GATA3/DDX5/TNF/STAT3/JUN/NR3C1/FOS/YY1/REST/GNL3	11
BP	GO:0006446	regulation of translational initiation	13/890	81/18800	0.000103983	0.00238868	0.0019219	CCL5/EIF1/NPM1/EIF5/TNF/EIF4A2/DDX3X/NCK2/BZW1/PPP1R15A/EIF3K/AGO2/TPR	13
BP	GO:0002764	immune response-regulating signaling pathway	42/890	482/18800	0.000108371	0.00247785	0.00199365	TRBC2/TRBC1/BIRC3/FYN/LCK/SKAP1/PTPRC/CD247/HSPD1/TNFAIP3/PDE4D/GATA3/EZR/PTPN22/ITK/SH2D1A/TNF/NOP53/DDX3X/GPS2/CD28/IRF1/PRKCH/CYLD/HLA-A/CBLB/HMGB1/ELF1/BTN3A2/RNF125/BCL2/IRF3/UBE2N/LPXN/PDE4B/DGKZ/FYB1/TNIP2/HSPA1A/UFD1/ZC3H12A/BTN2A1	42
BP	GO:0050858	negative regulation of antigen receptor-mediated signaling pathway	8/890	33/18800	0.000117931	0.00265528	0.00213641	EZR/PTPN22/SH2D1A/GPS2/CBLB/ELF1/LPXN/DGKZ	8
BP	GO:0018205	peptidyl-lysine modification	36/890	392/18800	0.000117975	0.00265528	0.00213641	PBXIP1/GATA3/TAF7/ARID4B/EPC1/HINT1/NSD3/SET/KMT2E/KMT2B/KAT6B/TOPORS/KANSL1/CSKMT/ATRX/KMT2A/SMC5/JMJD6/MEAF6/CBX4/MECP2/SNW1/WDR82/GTF2B/BRD1/ARID5A/NSD1/CTCF/POLE3/DR1/MTF2/NCOA1/KAT2B/SETD2/GNL3/OGT	36
BP	GO:0033119	negative regulation of RNA splicing	7/890	25/18800	0.000118145	0.00265528	0.00213641	SRSF7/SAP18/HNRNPA2B1/SRSF10/RBMX/SRSF4/RNPS1	7
BP	GO:0043367	CD4-positive, alpha-beta T cell differentiation	13/890	82/18800	0.000118302	0.00265528	0.00213641	RUNX3/RORA/BATF/IFNG/GATA3/SOCS1/STAT3/PTGER4/HMGB1/RELB/GPR183/ZC3H12A/SMAD7	13
BP	GO:0002695	negative regulation of leukocyte activation	22/890	193/18800	0.000125097	0.00278497	0.00224075	CST7/LAG3/RUNX3/ID2/TIGIT/SAMSN1/TBC1D10C/PTPRC/TNFAIP3/PTPN22/PRDX2/RIPOR2/SOCS1/IRF1/CBLB/HMGB1/HLA-F/PAG1/ATM/LDLR/ZC3H12A/SMAD7	22
BP	GO:0033151	V(D)J recombination	6/890	18/18800	0.000125787	0.00278497	0.00224075	BCL11B/TCF7/HMGB2/HMGB1/YY1/ATM	6
BP	GO:1904872	regulation of telomerase RNA localization to Cajal body	6/890	18/18800	0.000125787	0.00278497	0.00224075	TCP1/CCT3/CCT2/CCT4/CCT6A/CCT5	6
BP	GO:0034249	negative regulation of cellular amide metabolic process	28/890	276/18800	0.000127145	0.00280234	0.00225473	GZMB/CNOT6L/ZC3H12D/BTG2/ZFP36L2/CLU/NCL/RACK1/DDX3X/CIRBP/TOB1/TUT4/DHX36/TNRC6B/DDX6/FXR1/AGO2/PURA/HNRNPD/TPR/BIN1/RNF139/EIF4A3/CNOT2/ILF3/XRN1/ZC3H12A/GAPDH	28
BP	GO:0017148	negative regulation of translation	26/890	248/18800	0.000128747	0.00282494	0.00227291	GZMB/CNOT6L/ZC3H12D/BTG2/ZFP36L2/NCL/RACK1/DDX3X/CIRBP/TOB1/TUT4/DHX36/TNRC6B/DDX6/FXR1/AGO2/PURA/HNRNPD/TPR/RNF139/EIF4A3/CNOT2/ILF3/XRN1/ZC3H12A/GAPDH	26
BP	GO:0050779	RNA destabilization	14/890	94/18800	0.000131071	0.00286309	0.00230361	CNOT6L/ZC3H12D/BTG2/ZFP36L2/TOB1/TUT4/DHX36/TNRC6B/AGO2/HNRNPD/TNFRSF1B/CNOT2/ZC3H18/ZC3H12A	14
BP	GO:0097191	extrinsic apoptotic signaling pathway	24/890	221/18800	0.000134569	0.00292149	0.0023506	STK4/IFNG/CD27/PTPRC/TNFAIP3/PRDX2/COL2A1/TNF/PMAIP1/DEDD2/CASP8/DDX3X/CYLD/HMGB2/FAS/MKNK2/PIK3R1/BCL2/CIB1/TNFSF10/BCL2L11/TNFRSF1B/HSPA1A/SIAH2	24
BP	GO:0031334	positive regulation of protein-containing complex assembly	22/890	194/18800	0.000134939	0.00292149	0.0023506	SKAP1/IFNG/HSP90AA1/EVL/TNF/CLU/CDKN1B/RACK1/DDX3X/ISG15/CDC42EP3/NCK2/CAND1/TERF1/MECP2/ATM/MMP3/BIN1/BCL2L11/PFN1/AKAP9/HSPA1A	22
BP	GO:0097201	negative regulation of transcription from RNA polymerase II promoter in response to stress	5/890	12/18800	0.000140916	0.00303745	0.00244389	DNAJB1/JUN/NCK2/CITED2/HSPA1A	5
BP	GO:0002443	leukocyte mediated immunity	40/890	457/18800	0.00014272	0.00306285	0.00246433	NKG7/TRBC2/TRBC1/IL7R/GZMB/GZMM/LAG3/CORO1A/TUBB4B/BATF/RAC2/CD27/PTPRC/HSPD1/GATA3/CD96/SLAMF1/SH2D1A/TNF/CLU/RASGRP1/RAB27A/CD28/VAMP2/HLA-A/DHX36/KMT2E/HMGB1/BTN3A2/LYST/DDX21/HLA-F/HLA-B/ARID5A/RNF168/SERPINB9/ZBTB1/EXOSC6/TNFRSF1B/SMAD7	40
BP	GO:0016072	rRNA metabolic process	27/890	264/18800	0.000145785	0.00311496	0.00250625	ISG20/NCL/TRIR/DEDD2/NOP53/NOP56/KRR1/NOP58/DDX21/LYAR/FBL/WDR74/SBDS/BUD23/GTF3A/BRIX1/DCAF13/RSL1D1/EIF4A3/POP5/EXOSC6/NGDN/KAT2B/SNU13/XRN1/PA2G4/WBP11	27
BP	GO:0070670	response to interleukin-4	8/890	34/18800	0.000147871	0.00314579	0.00253106	CORO1A/HSP90AB1/IL2RG/GATA3/TCF7/HSPA5/XBP1/IMPDH2	8
BP	GO:0090316	positive regulation of intracellular protein transport	19/890	156/18800	0.000149198	0.00316029	0.00254273	GZMB/HSP90AB1/FYN/RAC2/IFNG/RAN/VAMP2/TOMM7/RBM22/PIK3R1/BBC3/CIB1/UBL5/ANP32B/ARIH2/ITGB1BP1/TPR/FBXW7/ZC3H12A	19
BP	GO:0010921	regulation of phosphatase activity	13/890	84/18800	0.000152104	0.00320796	0.00258108	HSP90AB1/IFNG/PTPRC/TNF/PPP1R2/SEMA4D/CALM1/PPP1R12A/PPP1R15A/PPP1R35/URI1/LPIN1/PPP1R11	13
BP	GO:0070199	establishment of protein localization to chromosome	7/890	26/18800	0.000155107	0.00325724	0.00262073	TCP1/CCT3/CCT2/CCT4/TERF1/CCT6A/CCT5	7
BP	GO:0032392	DNA geometric change	14/890	96/18800	0.000164893	0.00344796	0.00277418	CHD3/CHD2/HNRNPA2B1/DDX3X/DHX36/HMGB2/HMGB1/ATRX/CHD6/XRCC5/CHD1/PURA/XRCC6/ASCC3	14
BP	GO:0031098	stress-activated protein kinase signaling cascade	26/890	252/18800	0.000166803	0.00347306	0.00279438	DNAJA1/CD27/EZR/PTPN22/CCDC88C/SLAMF1/PDCD4/TNF/RASGRP1/GADD45A/GPS2/CYLD/PTGER4/GADD45B/DUSP16/CCN2/FAS/HMGB1/PRMT1/ARL6IP5/MAP2K2/MAP4K4/TRAF5/FOXO1/NCOR1/ZC3H12A	26
BP	GO:0006413	translational initiation	16/890	120/18800	0.000170548	0.00353598	0.002845	CCL5/EIF1/NPM1/EIF5/TNF/EIF4A2/DDX3X/NCK2/BZW1/EIF3F/PPP1R15A/EIF3G/EIF3K/AGO2/TPR/EIF3J	16
BP	GO:0006405	RNA export from nucleus	13/890	85/18800	0.000171914	0.00354926	0.00285569	NPM1/SRSF3/HNRNPA1/RAN/HNRNPA2B1/DDX39B/NXT1/UPF2/SMG6/YTHDC1/TPR/DDX39A/SETD2	13
BP	GO:0090670	RNA localization to Cajal body	6/890	19/18800	0.000176509	0.00358364	0.00288335	TCP1/CCT3/CCT2/CCT4/CCT6A/CCT5	6
BP	GO:0090671	telomerase RNA localization to Cajal body	6/890	19/18800	0.000176509	0.00358364	0.00288335	TCP1/CCT3/CCT2/CCT4/CCT6A/CCT5	6
BP	GO:0090672	telomerase RNA localization	6/890	19/18800	0.000176509	0.00358364	0.00288335	TCP1/CCT3/CCT2/CCT4/CCT6A/CCT5	6
BP	GO:0090685	RNA localization to nucleus	6/890	19/18800	0.000176509	0.00358364	0.00288335	TCP1/CCT3/CCT2/CCT4/CCT6A/CCT5	6
BP	GO:0032388	positive regulation of intracellular transport	22/890	198/18800	0.000181516	0.00367008	0.0029529	GZMB/HSP90AB1/FYN/RAC2/IFNG/EZR/RAN/EHD1/VAMP2/TOMM7/RBM22/PIK3R1/BBC3/CIB1/UBL5/ANP32B/ARIH2/ITGB1BP1/TPR/FBXW7/RAB21/ZC3H12A	22
BP	GO:1904031	positive regulation of cyclin-dependent protein kinase activity	8/890	35/18800	0.000183801	0.00370099	0.00297776	HSP90AB1/CCND2/CCND3/CDKN1B/CKS2/CKS1B/RGCC/CCNK	8
BP	GO:0048511	rhythmic process	29/890	297/18800	0.00018867	0.00376616	0.0030302	RORA/ID2/CREM/DDX5/JUND/TNF/RACK1/SFPQ/MYCBP2/TOP1/KDM5B/KMT2A/ZNF830/NFKB2/CBX3/HSPA5/PCNA/HNRNPD/KDM5A/NCOR1/CSNK1D/KDM2A/RELB/FBXW7/ID3/SIAH2/IMPDH2/KAT2B/OGT	29
BP	GO:0009408	response to heat	15/890	109/18800	0.000189316	0.00376616	0.0030302	HSP90AB1/DNAJA1/HSP90AA1/CHORDC1/DNAJB1/DNAJB6/SOD1/DHX36/DNAJA2/HSPA2/ATM/PSIP1/TPR/HIKESHI/HSPA1A	15
BP	GO:0043122	regulation of I-kappaB kinase/NF-kappaB signaling	26/890	254/18800	0.000189347	0.00376616	0.0030302	RORA/BIRC3/FYN/RHOH/EEF1D/TERF2IP/TNFAIP3/OPTN/TNF/CASP8/REL/DHX36/MIER1/DDX21/TRAF5/IRF3/UBE2N/TNFSF10/TMED4/TRIM52/TANK/TRIM8/TNIP2/CARD19/ZC3H12A/GAPDH	26
BP	GO:0018393	internal peptidyl-lysine acetylation	20/890	173/18800	0.000206551	0.00409172	0.00329214	PBXIP1/GATA3/TAF7/EPC1/SET/KAT6B/KANSL1/KMT2A/SMC5/MEAF6/MECP2/GTF2B/BRD1/ARID5A/CTCF/POLE3/DR1/NCOA1/KAT2B/OGT	20
BP	GO:0002366	leukocyte activation involved in immune response	28/890	285/18800	0.000218283	0.00430669	0.00346511	NKG7/ITM2A/CORO1A/RORA/BATF/RAC2/IFNG/PTPRC/HSPD1/GATA3/SLAMF1/RASGRP1/ITGAL/RAB27A/STAT3/CD28/VAMP2/PTGER4/HMGB1/APBB1IP/HLA-F/RNF168/XBP1/RELB/GPR183/EXOSC6/ZC3H12A/SMAD7	28
BP	GO:0070816	phosphorylation of RNA polymerase II C-terminal domain	5/890	13/18800	0.000220075	0.00432461	0.00347953	CDK12/CCNH/CDK13/CCNK/PPIL4	5
BP	GO:0051250	negative regulation of lymphocyte activation	19/890	161/18800	0.000225846	0.00441741	0.00355419	LAG3/RUNX3/ID2/TIGIT/SAMSN1/TBC1D10C/TNFAIP3/PTPN22/PRDX2/RIPOR2/SOCS1/IRF1/CBLB/HMGB1/HLA-F/PAG1/ATM/ZC3H12A/SMAD7	19
BP	GO:0043368	positive T cell selection	8/890	36/18800	0.000226603	0.00441741	0.00355419	CD3D/CD3E/CD3G/BATF/BCL11B/PTPRC/STAT3/BCL2	8
BP	GO:0045639	positive regulation of myeloid cell differentiation	14/890	99/18800	0.000229666	0.00444173	0.00357375	ETS1/ID2/IFNG/TNF/CASP8/ISG15/STAT3/FOS/HMGB2/PRMT1/PRKCA/BRD1/PITHD1/HSPA1A	14
BP	GO:1990830	cellular response to leukemia inhibitory factor	14/890	99/18800	0.000229666	0.00444173	0.00357375	SRSF7/SPOCK2/CACYBP/ARID5B/SRSF3/NCL/KDM5B/RNF125/XRCC5/MAT2A/MTF2/TLE4/SMARCA5/SMAD7	14
BP	GO:0071356	cellular response to tumor necrosis factor	24/890	229/18800	0.000231508	0.00445971	0.00358822	CCL5/TNFRSF18/RORA/BIRC3/TNFRSF4/CCL4/TNFAIP3/GATA3/ZFP36L2/TNF/CASP8/TNFRSF25/GPS2/CYLD/KLF2/FAS/ACTN4/TRAF5/COL1A1/CIB1/TANK/TNFRSF1B/HSPA1A/ZC3H12A	24
BP	GO:0006475	internal protein amino acid acetylation	20/890	175/18800	0.000241086	0.0046094	0.00370866	PBXIP1/GATA3/TAF7/EPC1/SET/KAT6B/KANSL1/KMT2A/SMC5/MEAF6/MECP2/GTF2B/BRD1/ARID5A/CTCF/POLE3/DR1/NCOA1/KAT2B/OGT	20
BP	GO:0032259	methylation	34/890	376/18800	0.000241441	0.0046094	0.00370866	BTG1/GATA3/ARID4B/BTG2/NSD3/FOS/KMT2E/SNRPB/PRDM1/PRDM2/GSPT1/KMT2B/PRMT1/KANSL1/CSKMT/ATRX/KMT2A/PAF1/TRMT10C/EED/ATF7IP/MPHOSPH8/MECP2/TGS1/FBL/SNW1/BUD23/WDR82/NSD1/CTCF/MTF2/PAXBP1/SETD2/OGT	34
BP	GO:1903209	positive regulation of oxidative stress-induced cell death	6/890	20/18800	0.000242104	0.0046094	0.00370866	TNF/SFPQ/SOD1/REST/MMP3/FBXW7	6
BP	GO:0051236	establishment of RNA localization	19/890	162/18800	0.000244758	0.00463187	0.00372674	SRSF7/NPM1/SRSF3/G3BP2/HNRNPA1/RAN/HNRNPA2B1/MRPL18/HNRNPA3/DDX39B/NXT1/TERF1/ATM/UPF2/SMG6/YTHDC1/TPR/DDX39A/SETD2	19
BP	GO:0002709	regulation of T cell mediated immunity	13/890	88/18800	0.000245177	0.00463187	0.00372674	IL7R/PTPRC/HSPD1/GATA3/SLAMF1/HLA-A/HMGB1/HLA-F/HLA-B/ARID5A/ZBTB1/TNFRSF1B/SMAD7	13
BP	GO:0050854	regulation of antigen receptor-mediated signaling pathway	11/890	66/18800	0.000248126	0.00466953	0.00375704	LCK/PTPRC/EZR/PTPN22/SH2D1A/GPS2/PRKCH/CBLB/ELF1/LPXN/DGKZ	11
BP	GO:0030218	erythrocyte differentiation	16/890	124/18800	0.000250355	0.00469344	0.00377628	ETS1/ID2/GATA3/IKZF1/ISG15/STAT3/KLF2/KMT2E/HMGB2/PRMT1/JMJD6/CITED2/LYAR/KLF13/BRD1/HSPA1A	16
BP	GO:1990823	response to leukemia inhibitory factor	14/890	100/18800	0.000255636	0.00476328	0.00383247	SRSF7/SPOCK2/CACYBP/ARID5B/SRSF3/NCL/KDM5B/RNF125/XRCC5/MAT2A/MTF2/TLE4/SMARCA5/SMAD7	14
BP	GO:0000289	nuclear-transcribed mRNA poly(A) tail shortening	7/890	28/18800	0.000257001	0.00476328	0.00383247	CNOT6L/BTG2/TOB1/TUT4/TNRC6B/AGO2/CNOT2	7
BP	GO:0031342	negative regulation of cell killing	7/890	28/18800	0.000257001	0.00476328	0.00383247	IL7R/HSP90AB1/PTPRC/HLA-A/HLA-F/HLA-B/SERPINB9	7
BP	GO:0051403	stress-activated MAPK cascade	25/890	245/18800	0.000261942	0.00483654	0.00389142	DNAJA1/CD27/EZR/PTPN22/SLAMF1/PDCD4/TNF/RASGRP1/GADD45A/GPS2/CYLD/PTGER4/GADD45B/DUSP16/CCN2/FAS/HMGB1/PRMT1/ARL6IP5/MAP2K2/MAP4K4/TRAF5/FOXO1/NCOR1/ZC3H12A	25
BP	GO:0044772	mitotic cell cycle phase transition	38/890	440/18800	0.000271014	0.00496863	0.00399769	UBE2S/ID2/CCND2/ZFP36L2/CCND3/NASP/CDKN1B/CDK2AP2/NOP53/DDX3X/CKS2/KMT2E/CALM1/BUB3/GSPT1/IK/PSME1/DBF4/WEE1/SMC5/ZNF830/CDKN1C/HSPA2/BCL2/CDKN2D/CCNH/MECP2/ATM/RBL2/CKS1B/ITGB1/CUL3/TPR/RGCC/SYF2/PSME2/ZNF207/RAD21	38
BP	GO:0061136	regulation of proteasomal protein catabolic process	21/890	190/18800	0.000271127	0.00496863	0.00399769	HSP90AB1/RNF19A/UBB/CLU/RACK1/NOP53/HERPUD1/CAMLG/PSME1/SMARCC1/ZFAND2A/ARIH2/ARIH1/PITHD1/CSNK1D/PSME2/HSPA1A/FBXW7/SMAD7/GABARAPL2/OGT	21
BP	GO:0002263	cell activation involved in immune response	28/890	289/18800	0.000274809	0.00500019	0.00402309	NKG7/ITM2A/CORO1A/RORA/BATF/RAC2/IFNG/PTPRC/HSPD1/GATA3/SLAMF1/RASGRP1/ITGAL/RAB27A/STAT3/CD28/VAMP2/PTGER4/HMGB1/APBB1IP/HLA-F/RNF168/XBP1/RELB/GPR183/EXOSC6/ZC3H12A/SMAD7	28
BP	GO:0001776	leukocyte homeostasis	13/890	89/18800	0.000274893	0.00500019	0.00402309	CORO1A/TNFAIP3/TNFSF14/SIT1/PMAIP1/TSC22D3/CAMLG/FAS/HMGB1/BCL2/PDE4B/BCL2L11/GPR183	13
BP	GO:0046640	regulation of alpha-beta T cell proliferation	8/890	37/18800	0.00027724	0.0050242	0.0040424	CD3E/PTPRC/PTPN22/RASAL3/CD28/IRF1/HLA-A/CBLB	8
BP	GO:2000113	negative regulation of cellular macromolecule biosynthetic process	27/890	275/18800	0.000283649	0.00510914	0.00411075	GZMB/ITM2A/CNOT6L/ZC3H12D/BTG2/ZFP36L2/NCL/RACK1/DDX3X/CIRBP/TOB1/TUT4/DHX36/TNRC6B/DDX6/FXR1/AGO2/PURA/HNRNPD/TPR/RNF139/EIF4A3/CNOT2/ILF3/XRN1/ZC3H12A/GAPDH	27
BP	GO:0002294	CD4-positive, alpha-beta T cell differentiation involved in immune response	11/890	67/18800	0.00028436	0.00510914	0.00411075	RORA/BATF/IFNG/GATA3/STAT3/PTGER4/HMGB1/RELB/GPR183/ZC3H12A/SMAD7	11
BP	GO:0002705	positive regulation of leukocyte mediated immunity	17/890	138/18800	0.000285059	0.00510914	0.00411075	LAG3/PTPRC/HSPD1/GATA3/SLAMF1/SH2D1A/TNF/RASGRP1/CD28/HLA-A/DHX36/DDX21/HLA-F/HLA-B/ARID5A/ZBTB1/EXOSC6	17
BP	GO:0045732	positive regulation of protein catabolic process	24/890	233/18800	0.000299957	0.00535653	0.00430979	RNF19A/IFNG/HSP90AA1/TNFAIP3/EZR/TNF/CLU/CDKN1B/RACK1/NOP53/HERPUD1/CBLB/MYLIP/ZFAND2A/FOXO1/ARIH2/ARIH1/RNF139/CSNK1D/TNFRSF1B/HSPA1A/FBXW7/LDLR/SMAD7	24
BP	GO:0018023	peptidyl-lysine trimethylation	10/890	57/18800	0.000306246	0.00540961	0.0043525	ARID4B/NSD3/KMT2E/CSKMT/ATRX/KMT2A/MECP2/WDR82/SETD2/OGT	10
BP	GO:0032608	interferon-beta production	10/890	57/18800	0.000306246	0.00540961	0.0043525	HSP90AA1/REL/DDX3X/ISG15/IRF1/HMGB2/YY1/IRF3/ZBTB20/RELB	10
BP	GO:0032648	regulation of interferon-beta production	10/890	57/18800	0.000306246	0.00540961	0.0043525	HSP90AA1/REL/DDX3X/ISG15/IRF1/HMGB2/YY1/IRF3/ZBTB20/RELB	10
BP	GO:0043618	regulation of transcription from RNA polymerase II promoter in response to stress	9/890	47/18800	0.000308358	0.00542731	0.00436674	DNAJB1/JUN/KLF2/NCK2/CHD6/CITED2/HSPA5/HSPA1A/DDIT3	9
BP	GO:0019827	stem cell population maintenance	17/890	139/18800	0.000310769	0.00545016	0.00438513	LBH/ZFP36L2/STAT3/TUT4/SRRT/SMC3/SMC5/PAF1/DDX6/REST/FOXO1/MED6/TRIM8/MTF2/CNOT2/GNL3/TPT1	17
BP	GO:0035710	CD4-positive, alpha-beta T cell activation	14/890	102/18800	0.000315213	0.00550835	0.00443194	NKG7/RUNX3/RORA/BATF/IFNG/GATA3/SOCS1/STAT3/PTGER4/HMGB1/RELB/GPR183/ZC3H12A/SMAD7	14
BP	GO:0002287	alpha-beta T cell activation involved in immune response	11/890	68/18800	0.000324952	0.0056071	0.0045114	RORA/BATF/IFNG/GATA3/STAT3/PTGER4/HMGB1/RELB/GPR183/ZC3H12A/SMAD7	11
BP	GO:0002293	alpha-beta T cell differentiation involved in immune response	11/890	68/18800	0.000324952	0.0056071	0.0045114	RORA/BATF/IFNG/GATA3/STAT3/PTGER4/HMGB1/RELB/GPR183/ZC3H12A/SMAD7	11
BP	GO:0050686	negative regulation of mRNA processing	7/890	29/18800	0.000325047	0.0056071	0.0045114	SRSF7/SAP18/HNRNPA2B1/SRSF10/RBMX/SRSF4/RNPS1	7
BP	GO:0071243	cellular response to arsenic-containing substance	6/890	21/18800	0.000325448	0.0056071	0.0045114	HNRNPA1/DDX3X/DHX36/MKNK2/ZFAND2A/ZC3H12A	6
BP	GO:0034612	response to tumor necrosis factor	25/890	249/18800	0.000335327	0.00575703	0.00463203	CCL5/TNFRSF18/RORA/BIRC3/TNFRSF4/CCL4/TNFAIP3/GATA3/ZFP36L2/TNF/CASP8/TNFRSF25/GPS2/CYLD/MBP/KLF2/FAS/ACTN4/TRAF5/COL1A1/CIB1/TANK/TNFRSF1B/HSPA1A/ZC3H12A	25
BP	GO:0140014	mitotic nuclear division	28/890	293/18800	0.000343954	0.0058845	0.00473459	UBE2S/EML4/PTTG1/TNF/KIF2A/CDKN1B/RAN/CD28/CENPC/BUB3/USP16/IK/NUDC/ATRX/SMC3/SMC5/CDKN1C/ATM/CUL3/TPR/CDK13/RGCC/SMC4/ZNF207/SMARCA5/HSPA1A/RAD21/ANKLE2	28
BP	GO:0030522	intracellular receptor signaling pathway	26/890	264/18800	0.000347735	0.00589207	0.00474068	RORA/BIRC3/LBH/TNFAIP3/ASXL1/TAF7/PTPN22/DDX5/NOP53/STAT3/GPS2/NR3C1/CYLD/KLF2/PTGES3/ACTN4/RNF125/CITED2/IRF3/SNW1/PIM1/NCOR1/NCOA1/HSPA1A/CNOT2/UFD1	26
BP	GO:0070997	neuron death	32/890	353/18800	0.000347844	0.00589207	0.00474068	CCL5/CORO1A/HSP90AB1/FYN/IFNG/UBB/DDIT4/GATA3/BTG2/TNF/CLU/RACK1/CASP8/JUN/SET/FOS/SOD1/FAS/ARL6IP5/NCOA7/HLA-F/BCL2/REST/MECP2/ATM/HSPA5/BCL2L11/TNFRSF1B/FBXW7/MAX/DDIT3/GAPDH	32
BP	GO:0031058	positive regulation of histone modification	14/890	103/18800	0.000349213	0.00589207	0.00474068	GATA3/NSD3/KMT2E/KANSL1/KMT2A/PAF1/UBE2N/MECP2/ATM/SNW1/ARID5A/MTF2/PAXBP1/OGT	14
BP	GO:0042102	positive regulation of T cell proliferation	14/890	103/18800	0.000349213	0.00589207	0.00474068	CCL5/CD3E/CORO1A/PTPRC/PTPN22/CD6/SLAMF1/RASAL3/CD28/HLA-A/NCK2/HMGB1/SELENOK/CCDC88B	14
BP	GO:0016573	histone acetylation	19/890	167/18800	0.000361571	0.00602658	0.0048489	PBXIP1/GATA3/TAF7/EPC1/SET/KAT6B/KANSL1/KMT2A/MEAF6/MECP2/GTF2B/BRD1/ARID5A/CTCF/POLE3/DR1/NCOA1/KAT2B/OGT	19
BP	GO:0034250	positive regulation of cellular amide metabolic process	19/890	167/18800	0.000361571	0.00602658	0.0048489	CCL5/IFNG/NPM1/TNF/CLU/DDX3X/CIRBP/CD28/TOB1/DHX36/USP16/NCK2/PPP1R15A/TRMT10C/FXR1/AGO2/HNRNPD/EIF4A3/EEF2	19
BP	GO:0002703	regulation of leukocyte mediated immunity	24/890	236/18800	0.000362419	0.00602658	0.0048489	IL7R/LAG3/RAC2/PTPRC/HSPD1/GATA3/CD96/SLAMF1/SH2D1A/TNF/RASGRP1/CD28/HLA-A/DHX36/HMGB1/DDX21/HLA-F/HLA-B/ARID5A/SERPINB9/ZBTB1/EXOSC6/TNFRSF1B/SMAD7	24
BP	GO:0033673	negative regulation of kinase activity	24/890	236/18800	0.000362419	0.00602658	0.0048489	DNAJA1/IFNG/PTPRC/TNFAIP3/TAF7/PTPN22/CHORDC1/NPM1/PDCD4/GADD45A/CDKN1B/RACK1/HEXIM1/GADD45B/DUSP16/CBLB/GGNBP2/PIK3IP1/CDKN1C/CDKN2D/PIP4K2A/ITGB1BP1/PPP2R5A/KAT2B	24
BP	GO:0002200	somatic diversification of immune receptors	12/890	80/18800	0.000364041	0.00602658	0.0048489	BATF/BCL11B/PTPRC/HSPD1/TCF7/CD28/HMGB2/HMGB1/YY1/ATM/RNF168/EXOSC6	12
BP	GO:0045727	positive regulation of translation	17/890	141/18800	0.00036827	0.00602658	0.0048489	CCL5/NPM1/TNF/DDX3X/CIRBP/CD28/TOB1/DHX36/USP16/NCK2/PPP1R15A/TRMT10C/FXR1/AGO2/HNRNPD/EIF4A3/EEF2	17
BP	GO:0046328	regulation of JNK cascade	17/890	141/18800	0.00036827	0.00602658	0.0048489	DNAJA1/CD27/PTPN22/SLAMF1/PDCD4/TNF/RASGRP1/GADD45A/GPS2/CYLD/GADD45B/DUSP16/CCN2/HMGB1/MAP4K4/TRAF5/NCOR1	17
BP	GO:0050671	positive regulation of lymphocyte proliferation	17/890	141/18800	0.00036827	0.00602658	0.0048489	CCL5/CD3E/CORO1A/TNFRSF4/PTPRC/PTPN22/CD6/SLAMF1/RASAL3/CD28/HLA-A/NCK2/HMGB1/SELENOK/BCL2/GPR183/CCDC88B	17
BP	GO:0098727	maintenance of cell number	17/890	141/18800	0.00036827	0.00602658	0.0048489	LBH/ZFP36L2/STAT3/TUT4/SRRT/SMC3/SMC5/PAF1/DDX6/REST/FOXO1/MED6/TRIM8/MTF2/CNOT2/GNL3/TPT1	17
BP	GO:0032922	circadian regulation of gene expression	11/890	69/18800	0.000370311	0.00603977	0.00485951	RORA/ID2/MYCBP2/TOP1/KMT2A/KDM5A/CSNK1D/KDM2A/RELB/ID3/OGT	11
BP	GO:1903050	regulation of proteolysis involved in cellular protein catabolic process	23/890	223/18800	0.000389808	0.00633665	0.00509838	HSP90AB1/RNF19A/UBB/CLU/RACK1/NOP53/HERPUD1/PDCL3/CAMLG/PSME1/SMARCC1/ZFAND2A/ARIH2/ARIH1/PITHD1/RNF139/CSNK1D/PSME2/HSPA1A/FBXW7/SMAD7/GABARAPL2/OGT	23
BP	GO:0010639	negative regulation of organelle organization	32/890	356/18800	0.000403476	0.00653711	0.00525967	CORO1A/TERF2IP/STMN1/NPM1/PTTG1/CLU/CORO1B/TBC1D4/ODF2L/HNRNPA1/BUB3/IK/ATRX/HNRNPC/PIK3R1/CIB1/TERF1/SPTAN1/ATM/SMG6/LIMA1/PHF23/TPR/SLC25A6/PFN1/GMFG/ZNF207/SMARCA5/HSPA1A/RAD21/KAT2B/XRN1	32
BP	GO:0043029	T cell homeostasis	8/890	39/18800	0.00040628	0.00654775	0.00526823	CORO1A/TNFSF14/SIT1/PMAIP1/TSC22D3/FAS/BCL2/BCL2L11	8
BP	GO:1900101	regulation of endoplasmic reticulum unfolded protein response	7/890	30/18800	0.000406809	0.00654775	0.00526823	RACK1/NCK2/PPP1R15A/PIK3R1/HSPA5/XBP1/BCL2L11	7
BP	GO:1902893	regulation of miRNA transcription	10/890	59/18800	0.000409096	0.00656298	0.00528048	ETS1/GATA3/TNF/STAT3/JUN/NR3C1/FOS/YY1/REST/GNL3	10
BP	GO:0002708	positive regulation of lymphocyte mediated immunity	15/890	117/18800	0.00041456	0.00662889	0.00533352	LAG3/PTPRC/HSPD1/GATA3/SLAMF1/SH2D1A/TNF/RASGRP1/CD28/HLA-A/HLA-F/HLA-B/ARID5A/ZBTB1/EXOSC6	15
BP	GO:0017038	protein import	22/890	210/18800	0.000416903	0.00664464	0.00534619	HSP90AB1/STK4/IFNG/HSP90AA1/HSPD1/HSPA8/KPNA2/CLU/RAN/STAT3/RAB8B/CBLB/TOMM7/PPP1R10/RBM22/PIK3R1/NXT1/HSPA4/TPR/HIKESHI/RPAIN/ZC3H12A	22
BP	GO:0030101	natural killer cell activation	13/890	93/18800	0.000426485	0.0067753	0.00545132	NKG7/CD2/CORO1A/PTPRC/PTPN22/SLAMF1/RASGRP1/RAB27A/CASP8/IL2RB/PRDM1/HLA-F/ZBTB1	13
BP	GO:0045061	thymic T cell selection	6/890	22/18800	0.000429688	0.00680408	0.00547448	CD3D/CD3E/CD3G/PTPRC/GATA3/CD28	6
BP	GO:0032946	positive regulation of mononuclear cell proliferation	17/890	143/18800	0.000434746	0.00686197	0.00552105	CCL5/CD3E/CORO1A/TNFRSF4/PTPRC/PTPN22/CD6/SLAMF1/RASAL3/CD28/HLA-A/NCK2/HMGB1/SELENOK/BCL2/GPR183/CCDC88B	17
BP	GO:0043434	response to peptide hormone	35/890	404/18800	0.000439579	0.00691595	0.00556448	BTG1/LEPROTL1/AREG/BTG2/JUND/TBC1D4/CCND3/CDKN1B/SOCS1/STAT4/STAT3/APRT/PDE3B/COL3A1/VAMP2/SRSF5/JAK1/RAB8B/CCN2/UCP2/SMARCC1/NUDC/COL1A1/PIK3R1/FOXO1/LPIN2/PIP4K2A/SYAP1/XBP1/LPIN1/OSBPL8/MAX/KAT2B/SRSF4/OGT	35
BP	GO:1905897	regulation of response to endoplasmic reticulum stress	12/890	82/18800	0.000459148	0.00720068	0.00579357	CLU/PMAIP1/RACK1/HERPUD1/NCK2/PPP1R15A/PIK3R1/HSPA5/XBP1/BCL2L11/HSPA1A/DDIT3	12
BP	GO:1902107	positive regulation of leukocyte differentiation	18/890	157/18800	0.000465649	0.007231	0.00581797	IL7R/RUNX3/ID2/RHOH/IFNG/CD27/PTPRC/GATA3/TNF/RASGRP1/SOCS1/CASP8/FOS/HMGB1/PRKCA/XBP1/XRCC6/ZBTB1	18
BP	GO:1903708	positive regulation of hemopoiesis	18/890	157/18800	0.000465649	0.007231	0.00581797	IL7R/RUNX3/ID2/RHOH/IFNG/CD27/PTPRC/GATA3/TNF/RASGRP1/SOCS1/CASP8/FOS/HMGB1/PRKCA/XBP1/XRCC6/ZBTB1	18
BP	GO:0018394	peptidyl-lysine acetylation	20/890	184/18800	0.000466825	0.007231	0.00581797	PBXIP1/GATA3/TAF7/EPC1/SET/KAT6B/KANSL1/KMT2A/SMC5/MEAF6/MECP2/GTF2B/BRD1/ARID5A/CTCF/POLE3/DR1/NCOA1/KAT2B/OGT	20
BP	GO:0001909	leukocyte mediated cytotoxicity	16/890	131/18800	0.000468793	0.007231	0.00581797	NKG7/IL7R/GZMB/GZMM/LAG3/CORO1A/TUBB4B/PTPRC/SH2D1A/RASGRP1/RAB27A/HLA-A/LYST/HLA-F/HLA-B/SERPINB9	16
BP	GO:0006275	regulation of DNA replication	16/890	131/18800	0.000468793	0.007231	0.00581797	TSPYL2/DBF4/RBBP6/ATRX/SMC3/ZNF830/YY1/MEAF6/TERF1/PCNA/POLE3/LPIN1/TTF1/INO80D/SMARCA5/ID3	16
BP	GO:0042116	macrophage activation	14/890	106/18800	0.000470651	0.007231	0.00581797	CST7/RORA/IFNG/PTPRC/HSPD1/JUND/TNF/CLU/JUN/JMJD6/ATM/TNIP2/LDLR/ZC3H12A	14
[truncated: 793 more rows]

## Sheet: cluster3
ONTOLOGY	ID	Description	GeneRatio	BgRatio	pvalue	p.adjust	qvalue	geneID	Count
[truncated: 1,137 more rows]
