# Supplementary material for: Single-cell RNA sequencing reveals distinct chondrocyte states in femoral cartilage under weight-bearing load in Rheumatoid arthritis
Source: Front Immunol. 2023 Aug 16;14:1247355. doi: 10.3389/fimmu.2023.1247355 (PMC10467429; doi:10.3389/fimmu.2023.1247355)
Supplement: Supplementary file 17 [file Table_12.xlsx]

## Sheet: Sheet1
(IrC) Origin	Repopulation (IL32+)
AAAGGATAGTGACCTT-1	ATACCTTAGCTGAAGC-8
AAAGGGCAGATTGGGC-1	ATCGTCCAGTATAGAC-8
AATGACCGTCTAGATC-1	ATGAGTCGTGGGCTCT-8
AATGGAAGTAGTTACC-1	CCACAAAGTCGAAGCA-8
ACCATTTCAGAAGCTG-1	GGCAGTCGTACATACC-8
ACTGTCCCAGGGAGAG-1	GGGTATTCACTCCGAG-8
AGATGCTGTATTGACC-1	GTACAGTTCGGTAAGG-8
AGGCATTCAGCTTCGG-1	TCATATCGTTCGGCTG-8
AGGTCATGTACTGTTG-1	ACACGCGAGTTTCGAC-8
AGGTTACGTTCTAACG-1	GCCTGTTTCTACGCGG-8
AGTAACCCAGGTAGTG-1	TAGTGCATCACGATCA-8
AGTCAACGTACACGTT-1	TCACTATGTGATTAGA-8
ATCGGCGAGCCTGGAA-1	TGTCCTGTCTGGTGCG-8
ATCGTGACATGACGGA-1	ACATGCAAGGTCATAA-3
ATGAGTCTCACTCTTA-1	CTTCAATCAATTTCGG-3
ATGCATGGTGAATTGA-1	ATCCATTTCTCGCAGG-5
ATTCCATTCTTCTCAA-1	CGCGTGACAAATGAGT-8
ATTCTACCATAGATCC-1	AAAGGATAGTGACCTT-1
CCGTGAGGTAGTAAGT-1	AATGACCGTCTAGATC-1
CGCATGGAGTGGGAAA-1	AATGGAAGTAGTTACC-1
CGGAGAACATGAAAGT-1	ACCATTTCAGAAGCTG-1
CGTTAGACATGGCGCT-1	ACTGTCCCAGGGAGAG-1
CTTGAGATCGCCGAGT-1	AGGCATTCAGCTTCGG-1
GATCATGGTGATATAG-1	AGGTCATGTACTGTTG-1
GCTACAAAGCGTCTCG-1	AGGTTACGTTCTAACG-1
GGGTATTAGATACGAT-1	AGTAACCCAGGTAGTG-1
GGGTCACAGTATAGGT-1	AGTCAACGTACACGTT-1
GGTTAACCACCCAAGC-1	ATCGGCGAGCCTGGAA-1
GTCAAACTCAGTCAGT-1	ATGAGTCTCACTCTTA-1
GTGAGGAGTTCAGTAC-1	ATGCATGGTGAATTGA-1
GTTACGAGTCAAAGTA-1	ATTCCATTCTTCTCAA-1
GTTCGCTTCCTCGATC-1	CCGTGAGGTAGTAAGT-1
TAGACCATCGGTAGAG-1	CGCATGGAGTGGGAAA-1
TATACCTGTCGTTGGC-1	CGGAGAACATGAAAGT-1
TCTACATTCGTTGCCT-1	CGTTAGACATGGCGCT-1
TGAATGCGTTAAGCAA-1	CTTGAGATCGCCGAGT-1
TGCGGCAAGCCTCACG-1	GATCATGGTGATATAG-1
TGCTTGCTCTCCTACG-1	GCTACAAAGCGTCTCG-1
TGTTCTATCGATTCCC-1	GGGTATTAGATACGAT-1
TTCCTTCCAAGTGGTG-1	GGGTCACAGTATAGGT-1
TTGGGCGTCACAGTGT-1	GGTTAACCACCCAAGC-1
TTTAGTCTCAAGTCGT-1	GTCAAACTCAGTCAGT-1
AAGTACCCAGTAGAAT-2	GTGAGGAGTTCAGTAC-1
CAGGGCTCATGCTGCG-2	GTTACGAGTCAAAGTA-1
GCCAGTGCACAAGCTT-2	GTTCGCTTCCTCGATC-1
TCGGGACGTGCGTTTA-2	TAGACCATCGGTAGAG-1
TTCATGTTCAATGCAC-2	TATACCTGTCGTTGGC-1
AAAGTGAGTTCAGGTT-3	TGAATGCGTTAAGCAA-1
AACAACCCACGCGCAT-3	TGCGGCAAGCCTCACG-1
AAGTACCGTGGGCTCT-3	TGCTTGCTCTCCTACG-1
AATGAAGAGCCGATCC-3	TGTTCTATCGATTCCC-1
AATGACCTCGTGGCGT-3	TTCCTTCCAAGTGGTG-1
ACACAGTCAGTGCGCT-3	TTGGGCGTCACAGTGT-1
ACATGCAAGGTCATAA-3	AATGAAGAGCCGATCC-3
AGATAGAAGGAGATAG-3	ACACAGTCAGTGCGCT-3
AGCGCCAAGAAGCGAA-3	AGATAGAAGGAGATAG-3
AGCTCAAAGGCCCAAA-3	AGCTCAAAGGCCCAAA-3
AGCTCAACATTATGCG-3	AGCTCAACATTATGCG-3
AGGCTGCGTTTGAACC-3	AGGCTGCGTTTGAACC-3
AGTAGTCGTAGTGGCA-3	AGTAGTCGTAGTGGCA-3
AGTCATGCAACCACGC-3	AGTCATGCAACCACGC-3
AGTGACTAGGAGACCT-3	AGTGCCGTCGGCTGAC-3
AGTGCCGTCGGCTGAC-3	AGTTCCCCACACGTGC-3
AGTTCCCCACACGTGC-3	ATGAAAGAGAATAGTC-3
ATACCGAAGAGTCACG-3	CAACCAAAGTCCCGAC-3
ATGAAAGAGAATAGTC-3	CAATTTCCAACGCATT-3
CAACCAAAGTCCCGAC-3	CAGATTGAGGTAGTAT-3
CAACCTCCAGGATTCT-3	CATCCACAGCGAGTCA-3
CAATTTCCAACGCATT-3	CCGGTGATCGAGGCAA-3
CAGATTGAGGTAGTAT-3	CCTAACCCACCGTGCA-3
CAGTTAGTCATAGGCT-3	CCTCAACTCGAACACT-3
CATCCACAGCGAGTCA-3	CCTCAGTGTTAACAGA-3
CCGGTGATCGAGGCAA-3	CCTCTCCAGATTGATG-3
CCGTGAGTCGTCTACC-3	CGCATAAAGCCATTCA-3
CCTAACCCACCGTGCA-3	CGTGTCTTCATGGGAG-3
CCTCAACTCGAACACT-3	CTAAGTGCATCGTTCC-3
CCTCAGTGTTAACAGA-3	CTACCTGGTCTGATCA-3
CCTCTCCAGATTGATG-3	CTGTGGGAGGCTCCCA-3
CGCATAAAGCCATTCA-3	CTGTGGGTCTGGGCAC-3
CGGGTCAGTGAGCGAT-3	GACCAATCAACTGATC-3
CGTGTCTTCATGGGAG-3	GGGCCATAGAGGATCC-3
CTAAGTGCATCGTTCC-3	GGTCACGCAGTGAGCA-3
CTACCTGGTCTGATCA-3	GGTGAAGCAGTTAGGG-3
CTGTGGGAGGCTCCCA-3	GTAAGTCCATGACTGT-3
CTGTGGGTCTGGGCAC-3	GTGAGGATCTCAACGA-3
CTTACCGGTATTCCTT-3	GTGTTCCGTCGCGTCA-3
CTTCAATCAATTTCGG-3	GTTCGCTCAGCCTTCT-3
GACCAATCAACTGATC-3	TACCCGTGTCTACGAT-3
GATCAGTAGATCCAAA-3	TACCGGGAGATGCTAA-3
GGAGGTACATATGGCT-3	TACCTCGAGCAAGTGC-3
GGGCCATAGAGGATCC-3	TACGGGCCAAAGCAAT-3
GGTCACGCAGTGAGCA-3	TACGGTATCCGTGGTG-3
GGTGAAGCAGTTAGGG-3	TAGACCAGTGAGTTGG-3
GTAAGTCCATGACTGT-3	TCAAGCAGTTCGAAGG-3
GTGAGGATCTCAACGA-3	TCAGTGAGTCGACTGC-3
GTGTTCCGTCGCGTCA-3	TCCGAAAAGAATTCAG-3
GTTCGCTCAGCCTTCT-3	TCCGGGAGTACGCTTA-3
TAACTTCTCTCTTAAC-3	TCGCTTGAGAGTCTTC-3
TAATTCCGTATGCTTG-3	TCGGATACACATAGCT-3
TACCCGTGTCTACGAT-3	TCTCACGTCGGAGCAA-3
TACCGGGAGATGCTAA-3	TGAATCGAGCCAAGTG-3
TACCTCGAGCAAGTGC-3	TGATTCTGTCTACAAC-3
TACGGGCCAAAGCAAT-3	TGCTTCGCAGATCCTA-3
TACGGTATCCGTGGTG-3	TGTAAGCAGGTTAGTA-3
TAGACCAGTGAGTTGG-3	TGTTCCGAGGTCGTCC-3
TCAAGCAGTTCGAAGG-3	TTCGCTGTCCCAAGTA-3
TCAGTGAGTCGACTGC-3	TTTAGTCCAGTCAGTT-3
TCATTCACAGGCTCTG-3	AAACGAATCTGGTCAA-4
TCCGAAAAGAATTCAG-3	AAAGGGCTCCCATACC-4
TCCGGGAGTACGCTTA-3	AAATGGAGTACGGATG-4
TCGCTTGAGAGTCTTC-3	AACAAAGAGTAGGTTA-4
TCGGATACACATAGCT-3	ACTGTCCCAGAGGCAT-4
TCTCACGTCGGAGCAA-3	AGACTCATCAGATTGC-4
TGAATCGAGCCAAGTG-3	AGCGCCAAGCACCGAA-4
TGACCCTCACCTCTAC-3	AGTAGTCCAGGCGAAT-4
TGAGACTCATCCGGTG-3	ATCACGAGTGGGAGAG-4
TGAGCATCATCAGTCA-3	ATCGGATGTACGACAG-4
TGAGTCAGTATCGTTG-3	ATTACCTAGTAAGCAT-4
TGATTCTGTCTACAAC-3	ATTATCCAGCGTCAGA-4
TGATTTCGTAAGCAAT-3	CATGAGTAGGCCGCTT-4
TGCTTCGCAGATCCTA-3	CATTCTACATGGTACT-4
TGTAAGCAGGTTAGTA-3	CATTCTAGTCCTACGG-4
TGTTCCGAGGTCGTCC-3	CCCAACTTCAACTACG-4
TGTTTGTCATAATCGC-3	CCCTCAATCCTGTACC-4
TTCGCTGTCCCAAGTA-3	CCTCCTCCAGCTCATA-4
TTCTAACCAATTAGGA-3	CGTTCTGCAAGGATGC-4
TTTAGTCCAGTCAGTT-3	CTCCACACAACAGCCC-4
AAACGAATCTGGTCAA-4	CTCCCTCCACATTGTG-4
AAAGGGCTCCCATACC-4	CTCTCAGGTGGATTTC-4
AAATGGAGTACGGATG-4	GAAGCGAAGAGTACCG-4
AACAAAGAGTAGGTTA-4	GAGATGGCATGTTCAG-4
AATAGAGTCGACGCTG-4	GAGTGAGGTCAGGAGT-4
ACACAGTCATATAGCC-4	GATGGAGGTATCGTTG-4
ACCAAACAGCTAGTTC-4	GCCATGGTCGTTACCC-4
ACGTCCTCAATACCCA-4	GGGATGAAGACTTCAC-4
ACTGTCCCAGAGGCAT-4	GGGTTATTCCTGTACC-4
ACTTATCAGGATTTAG-4	GTAAGTCTCTCGCAGG-4
AGACTCATCAGATTGC-4	GTTGCTCAGCAGCAGT-4
AGAGCCCGTCATCGGC-4	TAAGTCGCAAGAGTGC-4
AGCGCCAAGCACCGAA-4	TAGATCGGTCTACAGT-4
AGTAGTCCAGGCGAAT-4	TCCTCTTAGACCACGA-4
ATCACGAGTGGGAGAG-4	TCTGTCGGTCGTGATT-4
ATCGGATGTACGACAG-4	TTAATCCCAAAGCAAT-4
ATTACCTAGTAAGCAT-4	TTGGGCGAGACCCGCT-4
ATTATCCAGCGTCAGA-4	TTGTTGTGTACGGCAA-4
CATGAGTAGGCCGCTT-4	TTGTTTGCACGTCTCT-4
CATTCTACATGGTACT-4	TTTACGTGTACGGTTT-4
CATTCTAGTCCTACGG-4	TTTCACAGTCAAATCC-4
CCAATTTTCCGACAGC-4	TTTGTTGAGAGGTTAT-4
CCAATTTTCGAACCTA-4	AACGGGAAGGCTAACG-5
CCCAACTTCAACTACG-4	AAGGTAAGTACGAGTG-5
CCCTCAATCCTGTACC-4	ACGTAACTCCTCAGGG-5
CCTCCTCCAGCTCATA-4	AGAAATGTCGAACCTA-5
CGGAACCCAGCCGTTG-4	AGAACAAGTCTAGTGT-5
CGTGATACATGACAGG-4	AGAAGCGCACACCGAC-5
CGTTCTGCAAGGATGC-4	AGGTAGGTCTTCTGTA-5
CTCCACACAACAGCCC-4	AGTGCCGAGAAACACT-5
CTCCCTCCACATTGTG-4	AGTTCCCTCAGCTTGA-5
CTCTCAGGTGGATTTC-4	ATGGATCCAGCAAGAC-5
CTCTCGACATAGATCC-4	ATTCTACCAGTCCGTG-5
CTGGCAGGTCCGGATC-4	ATTGTTCAGGCTAACG-5
GAAGCGAAGAGTACCG-4	CAATACGGTGGGAGAG-5
GAGATGGCATGTTCAG-4	CAATTTCAGTTCCGGC-5
GAGGGATAGTCGGCAA-4	CACCGTTCAGGGACTA-5
GAGTGAGGTCAGGAGT-4	CAGTTAGTCGTGGTAT-5
GATCAGTAGCGAGAAA-4	CATGCCTTCCATGCAA-5
GATGGAGGTATCGTTG-4	CATGGATTCCGACGGT-5
GCACGTGTCGCTCATC-4	CCAATGACACATTACG-5
GCCATGGTCGTTACCC-4	CCCATTGAGTATAGGT-5
GGGATGAAGACTTCAC-4	CCGTAGGAGCTCAGAG-5
GGGTTATTCCTGTACC-4	CCTCAGTGTAGGAGTC-5
GTAAGTCTCTCGCAGG-4	CTAACTTGTTGGGACA-5
GTCATTTCATCATTTC-4	CTCCATGTCTCGCTCA-5
GTGAGGACACGAGGAT-4	CTCCGATGTAGAAACT-5
GTTCGCTCAGCGAACA-4	CTCCGATGTCCCTGAG-5
GTTGCTCAGCAGCAGT-4	CTCTCAGCATCCGTTC-5
TAAGTCGCAAGAGTGC-4	CTCTGGTTCTTCACAT-5
TACCTGCCAGCGAACA-4	CTGCCATCATAATGAG-5
TAGATCGGTCTACAGT-4	CTTCGGTTCGGACTTA-5
TCAATCTAGCCGGAAT-4	GAATCGTTCCTGATAG-5
TCCTCTTAGACCACGA-4	GACCAATCAAGAAACT-5
TCCTTCTAGCACCAGA-4	GACTCAAGTCTCTCTG-5
TCTGTCGGTCGTGATT-4	GAGGGTAGTTCAGCTA-5
TTAATCCCAAAGCAAT-4	GCAGGCTAGCGACTTT-5
TTACGTTTCGCAATTG-4	GCTGAATTCGAAGTGG-5
TTGGGCGAGACCCGCT-4	GCTTCACCATATGAAG-5
TTGTTGTGTACGGCAA-4	GGAATGGTCAGGAGAC-5
TTGTTTGCACGTCTCT-4	GGATGTTGTGTATTGC-5
TTTACGTGTACGGTTT-4	GGCTGTGCAGGGAATC-5
TTTCACAGTCAAATCC-4	GGGTCTGCACTGTGAT-5
TTTGTTGAGAGGTTAT-4	GGGTTTAAGAGTCACG-5
AACGGGAAGGCTAACG-5	GTAGGAGGTTGCAACT-5
AAGGTAAGTACGAGTG-5	GTATTTCAGGTAGGCT-5
ACGTAACTCCTCAGGG-5	GTCGCGATCACTGGGC-5
AGAAATGTCGAACCTA-5	GTTGTAGGTAGAATGT-5
AGAACAAGTCTAGTGT-5	TAAGCGTAGGATGAGA-5
AGAAGCGCACACCGAC-5	TACGGGCCAGTCCCGA-5
AGGTAGGTCTTCTGTA-5	TATATCCGTGGGCTTC-5
AGTGCCGAGAAACACT-5	TCATCATCAGAACTTC-5
AGTGTTGCAGGTCAGA-5	TGTTTGTTCCCGTGTT-5
AGTTCCCTCAGCTTGA-5	TTCACCGTCTTAGTTC-5
ATGGATCCAGCAAGAC-5	AAAGGGCGTTTCGTAG-7
ATTCTACCAGTCCGTG-5	AACCATGCAGGTACGA-7
ATTGTTCAGGCTAACG-5	AACCCAAAGCACGGAT-7
CAATACGGTGGGAGAG-5	AACGGGAAGATGACCG-7
CAATTTCAGTTCCGGC-5	AATCGACTCAACGAGG-7
CACACAAGTTGCTCGG-5	ACAAAGATCGTTAGAC-7
CACCGTTCAGGGACTA-5	ACAACCAAGTCAGCCC-7
CAGTTAGTCGTGGTAT-5	ACACCAAGTGAGCGAT-7
CATGCCTTCCATGCAA-5	ACATGCACAGGTTTAC-7
CATGGATTCCGACGGT-5	ACTACGAGTAGCGTTT-7
CCAATGACACATTACG-5	ACTCCCATCGCACGGT-7
CCACCATCAAGCGATG-5	ACTGTCCAGATGTTCC-7
CCCATTGAGTATAGGT-5	AGACAGGTCTGTGCTC-7
CCGTAGGAGCTCAGAG-5	AGATGCTCAATGTCTG-7
CCTCAGTGTAGGAGTC-5	AGCGCCAGTACTAAGA-7
CTAACTTGTTGGGACA-5	AGCTTCCGTTGCATAC-7
CTCCATGTCTCGCTCA-5	AGGGCCTCACGGTCTG-7
CTCCGATGTAGAAACT-5	AGGGCTCAGGGCTAAC-7
CTCCGATGTCCCTGAG-5	AGGGTGATCTTAGCTT-7
CTCTCAGCATCCGTTC-5	AGTAACCCAGCGAGTA-7
CTCTGGTTCTTCACAT-5	AGTAACCTCGTGTGGC-7
CTGCCATCATAATGAG-5	AGTTCGAAGTAATTGG-7
CTTCGGTTCGGACTTA-5	ATACTTCCATGAATAG-7
GAATCGTTCCTGATAG-5	ATACTTCTCGCAGTCG-7
GACCAATCAAGAAACT-5	ATCGATGAGCTGCCAC-7
GACTCAAGTCTCTCTG-5	ATGAGTCCAGCAGGAT-7
GAGGGTAGTTCAGCTA-5	ATGGGTTCACAATGAA-7
GCAGGCTAGCGACTTT-5	ATTCTACCAGAACTAA-7
GCTGAATTCGAAGTGG-5	ATTTCTGGTGTGAGCA-7
GCTTCACCATATGAAG-5	CACTTCGAGTACGAGC-7
GGAATGGTCAGGAGAC-5	CAGATCAGTAATGTGA-7
GGATGTTGTGTATTGC-5	CAGGGCTGTAGAATAC-7
GGCTGTGCAGGGAATC-5	CATACTTAGCATAGGC-7
GGGTCTGCACTGTGAT-5	CATACTTGTCGTGCCA-7
GGGTTTAAGAGTCACG-5	CATCGGGCAAGAGCTG-7
GTAGGAGGTTGCAACT-5	CATGCAATCTATGTGG-7
GTATTTCAGGTAGGCT-5	CATGGATCATACATCG-7
GTCGCGATCACTGGGC-5	CATTCCGCACTAACGT-7
GTTGTAGGTAGAATGT-5	CATTTCACAAAGCGTG-7
TAAGCGTAGGATGAGA-5	CATTTCACAATCAGCT-7
TACGGGCCAGTCCCGA-5	CCACAAATCCATGAGT-7
TATATCCGTGGGCTTC-5	CCGGACACACAAACGG-7
TCATCATCAGAACTTC-5	CCGTGAGAGGAAACGA-7
TCCATGCAGTAAATGC-5	CCTATCGGTGCTAGCC-7
TGGTGATGTTTCCCAC-5	CCTCAGTGTCCTGGGT-7
TGTTTGTTCCCGTGTT-5	CCTCCTCAGTATGAGT-7
TTCACCGTCTTAGTTC-5	CCTCTAGTCGTCGGGT-7
CATTGCCGTTCCAAAC-6	CCTGTTGCACGATAGG-7
CCGATGGGTAGCTTGT-6	CGAAGGAAGGGTGAGG-7
CTTACCGGTCCTGTCT-6	CGACAGCGTGGCTGCT-7
GGGACCTGTAGCCCTG-6	CGAGGAACACGACAAG-7
GGGATCCCAACCAATC-6	CGATCGGAGACGCCCT-7
GTCACTCGTGGGACAT-6	CGCATGGGTACGAGCA-7
TACTTGTCACTGTTCC-6	CGGTCAGAGTTGGCTT-7
TCGCAGGGTCATAAAG-6	CGTAAGTGTGTACATC-7
TCGTAGAAGATTAGAC-6	CGTAATGCACGGTAGA-7
TTACAGGAGATAGCAT-6	CGTCAAATCCATCAGA-7
AAAGGGCGTTTCGTAG-7	CTCACTGAGAACTGAT-7
AACCATGCAGCAGTGA-7	CTCACTGTCCTGGCTT-7
AACCATGCAGGTACGA-7	CTCCATGTCTACCCAC-7
AACCCAAAGCACGGAT-7	CTCCCAACACAACATC-7
AACGGGAAGATGACCG-7	CTCTCAGGTGCTCGTG-7
AATCGACTCAACGAGG-7	CTTGAGATCCCTCTTT-7
AATGGAAAGCGAACTG-7	CTTTCAAAGCGGTAAC-7
ACAAAGATCGTTAGAC-7	CTTTCGGTCTGAGAAA-7
ACAACCAAGTCAGCCC-7	GAACTGTTCGCCTAGG-7
ACACCAAGTGAGCGAT-7	GAAGGGTAGCCTGAGA-7
ACATGCACAGGTTTAC-7	GACACGCAGGAACGTC-7
ACCAAACTCATTCACT-7	GACCCAGCATAATCGC-7
ACCTGTCCATGTGCCG-7	GACTGATCAAAGCGTG-7
ACGTCCTCATGTTTGG-7	GAGGGTATCCCAAGTA-7
ACTACGAGTAGCGTTT-7	GAGTCTATCCACTGGG-7
ACTCCCATCGCACGGT-7	GAGTTGTAGCAACAAT-7
ACTGTCCAGATGTTCC-7	GATGTTGCACGTTGGC-7
AGAAGTATCGTCCTCA-7	GCATCGGTCTTGCAGA-7
AGACAGGTCTGTGCTC-7	GCTGCAGGTAGTGTGG-7
AGATGAAGTATGGAGC-7	GGAGAACCAATCAGCT-7
AGATGCTCAATGTCTG-7	GGGACTCCACGTAGAG-7
AGCGCCAGTACTAAGA-7	GGGATGACAAAGTGTA-7
AGCTTCCGTTGCATAC-7	GGGCTACAGCTGTCCG-7
AGGGCCTCACGGTCTG-7	GGGTGTCCATTCGATG-7
AGGGCTCAGGGCTAAC-7	GGTGTCGAGAGGACTC-7
AGGGTGATCTTAGCTT-7	GTAACACGTGTTCGAT-7
AGGTAGGCACACAGCC-7	GTCTGTCTCTGTGCTC-7
AGTAACCCAGCGAGTA-7	GTGCACGAGCCTGAGA-7
AGTAACCTCGTGTGGC-7	GTGCTTCAGACCACGA-7
AGTTCGAAGTAATTGG-7	GTGTCCTAGAGCCATG-7
ATACTTCCATGAATAG-7	GTGTTCCAGCGGCTCT-7
ATACTTCTCGCAGTCG-7	GTTACGAAGACGGAAA-7
ATCAGGTTCGGACCAC-7	GTTCGCTGTCACTCTC-7
ATCGATGAGCTGCCAC-7	TACTGCCAGGATTCAA-7
ATGAGTCCAGCAGGAT-7	TACTTGTTCCTTATAC-7
ATGGGTTCACAATGAA-7	TAGGTACGTGCAGTGA-7
ATTCGTTAGGTCCCTG-7	TATTGGGAGGGACACT-7
ATTCTACCAGAACTAA-7	TATTGGGGTGAGACCA-7
ATTTCTGAGGCACCAA-7	TCACTATGTCTTAGTG-7
ATTTCTGGTGTGAGCA-7	TCAGTGATCAGACCCG-7
CACTGTCGTTTGATCG-7	TCATTGTCACAACCGC-7
CACTTCGAGTACGAGC-7	TCCTCTTGTGATACTC-7
CAGATCAGTAATGTGA-7	TCGCTCATCAGTCACA-7
CAGGGCTGTAGAATAC-7	TCGGGCAAGCAGCGAT-7
CATACTTAGCATAGGC-7	TGACAGTTCCACGTAA-7
CATACTTGTCGTGCCA-7	TGCGGCAAGGCCTTCG-7
CATCGGGCAAGAGCTG-7	TGCGGGTAGCCTGGAA-7
CATGCAATCTATGTGG-7	TGCTGAAAGCCATATC-7
CATGGATCATACATCG-7	TGCTTCGCACACGGTC-7
CATTCCGCACTAACGT-7	TGGAGAGGTTGATCGT-7
CATTTCACAAAGCGTG-7	TGGATCACATCCAATG-7
CATTTCACAATCAGCT-7	TGGTTAGGTCTACATG-7
CCACAAATCCATGAGT-7	TGTCCACAGAGTCAAT-7
CCGGACACACAAACGG-7	TGTTGAGAGGCCATAG-7
CCGTGAGAGGAAACGA-7	TTAGGGTTCAACTACG-7
CCTATCGGTGCTAGCC-7	TTCAGGACAGCGTACC-7
CCTCAGTGTCCTGGGT-7	TTCATGTCACTTGTCC-7
CCTCCAACAGTTAGAA-7	TTCCTTCGTGCATACT-7
CCTCCTCAGTATGAGT-7	TTCTCTCAGGTGCTAG-7
CCTCTAGTCGTCGGGT-7	TTGGGTAAGAAATTGC-7
CCTCTCCGTTACAGCT-7	TTGGGTAAGGGCGAAG-7
CCTGCATTCTACCTTA-7	TTGGGTAGTCCTACAA-7
CCTGTTGCACGATAGG-7	TTTAGTCCATCCGAGC-7
CGAAGGAAGGGTGAGG-7	TTTATGCGTACCTAAC-7
CGACAGCGTGGCTGCT-7	TTTGGAGAGTCTTCCC-7
CGAGGAACACGACAAG-7	ACTCCCAGTAGCTTGT-8
CGATCGGAGACGCCCT-7	TGATTTCGTGAAGCGT-8
CGCATGGGTACGAGCA-7	TTCCACGAGCTCATAC-8
CGCCAGAGTACCACGC-7
CGGTCAGAGTTGGCTT-7
CGTAAGTGTGTACATC-7
CGTAATGCACGGTAGA-7
CGTCAAATCCATCAGA-7
CGTGATATCTACACTT-7
CGTTGGGTCATCTGTT-7
CTAGACAAGACCACGA-7
CTCACTGAGAACTGAT-7
CTCACTGTCCTGGCTT-7
CTCCATGTCTACCCAC-7
CTCCCAACACAACATC-7
CTCTCAGGTGCTCGTG-7
CTTGAGATCCCTCTTT-7
CTTTCAAAGCGGTAAC-7
CTTTCGGTCTGAGAAA-7
GAACTGTTCGCCTAGG-7
GAAGGGTAGCCTGAGA-7
GACACGCAGGAACGTC-7
GACCCAGCATAATCGC-7
GACTCAAAGGTCTACT-7
GACTGATCAAAGCGTG-7
GAGGGTATCCCAAGTA-7
GAGTCTATCCACTGGG-7
GAGTTGTAGCAACAAT-7
GATGTTGCACGTTGGC-7
GCATCGGTCTTGCAGA-7
GCGTGCAGTCTTGGTA-7
GCTGCAGGTAGTGTGG-7
GGAGAACCAATCAGCT-7
GGGACTCCACGTAGAG-7
GGGAGATGTCGCTGCA-7
GGGATGACAAAGTGTA-7
GGGCTACAGCTGTCCG-7
GGGTGTCCATTCGATG-7
GGTGTCGAGAGGACTC-7
GTAACACGTGTTCGAT-7
GTCTGTCTCTGTGCTC-7
GTGCACGAGCCTGAGA-7
GTGCTTCAGACCACGA-7
GTGTCCTAGAGCCATG-7
GTGTTCCAGCGGCTCT-7
GTTACGAAGACGGAAA-7
GTTATGGCATTCCTCG-7
GTTCGCTGTCACTCTC-7
TACCCGTGTGGAACAC-7
TACTGCCAGGATTCAA-7
TACTTGTTCCTTATAC-7
TAGGTACGTGCAGTGA-7
TATTGGGAGGGACACT-7
TATTGGGGTGAGACCA-7
TCACGCTGTGAACCGA-7
TCACTATGTCTTAGTG-7
TCAGTGATCAGACCCG-7
TCATTGTCACAACCGC-7
TCCTCTTGTGATACTC-7
TCCTGCATCGGTCGAC-7
TCGCTCATCAGTCACA-7
TCGGGACCATGGCCCA-7
TCGGGCAAGCAGCGAT-7
TCGGGCAAGTTTGGCT-7
TGAACGTCAGAATGTA-7
TGACAGTTCCACGTAA-7
TGCAGGCTCATGAGGG-7
TGCGGCAAGGCCTTCG-7
TGCGGGTAGCCTGGAA-7
TGCGGGTCACAAGCAG-7
TGCTGAAAGCCATATC-7
TGCTTCGCACACGGTC-7
TGCTTGCTCCATTGCC-7
TGGAGAGGTTGATCGT-7
TGGATCACATCCAATG-7
TGGGTTACAGACAATA-7
TGGTTAGGTCTACATG-7
TGTCCACAGAGTCAAT-7
TGTTGAGAGGCCATAG-7
TTAGGGTTCAACTACG-7
TTCAGGACAGCGTACC-7
TTCATGTCACTTGTCC-7
TTCCTTCGTGCATACT-7
TTCTCTCAGGTGCTAG-7
TTGGGTAAGAAATTGC-7
TTGGGTAAGGGCGAAG-7
TTGGGTAGTCCTACAA-7
TTTAGTCCATCCGAGC-7
TTTATGCGTACCTAAC-7
TTTGGAGAGTCTTCCC-7
AACAAAGAGGATACCG-8
ACTCCCAGTAGCTTGT-8
AGTGTTGTCCTTATCA-8
GAAGGACGTGCTAGCC-8
GTAACACGTTGTTGTG-8
GTAAGTCCAAGAGGCT-8
TCGAAGTTCCTGTACC-8
TGATTTCGTGAAGCGT-8
TTCCACGAGCTCATAC-8
