# Supplementary material for: Single-cell RNA sequencing reveals distinct chondrocyte states in femoral cartilage under weight-bearing load in Rheumatoid arthritis
Source: Front Immunol. 2023 Aug 16;14:1247355. doi: 10.3389/fimmu.2023.1247355 (PMC10467429; doi:10.3389/fimmu.2023.1247355)
Supplement: Supplementary file 18 [file Table_13.xlsx]

## Sheet: SELENOP+
ONTOLOGY	ID	Description	GeneRatio	BgRatio	pvalue	p.adjust	qvalue	geneID	Count
BP	GO:0098883	synapse pruning	3/50	11/18800	2.87718e-06	0.00386981	0.00316187	C1QA/C1QB/C1QC	3
BP	GO:0006959	humoral immune response	7/50	317/18800	1.94506e-05	0.00842952	0.00688743	CCL13/C1QA/C1QB/C1QC/CFD/GPR183/A2M	7
BP	GO:0150146	cell junction disassembly	3/50	21/18800	2.2761e-05	0.00842952	0.00688743	C1QA/C1QB/C1QC	3
BP	GO:0006956	complement activation	5/50	131/18800	2.50692e-05	0.00842952	0.00688743	C1QA/C1QB/C1QC/CFD/A2M	5
BP	GO:0002548	monocyte chemotaxis	4/50	70/18800	3.56638e-05	0.00943482	0.00770882	CCL18/CCL13/AIF1/LGMN	4
BP	GO:0150076	neuroinflammatory response	4/50	73/18800	4.20884e-05	0.00943482	0.00770882	C1QA/CTSC/AIF1/IGF1	4
BP	GO:0043502	regulation of muscle adaptation	4/50	95/18800	0.000117925	0.0226585	0.0185134	AIF1/RGS2/NR4A3/IGF1	4
BP	GO:0071674	mononuclear cell migration	5/50	199/18800	0.000181865	0.0282282	0.0230641	CCL18/CCL13/AIF1/LGMN/GPR183	5
BP	GO:0014911	positive regulation of smooth muscle cell migration	3/50	42/18800	0.000188887	0.0282282	0.0230641	AIF1/NR4A3/IGF1	3
BP	GO:0001774	microglial cell activation	3/50	47/18800	0.000264311	0.0290398	0.0237273	C1QA/CTSC/AIF1	3
BP	GO:0043500	muscle adaptation	4/50	118/18800	0.000271777	0.0290398	0.0237273	AIF1/RGS2/NR4A3/IGF1	4
BP	GO:0071346	cellular response to interferon-gamma	4/50	118/18800	0.000271777	0.0290398	0.0237273	CCL18/CCL13/MRC1/AIF1	4
BP	GO:0072676	lymphocyte migration	4/50	119/18800	0.000280682	0.0290398	0.0237273	CCL18/CCL13/AIF1/GPR183	4
BP	GO:0002269	leukocyte activation involved in inflammatory response	3/50	50/18800	0.000317701	0.0294766	0.0240842	C1QA/CTSC/AIF1	3
BP	GO:1901653	cellular response to peptide	6/50	361/18800	0.000374666	0.0294766	0.0240842	NR4A2/PDK4/INSIG1/LGMN/NR4A3/IGF1	6
BP	GO:0061900	glial cell activation	3/50	54/18800	0.000399059	0.0294766	0.0240842	C1QA/CTSC/AIF1	3
BP	GO:0030595	leukocyte chemotaxis	5/50	236/18800	0.000399507	0.0294766	0.0240842	CCL18/CCL13/AIF1/LGMN/GPR183	5
BP	GO:0045444	fat cell differentiation	5/50	237/18800	0.000407306	0.0294766	0.0240842	NR4A2/CEBPD/INSIG1/RGS2/NR4A3	5
BP	GO:0010565	regulation of cellular ketone metabolic process	4/50	132/18800	0.000416399	0.0294766	0.0240842	PDK4/INSIG1/NR4A3/DAB2	4
BP	GO:0050900	leukocyte migration	6/50	384/18800	0.000519533	0.0312239	0.0255119	CCL18/CCL13/LYVE1/AIF1/LGMN/GPR183	6
BP	GO:0034341	response to interferon-gamma	4/50	140/18800	0.000520117	0.0312239	0.0255119	CCL18/CCL13/MRC1/AIF1	4
BP	GO:2001198	regulation of dendritic cell differentiation	2/50	13/18800	0.000530684	0.0312239	0.0255119	TMEM176B/TMEM176A	2
BP	GO:0002253	activation of immune response	6/50	386/18800	0.000533941	0.0312239	0.0255119	C1QA/C1QB/C1QC/NR4A3/CFD/A2M	6
BP	GO:0051764	actin crosslink formation	2/50	14/18800	0.000618079	0.0346382	0.0283015	MARCKS/AIF1	2
BP	GO:0048247	lymphocyte chemotaxis	3/50	64/18800	0.000657904	0.0353953	0.0289201	CCL18/CCL13/GPR183	3
BP	GO:1905039	carboxylic acid transmembrane transport	4/50	152/18800	0.000708439	0.0361676	0.0295512	FOLR2/EMB/RGS2/SLC16A10	4
BP	GO:1903825	organic acid transmembrane transport	4/50	153/18800	0.000726042	0.0361676	0.0295512	FOLR2/EMB/RGS2/SLC16A10	4
BP	GO:0010611	regulation of cardiac muscle hypertrophy	3/50	68/18800	0.000785479	0.0377311	0.0308286	RGS2/NR4A3/IGF1	3
BP	GO:0014743	regulation of muscle hypertrophy	3/50	71/18800	0.000890801	0.0413147	0.0337567	RGS2/NR4A3/IGF1	3
BP	GO:0061050	regulation of cell growth involved in cardiac muscle cell development	2/50	20/18800	0.0012774	0.0554228	0.0452838	RGS2/IGF1	2
BP	GO:0090026	positive regulation of monocyte chemotaxis	2/50	20/18800	0.0012774	0.0554228	0.0452838	AIF1/LGMN	2
BP	GO:0070372	regulation of ERK1 and ERK2 cascade	5/50	311/18800	0.00138192	0.0570742	0.0466331	CCL18/CCL13/GPR183/IGF1/DAB2	5
BP	GO:0014910	regulation of smooth muscle cell migration	3/50	83/18800	0.00140033	0.0570742	0.0466331	AIF1/NR4A3/IGF1	3
BP	GO:0060326	cell chemotaxis	5/50	315/18800	0.00146205	0.0578368	0.0472562	CCL18/CCL13/AIF1/LGMN/GPR183	5
BP	GO:0015849	organic acid transport	5/50	318/18800	0.00152436	0.0585788	0.0478625	FOLR2/SLCO2B1/EMB/RGS2/SLC16A10	5
BP	GO:0048545	response to steroid hormone	5/50	330/18800	0.00179337	0.064398	0.0526171	AIF1/NR4A3/A2M/DAB2/FOSB	5
BP	GO:0014909	smooth muscle cell migration	3/50	91/18800	0.00182412	0.064398	0.0526171	AIF1/NR4A3/IGF1	3
BP	GO:1901652	response to peptide	6/50	491/18800	0.00184722	0.064398	0.0526171	NR4A2/PDK4/INSIG1/LGMN/NR4A3/IGF1	6
BP	GO:0019217	regulation of fatty acid metabolic process	3/50	92/18800	0.0018821	0.064398	0.0526171	PDK4/INSIG1/NR4A3	3
BP	GO:0070371	ERK1 and ERK2 cascade	5/50	335/18800	0.00191518	0.064398	0.0526171	CCL18/CCL13/GPR183/IGF1/DAB2	5
BP	GO:0048661	positive regulation of smooth muscle cell proliferation	3/50	95/18800	0.0020629	0.0653243	0.053374	AIF1/NR4A3/IGF1	3
BP	GO:0062012	regulation of small molecule metabolic process	5/50	342/18800	0.00209579	0.0653243	0.053374	PDK4/INSIG1/NR4A3/IGF1/DAB2	5
BP	GO:0003300	cardiac muscle hypertrophy	3/50	96/18800	0.00212548	0.0653243	0.053374	RGS2/NR4A3/IGF1	3
BP	GO:0014897	striated muscle hypertrophy	3/50	99/18800	0.00232029	0.0653243	0.053374	RGS2/NR4A3/IGF1	3
BP	GO:0042180	cellular ketone metabolic process	4/50	211/18800	0.00237177	0.0653243	0.053374	PDK4/INSIG1/NR4A3/DAB2	4
BP	GO:0014896	muscle hypertrophy	3/50	101/18800	0.00245612	0.0653243	0.053374	RGS2/NR4A3/IGF1	3
BP	GO:0014072	response to isoquinoline alkaloid	2/50	28/18800	0.00250708	0.0653243	0.053374	AIF1/FOSB	2
BP	GO:0043278	response to morphine	2/50	28/18800	0.00250708	0.0653243	0.053374	AIF1/FOSB	2
BP	GO:0090025	regulation of monocyte chemotaxis	2/50	28/18800	0.00250708	0.0653243	0.053374	AIF1/LGMN	2
BP	GO:1902106	negative regulation of leukocyte differentiation	3/50	102/18800	0.00252584	0.0653243	0.053374	TMEM176B/TMEM176A/C1QC	3
BP	GO:0014812	muscle cell migration	3/50	104/18800	0.00266894	0.0653243	0.053374	AIF1/NR4A3/IGF1	3
BP	GO:0003298	physiological muscle hypertrophy	2/50	29/18800	0.00268823	0.0653243	0.053374	RGS2/IGF1	2
BP	GO:0003301	physiological cardiac muscle hypertrophy	2/50	29/18800	0.00268823	0.0653243	0.053374	RGS2/IGF1	2
BP	GO:0061049	cell growth involved in cardiac muscle cell development	2/50	29/18800	0.00268823	0.0653243	0.053374	RGS2/IGF1	2
BP	GO:0070374	positive regulation of ERK1 and ERK2 cascade	4/50	220/18800	0.00275774	0.0653243	0.053374	CCL18/CCL13/GPR183/IGF1	4
BP	GO:0006090	pyruvate metabolic process	3/50	106/18800	0.00281696	0.0653243	0.053374	PDK4/NR4A3/IGF1	3
BP	GO:0042116	macrophage activation	3/50	106/18800	0.00281696	0.0653243	0.053374	C1QA/CTSC/AIF1	3
BP	GO:1903707	negative regulation of hemopoiesis	3/50	106/18800	0.00281696	0.0653243	0.053374	TMEM176B/TMEM176A/C1QC	3
BP	GO:0001975	response to amphetamine	2/50	30/18800	0.00287537	0.0655486	0.0535572	NR4A2/RGS2	2
BP	GO:0006958	complement activation, classical pathway	3/50	108/18800	0.00296995	0.0665765	0.054397	C1QA/C1QB/C1QC	3
BP	GO:0097529	myeloid leukocyte migration	4/50	229/18800	0.00318484	0.070223	0.0573765	CCL18/CCL13/AIF1/LGMN	4
BP	GO:0046320	regulation of fatty acid oxidation	2/50	32/18800	0.00326748	0.0708833	0.057916	PDK4/NR4A3	2
BP	GO:0002274	myeloid leukocyte activation	4/50	232/18800	0.0033367	0.0712359	0.0582041	C1QA/CTSC/AIF1/NR4A3	4
BP	GO:1901617	organic hydroxy compound biosynthetic process	4/50	243/18800	0.00393583	0.0827139	0.0675823	PLTP/NR4A2/INSIG1/DAB2	4
BP	GO:0031668	cellular response to extracellular stimulus	4/50	245/18800	0.00405209	0.0827516	0.0676131	FOLR2/NR4A2/PDK4/AIF1	4
BP	GO:0002455	humoral immune response mediated by circulating immunoglobulin	3/50	121/18800	0.00408935	0.0827516	0.0676131	C1QA/C1QB/C1QC	3
BP	GO:0010613	positive regulation of cardiac muscle hypertrophy	2/50	36/18800	0.0041222	0.0827516	0.0676131	NR4A3/IGF1	2
BP	GO:0015850	organic hydroxy compound transport	4/50	248/18800	0.00423083	0.083638	0.0683373	PLTP/SLCO2B1/EMB/DAB2	4
BP	GO:0014742	positive regulation of muscle hypertrophy	2/50	37/18800	0.00435038	0.083638	0.0683373	NR4A3/IGF1	2
BP	GO:0090257	regulation of muscle system process	4/50	250/18800	0.0043529	0.083638	0.0683373	AIF1/RGS2/NR4A3/IGF1	4
BP	GO:0042401	cellular biogenic amine biosynthetic process	2/50	39/18800	0.00482392	0.0913827	0.0746653	NR4A2/SAT1	2
BP	GO:0009309	amine biosynthetic process	2/50	40/18800	0.00506922	0.0938367	0.0766703	NR4A2/SAT1	2
BP	GO:0002696	positive regulation of leukocyte activation	5/50	421/18800	0.00509299	0.0938367	0.0766703	CTSC/AIF1/NR4A3/GPR183/IGF1	5
BP	GO:0150077	regulation of neuroinflammatory response	2/50	41/18800	0.00532017	0.0966977	0.079008	CTSC/IGF1	2
CC	GO:0034774	secretory granule lumen	7/52	322/19594	2.15124e-05	0.000769203	0.000668189	SELENOP/F13A1/CTSC/FTL/CFD/IGF1/A2M	7
CC	GO:0060205	cytoplasmic vesicle lumen	7/52	325/19594	2.28305e-05	0.000769203	0.000668189	SELENOP/F13A1/CTSC/FTL/CFD/IGF1/A2M	7
CC	GO:0031983	vesicle lumen	7/52	327/19594	2.37458e-05	0.000769203	0.000668189	SELENOP/F13A1/CTSC/FTL/CFD/IGF1/A2M	7
CC	GO:0031093	platelet alpha granule lumen	4/52	67/19594	2.9872e-05	0.000769203	0.000668189	F13A1/CFD/IGF1/A2M	4
CC	GO:0031091	platelet alpha granule	4/52	91/19594	9.93848e-05	0.00204733	0.00177846	F13A1/CFD/IGF1/A2M	4
CC	GO:0072562	blood microparticle	4/52	147/19594	0.000622408	0.0106847	0.00928153	F13A1/C1QB/C1QC/A2M	4
CC	GO:0062023	collagen-containing extracellular matrix	6/52	429/19594	0.000924118	0.0135977	0.011812	F13A1/C1QA/CTSC/C1QB/C1QC/A2M	6
CC	GO:0005581	collagen trimer	3/52	86/19594	0.0015447	0.019888	0.0172763	C1QA/C1QB/C1QC	3
MF	GO:0038024	cargo receptor activity	5/52	79/18410	2.84072e-06	0.00051417	0.000403681	STAB1/FOLR2/MRC1/CD163/DAB2	5
MF	GO:0035259	nuclear glucocorticoid receptor binding	2/52	13/18410	0.00059832	0.054148	0.0425122	NR4A2/NR4A3	2
MF	GO:0030169	low-density lipoprotein particle binding	2/52	18/18410	0.00116307	0.0701717	0.0550926	STAB1/PLTP	2
MF	GO:0005540	hyaluronic acid binding	2/52	24/18410	0.00207547	0.0939148	0.0737337	STAB1/LYVE1	2
KEGG	hsa04610	Complement and coagulation cascades	6/28	85/8164	3.34202e-07	2.43967e-05	2.18111e-05	F13A1/C1QA/C1QB/C1QC/CFD/A2M	6
KEGG	hsa05150	Staphylococcus aureus infection	4/28	96/8164	0.000296079	0.00858984	0.00767945	C1QA/C1QB/C1QC/CFD	4
KEGG	hsa04216	Ferroptosis	3/28	41/8164	0.000353007	0.00858984	0.00767945	SLC40A1/FTL/SAT1	3
KEGG	hsa05171	Coronavirus disease - COVID-19	5/28	232/8164	0.0010217	0.0186461	0.0166699	F13A1/C1QA/C1QB/C1QC/CFD	5
KEGG	hsa05133	Pertussis	3/28	76/8164	0.00214849	0.0313679	0.0280434	C1QA/C1QB/C1QC	3
KEGG	hsa05142	Chagas disease	3/28	102/8164	0.00494437	0.0601566	0.0537809	C1QA/C1QB/C1QC	3

## Sheet: SPP1+
ONTOLOGY	ID	Description	GeneRatio	BgRatio	pvalue	p.adjust	qvalue	geneID	Count
BP	GO:0007015	actin filament organization	13/66	450/18800	4.59728e-09	9.18996e-06	6.67331e-06	S100A10/RGCC/FLNA/TPM4/MYADM/PDLIM1/ACTG1/ACTN1/GSN/DIAPH1/DPYSL3/FERMT2/CAPG	13
BP	GO:0006096	glycolytic process	7/66	81/18800	1.34291e-08	9.75657e-06	7.08476e-06	FBP1/PFKP/PKM/LDHA/ENO1/GAPDH/PGK1	7
BP	GO:0006757	ATP generation from ADP	7/66	82/18800	1.46422e-08	9.75657e-06	7.08476e-06	FBP1/PFKP/PKM/LDHA/ENO1/GAPDH/PGK1	7
BP	GO:0046031	ADP metabolic process	7/66	90/18800	2.8149e-08	1.40675e-05	1.02151e-05	FBP1/PFKP/PKM/LDHA/ENO1/GAPDH/PGK1	7
BP	GO:0006165	nucleoside diphosphate phosphorylation	7/66	99/18800	5.47162e-08	1.74559e-05	1.26756e-05	FBP1/PFKP/PKM/LDHA/ENO1/GAPDH/PGK1	7
BP	GO:0046939	nucleotide phosphorylation	7/66	100/18800	5.8673e-08	1.74559e-05	1.26756e-05	FBP1/PFKP/PKM/LDHA/ENO1/GAPDH/PGK1	7
BP	GO:0009135	purine nucleoside diphosphate metabolic process	7/66	103/18800	7.20261e-08	1.74559e-05	1.26756e-05	FBP1/PFKP/PKM/LDHA/ENO1/GAPDH/PGK1	7
BP	GO:0009179	purine ribonucleoside diphosphate metabolic process	7/66	103/18800	7.20261e-08	1.74559e-05	1.26756e-05	FBP1/PFKP/PKM/LDHA/ENO1/GAPDH/PGK1	7
BP	GO:0051017	actin filament bundle assembly	8/66	158/18800	7.91548e-08	1.74559e-05	1.26756e-05	S100A10/RGCC/FLNA/PDLIM1/ACTG1/ACTN1/DPYSL3/FERMT2	8
BP	GO:0006090	pyruvate metabolic process	7/66	106/18800	8.78619e-08	1.74559e-05	1.26756e-05	FBP1/PFKP/PKM/LDHA/ENO1/GAPDH/PGK1	7
BP	GO:0061572	actin filament bundle organization	8/66	162/18800	9.60553e-08	1.74559e-05	1.26756e-05	S100A10/RGCC/FLNA/PDLIM1/ACTG1/ACTN1/DPYSL3/FERMT2	8
BP	GO:0009185	ribonucleoside diphosphate metabolic process	7/66	112/18800	1.28475e-07	2.14017e-05	1.55409e-05	FBP1/PFKP/PKM/LDHA/ENO1/GAPDH/PGK1	7
BP	GO:0042060	wound healing	11/66	429/18800	2.67126e-07	4.10758e-05	2.98273e-05	CD9/FN1/FLNA/ANXA1/APOE/ACTG1/CD44/ACTB/S100A8/ANXA5/FERMT2	11
BP	GO:0009132	nucleoside diphosphate metabolic process	7/66	130/18800	3.5652e-07	5.0906e-05	3.69655e-05	FBP1/PFKP/PKM/LDHA/ENO1/GAPDH/PGK1	7
BP	GO:0016052	carbohydrate catabolic process	7/66	152/18800	1.02701e-06	0.000136867	9.93861e-05	FBP1/PFKP/PKM/LDHA/ENO1/GAPDH/PGK1	7
BP	GO:0022604	regulation of cell morphogenesis	9/66	305/18800	1.13843e-06	0.000142232	0.000103282	S100A10/FN1/FLNA/ANXA1/MYADM/CD44/DIAPH1/FGR/FERMT2	9
BP	GO:0031579	membrane raft organization	4/66	25/18800	1.65765e-06	0.000184091	0.000133678	S100A10/ANXA2/MYADM/GSN	4
BP	GO:0031639	plasminogen activation	4/66	25/18800	1.65765e-06	0.000184091	0.000133678	S100A10/ANXA2/ENO1/PGK1	4
BP	GO:1903034	regulation of response to wounding	7/66	166/18800	1.85311e-06	0.000194967	0.000141576	SPP1/CD9/FLNA/ANXA1/APOE/ACTG1/FERMT2	7
BP	GO:0010954	positive regulation of protein processing	4/66	26/18800	1.95388e-06	0.00019529	0.00014181	S100A10/ANXA2/ENO1/GSN	4
BP	GO:1903319	positive regulation of protein maturation	4/66	28/18800	2.66188e-06	0.000253386	0.000183997	S100A10/ANXA2/ENO1/GSN	4
BP	GO:0070527	platelet aggregation	5/66	69/18800	4.31839e-06	0.000392385	0.000284931	CD9/FN1/FLNA/ACTG1/ACTB	5
BP	GO:0110053	regulation of actin filament organization	8/66	270/18800	4.55974e-06	0.000396301	0.000287775	S100A10/RGCC/FLNA/MYADM/ACTG1/GSN/FERMT2/CAPG	8
BP	GO:0046034	ATP metabolic process	8/66	273/18800	4.94591e-06	0.000411953	0.000299141	FBP1/PFKP/PKM/LDHA/ENO1/TSPO/GAPDH/PGK1	8
BP	GO:0030168	platelet activation	6/66	130/18800	6.29708e-06	0.000484371	0.000351727	CD9/FN1/FLNA/APOE/ACTG1/ACTB	6
BP	GO:1902903	regulation of supramolecular fiber organization	9/66	376/18800	6.29998e-06	0.000484371	0.000351727	S100A10/RGCC/FLNA/APOE/MYADM/ACTG1/GSN/FERMT2/CAPG	9
BP	GO:0006002	fructose 6-phosphate metabolic process	3/66	11/18800	6.68308e-06	0.000493317	0.000358223	FBP1/PFKP/TALDO1	3
BP	GO:0044403	biological process involved in symbiotic interaction	8/66	286/18800	6.95632e-06	0.000493317	0.000358223	FN1/ANPEP/APOE/TREM1/CLEC5A/LGALS1/GSN/GAPDH	8
BP	GO:0050878	regulation of body fluid levels	9/66	382/18800	7.15667e-06	0.000493317	0.000358223	CD9/AQP1/FN1/FLNA/APOE/ACTG1/ACTB/CCND1/ANXA5	9
BP	GO:0051651	maintenance of location in cell	7/66	219/18800	1.14957e-05	0.000765997	0.000556231	TXN/APOE/GSTO1/GSN/TSPO/DIAPH1/S100A8	7
BP	GO:0007596	blood coagulation	7/66	221/18800	1.21946e-05	0.000786355	0.000571014	CD9/FN1/FLNA/APOE/ACTG1/ACTB/ANXA5	7
BP	GO:1900026	positive regulation of substrate adhesion-dependent cell spreading	4/66	42/18800	1.40242e-05	0.000852865	0.00061931	S100A10/FLNA/MYADM/FERMT2	4
BP	GO:0050817	coagulation	7/66	226/18800	1.40974e-05	0.000852865	0.00061931	CD9/FN1/FLNA/APOE/ACTG1/ACTB/ANXA5	7
BP	GO:0007599	hemostasis	7/66	227/18800	1.4506e-05	0.000852865	0.00061931	CD9/FN1/FLNA/APOE/ACTG1/ACTB/ANXA5	7
BP	GO:0007044	cell-substrate junction assembly	5/66	92/18800	1.7758e-05	0.00101119	0.000734277	S100A10/FN1/ACTG1/ACTN1/FERMT2	5
BP	GO:0010755	regulation of plasminogen activation	3/66	15/18800	1.82447e-05	0.00101119	0.000734277	S100A10/ANXA2/ENO1	3
BP	GO:0034109	homotypic cell-cell adhesion	5/66	93/18800	1.87163e-05	0.00101119	0.000734277	CD9/FN1/FLNA/ACTG1/ACTB	5
BP	GO:0051235	maintenance of location	8/66	331/18800	2.00491e-05	0.00105469	0.000765864	TXN/FLNA/APOE/GSTO1/GSN/TSPO/DIAPH1/S100A8	8
BP	GO:0017014	protein nitrosylation	3/66	16/18800	2.23987e-05	0.00111937	0.000812836	TXN/S100A8/GAPDH	3
BP	GO:0018119	peptidyl-cysteine S-nitrosylation	3/66	16/18800	2.23987e-05	0.00111937	0.000812836	TXN/S100A8/GAPDH	3
BP	GO:0150115	cell-substrate junction organization	5/66	98/18800	2.41287e-05	0.00117642	0.000854262	S100A10/FN1/ACTG1/ACTN1/FERMT2	5
BP	GO:0098869	cellular oxidant detoxification	5/66	100/18800	2.66056e-05	0.0012663	0.000919527	TXN/APOE/GSTO1/MGST3/PRDX1	5
BP	GO:0032956	regulation of actin cytoskeleton organization	8/66	352/18800	3.11098e-05	0.00144625	0.00105019	S100A10/RGCC/FLNA/MYADM/ACTG1/GSN/FERMT2/CAPG	8
BP	GO:0032231	regulation of actin filament bundle assembly	5/66	106/18800	3.52372e-05	0.00156793	0.00113856	S100A10/RGCC/FLNA/ACTG1/FERMT2	5
BP	GO:0005996	monosaccharide metabolic process	7/66	261/18800	3.5527e-05	0.00156793	0.00113856	FBP1/PFKP/FABP5/GSTO1/ENO1/GAPDH/PGK1	7
BP	GO:0030038	contractile actin filament bundle assembly	5/66	107/18800	3.68649e-05	0.00156793	0.00113856	S100A10/RGCC/PDLIM1/ACTG1/FERMT2	5
BP	GO:0043149	stress fiber assembly	5/66	107/18800	3.68649e-05	0.00156793	0.00113856	S100A10/RGCC/PDLIM1/ACTG1/FERMT2	5
BP	GO:0031589	cell-substrate adhesion	8/66	364/18800	3.94599e-05	0.00164334	0.00119332	S100A10/FN1/FLNA/MYADM/ACTG1/CD44/ACTN1/FERMT2	8
BP	GO:0034446	substrate adhesion-dependent cell spreading	5/66	109/18800	4.02948e-05	0.00164386	0.00119369	S100A10/FN1/FLNA/MYADM/FERMT2	5
BP	GO:1900024	regulation of substrate adhesion-dependent cell spreading	4/66	58/18800	5.09648e-05	0.00199816	0.00145097	S100A10/FLNA/MYADM/FERMT2	4
BP	GO:0031099	regeneration	6/66	188/18800	5.09784e-05	0.00199816	0.00145097	SPP1/CD9/FLNA/ANXA1/TSPO/CCND1	6
BP	GO:1990748	cellular detoxification	5/66	115/18800	5.20848e-05	0.00200226	0.00145395	TXN/APOE/GSTO1/MGST3/PRDX1	5
BP	GO:0001666	response to hypoxia	7/66	286/18800	6.3369e-05	0.00239009	0.00173557	AQP1/RGCC/LMNA/ENO1/PDLIM1/PGK1/CAPN2	7
BP	GO:0032970	regulation of actin filament-based process	8/66	393/18800	6.7649e-05	0.00249505	0.00181179	S100A10/RGCC/FLNA/MYADM/ACTG1/GSN/FERMT2/CAPG	8
BP	GO:0010811	positive regulation of cell-substrate adhesion	5/66	122/18800	6.90309e-05	0.00249505	0.00181179	S100A10/FN1/FLNA/MYADM/FERMT2	5
BP	GO:0031032	actomyosin structure organization	6/66	199/18800	6.98965e-05	0.00249505	0.00181179	S100A10/RGCC/TNNT1/PDLIM1/ACTG1/FERMT2	6
BP	GO:0097237	cellular response to toxic substance	5/66	123/18800	7.17621e-05	0.00251671	0.00182752	TXN/APOE/GSTO1/MGST3/PRDX1	5
BP	GO:0006006	glucose metabolic process	6/66	201/18800	7.38706e-05	0.00254543	0.00184837	FBP1/PFKP/FABP5/ENO1/GAPDH/PGK1	6
BP	GO:0031638	zymogen activation	4/66	64/18800	7.51277e-05	0.00254543	0.00184837	S100A10/ANXA2/ENO1/PGK1	4
BP	GO:0000302	response to reactive oxygen species	6/66	203/18800	7.80231e-05	0.00259947	0.00188761	AQP1/TXN/ANXA1/APOE/PRDX1/CAPN2	6
BP	GO:0070613	regulation of protein processing	4/66	65/18800	7.98437e-05	0.00261652	0.00189999	S100A10/ANXA2/ENO1/GSN	4
BP	GO:0036293	response to decreased oxygen levels	7/66	299/18800	8.37322e-05	0.00269969	0.00196039	AQP1/RGCC/LMNA/ENO1/PDLIM1/PGK1/CAPN2	7
BP	GO:1903317	regulation of protein maturation	4/66	68/18800	9.52857e-05	0.00302343	0.00219547	S100A10/ANXA2/ENO1/GSN	4
BP	GO:0061041	regulation of wound healing	5/66	133/18800	0.000103905	0.0032454	0.00235666	CD9/ANXA1/APOE/ACTG1/FERMT2	5
BP	GO:0010810	regulation of cell-substrate adhesion	6/66	217/18800	0.000112591	0.0034626	0.00251437	S100A10/FN1/FLNA/MYADM/ACTG1/FERMT2	6
BP	GO:0010977	negative regulation of neuron projection development	5/66	136/18800	0.000115424	0.00349595	0.00253859	SPP1/VIM/FLNA/APOE/DPYSL3	5
BP	GO:1903036	positive regulation of response to wounding	4/66	72/18800	0.000119112	0.0035538	0.0025806	FLNA/ANXA1/ACTG1/FERMT2	4
BP	GO:0070482	response to oxygen levels	7/66	324/18800	0.000137892	0.00405361	0.00294354	AQP1/RGCC/LMNA/ENO1/PDLIM1/PGK1/CAPN2	7
BP	GO:0071456	cellular response to hypoxia	5/66	143/18800	0.000146112	0.00423301	0.00307381	AQP1/RGCC/LMNA/ENO1/PGK1	5
BP	GO:0045785	positive regulation of cell adhesion	8/66	446/18800	0.0001622	0.00463198	0.00336352	S100A10/FN1/FLNA/ANXA1/MYADM/LGALS1/CD44/FERMT2	8
BP	GO:0010770	positive regulation of cell morphogenesis involved in differentiation	4/66	79/18800	0.000170785	0.00476024	0.00345666	S100A10/FLNA/MYADM/FERMT2	4
BP	GO:0070633	transepithelial transport	3/66	31/18800	0.000173145	0.00476024	0.00345666	AQP1/ACTG1/ACTB	3
BP	GO:0007160	cell-matrix adhesion	6/66	235/18800	0.000173836	0.00476024	0.00345666	S100A10/FN1/ACTG1/CD44/ACTN1/FERMT2	6
BP	GO:0098754	detoxification	5/66	150/18800	0.000182691	0.00489825	0.00355688	TXN/APOE/GSTO1/MGST3/PRDX1	5
BP	GO:0008360	regulation of cell shape	5/66	151/18800	0.000188439	0.00489825	0.00355688	FN1/ANXA1/DIAPH1/FGR/FERMT2	5
BP	GO:0036294	cellular response to decreased oxygen levels	5/66	151/18800	0.000188439	0.00489825	0.00355688	AQP1/RGCC/LMNA/ENO1/PGK1	5
BP	GO:0052547	regulation of peptidase activity	8/66	456/18800	0.000188677	0.00489825	0.00355688	CSTB/AQP1/FN1/ANXA2/CD44/GSN/S100A8/GAPDH	8
BP	GO:0019318	hexose metabolic process	6/66	242/18800	0.000203769	0.00514207	0.00373393	FBP1/PFKP/FABP5/ENO1/GAPDH/PGK1	6
BP	GO:0048041	focal adhesion assembly	4/66	83/18800	0.000206693	0.00514207	0.00373393	S100A10/ACTG1/ACTN1/FERMT2	4
BP	GO:0048678	response to axon injury	4/66	83/18800	0.000206693	0.00514207	0.00373393	SPP1/FLNA/TSPO/DPYSL3	4
BP	GO:0016485	protein processing	6/66	243/18800	0.000208358	0.00514207	0.00373393	S100A10/ANXA2/ENO1/GSN/PGK1/CAPN2	6
BP	GO:0010038	response to metal ion	7/66	351/18800	0.000225333	0.005427	0.00394083	FBP1/AQP1/CRIP1/ACTG1/TSPO/S100A8/CCND1	7
BP	GO:0032535	regulation of cellular component size	7/66	351/18800	0.000225333	0.005427	0.00394083	SPP1/AQP1/FN1/APOE/MYADM/GSN/CAPG	7
BP	GO:0015850	organic hydroxy compound transport	6/66	248/18800	0.000232543	0.00553397	0.0040185	SPP1/AQP1/APOE/ANXA2/ACTB/TSPO	6
BP	GO:0044319	wound healing, spreading of cells	3/66	35/18800	0.000249594	0.0058016	0.00421285	FLNA/CD44/FERMT2	3
BP	GO:0090505	epiboly involved in wound healing	3/66	35/18800	0.000249594	0.0058016	0.00421285	FLNA/CD44/FERMT2	3
BP	GO:0090504	epiboly	3/66	36/18800	0.000271602	0.00624061	0.00453164	FLNA/CD44/FERMT2	3
BP	GO:0009150	purine ribonucleotide metabolic process	7/66	366/18800	0.000290544	0.00656682	0.00476851	FBP1/PFKP/PKM/LDHA/ENO1/GAPDH/PGK1	7
BP	GO:0071453	cellular response to oxygen levels	5/66	166/18800	0.000292369	0.00656682	0.00476851	AQP1/RGCC/LMNA/ENO1/PGK1	5
BP	GO:0045862	positive regulation of proteolysis	7/66	369/18800	0.000305247	0.00674253	0.0048961	S100A10/FN1/APOE/ANXA2/ENO1/GSN/S100A8	7
BP	GO:0051492	regulation of stress fiber assembly	4/66	92/18800	0.000306938	0.00674253	0.0048961	S100A10/RGCC/ACTG1/FERMT2	4
BP	GO:0051346	negative regulation of hydrolase activity	7/66	371/18800	0.000315378	0.00685262	0.00497605	CSTB/AQP1/ANXA1/ANXA2/LGALS3/CD44/GAPDH	7
BP	GO:0045185	maintenance of protein location	4/66	93/18800	0.000319892	0.00687596	0.004993	TXN/FLNA/GSN/TSPO	4
BP	GO:0006091	generation of precursor metabolites and energy	8/66	494/18800	0.000323873	0.00688746	0.00500135	FBP1/PFKP/PKM/TALDO1/LDHA/ENO1/GAPDH/PGK1	8
BP	GO:0010769	regulation of cell morphogenesis involved in differentiation	4/66	96/18800	0.000361105	0.00759841	0.00551761	S100A10/FLNA/MYADM/FERMT2	4
BP	GO:0046890	regulation of lipid biosynthetic process	5/66	175/18800	0.000372761	0.00776196	0.00563637	FABP5/ANXA1/APOE/TSPO/CAPN2	5
BP	GO:1902905	positive regulation of supramolecular fiber organization	5/66	176/18800	0.000382629	0.00788531	0.00572594	S100A10/RGCC/APOE/GSN/FERMT2	5
BP	GO:0009259	ribonucleotide metabolic process	7/66	384/18800	0.000388021	0.00791485	0.00574739	FBP1/PFKP/PKM/LDHA/ENO1/GAPDH/PGK1	7
BP	GO:0051702	biological process involved in interaction with symbiont	4/66	101/18800	0.000438037	0.00875635	0.00635845	FN1/APOE/TREM1/GAPDH	4
BP	GO:0110020	regulation of actomyosin structure organization	4/66	101/18800	0.000438037	0.00875635	0.00635845	S100A10/RGCC/ACTG1/FERMT2	4
BP	GO:0006163	purine nucleotide metabolic process	7/66	394/18800	0.000452568	0.00886944	0.00644057	FBP1/PFKP/PKM/LDHA/ENO1/GAPDH/PGK1	7
BP	GO:0019693	ribose phosphate metabolic process	7/66	394/18800	0.000452568	0.00886944	0.00644057	FBP1/PFKP/PKM/LDHA/ENO1/GAPDH/PGK1	7
BP	GO:0043254	regulation of protein-containing complex assembly	7/66	401/18800	0.00050266	0.00975551	0.00708399	TPPP3/APOE/MYADM/LGALS3/GSN/FERMT2/CAPG	7
BP	GO:0031345	negative regulation of cell projection organization	5/66	188/18800	0.00051711	0.00993946	0.00721756	SPP1/VIM/FLNA/APOE/DPYSL3	5
BP	GO:0030388	fructose 1,6-bisphosphate metabolic process	2/66	10/18800	0.0005364	0.0100212	0.00727689	FBP1/PFKP	2
BP	GO:0032060	bleb assembly	2/66	10/18800	0.0005364	0.0100212	0.00727689	EMP1/EMP3	2
BP	GO:0098974	postsynaptic actin cytoskeleton organization	2/66	10/18800	0.0005364	0.0100212	0.00727689	ACTG1/ACTB	2
BP	GO:0007229	integrin-mediated signaling pathway	4/66	107/18800	0.000545008	0.0100877	0.00732521	FN1/FLNA/FGR/FERMT2	4
BP	GO:0010720	positive regulation of cell development	6/66	297/18800	0.000606267	0.0110812	0.00804661	S100A10/FN1/FLNA/MYADM/TSPO/FERMT2	6
BP	GO:0072521	purine-containing compound metabolic process	7/66	416/18800	0.000624948	0.0110812	0.00804661	FBP1/PFKP/PKM/LDHA/ENO1/GAPDH/PGK1	7
BP	GO:0031532	actin cytoskeleton reorganization	4/66	111/18800	0.000625893	0.0110812	0.00804661	FLNA/ANXA1/RALA/GSN	4
BP	GO:0048146	positive regulation of fibroblast proliferation	3/66	48/18800	0.000638453	0.0110812	0.00804661	AQP1/FN1/S100A6	3
BP	GO:0050808	synapse organization	7/66	419/18800	0.00065203	0.0110812	0.00804661	FLNA/APOE/TUBA1A/ACTG1/ACTN1/ACTB/TUBB	7
BP	GO:0001765	membrane raft assembly	2/66	11/18800	0.000654115	0.0110812	0.00804661	S100A10/ANXA2	2
BP	GO:0006735	NADH regeneration	2/66	11/18800	0.000654115	0.0110812	0.00804661	PFKP/ENO1	2
BP	GO:0061621	canonical glycolysis	2/66	11/18800	0.000654115	0.0110812	0.00804661	PFKP/ENO1	2
BP	GO:0061718	glucose catabolic process to pyruvate	2/66	11/18800	0.000654115	0.0110812	0.00804661	PFKP/ENO1	2
BP	GO:2000644	regulation of receptor catabolic process	2/66	11/18800	0.000654115	0.0110812	0.00804661	APOE/ANXA2	2
BP	GO:0034329	cell junction assembly	7/66	420/18800	0.000661262	0.0111081	0.00806617	CD9/S100A10/FN1/ACTG1/ACTN1/ACTB/FERMT2	7
BP	GO:0022408	negative regulation of cell-cell adhesion	5/66	199/18800	0.000669128	0.0111466	0.00809411	CD9/RGCC/ANXA1/MYADM/LGALS3	5
BP	GO:0018198	peptidyl-cysteine modification	3/66	49/18800	0.000678392	0.0112075	0.00813834	TXN/S100A8/GAPDH	3
BP	GO:0052548	regulation of endopeptidase activity	7/66	426/18800	0.000718861	0.0117787	0.00855314	CSTB/AQP1/ANXA2/CD44/GSN/S100A8/GAPDH	7
BP	GO:0051496	positive regulation of stress fiber assembly	3/66	51/18800	0.000762972	0.0122578	0.00890105	S100A10/RGCC/FERMT2	3
BP	GO:0045216	cell-cell junction organization	5/66	205/18800	0.000764992	0.0122578	0.00890105	CD9/FLNA/ACTG1/ACTB/FERMT2	5
BP	GO:0010975	regulation of neuron projection development	7/66	431/18800	0.000769845	0.0122578	0.00890105	SPP1/FN1/VIM/SDC2/FLNA/APOE/DPYSL3	7
BP	GO:0099188	postsynaptic cytoskeleton organization	2/66	12/18800	0.000783161	0.0122578	0.00890105	ACTG1/ACTB	2
BP	GO:0032368	regulation of lipid transport	4/66	118/18800	0.000787386	0.0122578	0.00890105	SPP1/APOE/ANXA2/TSPO	4
BP	GO:0071346	cellular response to interferon-gamma	4/66	118/18800	0.000787386	0.0122578	0.00890105	VIM/ACTG1/GSN/GAPDH	4
BP	GO:0006979	response to oxidative stress	7/66	433/18800	0.000791025	0.0122578	0.00890105	AQP1/TXN/ANXA1/APOE/PDLIM1/PRDX1/CAPN2	7
BP	GO:0031103	axon regeneration	3/66	52/18800	0.000807662	0.0122748	0.00891339	SPP1/FLNA/TSPO	3
BP	GO:0050819	negative regulation of coagulation	3/66	52/18800	0.000807662	0.0122748	0.00891339	CD9/APOE/ANXA5	3
BP	GO:0051604	protein maturation	6/66	314/18800	0.000810543	0.0122748	0.00891339	S100A10/ANXA2/ENO1/GSN/PGK1/CAPN2	6
BP	GO:0010043	response to zinc ion	3/66	53/18800	0.000853983	0.0127396	0.00925092	CRIP1/TSPO/S100A8	3
BP	GO:1900087	positive regulation of G1/S transition of mitotic cell cycle	3/66	53/18800	0.000853983	0.0127396	0.00925092	RGCC/ANXA1/CCND1	3
BP	GO:0014888	striated muscle adaptation	3/66	54/18800	0.000901959	0.0133557	0.00969825	LMNA/TNNT1/GSN	3
BP	GO:0031392	regulation of prostaglandin biosynthetic process	2/66	13/18800	0.000923458	0.0133768	0.00971357	FABP5/ANXA1	2
BP	GO:0061620	glycolytic process through glucose-6-phosphate	2/66	13/18800	0.000923458	0.0133768	0.00971357	PFKP/ENO1	2
BP	GO:0070486	leukocyte aggregation	2/66	13/18800	0.000923458	0.0133768	0.00971357	CD44/S100A8	2
BP	GO:0050866	negative regulation of cell activation	5/66	216/18800	0.000966971	0.0139063	0.0100981	CD9/ANXA1/APOE/LGALS3/FGR	5
BP	GO:0003012	muscle system process	7/66	449/18800	0.000977616	0.013959	0.0101363	FLNA/TPM4/GSTO1/LMNA/TNNT1/ENO1/GSN	7
BP	GO:0043113	receptor clustering	3/66	56/18800	0.00100297	0.0142194	0.0103254	FLNA/APOE/GSN	3
BP	GO:0007163	establishment or maintenance of cell polarity	5/66	219/18800	0.00102836	0.0144767	0.0105123	AQP1/LMNA/PDLIM1/GSN/ACTB	5
BP	GO:0046456	icosanoid biosynthetic process	3/66	57/18800	0.00105604	0.0145188	0.0105429	FABP5/ANXA1/MGST3	3
BP	GO:0042542	response to hydrogen peroxide	4/66	128/18800	0.0010663	0.0145188	0.0105429	AQP1/TXN/ANXA1/CAPN2	4
BP	GO:0071621	granulocyte chemotaxis	4/66	128/18800	0.0010663	0.0145188	0.0105429	ANXA1/LGALS3/TREM1/S100A8	4
BP	GO:0022407	regulation of cell-cell adhesion	7/66	456/18800	0.00106945	0.0145188	0.0105429	CD9/RGCC/ANXA1/MYADM/LGALS3/LGALS1/CD44	7
BP	GO:0051764	actin crosslink formation	2/66	14/18800	0.00107493	0.0145188	0.0105429	FLNA/DPYSL3	2
BP	GO:0061615	glycolytic process through fructose-6-phosphate	2/66	14/18800	0.00107493	0.0145188	0.0105429	PFKP/ENO1	2
BP	GO:0002011	morphogenesis of an epithelial sheet	3/66	58/18800	0.00111087	0.0148041	0.0107501	FLNA/CD44/FERMT2	3
BP	GO:0090303	positive regulation of wound healing	3/66	58/18800	0.00111087	0.0148041	0.0107501	ANXA1/ACTG1/FERMT2	3
BP	GO:0031102	neuron projection regeneration	3/66	59/18800	0.00116746	0.0154553	0.0112229	SPP1/FLNA/TSPO	3
BP	GO:0051051	negative regulation of transport	7/66	464/18800	0.0011826	0.0155528	0.0112937	FABP5/TXN/ANXA1/APOE/GSTO1/ANXA2/LGALS3	7
BP	GO:0019216	regulation of lipid metabolic process	6/66	339/18800	0.00120326	0.015721	0.0114158	FABP5/ANXA1/APOE/TSPO/FGR/CAPN2	6
BP	GO:2001279	regulation of unsaturated fatty acid biosynthetic process	2/66	15/18800	0.0012375	0.0160633	0.0116644	FABP5/ANXA1	2
BP	GO:0097529	myeloid leukocyte migration	5/66	229/18800	0.00125405	0.0161732	0.0117442	CD9/ANXA1/LGALS3/TREM1/S100A8	5
BP	GO:0032233	positive regulation of actin filament bundle assembly	3/66	61/18800	0.00128602	0.0164792	0.0119664	S100A10/RGCC/FERMT2	3
BP	GO:0006936	muscle contraction	6/66	349/18800	0.00139585	0.0175223	0.0127239	FLNA/TPM4/GSTO1/TNNT1/ENO1/GSN	6
BP	GO:0048266	behavioral response to pain	2/66	16/18800	0.00141108	0.0175223	0.0127239	TSPO/CAPN2	2
BP	GO:0051014	actin filament severing	2/66	16/18800	0.00141108	0.0175223	0.0127239	GSN/CAPG	2
BP	GO:0051893	regulation of focal adhesion assembly	3/66	63/18800	0.00141191	0.0175223	0.0127239	S100A10/ACTG1/FERMT2	3
BP	GO:0090109	regulation of cell-substrate junction assembly	3/66	63/18800	0.00141191	0.0175223	0.0127239	S100A10/ACTG1/FERMT2	3
BP	GO:0061564	axon development	7/66	479/18800	0.00142002	0.0175223	0.0127239	SPP1/FN1/FLNA/APOE/S100A6/ACTB/TSPO	7
BP	GO:0032507	maintenance of protein location in cell	3/66	64/18800	0.00147766	0.0180989	0.0131426	TXN/GSN/TSPO	3
BP	GO:0034341	response to interferon-gamma	4/66	140/18800	0.00148486	0.0180989	0.0131426	VIM/ACTG1/GSN/GAPDH	4
BP	GO:0009117	nucleotide metabolic process	7/66	487/18800	0.00156107	0.0186861	0.013569	FBP1/PFKP/PKM/LDHA/ENO1/GAPDH/PGK1	7
BP	GO:0010638	positive regulation of organelle organization	7/66	487/18800	0.00156107	0.0186861	0.013569	S100A10/RGCC/ANXA1/ANXA2/RALA/GSN/FERMT2	7
BP	GO:0090066	regulation of anatomical structure size	7/66	487/18800	0.00156107	0.0186861	0.013569	SPP1/AQP1/FN1/APOE/MYADM/GSN/CAPG	7
BP	GO:0001649	osteoblast differentiation	5/66	241/18800	0.00157106	0.0186937	0.0135745	SPP1/TPM4/CLEC5A/PDLIM7/FERMT2	5
BP	GO:0015909	long-chain fatty acid transport	3/66	66/18800	0.00161484	0.0188776	0.013708	FABP5/ANXA1/APOE	3
BP	GO:0030837	negative regulation of actin filament polymerization	3/66	66/18800	0.00161484	0.0188776	0.013708	MYADM/GSN/CAPG	3
BP	GO:1902808	positive regulation of cell cycle G1/S phase transition	3/66	66/18800	0.00161484	0.0188776	0.013708	RGCC/ANXA1/CCND1	3
BP	GO:0044089	positive regulation of cellular component biogenesis	7/66	494/18800	0.00169329	0.0196795	0.0142903	S100A10/RGCC/TPPP3/RALA/LGALS3/DPYSL3/FERMT2	7
BP	GO:0006753	nucleoside phosphate metabolic process	7/66	495/18800	0.00171287	0.019751	0.0143423	FBP1/PFKP/PKM/LDHA/ENO1/GAPDH/PGK1	7
BP	GO:0006898	receptor-mediated endocytosis	5/66	246/18800	0.0017192	0.019751	0.0143423	CD9/APOE/ANXA2/MARCO/PDLIM7	5
BP	GO:0046718	viral entry into host cell	4/66	146/18800	0.00173199	0.0197842	0.0143664	ANPEP/CLEC5A/LGALS1/GSN	4
BP	GO:0009636	response to toxic substance	5/66	247/18800	0.00175002	0.0198743	0.0144318	TXN/APOE/GSTO1/MGST3/PRDX1	5
BP	GO:0150116	regulation of cell-substrate junction organization	3/66	68/18800	0.00175976	0.0198743	0.0144318	S100A10/ACTG1/FERMT2	3
BP	GO:0034614	cellular response to reactive oxygen species	4/66	147/18800	0.00177578	0.0199426	0.0144814	AQP1/TXN/ANXA1/PRDX1	4
BP	GO:0032026	response to magnesium ion	2/66	18/18800	0.001791	0.0200012	0.0145239	FBP1/CCND1	2
BP	GO:0060284	regulation of cell development	7/66	500/18800	0.00181343	0.0201392	0.0146241	SPP1/S100A10/FN1/FLNA/MYADM/TSPO/FERMT2	7
BP	GO:0032370	positive regulation of lipid transport	3/66	69/18800	0.00183516	0.0202679	0.0147176	SPP1/APOE/ANXA2	3
BP	GO:0010951	negative regulation of endopeptidase activity	5/66	251/18800	0.00187737	0.0206202	0.0149734	CSTB/AQP1/ANXA2/CD44/GAPDH	5
BP	GO:0050818	regulation of coagulation	3/66	71/18800	0.00199195	0.0216976	0.0157558	CD9/APOE/ANXA5	3
BP	GO:0010544	negative regulation of platelet activation	2/66	19/18800	0.00199718	0.0216976	0.0157558	CD9/APOE	2
BP	GO:0044409	entry into host	4/66	153/18800	0.00205485	0.0220841	0.0160364	ANPEP/CLEC5A/LGALS1/GSN	4
BP	GO:0045834	positive regulation of lipid metabolic process	4/66	153/18800	0.00205485	0.0220841	0.0160364	ANXA1/APOE/FGR/CAPN2	4
BP	GO:0097530	granulocyte migration	4/66	154/18800	0.00210414	0.0224929	0.0163333	ANXA1/LGALS3/TREM1/S100A8	4
BP	GO:1905952	regulation of lipid localization	4/66	155/18800	0.00215424	0.0228124	0.0165653	SPP1/APOE/ANXA2/TSPO	4
BP	GO:0033555	multicellular organismal response to stress	3/66	73/18800	0.00215685	0.0228124	0.0165653	APOE/TSPO/CAPN2	3
BP	GO:0006007	glucose catabolic process	2/66	20/18800	0.00221407	0.0232944	0.0169153	PFKP/ENO1	2
BP	GO:0010466	negative regulation of peptidase activity	5/66	262/18800	0.00226263	0.0236806	0.0171957	CSTB/AQP1/ANXA2/CD44/GAPDH	5
BP	GO:0042692	muscle cell differentiation	6/66	387/18800	0.00235008	0.0244678	0.0177673	CD9/LMNA/TNNT1/ACTG1/ACTN1/CAPN2	6
BP	GO:0071731	response to nitric oxide	2/66	21/18800	0.0024416	0.0251586	0.018269	AQP1/TXN	2
BP	GO:0150105	protein localization to cell-cell junction	2/66	21/18800	0.0024416	0.0251586	0.018269	ACTG1/ACTB	2
BP	GO:0006869	lipid transport	6/66	391/18800	0.00247358	0.0253573	0.0184133	SPP1/FABP5/ANXA1/APOE/ANXA2/TSPO	6
BP	GO:0099173	postsynapse organization	4/66	163/18800	0.0025851	0.0263654	0.0191453	APOE/ACTG1/ACTN1/ACTB	4
BP	GO:0031338	regulation of vesicle fusion	2/66	22/18800	0.0026797	0.0271383	0.0197065	ANXA1/ANXA2	2
BP	GO:0030301	cholesterol transport	3/66	79/18800	0.00270161	0.0271383	0.0197065	APOE/ANXA2/TSPO	3
BP	GO:0048145	regulation of fibroblast proliferation	3/66	79/18800	0.00270161	0.0271383	0.0197065	AQP1/FN1/S100A6	3
BP	GO:0001895	retina homeostasis	3/66	80/18800	0.00279988	0.0279848	0.0203213	ACTG1/ACTB/PRDX1	3
BP	GO:0051258	protein polymerization	5/66	277/18800	0.00287711	0.0285604	0.0207392	TPPP3/MYADM/GSN/DIAPH1/CAPG	5
BP	GO:0032272	negative regulation of protein polymerization	3/66	81/18800	0.00290033	0.0285604	0.0207392	MYADM/GSN/CAPG	3
BP	GO:0048144	fibroblast proliferation	3/66	81/18800	0.00290033	0.0285604	0.0207392	AQP1/FN1/S100A6	3
BP	GO:0046697	decidualization	2/66	23/18800	0.00292828	0.0285753	0.02075	SPP1/TPPP3	2
BP	GO:0030041	actin filament polymerization	4/66	169/18800	0.00294473	0.0285753	0.02075	MYADM/GSN/DIAPH1/CAPG	4
BP	GO:1902904	negative regulation of supramolecular fiber organization	4/66	169/18800	0.00294473	0.0285753	0.02075	APOE/MYADM/GSN/CAPG	4
BP	GO:0051146	striated muscle cell differentiation	5/66	281/18800	0.00305958	0.0295221	0.0214376	CD9/LMNA/TNNT1/ACTG1/CAPN2	5
BP	GO:0051099	positive regulation of binding	4/66	171/18800	0.00307184	0.0295221	0.0214376	S100A10/TXN/APOE/ANXA2	4
BP	GO:0033273	response to vitamin	3/66	83/18800	0.00310784	0.0297253	0.0215851	SPP1/TSPO/CCND1	3
BP	GO:0072659	protein localization to plasma membrane	5/66	283/18800	0.00315389	0.030022	0.0218005	S100A10/FLNA/MYADM/LGALS3/ACTB	5
BP	GO:0001558	regulation of cell growth	6/66	415/18800	0.00332033	0.0313453	0.0227615	SPP1/FBP1/FN1/APOE/ENO1/S100A8	6
BP	GO:0046889	positive regulation of lipid biosynthetic process	3/66	85/18800	0.00332426	0.0313453	0.0227615	ANXA1/APOE/CAPN2	3
BP	GO:0032967	positive regulation of collagen biosynthetic process	2/66	25/18800	0.0034566	0.0322886	0.0234464	RGCC/VIM	2
BP	GO:0034114	regulation of heterotypic cell-cell adhesion	2/66	25/18800	0.0034566	0.0322886	0.0234464	MYADM/CD44	2
BP	GO:0052126	movement in host environment	4/66	177/18800	0.00347561	0.032315	0.0234657	ANPEP/CLEC5A/LGALS1/GSN	4
BP	GO:0001503	ossification	6/66	420/18800	0.00352107	0.0325731	0.023653	SPP1/TPM4/CLEC5A/PDLIM7/FGR/FERMT2	6
BP	GO:0006941	striated muscle contraction	4/66	178/18800	0.00354624	0.0325731	0.023653	FLNA/GSTO1/TNNT1/GSN	4
BP	GO:0042063	gliogenesis	5/66	291/18800	0.00355224	0.0325731	0.023653	CD9/VIM/ANXA1/TSPO/S100A8	5
BP	GO:0008361	regulation of cell size	4/66	179/18800	0.00361785	0.0330232	0.0239799	SPP1/AQP1/FN1/APOE	4
BP	GO:0010714	positive regulation of collagen metabolic process	2/66	26/18800	0.0037362	0.0334918	0.0243202	RGCC/VIM	2
BP	GO:0033622	integrin activation	2/66	26/18800	0.0037362	0.0334918	0.0243202	FN1/FERMT2	2
BP	GO:0051016	barbed-end actin filament capping	2/66	26/18800	0.0037362	0.0334918	0.0243202	GSN/CAPG	2
BP	GO:0051894	positive regulation of focal adhesion assembly	2/66	26/18800	0.0037362	0.0334918	0.0243202	S100A10/FERMT2	2
BP	GO:1903578	regulation of ATP metabolic process	3/66	89/18800	0.00378431	0.0337716	0.0245233	FBP1/ENO1/TSPO	3
BP	GO:0070301	cellular response to hydrogen peroxide	3/66	90/18800	0.00390507	0.0346209	0.0251401	AQP1/TXN/ANXA1	3
BP	GO:0055001	muscle cell development	4/66	183/18800	0.00391412	0.0346209	0.0251401	LMNA/TNNT1/ACTG1/ACTN1	4
BP	GO:0006706	steroid catabolic process	2/66	27/18800	0.004026	0.0352868	0.0256236	SPP1/APOE	2
BP	GO:0033032	regulation of myeloid cell apoptotic process	2/66	27/18800	0.004026	0.0352868	0.0256236	ANXA1/CLEC5A	2
BP	GO:0051047	positive regulation of secretion	5/66	300/18800	0.00404236	0.0352868	0.0256236	SPP1/AQP1/RGCC/S100A8/FGR	5
BP	GO:0001906	cell killing	4/66	185/18800	0.00406825	0.0353584	0.0256756	TREM1/PRDX1/GAPDH/TUBB	4
BP	GO:1903035	negative regulation of response to wounding	3/66	92/18800	0.0041536	0.0359439	0.0261008	SPP1/CD9/APOE	3
BP	GO:0032801	receptor catabolic process	2/66	28/18800	0.00432591	0.0371891	0.0270049	APOE/ANXA2	2
BP	GO:0007162	negative regulation of cell adhesion	5/66	305/18800	0.00433469	0.0371891	0.0270049	CD9/RGCC/ANXA1/MYADM/LGALS3	5
BP	GO:0015918	sterol transport	3/66	94/18800	0.00441155	0.0375263	0.0272498	APOE/ANXA2/TSPO	3
BP	GO:1905954	positive regulation of lipid localization	3/66	94/18800	0.00441155	0.0375263	0.0272498	SPP1/APOE/ANXA2	3
BP	GO:1901654	response to ketone	4/66	190/18800	0.00447147	0.0378749	0.027503	SPP1/AQP1/TSPO/CCND1	4
BP	GO:0051701	biological process involved in interaction with host	4/66	191/18800	0.00455523	0.0382938	0.0278071	ANPEP/CLEC5A/LGALS1/GSN	4
BP	GO:0006656	phosphatidylcholine biosynthetic process	2/66	29/18800	0.00463587	0.0382938	0.0278071	FABP5/CAPN2	2
BP	GO:0019674	NAD metabolic process	2/66	29/18800	0.00463587	0.0382938	0.0278071	PFKP/ENO1	2
BP	GO:0048265	response to pain	2/66	29/18800	0.00463587	0.0382938	0.0278071	TSPO/CAPN2	2
BP	GO:0048679	regulation of axon regeneration	2/66	29/18800	0.00463587	0.0382938	0.0278071	SPP1/FLNA	2
BP	GO:0051491	positive regulation of filopodium assembly	2/66	29/18800	0.00463587	0.0382938	0.0278071	RALA/DPYSL3	2
BP	GO:1902414	protein localization to cell junction	3/66	96/18800	0.00467903	0.0384652	0.0279316	ACTG1/ACTB/FERMT2	3
BP	GO:0070372	regulation of ERK1 and ERK2 cascade	5/66	311/18800	0.0047051	0.0384652	0.0279316	FN1/APOE/MARCO/CD44/FERMT2	5
BP	GO:0010876	lipid localization	6/66	446/18800	0.00471434	0.0384652	0.0279316	SPP1/FABP5/ANXA1/APOE/ANXA2/TSPO	6
BP	GO:0051495	positive regulation of cytoskeleton organization	4/66	195/18800	0.00490087	0.0396292	0.0287768	S100A10/RGCC/GSN/FERMT2	4
BP	GO:0006734	NADH metabolic process	2/66	30/18800	0.0049558	0.0396292	0.0287768	PFKP/ENO1	2
BP	GO:0051873	killing by host of symbiont cells	2/66	30/18800	0.0049558	0.0396292	0.0287768	TREM1/GAPDH	2
BP	GO:1903579	negative regulation of ATP metabolic process	2/66	30/18800	0.0049558	0.0396292	0.0287768	FBP1/TSPO	2
BP	GO:0000079	regulation of cyclin-dependent protein serine/threonine kinase activity	3/66	98/18800	0.00495613	0.0396292	0.0287768	RGCC/ACTB/CCND1	3
BP	GO:0019058	viral life cycle	5/66	317/18800	0.00509757	0.0404426	0.0293675	ANPEP/APOE/CLEC5A/LGALS1/GSN	5
BP	GO:0015908	fatty acid transport	3/66	99/18800	0.00509832	0.0404426	0.0293675	FABP5/ANXA1/APOE	3
BP	GO:1901992	positive regulation of mitotic cell cycle phase transition	3/66	100/18800	0.00524295	0.0412734	0.0299708	RGCC/ANXA1/CCND1	3
BP	GO:0008154	actin polymerization or depolymerization	4/66	199/18800	0.00526374	0.0412734	0.0299708	MYADM/GSN/DIAPH1/CAPG	4
BP	GO:0045737	positive regulation of cyclin-dependent protein serine/threonine kinase activity	2/66	31/18800	0.00528564	0.0412734	0.0299708	RGCC/CCND1	2
BP	GO:0150117	positive regulation of cell-substrate junction organization	2/66	31/18800	0.00528564	0.0412734	0.0299708	S100A10/FERMT2	2
BP	GO:1904029	regulation of cyclin-dependent protein kinase activity	3/66	101/18800	0.00539004	0.0419249	0.0304439	RGCC/ACTB/CCND1	3
BP	GO:0032271	regulation of protein polymerization	4/66	201/18800	0.00545175	0.0422405	0.0306731	TPPP3/MYADM/GSN/CAPG	4
BP	GO:0001516	prostaglandin biosynthetic process	2/66	32/18800	0.00562531	0.0427566	0.0310478	FABP5/ANXA1	2
BP	GO:0010165	response to X-ray	2/66	32/18800	0.00562531	0.0427566	0.0310478	ANXA1/CCND1	2
BP	GO:0033028	myeloid cell apoptotic process	2/66	32/18800	0.00562531	0.0427566	0.0310478	ANXA1/CLEC5A	2
BP	GO:0046457	prostanoid biosynthetic process	2/66	32/18800	0.00562531	0.0427566	0.0310478	FABP5/ANXA1	2
BP	GO:0070570	regulation of neuron projection regeneration	2/66	32/18800	0.00562531	0.0427566	0.0310478	SPP1/FLNA	2
BP	GO:0043281	regulation of cysteine-type endopeptidase activity involved in apoptotic process	4/66	204/18800	0.00574214	0.0434793	0.0315726	AQP1/CD44/GSN/S100A8	4
BP	GO:0001893	maternal placenta development	2/66	33/18800	0.00597474	0.0449004	0.0326045	SPP1/TPPP3	2
BP	GO:0055094	response to lipoprotein particle	2/66	33/18800	0.00597474	0.0449004	0.0326045	CD9/APOE	2
BP	GO:0048545	response to steroid hormone	5/66	330/18800	0.00602689	0.0451226	0.0327659	SPP1/AQP1/ANXA1/TSPO/CCND1	5
BP	GO:0030593	neutrophil chemotaxis	3/66	106/18800	0.0061627	0.0459234	0.0333474	LGALS3/TREM1/S100A8	3
BP	GO:0062197	cellular response to chemical stress	5/66	332/18800	0.00617978	0.0459234	0.0333474	AQP1/TXN/ANXA1/TSPO/PRDX1	5
BP	GO:1990000	amyloid fibril formation	2/66	34/18800	0.00633386	0.0468941	0.0340522	APOE/GSN	2
BP	GO:0070371	ERK1 and ERK2 cascade	5/66	335/18800	0.00641424	0.0473139	0.0343571	FN1/APOE/MARCO/CD44/FERMT2	5
BP	GO:0061387	regulation of extent of cell growth	3/66	108/18800	0.00648933	0.0476918	0.0346315	SPP1/FN1/APOE	3
BP	GO:1990778	protein localization to cell periphery	5/66	337/18800	0.00657398	0.0481369	0.0349548	S100A10/FLNA/MYADM/LGALS3/ACTB	5
BP	GO:0019320	hexose catabolic process	2/66	35/18800	0.00670261	0.0485453	0.0352513	PFKP/ENO1	2
BP	GO:0035633	maintenance of blood-brain barrier	2/66	35/18800	0.00670261	0.0485453	0.0352513	ACTG1/ACTB	2
BP	GO:1904031	positive regulation of cyclin-dependent protein kinase activity	2/66	35/18800	0.00670261	0.0485453	0.0352513	RGCC/CCND1	2
BP	GO:0031346	positive regulation of cell projection organization	5/66	341/18800	0.00690184	0.0498078	0.0361681	FN1/FLNA/APOE/RALA/DPYSL3	5
BP	GO:0016049	cell growth	6/66	484/18800	0.00696381	0.0500507	0.0363444	SPP1/FBP1/FN1/APOE/ENO1/S100A8	6
BP	GO:0062012	regulation of small molecule metabolic process	5/66	342/18800	0.00698556	0.0500507	0.0363444	FBP1/FABP5/ANXA1/APOE/ENO1	5
BP	GO:0018149	peptide cross-linking	2/66	36/18800	0.0070809	0.0501941	0.0364485	FN1/ANXA1	2
BP	GO:0019934	cGMP-mediated signaling	2/66	36/18800	0.0070809	0.0501941	0.0364485	AQP1/APOE	2
BP	GO:0071402	cellular response to lipoprotein particle stimulus	2/66	36/18800	0.0070809	0.0501941	0.0364485	CD9/APOE	2
BP	GO:0010927	cellular component assembly involved in morphogenesis	3/66	112/18800	0.00717314	0.0506682	0.0367929	CD9/TNNT1/ACTG1	3
BP	GO:0002526	acute inflammatory response	3/66	113/18800	0.00735052	0.0517383	0.0375699	FN1/TREM1/S100A8	3
BP	GO:0070374	positive regulation of ERK1 and ERK2 cascade	4/66	220/18800	0.00746634	0.0522024	0.0379069	APOE/MARCO/CD44/FERMT2	4
BP	GO:0045454	cell redox homeostasis	2/66	37/18800	0.00746868	0.0522024	0.0379069	TXN/PRDX1	2
BP	GO:0045861	negative regulation of proteolysis	5/66	350/18800	0.00768121	0.0535009	0.0388498	CSTB/AQP1/ANXA2/CD44/GAPDH	5
BP	GO:0032371	regulation of sterol transport	2/66	38/18800	0.00786587	0.0538489	0.0391025	ANXA2/TSPO	2
BP	GO:0032374	regulation of cholesterol transport	2/66	38/18800	0.00786587	0.0538489	0.0391025	ANXA2/TSPO	2
BP	GO:0032965	regulation of collagen biosynthetic process	2/66	38/18800	0.00786587	0.0538489	0.0391025	RGCC/VIM	2
BP	GO:0043403	skeletal muscle tissue regeneration	2/66	38/18800	0.00786587	0.0538489	0.0391025	CD9/ANXA1	2
BP	GO:1904037	positive regulation of epithelial cell apoptotic process	2/66	38/18800	0.00786587	0.0538489	0.0391025	RGCC/GSN	2
BP	GO:0010639	negative regulation of organelle organization	5/66	356/18800	0.00823375	0.0557053	0.0404506	LMNA/MYADM/GSN/TSPO/CAPG	5
BP	GO:0046365	monosaccharide catabolic process	2/66	39/18800	0.0082724	0.0557053	0.0404506	PFKP/ENO1	2
BP	GO:0071470	cellular response to osmotic stress	2/66	39/18800	0.0082724	0.0557053	0.0404506	AQP1/TSPO	2
BP	GO:0097242	amyloid-beta clearance	2/66	39/18800	0.0082724	0.0557053	0.0404506	APOE/MARCO	2
BP	GO:0043500	muscle adaptation	3/66	118/18800	0.00827638	0.0557053	0.0404506	LMNA/TNNT1/GSN	3
BP	GO:0051928	positive regulation of calcium ion transport	3/66	119/18800	0.0084694	0.0568132	0.0412551	GSTO1/LGALS3/TSPO	3
BP	GO:2000116	regulation of cysteine-type endopeptidase activity	4/66	229/18800	0.00857182	0.0573079	0.0416143	AQP1/CD44/GSN/S100A8	4
BP	GO:2001234	negative regulation of apoptotic signaling pathway	4/66	230/18800	0.00870091	0.0579771	0.0421002	LMNA/ENO1/LGALS3/CD44	4
BP	GO:0006690	icosanoid metabolic process	3/66	121/18800	0.00886338	0.0588634	0.0427438	FABP5/ANXA1/MGST3	3
BP	GO:0033574	response to testosterone	2/66	41/18800	0.00911322	0.0599254	0.043515	SPP1/TSPO	2
BP	GO:0051693	actin filament capping	2/66	41/18800	0.00911322	0.0599254	0.043515	GSN/CAPG	2
BP	GO:0072595	maintenance of protein localization in organelle	2/66	41/18800	0.00911322	0.0599254	0.043515	TXN/TSPO	2
BP	GO:0051098	regulation of binding	5/66	366/18800	0.00921523	0.0603474	0.0438215	S100A10/TXN/APOE/ANXA2/ACTB	5
BP	GO:0001952	regulation of cell-matrix adhesion	3/66	123/18800	0.00926797	0.0603474	0.0438215	S100A10/ACTG1/FERMT2	3
BP	GO:1901989	positive regulation of cell cycle phase transition	3/66	123/18800	0.00926797	0.0603474	0.0438215	RGCC/ANXA1/CCND1	3
BP	GO:0030595	leukocyte chemotaxis	4/66	236/18800	0.00950225	0.0616184	0.0447444	ANXA1/LGALS3/TREM1/S100A8	4
BP	GO:0051271	negative regulation of cellular component movement	5/66	369/18800	0.00952481	0.0616184	0.0447444	CD9/RGCC/APOE/ACTN1/DPYSL3	5
BP	GO:2001233	regulation of apoptotic signaling pathway	5/66	370/18800	0.00962958	0.0620953	0.0450906	LMNA/ENO1/LGALS3/CD44/S100A8	5
BP	GO:0071900	regulation of protein serine/threonine kinase activity	5/66	372/18800	0.00984151	0.0632	0.0458928	RGCC/APOE/ACTB/CCND1/FERMT2	5
BP	GO:0003009	skeletal muscle contraction	2/66	43/18800	0.00999059	0.0632	0.0458928	GSTO1/TNNT1	2
BP	GO:0010712	regulation of collagen metabolic process	2/66	43/18800	0.00999059	0.0632	0.0458928	RGCC/VIM	2
BP	GO:0014002	astrocyte development	2/66	43/18800	0.00999059	0.0632	0.0458928	VIM/S100A8	2
BP	GO:0045214	sarcomere organization	2/66	43/18800	0.00999059	0.0632	0.0458928	TNNT1/ACTG1	2
BP	GO:0046596	regulation of viral entry into host cell	2/66	43/18800	0.00999059	0.0632	0.0458928	LGALS1/GSN	2
BP	GO:0045931	positive regulation of mitotic cell cycle	3/66	128/18800	0.0103262	0.0649124	0.0471363	RGCC/ANXA1/CCND1	3
BP	GO:1990266	neutrophil migration	3/66	128/18800	0.0103262	0.0649124	0.0471363	LGALS3/TREM1/S100A8	3
BP	GO:0140694	non-membrane-bounded organelle assembly	5/66	379/18800	0.0106086	0.0664785	0.0482735	FLNA/TNNT1/ACTG1/GSN/TUBB	5
BP	GO:0048762	mesenchymal cell differentiation	4/66	244/18800	0.0106436	0.0664891	0.0482813	FN1/RGCC/FLNA/FERMT2	4
BP	GO:0007159	leukocyte cell-cell adhesion	5/66	381/18800	0.0108351	0.0672749	0.0488518	ANXA1/LGALS3/LGALS1/CD44/S100A8	5
BP	GO:0007520	myoblast fusion	2/66	45/18800	0.010904	0.0672749	0.0488518	CD9/CAPN2	2
BP	GO:0030835	negative regulation of actin filament depolymerization	2/66	45/18800	0.010904	0.0672749	0.0488518	GSN/CAPG	2
BP	GO:0045933	positive regulation of muscle contraction	2/66	45/18800	0.010904	0.0672749	0.0488518	GSTO1/ENO1	2
BP	GO:0001909	leukocyte mediated cytotoxicity	3/66	131/18800	0.0109936	0.0676188	0.0491016	TREM1/PRDX1/TUBB	3
BP	GO:0050900	leukocyte migration	5/66	384/18800	0.0111811	0.0685614	0.0497861	CD9/ANXA1/LGALS3/TREM1/S100A8	5
BP	GO:1900180	regulation of protein localization to nucleus	3/66	132/18800	0.0112214	0.0685983	0.0498128	FLNA/LMNA/FERMT2	3
BP	GO:0090257	regulation of muscle system process	4/66	250/18800	0.0115555	0.0704253	0.0511395	GSTO1/LMNA/TNNT1/ENO1	4
BP	GO:0051924	regulation of calcium ion transport	4/66	251/18800	0.0117123	0.0711636	0.0516756	GSTO1/LGALS3/TSPO/DIAPH1	4
BP	GO:0032964	collagen biosynthetic process	2/66	47/18800	0.0118529	0.0717996	0.0521375	RGCC/VIM	2
BP	GO:0010543	regulation of platelet activation	2/66	48/18800	0.0123405	0.0740798	0.0537932	CD9/APOE	2
BP	GO:0030195	negative regulation of blood coagulation	2/66	48/18800	0.0123405	0.0740798	0.0537932	CD9/APOE	2
BP	GO:0043114	regulation of vascular permeability	2/66	48/18800	0.0123405	0.0740798	0.0537932	APOE/FERMT2	2
BP	GO:0050727	regulation of inflammatory response	5/66	394/18800	0.0123889	0.0741482	0.0538429	ANXA1/APOE/LGALS1/S100A8/FGR	5
BP	GO:0060048	cardiac muscle contraction	3/66	138/18800	0.0126461	0.0753606	0.0547233	FLNA/GSTO1/GSN	3
BP	GO:0030850	prostate gland development	2/66	49/18800	0.0128367	0.0753606	0.0547233	ANXA1/CRIP1	2
BP	GO:0042304	regulation of fatty acid biosynthetic process	2/66	49/18800	0.0128367	0.0753606	0.0547233	FABP5/ANXA1	2
BP	GO:0051489	regulation of filopodium assembly	2/66	49/18800	0.0128367	0.0753606	0.0547233	RALA/DPYSL3	2
BP	GO:0120009	intermembrane lipid transfer	2/66	49/18800	0.0128367	0.0753606	0.0547233	APOE/TSPO	2
BP	GO:1900047	negative regulation of hemostasis	2/66	49/18800	0.0128367	0.0753606	0.0547233	CD9/APOE	2
BP	GO:0030833	regulation of actin filament polymerization	3/66	139/18800	0.0128931	0.0753606	0.0547233	MYADM/GSN/CAPG	3
BP	GO:0051384	response to glucocorticoid	3/66	139/18800	0.0128931	0.0753606	0.0547233	AQP1/ANXA1/CCND1	3
BP	GO:0006692	prostanoid metabolic process	2/66	50/18800	0.0133416	0.0770804	0.0559721	FABP5/ANXA1	2
BP	GO:0006693	prostaglandin metabolic process	2/66	50/18800	0.0133416	0.0770804	0.0559721	FABP5/ANXA1	2
BP	GO:0034332	adherens junction organization	2/66	50/18800	0.0133416	0.0770804	0.0559721	ACTB/FERMT2	2
BP	GO:0052372	modulation by symbiont of entry into host	2/66	50/18800	0.0133416	0.0770804	0.0559721	LGALS1/GSN	2
BP	GO:0010959	regulation of metal ion transport	5/66	403/18800	0.0135495	0.0780562	0.0566807	FLNA/GSTO1/LGALS3/TSPO/DIAPH1	5
BP	GO:0008347	glial cell migration	2/66	51/18800	0.013855	0.0791318	0.0574617	CD9/TSPO	2
BP	GO:0010823	negative regulation of mitochondrion organization	2/66	51/18800	0.013855	0.0791318	0.0574617	LMNA/TSPO	2
BP	GO:0043277	apoptotic cell clearance	2/66	51/18800	0.013855	0.0791318	0.0574617	ANXA1/MARCO	2
BP	GO:0006636	unsaturated fatty acid biosynthetic process	2/66	52/18800	0.0143769	0.0818786	0.0594564	FABP5/ANXA1	2
BP	GO:0031333	negative regulation of protein-containing complex assembly	3/66	145/18800	0.0144336	0.0819679	0.0595212	MYADM/GSN/CAPG	3
BP	GO:0009411	response to UV	3/66	146/18800	0.0147	0.0832447	0.0604483	AQP1/CRIP1/CCND1	3
BP	GO:0010718	positive regulation of epithelial to mesenchymal transition	2/66	53/18800	0.0149072	0.0834719	0.0606133	RGCC/FERMT2	2
BP	GO:0034381	plasma lipoprotein particle clearance	2/66	53/18800	0.0149072	0.0834719	0.0606133	APOE/ANXA2	2
BP	GO:0050832	defense response to fungus	2/66	53/18800	0.0149072	0.0834719	0.0606133	S100A8/GAPDH	2
BP	GO:0071385	cellular response to glucocorticoid stimulus	2/66	53/18800	0.0149072	0.0834719	0.0606133	AQP1/ANXA1	2
BP	GO:0010821	regulation of mitochondrion organization	3/66	148/18800	0.0152413	0.0851046	0.0617989	LMNA/RALA/TSPO	3
BP	GO:0001894	tissue homeostasis	4/66	272/18800	0.0153253	0.0853353	0.0619664	SPP1/ACTG1/ACTB/PRDX1	4
BP	GO:0006360	transcription by RNA polymerase I	2/66	54/18800	0.0154459	0.0854458	0.0620467	FLNA/CAVIN1	2
BP	GO:0030834	regulation of actin filament depolymerization	2/66	54/18800	0.0154459	0.0854458	0.0620467	GSN/CAPG	2
BP	GO:0043270	positive regulation of ion transport	4/66	273/18800	0.015513	0.0854458	0.0620467	FLNA/GSTO1/LGALS3/TSPO	4
BP	GO:0007043	cell-cell junction assembly	3/66	149/18800	0.0155162	0.0854458	0.0620467	CD9/ACTG1/ACTB	3
BP	GO:0016032	viral process	5/66	418/18800	0.0156439	0.0859125	0.0623856	ANPEP/APOE/CLEC5A/LGALS1/GSN	5
BP	GO:0007584	response to nutrient	3/66	150/18800	0.0157938	0.0860268	0.0624686	SPP1/TSPO/CCND1	3
BP	GO:0010976	positive regulation of neuron projection development	3/66	150/18800	0.0157938	0.0860268	0.0624686	FLNA/APOE/DPYSL3	3
BP	GO:0043535	regulation of blood vessel endothelial cell migration	3/66	150/18800	0.0157938	0.0860268	0.0624686	RGCC/ANXA1/APOE	3
BP	GO:0001954	positive regulation of cell-matrix adhesion	2/66	55/18800	0.0159928	0.0866385	0.0629128	S100A10/FERMT2	2
BP	GO:1905517	macrophage migration	2/66	55/18800	0.0159928	0.0866385	0.0629128	CD9/LGALS3	2
BP	GO:0006816	calcium ion transport	5/66	424/18800	0.0165392	0.0884477	0.0642265	GSTO1/ANXA2/LGALS3/TSPO/DIAPH1	5
BP	GO:0043903	regulation of biological process involved in symbiotic interaction	2/66	56/18800	0.016548	0.0884477	0.0642265	LGALS1/GSN	2
BP	GO:0045806	negative regulation of endocytosis	2/66	56/18800	0.016548	0.0884477	0.0642265	ANXA2/LGALS3	2
BP	GO:0050879	multicellular organismal movement	2/66	56/18800	0.016548	0.0884477	0.0642265	GSTO1/TNNT1	2
BP	GO:0050881	musculoskeletal movement	2/66	56/18800	0.016548	0.0884477	0.0642265	GSTO1/TNNT1	2
BP	GO:0007566	embryo implantation	2/66	57/18800	0.0171113	0.0912148	0.0662359	SPP1/TPPP3	2
BP	GO:0007409	axonogenesis	5/66	430/18800	0.0174682	0.0928696	0.0674375	SPP1/FN1/APOE/S100A6/ACTB	5
BP	GO:0034599	cellular response to oxidative stress	4/66	284/18800	0.0176742	0.0932661	0.0677254	AQP1/TXN/ANXA1/PRDX1	4
BP	GO:0060135	maternal process involved in female pregnancy	2/66	58/18800	0.0176828	0.0932661	0.0677254	SPP1/TPPP3	2
BP	GO:0071709	membrane assembly	2/66	58/18800	0.0176828	0.0932661	0.0677254	S100A10/ANXA2	2
BP	GO:0031960	response to corticosteroid	3/66	157/18800	0.0178159	0.093721	0.0680557	AQP1/ANXA1/CCND1	3
BP	GO:0002366	leukocyte activation involved in immune response	4/66	285/18800	0.0178795	0.0938088	0.0681195	ANXA1/LGALS3/LGALS1/FGR	4
BP	GO:0048608	reproductive structure development	5/66	433/18800	0.0179455	0.0939086	0.0681919	SPP1/TPPP3/ANXA1/CRIP1/CCND1	5
BP	GO:0008064	regulation of actin polymerization or depolymerization	3/66	158/18800	0.018116	0.0943314	0.068499	MYADM/GSN/CAPG	3
BP	GO:0000768	syncytium formation by plasma membrane fusion	2/66	59/18800	0.0182623	0.0943314	0.068499	CD9/CAPN2	2
BP	GO:0030042	actin filament depolymerization	2/66	59/18800	0.0182623	0.0943314	0.068499	GSN/CAPG	2
BP	GO:0071384	cellular response to corticosteroid stimulus	2/66	59/18800	0.0182623	0.0943314	0.068499	AQP1/ANXA1	2
BP	GO:0140253	cell-cell fusion	2/66	59/18800	0.0182623	0.0943314	0.068499	CD9/CAPN2	2
BP	GO:0030832	regulation of actin filament length	3/66	159/18800	0.018419	0.0947156	0.068778	MYADM/GSN/CAPG	3
BP	GO:0061458	reproductive system development	5/66	436/18800	0.0184314	0.0947156	0.068778	SPP1/TPPP3/ANXA1/CRIP1/CCND1	5
BP	GO:0002263	cell activation involved in immune response	4/66	289/18800	0.0187157	0.0956671	0.0694689	ANXA1/LGALS3/LGALS1/FGR	4
BP	GO:2000045	regulation of G1/S transition of mitotic cell cycle	3/66	160/18800	0.0187247	0.0956671	0.0694689	RGCC/ANXA1/CCND1	3
BP	GO:0009314	response to radiation	5/66	438/18800	0.0187601	0.0956671	0.0694689	AQP1/TXN/ANXA1/CRIP1/CCND1	5
BP	GO:0051250	negative regulation of lymphocyte activation	3/66	161/18800	0.0190333	0.0968132	0.0703012	ANXA1/LGALS3/FGR	3
BP	GO:0001837	epithelial to mesenchymal transition	3/66	162/18800	0.0193447	0.0976652	0.0709199	RGCC/FLNA/FERMT2	3
BP	GO:0034113	heterotypic cell-cell adhesion	2/66	61/18800	0.0194451	0.0976652	0.0709199	MYADM/CD44	2
BP	GO:0043112	receptor metabolic process	2/66	61/18800	0.0194451	0.0976652	0.0709199	APOE/ANXA2	2
BP	GO:0048488	synaptic vesicle endocytosis	2/66	61/18800	0.0194451	0.0976652	0.0709199	ACTG1/ACTB	2
BP	GO:0140238	presynaptic endocytosis	2/66	61/18800	0.0194451	0.0976652	0.0709199	ACTG1/ACTB	2
BP	GO:0061025	membrane fusion	3/66	163/18800	0.019659	0.098492	0.0715202	CD9/ANXA1/ANXA2	3
BP	GO:0034504	protein localization to nucleus	4/66	294/18800	0.0197948	0.0989245	0.0718342	TXN/FLNA/LMNA/FERMT2	4
BP	GO:0097193	intrinsic apoptotic signaling pathway	4/66	295/18800	0.0200151	0.0996931	0.0723924	CRIP1/ENO1/CD44/S100A8	4
BP	GO:0044091	membrane biogenesis	2/66	62/18800	0.0200483	0.0996931	0.0723924	S100A10/ANXA2	2
CC	GO:0005925	focal adhesion	16/67	419/19594	5.9675e-13	5.6093e-11	3.35747e-11	CD9/VIM/FLNA/ANXA1/TPM4/PDLIM1/RALA/ACTG1/CD44/ACTN1/GSN/ACTB/PDLIM7/ANXA5/FERMT2/CAPN2	16
CC	GO:0015629	actin cytoskeleton	17/67	499/19594	6.34179e-13	5.6093e-11	3.35747e-11	FLNA/ANXA1/TPM4/TNNT1/MYADM/PDLIM1/ACTG1/ACTN1/GSN/ACTB/DIAPH1/PDLIM7/DPYSL3/FGR/FERMT2/CAPG/CAPN2	17
CC	GO:0030055	cell-substrate junction	16/67	428/19594	8.24897e-13	5.6093e-11	3.35747e-11	CD9/VIM/FLNA/ANXA1/TPM4/PDLIM1/RALA/ACTG1/CD44/ACTN1/GSN/ACTB/PDLIM7/ANXA5/FERMT2/CAPN2	16
CC	GO:0031252	cell leading edge	14/67	416/19594	1.06984e-10	5.4562e-09	3.26583e-09	VIM/S100A11/MYADM/S100A6/CD44/ACTN1/GSN/ACTB/DIAPH1/PDLIM7/DPYSL3/FGR/FERMT2/CAPG	14
CC	GO:0005884	actin filament	9/67	113/19594	1.65114e-10	6.73666e-09	4.03226e-09	ANXA1/TPM4/PDLIM1/ACTG1/ACTN1/ACTB/DIAPH1/PDLIM7/DPYSL3	9
CC	GO:0062023	collagen-containing extracellular matrix	13/67	429/19594	1.92382e-09	6.54099e-08	3.91514e-08	CSTB/S100A10/FN1/SDC2/ANXA1/APOE/PKM/ANXA2/S100A6/LGALS3/LGALS1/S100A8/ANXA5	13
CC	GO:0034774	secretory granule lumen	11/67	322/19594	1.12758e-08	2.9961e-07	1.79333e-07	CSTB/FABP5/FN1/S100A11/PKM/ANXA2/ACTN1/GSN/S100A8/FGR/TUBB	11
CC	GO:0060205	cytoplasmic vesicle lumen	11/67	325/19594	1.2408e-08	2.9961e-07	1.79333e-07	CSTB/FABP5/FN1/S100A11/PKM/ANXA2/ACTN1/GSN/S100A8/FGR/TUBB	11
CC	GO:0031983	vesicle lumen	11/67	327/19594	1.32181e-08	2.9961e-07	1.79333e-07	CSTB/FABP5/FN1/S100A11/PKM/ANXA2/ACTN1/GSN/S100A8/FGR/TUBB	11
CC	GO:0030016	myofibril	9/67	228/19594	7.94932e-08	1.62166e-06	9.70654e-07	FLNA/TPM4/TNNT1/ENO1/PDLIM1/ACTG1/ACTN1/PDLIM7/FERMT2	9
CC	GO:0005938	cell cortex	10/67	310/19594	9.49976e-08	1.76177e-06	1.05452e-06	FLNA/CRIP2/TPM4/MYADM/ENO1/ACTN1/GSN/ACTB/FERMT2/CAPN2	10
CC	GO:0005911	cell-cell junction	12/67	497/19594	1.04989e-07	1.78481e-06	1.06831e-06	S100A11/FLNA/ANXA1/ANXA2/MYADM/PDLIM1/ACTG1/ACTN1/ACTB/PDLIM7/CCND1/FERMT2	12
CC	GO:0043292	contractile fiber	9/67	238/19594	1.14664e-07	1.79934e-06	1.077e-06	FLNA/TPM4/TNNT1/ENO1/PDLIM1/ACTG1/ACTN1/PDLIM7/FERMT2	9
CC	GO:0001726	ruffle	8/67	177/19594	1.56731e-07	2.28379e-06	1.36698e-06	S100A11/MYADM/S100A6/ACTN1/DIAPH1/PDLIM7/FGR/CAPG	8
CC	GO:0032432	actin filament bundle	6/67	78/19594	2.69264e-07	3.66199e-06	2.1919e-06	FLNA/TPM4/PDLIM1/ACTN1/PDLIM7/FERMT2	6
CC	GO:0030017	sarcomere	8/67	209/19594	5.57192e-07	7.1042e-06	4.25226e-06	FLNA/TPM4/TNNT1/ENO1/PDLIM1/ACTN1/PDLIM7/FERMT2	8
CC	GO:0030863	cortical cytoskeleton	6/67	107/19594	1.75342e-06	2.10411e-05	1.25943e-05	TPM4/MYADM/ACTN1/GSN/ACTB/CAPN2	6
CC	GO:0005912	adherens junction	7/67	172/19594	1.98424e-06	2.2488e-05	1.34603e-05	S100A11/ANXA1/ANXA2/PDLIM1/ACTB/PDLIM7/FERMT2	7
CC	GO:0031941	filamentous actin	4/67	29/19594	2.78027e-06	2.98513e-05	1.78677e-05	PDLIM1/ACTG1/PDLIM7/DPYSL3	4
CC	GO:0001725	stress fiber	5/67	69/19594	3.81098e-06	3.7021e-05	2.21591e-05	TPM4/PDLIM1/ACTN1/PDLIM7/FERMT2	5
CC	GO:0097517	contractile actin filament bundle	5/67	69/19594	3.81098e-06	3.7021e-05	2.21591e-05	TPM4/PDLIM1/ACTN1/PDLIM7/FERMT2	5
CC	GO:0042641	actomyosin	5/67	77/19594	6.56013e-06	6.08303e-05	3.64103e-05	TPM4/PDLIM1/ACTN1/PDLIM7/FERMT2	5
CC	GO:0072562	blood microparticle	6/67	147/19594	1.10206e-05	9.7748e-05	5.85076e-05	FN1/APOE/ACTG1/GSN/ACTB/ANXA5	6
CC	GO:0030027	lamellipodium	6/67	202/19594	6.59253e-05	0.000560365	0.00033541	CD44/GSN/ACTB/DPYSL3/FERMT2/CAPG	6
CC	GO:0030667	secretory granule membrane	7/67	312/19594	9.31283e-05	0.000759927	0.000454858	CD9/FABP5/ANPEP/LGALS3/CLEC5A/CD44/DIAPH1	7
CC	GO:0031674	I band	5/67	139/19594	0.000113402	0.000889767	0.000532575	FLNA/PDLIM1/ACTN1/PDLIM7/FERMT2	5
CC	GO:0045121	membrane raft	7/67	326/19594	0.000122317	0.000908218	0.000543619	S100A10/CAVIN1/ANXA2/MYADM/TUBB/PGK1/CAPN2	7
CC	GO:0098857	membrane microdomain	7/67	327/19594	0.000124657	0.000908218	0.000543619	S100A10/CAVIN1/ANXA2/MYADM/TUBB/PGK1/CAPN2	7
CC	GO:0030864	cortical actin cytoskeleton	4/67	79/19594	0.000154692	0.00108818	0.000651335	MYADM/ACTN1/GSN/CAPN2	4
CC	GO:0030139	endocytic vesicle	7/67	342/19594	0.000164374	0.00111774	0.00066903	CD9/VIM/APOE/RALA/ACTG1/MARCO/GSN	7
CC	GO:0005635	nuclear envelope	8/67	479/19594	0.000221596	0.00145825	0.000872842	AQP1/LMNA/MGST3/ENO1/S100A6/CCND1/GAPDH/TUBB	8
CC	GO:0019897	extrinsic component of plasma membrane	5/67	170/19594	0.000289892	0.00184806	0.00110617	S100A10/ANXA1/S100A6/FGR/FERMT2	5
CC	GO:0101002	ficolin-1-rich granule	5/67	185/19594	0.000427426	0.00264227	0.00158154	CSTB/PKM/LGALS3/GSN/DIAPH1	5
CC	GO:0030018	Z disc	4/67	127/19594	0.000941049	0.0056463	0.00337962	FLNA/PDLIM1/ACTN1/PDLIM7	4
CC	GO:0031143	pseudopodium	2/67	18/19594	0.00170109	0.00963952	0.00576978	ACTN1/CAPN2	2
CC	GO:0044305	calyx of Held	2/67	18/19594	0.00170109	0.00963952	0.00576978	ACTG1/ACTB	2
CC	GO:0005865	striated muscle thin filament	2/67	21/19594	0.00231944	0.0127882	0.00765447	TPM4/TNNT1	2
CC	GO:0070820	tertiary granule	4/67	164/19594	0.00240712	0.0129224	0.00773478	CSTB/LGALS3/CLEC5A/DIAPH1	4
CC	GO:0031258	lamellipodium membrane	2/67	22/19594	0.00254576	0.0133163	0.00797054	CD44/FERMT2	2
CC	GO:0005775	vacuolar lumen	4/67	174/19594	0.00297982	0.0151347	0.00905893	FABP5/SDC2/ANXA2/TUBB	4
CC	GO:0031256	leading edge membrane	4/67	175/19594	0.00304177	0.0151347	0.00905893	CD44/DIAPH1/FGR/FERMT2	4
CC	GO:0036379	myofilament	2/67	25/19594	0.00328441	0.0159528	0.00954865	TPM4/TNNT1	2
CC	GO:0031965	nuclear membrane	5/67	300/19594	0.00362271	0.0169798	0.0101634	AQP1/LMNA/ENO1/CCND1/GAPDH	5
CC	GO:0031091	platelet alpha granule	3/67	91/19594	0.00374555	0.0169798	0.0101634	CD9/FN1/ACTN1	3
CC	GO:0035578	azurophil granule lumen	3/67	91/19594	0.00374555	0.0169798	0.0101634	FABP5/ANXA2/TUBB	3
CC	GO:0031970	organelle envelope lumen	3/67	93/19594	0.0039815	0.0176571	0.0105687	FGR/TUBB/CAPN2	3
CC	GO:0005788	endoplasmic reticulum lumen	5/67	311/19594	0.00421971	0.0183153	0.0109627	SPP1/FN1/SDC2/APOE/LGALS1	5
CC	GO:0019898	extrinsic component of membrane	5/67	314/19594	0.00439405	0.0183431	0.0109793	S100A10/ANXA1/S100A6/FGR/FERMT2	5
CC	GO:0002102	podosome	2/67	29/19594	0.00440593	0.0183431	0.0109793	TPM4/GSN	2
CC	GO:0031234	extrinsic component of cytoplasmic side of plasma membrane	3/67	99/19594	0.00474298	0.0193514	0.0115829	S100A6/FGR/FERMT2	3
CC	GO:0005903	brush border	3/67	102/19594	0.00515447	0.0206179	0.0123409	AQP1/FLNA/ACTN1	3
CC	GO:0031253	cell projection membrane	5/67	339/19594	0.00605269	0.0234085	0.0140113	AQP1/CD44/DIAPH1/FGR/FERMT2	5
CC	GO:0042470	melanosome	3/67	109/19594	0.00619637	0.0234085	0.0140113	ANXA2/PRDX1/CAPG	3
CC	GO:0048770	pigment granule	3/67	109/19594	0.00619637	0.0234085	0.0140113	ANXA2/PRDX1/CAPG	3
CC	GO:0090543	Flemming body	2/67	35/19594	0.00637236	0.0236357	0.0141472	RALA/CAPG	2
CC	GO:0016323	basolateral plasma membrane	4/67	226/19594	0.0074915	0.0272905	0.0163348	AQP1/ANXA1/ANXA2/CD44	4
CC	GO:1904813	ficolin-1-rich granule lumen	3/67	124/19594	0.00882762	0.0315936	0.0189105	CSTB/PKM/GSN	3
CC	GO:0009925	basal plasma membrane	4/67	251/19594	0.0107278	0.0377321	0.0225848	AQP1/ANXA1/ANXA2/CD44	4
CC	GO:0045335	phagocytic vesicle	3/67	138/19594	0.0117931	0.0407762	0.0244068	VIM/ACTG1/GSN	3
CC	GO:0045178	basal part of cell	4/67	269/19594	0.0135449	0.045863	0.0274515	AQP1/ANXA1/ANXA2/CD44	4
CC	GO:0150034	distal axon	4/67	270/19594	0.0137139	0.045863	0.0274515	FLNA/ACTG1/ACTB/DPYSL3	4
CC	GO:0043296	apical junction complex	3/67	148/19594	0.0142221	0.0467953	0.0280096	ACTG1/ACTB/CCND1	3
CC	GO:0045177	apical part of cell	5/67	424/19594	0.0149433	0.0483877	0.0289627	AQP1/FN1/ANXA1/ACTG1/CD44	5
CC	GO:0005766	primary lysosome	3/67	155/19594	0.0160792	0.0504639	0.0302054	FABP5/ANXA2/TUBB	3
CC	GO:0042582	azurophil granule	3/67	155/19594	0.0160792	0.0504639	0.0302054	FABP5/ANXA2/TUBB	3
CC	GO:0098862	cluster of actin-based cell projections	3/67	158/19594	0.0169149	0.0522825	0.031294	AQP1/FLNA/ACTN1	3
CC	GO:0101003	ficolin-1-rich granule membrane	2/67	61/19594	0.0185143	0.056372	0.0337418	LGALS3/DIAPH1	2
CC	GO:0009897	external side of plasma membrane	5/67	455/19594	0.0196566	0.0589698	0.0352967	CD9/ANPEP/ANXA1/ANXA5/CAPN2	5
CC	GO:0009898	cytoplasmic side of plasma membrane	3/67	169/19594	0.0201851	0.0596777	0.0357204	S100A6/FGR/FERMT2	3
CC	GO:0031093	platelet alpha granule lumen	2/67	67/19594	0.0220782	0.0643421	0.0385123	FN1/ACTN1	2
CC	GO:0030669	clathrin-coated endocytic vesicle membrane	2/67	72/19594	0.0252468	0.0715325	0.0428161	CD9/APOE	2
CC	GO:0098685	Schaffer collateral - CA1 synapse	2/67	72/19594	0.0252468	0.0715325	0.0428161	ACTG1/ACTB	2
CC	GO:0098562	cytoplasmic side of membrane	3/67	193/19594	0.0284478	0.0794653	0.0475644	S100A6/FGR/FERMT2	3
CC	GO:0030666	endocytic vesicle membrane	3/67	194/19594	0.0288256	0.0794653	0.0475644	CD9/APOE/MARCO	3
CC	GO:0030496	midbody	3/67	203/19594	0.0323464	0.0848246	0.0507722	ANXA2/RALA/CAPG	3
CC	GO:0005758	mitochondrial intermembrane space	2/67	83/19594	0.0328189	0.0848246	0.0507722	FGR/CAPN2	2
CC	GO:0005641	nuclear envelope lumen	1/67	10/19594	0.0336804	0.0848246	0.0507722	TUBB	1
CC	GO:0005652	nuclear lamina	1/67	10/19594	0.0336804	0.0848246	0.0507722	LMNA	1
CC	GO:0005916	fascia adherens	1/67	10/19594	0.0336804	0.0848246	0.0507722	ACTN1	1
CC	GO:0031313	extrinsic component of endosome membrane	1/67	10/19594	0.0336804	0.0848246	0.0507722	ANXA1	1
CC	GO:0099569	presynaptic cytoskeleton	1/67	10/19594	0.0336804	0.0848246	0.0507722	ACTG1	1
CC	GO:0016324	apical plasma membrane	4/67	358/19594	0.0341631	0.0849911	0.0508719	AQP1/FN1/ANXA1/CD44	4
CC	GO:0045334	clathrin-coated endocytic vesicle	2/67	91/19594	0.0388135	0.0953969	0.0571003	CD9/APOE	2
CC	GO:0034362	low-density lipoprotein particle	1/67	12/19594	0.0402811	0.0978255	0.058554	APOE	1
MF	GO:0045296	cadherin binding	13/67	333/18410	1.85241e-10	4.42726e-08	2.98335e-08	PFKP/S100A11/FLNA/ANXA1/PKM/ANXA2/LDHA/ENO1/PDLIM1/LRRFIP1/PRDX1/TAGLN2/CAPG	13
MF	GO:0098641	cadherin binding involved in cell-cell adhesion	4/67	18/18410	4.71732e-07	5.6372e-05	3.79869e-05	S100A11/ANXA1/ANXA2/PDLIM1	4
MF	GO:0048306	calcium-dependent protein binding	6/67	87/18410	7.40833e-07	5.90197e-05	3.9771e-05	S100A10/S100A11/ANXA1/ANXA2/S100A6/S100A8	6
MF	GO:0004859	phospholipase inhibitor activity	3/67	13/18410	1.28373e-05	0.000556387	0.000374927	ANXA1/ANXA2/ANXA5	3
MF	GO:0099186	structural constituent of postsynapse	3/67	13/18410	1.28373e-05	0.000556387	0.000374927	ACTG1/ACTN1/ACTB	3
MF	GO:0016209	antioxidant activity	5/67	85/18410	1.43675e-05	0.000556387	0.000374927	TXN/APOE/GSTO1/MGST3/PRDX1	5
MF	GO:0044548	S100 protein binding	3/67	14/18410	1.62959e-05	0.000556387	0.000374927	S100A11/ANXA2/S100A6	3
MF	GO:0003779	actin binding	9/67	439/18410	2.88478e-05	0.000802128	0.000540522	FLNA/TPM4/PDLIM1/ACTN1/GSN/DIAPH1/PDLIM7/FERMT2/CAPG	9
MF	GO:0055102	lipase inhibitor activity	3/67	17/18410	3.02056e-05	0.000802128	0.000540522	ANXA1/ANXA2/ANXA5	3
MF	GO:0005200	structural constituent of cytoskeleton	5/67	104/18410	3.81924e-05	0.000879931	0.000592951	VIM/TUBA1A/ACTG1/ACTB/TUBB	5
MF	GO:0098918	structural constituent of synapse	3/67	19/18410	4.28193e-05	0.000879931	0.000592951	ACTG1/ACTN1/ACTB	3
MF	GO:0098632	cell-cell adhesion mediator activity	4/67	54/18410	4.41806e-05	0.000879931	0.000592951	S100A11/ANXA1/ANXA2/PDLIM1	4
MF	GO:0098631	cell adhesion mediator activity	4/67	64/18410	8.63712e-05	0.0015879	0.00107002	S100A11/ANXA1/ANXA2/PDLIM1	4
MF	GO:0044325	transmembrane transporter binding	5/67	127/18410	9.89991e-05	0.00169006	0.00113886	S100A10/FLNA/ACTN1/TSPO/DIAPH1	5
MF	GO:0051015	actin filament binding	6/67	214/18410	0.000127149	0.00202591	0.00136518	FLNA/TPM4/ACTN1/GSN/FERMT2/CAPG	6
MF	GO:0005178	integrin binding	5/67	156/18410	0.000259126	0.00387069	0.00260831	SPP1/CD9/FN1/ACTN1/FERMT2	5
MF	GO:0030246	carbohydrate binding	6/67	270/18410	0.000444131	0.00624396	0.00420756	FBP1/PFKP/TALDO1/LGALS3/CLEC5A/LGALS1	6
MF	GO:0015036	disulfide oxidoreductase activity	3/67	42/18410	0.000477825	0.00634446	0.00427528	TXN/GSTO1/PGK1	3
MF	GO:0047134	protein-disulfide reductase (NAD(P)) activity	2/67	11/18410	0.000702578	0.0088377	0.00595537	TXN/PGK1	2
MF	GO:0016668	oxidoreductase activity, acting on a sulfur group of donors, NAD(P) as acceptor	2/67	13/18410	0.00099171	0.0113894	0.00767487	TXN/PGK1	2
MF	GO:0005544	calcium-dependent phospholipid binding	3/67	54/18410	0.00100074	0.0113894	0.00767487	ANXA1/ANXA2/ANXA5	3
MF	GO:0050840	extracellular matrix binding	3/67	55/18410	0.00105574	0.0114691	0.0077286	SPP1/LGALS3/LGALS1	3
MF	GO:0016667	oxidoreductase activity, acting on a sulfur group of donors	3/67	57/18410	0.00117138	0.0121721	0.00820232	TXN/GSTO1/PGK1	3
MF	GO:0016208	AMP binding	2/67	15/18410	0.00132873	0.0127027	0.00855985	FBP1/PFKP	2
MF	GO:0051371	muscle alpha-actinin binding	2/67	15/18410	0.00132873	0.0127027	0.00855985	PDLIM1/PDLIM7	2
MF	GO:0005543	phospholipid binding	7/67	467/18410	0.00151216	0.0134105	0.00903679	ANXA1/APOE/ANXA2/GSN/ANXA5/FERMT2/CAPG	7
MF	GO:0005523	tropomyosin binding	2/67	16/18410	0.00151499	0.0134105	0.00903679	TNNT1/S100A6	2
MF	GO:0048029	monosaccharide binding	3/67	71/18410	0.00220664	0.0188352	0.0126923	FBP1/PFKP/TALDO1	3
MF	GO:0003725	double-stranded RNA binding	3/67	75/18410	0.00258017	0.0212641	0.0143291	VIM/ACTN1/LRRFIP1	3
MF	GO:0120020	cholesterol transfer activity	2/67	22/18410	0.00287558	0.0225382	0.0151876	APOE/TSPO	2
MF	GO:0004857	enzyme inhibitor activity	6/67	390/18410	0.00292336	0.0225382	0.0151876	CSTB/ANXA1/ANXA2/LGALS3/GAPDH/ANXA5	6
MF	GO:0120015	sterol transfer activity	2/67	23/18410	0.00314207	0.0234673	0.0158137	APOE/TSPO	2
MF	GO:0005546	phosphatidylinositol-4,5-bisphosphate binding	3/67	82/18410	0.00332326	0.0240684	0.0162188	ANXA2/GSN/CAPG	3
MF	GO:1901981	phosphatidylinositol phosphate binding	4/67	175/18410	0.00379529	0.0266787	0.0179777	ANXA2/GSN/FERMT2/CAPG	4
MF	GO:0043236	laminin binding	2/67	27/18410	0.00431849	0.0294891	0.0198715	LGALS3/LGALS1	2
MF	GO:0051393	alpha-actinin binding	2/67	28/18410	0.0046398	0.0308031	0.020757	PDLIM1/PDLIM7	2
MF	GO:1902936	phosphatidylinositol bisphosphate binding	3/67	107/18410	0.00698326	0.0442421	0.029813	ANXA2/GSN/CAPG	3
MF	GO:0097718	disordered domain specific binding	2/67	35/18410	0.00718477	0.0442421	0.029813	FN1/GAPDH	2
MF	GO:0015248	sterol transporter activity	2/67	36/18410	0.00758965	0.0442421	0.029813	APOE/TSPO	2
MF	GO:0042805	actinin binding	2/67	36/18410	0.00758965	0.0442421	0.029813	PDLIM1/PDLIM7	2
MF	GO:0043394	proteoglycan binding	2/67	36/18410	0.00758965	0.0442421	0.029813	FN1/APOE	2
MF	GO:0015035	protein-disulfide reductase activity	2/67	37/18410	0.00800462	0.0455501	0.0306944	TXN/PGK1	2
MF	GO:0061134	peptidase regulator activity	4/67	230/18410	0.00984306	0.0547091	0.0368663	CSTB/FN1/ANXA2/GAPDH	4
MF	GO:0005539	glycosaminoglycan binding	4/67	234/18410	0.0104376	0.0566952	0.0382046	FN1/APOE/CD44/DPYSL3	4
MF	GO:0048156	tau protein binding	2/67	43/18410	0.0107022	0.0568405	0.0383026	APOE/ACTB	2
MF	GO:0002020	protease binding	3/67	136/18410	0.0133909	0.0684347	0.0461154	CSTB/FN1/ANXA2	3
MF	GO:0005504	fatty acid binding	2/67	49/18410	0.0137442	0.0684347	0.0461154	FABP5/S100A8	2
MF	GO:0120013	lipid transfer activity	2/67	49/18410	0.0137442	0.0684347	0.0461154	APOE/TSPO	2
MF	GO:0004601	peroxidase activity	2/67	52/18410	0.0153895	0.0750629	0.0505819	MGST3/PRDX1	2
MF	GO:0035091	phosphatidylinositol binding	4/67	273/18410	0.0174778	0.082983	0.0559189	ANXA2/GSN/FERMT2/CAPG	4
MF	GO:0016684	oxidoreductase activity, acting on peroxide as acceptor	2/67	56/18410	0.0177077	0.082983	0.0559189	MGST3/PRDX1	2
MF	GO:0005319	lipid transporter activity	3/67	159/18410	0.0202411	0.0930313	0.0626901	FABP5/APOE/TSPO	3
KEGG	hsa00010	Glycolysis / Gluconeogenesis	7/41	67/8164	3.28136e-08	4.1017e-06	2.86687e-06	FBP1/PFKP/PKM/LDHA/ENO1/GAPDH/PGK1	7
KEGG	hsa05132	Salmonella infection	10/41	249/8164	2.83522e-07	1.77201e-05	1.23854e-05	S100A10/TXN/FLNA/ANXA2/RALA/TUBA1A/ACTG1/ACTB/GAPDH/TUBB	10
KEGG	hsa04510	Focal adhesion	9/41	201/8164	4.92084e-07	2.05035e-05	1.43309e-05	SPP1/FN1/FLNA/ACTG1/ACTN1/ACTB/DIAPH1/CCND1/CAPN2	9
KEGG	hsa01200	Carbon metabolism	7/41	115/8164	1.38625e-06	4.27544e-05	2.98831e-05	FBP1/PFKP/PKM/TALDO1/ENO1/GAPDH/PGK1	7
KEGG	hsa01230	Biosynthesis of amino acids	6/41	75/8164	1.71018e-06	4.27544e-05	2.98831e-05	PFKP/PKM/TALDO1/ENO1/GAPDH/PGK1	6
KEGG	hsa05418	Fluid shear stress and atherosclerosis	6/41	139/8164	6.02082e-05	0.00110429	0.000771843	TXN/SDC2/GSTO1/MGST3/ACTG1/ACTB	6
KEGG	hsa05205	Proteoglycans in cancer	7/41	205/8164	6.18404e-05	0.00110429	0.000771843	FN1/SDC2/FLNA/ACTG1/CD44/ACTB/CCND1	7
KEGG	hsa04066	HIF-1 signaling pathway	5/41	109/8164	0.00019775	0.00308985	0.00215964	PFKP/LDHA/ENO1/GAPDH/PGK1	5
KEGG	hsa00030	Pentose phosphate pathway	3/41	30/8164	0.000434448	0.006034	0.00421745	FBP1/PFKP/TALDO1	3
KEGG	hsa04210	Apoptosis	5/41	136/8164	0.000551611	0.00689514	0.00481934	LMNA/TUBA1A/ACTG1/ACTB/CAPN2	5
KEGG	hsa04810	Regulation of actin cytoskeleton	6/41	218/8164	0.000696236	0.00791177	0.00552991	FN1/ACTG1/ACTN1/GSN/ACTB/DIAPH1	6
KEGG	hsa04145	Phagosome	5/41	152/8164	0.000914164	0.00952254	0.00665575	TUBA1A/ACTG1/MARCO/ACTB/TUBB	5
KEGG	hsa05410	Hypertrophic cardiomyopathy	4/41	90/8164	0.00102426	0.00984864	0.00688368	TPM4/LMNA/ACTG1/ACTB	4
KEGG	hsa05414	Dilated cardiomyopathy	4/41	96/8164	0.00130305	0.0108013	0.00754951	TPM4/LMNA/ACTG1/ACTB	4
KEGG	hsa05131	Shigellosis	6/41	247/8164	0.00133396	0.0108013	0.00754951	ACTG1/CD44/ACTN1/ACTB/DIAPH1/CAPN2	6
KEGG	hsa05225	Hepatocellular carcinoma	5/41	168/8164	0.00143076	0.0108013	0.00754951	GSTO1/MGST3/ACTG1/ACTB/CCND1	5
KEGG	hsa04530	Tight junction	5/41	169/8164	0.00146897	0.0108013	0.00754951	TUBA1A/ACTG1/ACTN1/ACTB/CCND1	5
KEGG	hsa04922	Glucagon signaling pathway	4/41	107/8164	0.00194538	0.0135096	0.00944248	FBP1/PFKP/PKM/LDHA	4
KEGG	hsa00480	Glutathione metabolism	3/41	57/8164	0.00285034	0.0179804	0.0125674	ANPEP/GSTO1/MGST3	3
KEGG	hsa05130	Pathogenic Escherichia coli infection	5/41	197/8164	0.00287687	0.0179804	0.0125674	TUBA1A/ACTG1/ACTB/GAPDH/TUBB	5
KEGG	hsa04919	Thyroid hormone signaling pathway	4/41	121/8164	0.00304464	0.0181229	0.0126669	PFKP/ACTG1/ACTB/CCND1	4
KEGG	hsa05416	Viral myocarditis	3/41	60/8164	0.00329899	0.0187442	0.0131012	ACTG1/ACTB/CCND1	3
KEGG	hsa05230	Central carbon metabolism in cancer	3/41	70/8164	0.00509738	0.0276243	0.0193079	PFKP/PKM/LDHA	3
KEGG	hsa04520	Adherens junction	3/41	71/8164	0.00530386	0.0276243	0.0193079	ACTG1/ACTN1/ACTB	3
KEGG	hsa05100	Bacterial invasion of epithelial cells	3/41	77/8164	0.0066486	0.0319644	0.0223415	FN1/ACTG1/ACTB	3
KEGG	hsa05412	Arrhythmogenic right ventricular cardiomyopathy	3/41	77/8164	0.0066486	0.0319644	0.0223415	LMNA/ACTG1/ACTB	3
KEGG	hsa04512	ECM-receptor interaction	3/41	88/8164	0.00960167	0.0444522	0.0310697	SPP1/FN1/CD44	3
KEGG	hsa00051	Fructose and mannose metabolism	2/41	33/8164	0.0117753	0.0525682	0.0367424	FBP1/PFKP	2
KEGG	hsa04640	Hematopoietic cell lineage	3/41	99/8164	0.0132127	0.0565601	0.0395325	CD9/ANPEP/CD44	3
KEGG	hsa04933	AGE-RAGE signaling pathway in diabetic complications	3/41	100/8164	0.0135744	0.0565601	0.0395325	FN1/DIAPH1/CCND1	3
KEGG	hsa05146	Amoebiasis	3/41	102/8164	0.0143149	0.0577212	0.0403441	FN1/ACTN1/PRDX1	3
KEGG	hsa05203	Viral carcinogenesis	4/41	204/8164	0.0186278	0.0727648	0.0508588	PKM/ACTN1/GSN/CCND1	4
KEGG	hsa04670	Leukocyte transendothelial migration	3/41	114/8164	0.0192363	0.0728649	0.0509287	ACTG1/ACTN1/ACTB	3
KEGG	hsa04152	AMPK signaling pathway	3/41	121/8164	0.0224897	0.0823826	0.0575811	FBP1/PFKP/CCND1	3
KEGG	hsa00620	Pyruvate metabolism	2/41	47/8164	0.0230671	0.0823826	0.0575811	PKM/LDHA	2
KEGG	hsa05110	Vibrio cholerae infection	2/41	50/8164	0.0258945	0.0899115	0.0628434	ACTG1/ACTB	2
KEGG	hsa04979	Cholesterol metabolism	2/41	51/8164	0.0268669	0.0907665	0.063441	APOE/TSPO	2
