# Supplementary material for: Single-cell RNA sequencing reveals distinct chondrocyte states in femoral cartilage under weight-bearing load in Rheumatoid arthritis
Source: Front Immunol. 2023 Aug 16;14:1247355. doi: 10.3389/fimmu.2023.1247355 (PMC10467429; doi:10.3389/fimmu.2023.1247355)
Supplement: Supplementary file 19 [file Table_14.xlsx]

## Sheet: Sheet1
检验方法: Levene's test
group	df1	df2	w	p
SELENOP+	1	4	1.34	0.3114
SPP1+	1	4	0.0056688	0.9436
