# Supplementary material for: Single-cell RNA sequencing reveals distinct chondrocyte states in femoral cartilage under weight-bearing load in Rheumatoid arthritis
Source: Front Immunol. 2023 Aug 16;14:1247355. doi: 10.3389/fimmu.2023.1247355 (PMC10467429; doi:10.3389/fimmu.2023.1247355)
Supplement: Supplementary file 20 [file Table_15.xlsx]

## Sheet: Sheet1
Shapiro-Wilk normality test
group1	group2	df	w	p
SELENOP+	Fb	2	0.97835	0.718
SELENOP+	Fnb	2	0.8841	0.3365
SPP1+	Fb	2	0.86616	0.2847
SPP1+	Fnb	2	0.93901	0.5234
